# Supplementary material for: Transcriptomic changes in oligodendrocytes and precursor cells associate with clinical outcomes of Parkinson’s disease
Source: Mol Brain. 2024 Aug 13;17:56. doi: 10.1186/s13041-024-01128-z (PMC11323592; doi:10.1186/s13041-024-01128-z)
Supplement: Supplementary file 3 — Supplementary Material 3: Table S3: Known and identified cluster markers. [file 13041_2024_1128_MOESM3_ESM.xlsx]

## Sheet: cluster_markers_by_seurat
p_val	avg_log2FC	pct.1	pct.2	p_val_adj	cluster	gene
0	246.694	0.995	0.405	0	ODC	RNF220
0	214.954	0.976	0.466	0	ODC	PLP1
0	132.538	0.868	0.25	0	ODC	MOBP
0	129.84	0.996	0.294	0	ODC	ST18
0	128.393	0.994	0.667	0	ODC	MBP
0	111.054	0.947	0.405	0	ODC	TF
0	98.0969	0.997	0.603	0	ODC	CTNNA3
0	76.3851	0.967	0.341	0	ODC	FRMD4B
0	74.7106	0.735	0.171	0	ODC	SLC5A11
0	72.1284	0.935	0.65	0	ODC	PDE8A
0	72.1233	0.841	0.472	0	ODC	PTGDS
0	70.6857	0.683	0.192	0	ODC	AC012494.1
0	61.8329	0.961	0.353	0	ODC	ZNF536
0	54.5976	0.838	0.44	0	ODC	SYNJ2
0	50.4844	0.821	0.562	0	ODC	CNTNAP4
0	45.734	0.762	0.172	0	ODC	CLDN11
0	44.7169	0.819	0.194	0	ODC	SHROOM4
0	44.5499	0.729	0.191	0	ODC	TMEM63A
0	40.3862	0.9	0.393	0	ODC	CREB5
0	38.9166	0.711	0.248	0	ODC	CNP
0	37.4923	0.808	0.331	0	ODC	FGFR2
0	35.4881	0.863	0.379	0	ODC	PLEKHH1
0	34.617	0.851	0.203	0	ODC	UGT8
0	34.5482	0.543	0.15	0	ODC	LINC01170
0	30.2604	0.671	0.146	0	ODC	CNDP1
0	29.9236	0.593	0.16	0	ODC	PLLP
0	28.7836	0.645	0.272	0	ODC	PHLDB1
0	28.7773	0.706	0.227	0	ODC	ATP10B
0	25.7779	0.826	0.433	0	ODC	ABCA2
0	25.7696	0.774	0.483	0	ODC	APLP1
0	24.9571	0.763	0.167	0	ODC	MOG
0	24.5194	0.453	0.116	0	ODC	AL033523.1
0	24.5193	0.792	0.319	0	ODC	CNTN2
0	24.4476	0.38	0.095	0	ODC	CD9
0	24.3278	0.863	0.182	0	ODC	SLCO1A2
0	23.518	0.795	0.331	0	ODC	CDK18
0	23.1014	0.87	0.318	0	ODC	PCSK6
0	23.0765	0.699	0.139	0	ODC	LRP2
0	21.6341	0.735	0.16	0	ODC	LINC01608
0	21.5191	0.637	0.151	0	ODC	MAL
0	21.4862	0.57	0.145	0	ODC	LDB3
0	21.185	0.592	0.153	0	ODC	ERBB3
0	21.1591	0.533	0.131	0	ODC	RASGRP3
0	20.4829	0.678	0.183	0	ODC	TTYH2
0	20.1913	0.614	0.116	0	ODC	ITGA2
0	18.8015	0.478	0.123	0	ODC	SEMA3B
0	18.7487	0.758	0.146	0	ODC	ABCA8
0	18.7487	0.938	0.332	0	ODC	CLMN
0	18.7485	0.77	0.449	0	ODC	POLR2F
0	18.7155	0.655	0.123	0	ODC	FOLH1
0	17.0931	0.614	0.129	0	ODC	ASPA
0	16.8431	0.677	0.261	0	ODC	LINC00320
0	16.1966	0.458	0.18	0	ODC	PMP22
0	15.8735	0.695	0.44	0	ODC	SLC25A13
0	15.7789	0.655	0.338	0	ODC	FAM124A
0	15.7535	0.624	0.329	0	ODC	CHD7
0	15.2126	0.35	0.097	0	ODC	AL359091.1
0	14.7548	0.477	0.108	0	ODC	NINJ2
0	14.4168	0.452	0.139	0	ODC	TP53TG5
0	14.4131	0.448	0.079	0	ODC	HPN-AS1
0	14.3803	0.563	0.307	0	ODC	CUEDC1
0	12.9091	0.916	0.259	0	ODC	KCNH8
0	11.033	0.431	0.113	0	ODC	PPP1R14A
0	10.5955	0.415	0.109	0	ODC	LRRC63
0	10.0925	0.649	0.15	0	ODC	PRR5L
0	10.0925	0.691	0.25	0	ODC	KIF6
0	10.0918	0.492	0.108	0	ODC	OPALIN
0	10.0911	0.673	0.119	0	ODC	SH3TC2
0	10.0463	0.633	0.19	0	ODC	CLIC4
0	10.026	0.418	0.083	0	ODC	ERMN
0	8.67598	0.583	0.183	0	ODC	LINC01630
0	8.65322	0.493	0.171	0	ODC	AC079352.1
0	8.64963	0.661	0.215	0	ODC	EFHD1
0	8.41704	0.361	0.094	0	ODC	RNASE1
0	7.96518	0.433	0.18	0	ODC	TMC7
0	7.23679	0.597	0.143	0	ODC	AC090015.1
0	7.21068	0.938	0.252	0	ODC	ENPP2
0	7.20646	0.607	0.16	0	ODC	GPR37
0	7.19744	0.737	0.374	0	ODC	KANK1
0	7.0636	0.461	0.121	0	ODC	LGR5
0	6.56607	0.5	0.155	0	ODC	NDE1
0	6.54797	0.416	0.107	0	ODC	AL078590.2
0	6.44512	0.435	0.172	0	ODC	DAPK2
0	6.04772	0.353	0.087	0	ODC	C21orf91
0	5.76442	0.819	0.41	0	ODC	MTUS1
0	5.51129	0.722	0.261	0	ODC	PLAAT3
0	5.49895	0.309	0.049	0	ODC	LINC01792
0	5.43911	0.554	0.234	0	ODC	TFEB
0	5.25769	0.539	0.251	0	ODC	FAXDC2
0	4.39146	0.764	0.401	0	ODC	HDAC2-AS2
0	4.32179	0.503	0.099	0	ODC	TMEM98
0	4.32172	0.968	0.61	0	ODC	PDE1C
0	4.3217	0.661	0.375	0	ODC	GSN
0	4.13629	0.586	0.257	0	ODC	CECR2
0	4.12388	0.558	0.103	0	ODC	ADAMTS18
0	4.10985	0.321	0.061	0	ODC	TMEM235
0	3.92228	0.348	0.087	0	ODC	EVI2A
0	3.92176	0.422	0.146	0	ODC	C5orf64
0	3.73101	0.514	0.139	0	ODC	PLEKHG3
0	3.28624	0.867	0.375	0	ODC	HIP1
0	2.87901	0.547	0.114	0	ODC	AC009063.2
0	2.43647	0.449	0.146	0	ODC	RHOU
0	1.90989	0.331	0.052	0	ODC	SH3TC2-DT
0	1.82788	0.471	0.178	0	ODC	AL133304.3
0	1.78477	0.45	0.135	0	ODC	TSPAN15
0	1.70011	0.575	0.128	0	ODC	CDH19
0	1.62678	0.518	0.106	0	ODC	TRIM59
0	1.58078	0.374	0.099	0	ODC	SLC31A2
0	1.46628	0.566	0.227	0	ODC	TMTC4
0	1.43651	0.955	0.608	0	ODC	TMEM165
0	1.43636	0.815	0.181	0	ODC	FA2H
0	1.40551	0.613	0.347	0	ODC	ARHGAP23
0	1.23749	0.532	0.104	0	ODC	AC016597.1
0	1.07944	0.524	0.21	0	ODC	CAPN3
0	285.768	0.871	0.517	0	OPC	BCAS1
0	167.467	0.967	0.239	0	OPC	SMOC1
0	160.253	0.963	0.251	0	OPC	SEMA5A
0	135.295	0.73	0.099	0	OPC	BCAN
0	119.832	0.753	0.136	0	OPC	TNS3
0	116.336	0.99	0.084	0	OPC	VCAN
0	108.759	0.997	0.192	0	OPC	PTPRZ1
0	106.841	0.712	0.014	0	OPC	BX284613.2
0	99.6328	0.988	0.259	0	OPC	KCNMB2
0	95.8217	1	0.332	0	OPC	TNR
0	79.4626	0.998	0.157	0	OPC	LHFPL3
0	72.1463	0.345	0.008	0	OPC	GPR17
0	67.7114	0.711	0.192	0	OPC	KCNMB2-AS1
0	60.0624	0.548	0.028	0	OPC	AL512308.1
0	52.0514	0.982	0.191	0	OPC	SOX6
0	50.6122	0.748	0.374	0	OPC	TCF7L2
0	47.7233	0.975	0.416	0	OPC	MAML2
0	39.0151	0.98	0.085	0	OPC	MEGF11
0	37.6218	0.911	0.416	0	OPC	ZNF462
0	37.1625	0.767	0.323	0	OPC	CRB1
0	36.2518	0.999	0.417	0	OPC	DSCAM
0	36.2272	0.876	0.015	0	OPC	AC004852.2
0	32.0558	0.59	0.251	0	OPC	ZMAT3
0	30.4109	0.995	0.183	0	OPC	PCDH15
0	28.6772	0.903	0.545	0	OPC	USP24
0	27.874	0.901	0.025	0	OPC	PDGFRA
0	27.3781	0.436	0.014	0	OPC	AC124254.2
0	22.1588	0.8	0.134	0	OPC	UST
0	21.6416	0.593	0.216	0	OPC	MPZL1
0	21.147	0.649	0.16	0	OPC	MAP3K1
0	20.599	0.744	0.095	0	OPC	ARHGAP31
0	20.1588	0.756	0.347	0	OPC	RAB3IP
0	19.8079	0.781	0.04	0	OPC	STK32A
0	19.5322	0.748	0.124	0	OPC	PLPP4
0	19.5185	0.622	0.015	0	OPC	COL9A1
0	18.1007	0.853	0.207	0	OPC	CCDC50
0	17.4262	0.976	0.613	0	OPC	KAT2B
0	17.4236	0.675	0.155	0	OPC	APCDD1
0	17.3479	0.44	0.099	0	OPC	PLAAT1
0	17.1815	0.807	0.044	0	OPC	MYT1
0	16.6842	0.735	0.019	0	OPC	FERMT1
0	15.0883	0.65	0.24	0	OPC	AL392023.2
0	14.5045	0.693	0.394	0	OPC	WWP2
0	14.4136	0.446	0.006	0	OPC	BEST3
0	13.531	0.621	0.028	0	OPC	NTN1
0	13.354	0.624	0.152	0	OPC	OLIG1
0	12.0648	0.439	0.016	0	OPC	LINC01965
0	11.9327	0.572	0.167	0	OPC	MARCKS
0	11.6209	0.547	0.095	0	OPC	LIMD1
0	10.9576	0.742	0.306	0	OPC	TNK2
0	10.538	0.513	0.041	0	OPC	BCHE
0	10.2128	0.468	0.12	0	OPC	CST3
0	10.131	0.695	0.114	0	OPC	AC023282.1
0	9.93257	0.342	0.049	0	OPC	GNG12
0	9.91321	0.651	0.14	0	OPC	AMZ1
0	9.39443	0.447	0.089	0	OPC	SOX9-AS1
0	8.77342	0.926	0.618	0	OPC	ZDHHC14
0	8.69594	0.63	0.135	0	OPC	AC132153.1
0	8.58324	0.923	0.609	0	OPC	REV3L
0	8.50045	0.654	0.05	0	OPC	STK32B
0	7.55447	0.651	0.054	0	OPC	AFAP1L2
0	7.32845	0.395	0.142	0	OPC	ABTB2
0	7.32781	0.981	0.243	0	OPC	LINC00511
0	7.25427	0.882	0.385	0	OPC	RIN2
0	7.13591	0.715	0.177	0	OPC	TMEM163
0	6.95068	0.411	0.009	0	OPC	CACNG5
0	6.81594	0.55	0.021	0	OPC	CRISPLD2
0	6.73663	0.497	0.113	0	OPC	CSPG5
0	6.4113	0.734	0.239	0	OPC	LRRK2
0	5.90754	0.514	0.226	0	OPC	SOX10
0	5.88511	0.641	0.214	0	OPC	SLC1A1
0	5.86848	0.659	0.073	0	OPC	CACNG4
0	5.71987	0.562	0.236	0	OPC	EEF2K
0	5.66537	0.525	0.096	0	OPC	WSCD1
0	5.64508	0.327	0.008	0	OPC	LINC02283
0	5.32955	0.566	0.127	0	OPC	SDC3
0	5.31032	0.411	0.032	0	OPC	SPRY4
0	5.10327	0.638	0.136	0	OPC	CMYA5
0	4.79387	0.373	0.085	0	OPC	NKD1
0	4.49013	0.342	0.012	0	OPC	COL20A1
0	4.37431	0.577	0.256	0	OPC	CREM
0	4.32797	0.544	0.182	0	OPC	RAMP1
0	4.29164	0.513	0.168	0	OPC	SAMHD1
0	3.97744	0.301	0.029	0	OPC	LINC01550
0	3.77772	0.828	0.439	0	OPC	HIP1R
0	3.63454	0.34	0.011	0	OPC	GALR1
0	3.54164	0.308	0.004	0	OPC	LINC02058
0	3.20495	0.464	0.206	0	OPC	MATN2
0	3.07583	0.446	0.076	0	OPC	OLIG2
0	3.02514	0.601	0.094	0	OPC	BMP7
0	3.00538	0.986	0.303	0	OPC	CHST11
0	2.98658	0.284	0.015	0	OPC	KCNJ16
0	2.98572	0.285	0.008	0	OPC	SPSB4
0	2.91249	0.336	0.011	0	OPC	AL450345.2
0	2.85575	0.525	0.082	0	OPC	SOX13
0	2.8457	0.378	0.043	0	OPC	PHLDA1
0	2.7921	0.466	0.087	0	OPC	ADGRG1
0	2.55008	0.861	0.181	0	OPC	RAB31
0	2.20949	0.737	0.238	0	OPC	C1orf61
0	2.17945	0.446	0.006	0	OPC	CSPG4
0	2.173	0.478	0.194	0	OPC	NLGN3
0	2.14266	0.354	0.057	0	OPC	PYGO1
0	2.13341	0.358	0.024	0	OPC	C1QL1
0	2.11392	0.427	0.12	0	OPC	NEDD4
0	2.05885	0.339	0.038	0	OPC	SNX22
0	1.8608	0.488	0.225	0	OPC	NUP42
0	1.70479	0.431	0.066	0	OPC	GPR37L1
0	1.62041	0.416	0.027	0	OPC	BLM
0	1.52445	0.29	0.036	0	OPC	PRTG
0	1.48757	0.843	0.372	0	OPC	ZCCHC24
0	1.48667	0.762	0.483	0	OPC	SPRED1
0	1.38754	0.576	0.148	0	OPC	C3orf70
0	1.33831	0.323	0.015	0	OPC	ASIC4
0	1.26764	0.397	0.118	0	OPC	THBS4
0	1.12608	0.296	0.023	0	OPC	NKAIN4
0	0.566276	0.552	0.053	0	OPC	MIR3681HG
0	0.474248	0.333	0.078	0	OPC	BEND7
0	0.463017	0.538	0.104	0	OPC	PRKG2
0	0.389584	0.389	0.126	0	OPC	HFM1
1.00069e-255	548.312	0.814	0.407	3.22572e-251	OPC	TMEM108
2.02667e-207	18.8658	0.862	0.452	6.53296e-203	OPC	TMEM132B
0	281.19	0.838	0.154	0	InN1	GRIK1
0	233.581	0.627	0.29	0	InN1	SDK1
0	224.925	0.95	0.303	0	InN1	KCNC2
0	213.383	0.666	0.193	0	InN1	THSD7A
0	200.399	0.685	0.286	0	InN1	SGCZ
0	125.379	0.938	0.319	0	InN1	PAM
0	115.28	0.935	0.402	0	InN1	PTPRM
0	110.952	0.797	0.309	0	InN1	SLIT2
0	110.933	0.878	0.238	0	InN1	CDH9
0	108.035	0.758	0.067	0	InN1	BTBD11
0	94.0837	0.723	0.266	0	InN1	GPC6
0	79.2054	0.953	0.619	0	InN1	TIAM1
0	63.3429	0.968	0.581	0	InN1	RORA
0	61.4575	0.368	0.112	0	InN1	EYS
0	56.3168	0.93	0.408	0	InN1	CACNB4
0	48.8396	0.661	0.161	0	InN1	RUNX2
0	48.7854	0.556	0.096	0	InN1	ST8SIA4
0	47.916	0.958	0.098	0	InN1	NXPH1
0	41.3897	0.714	0.101	0	InN1	SAMD5
0	37.8273	0.46	0.158	0	InN1	LINC00535
0	37.3742	0.958	0.338	0	InN1	GRIA1
0	35.4787	0.667	0.123	0	InN1	BCL11B
0	34.489	0.967	0.417	0	InN1	FGF12
0	31.3531	0.663	0.154	0	InN1	CNTNAP3B
0	28.7181	0.903	0.219	0	InN1	KIF26B
0	28.2663	0.61	0.097	0	InN1	GRIN3A
0	27.2756	0.411	0.018	0	InN1	NDST4
0	27.2755	0.582	0.239	0	InN1	BACH1
0	27.0739	0.679	0.415	0	InN1	CBLB
0	26.5697	0.808	0.487	0	InN1	SERPINI1
0	25.8082	0.53	0.251	0	InN1	KLF3-AS1
0	25.6778	0.594	0.157	0	InN1	LRP8
0	23.9284	0.875	0.215	0	InN1	ELAVL2
0	22.9475	0.627	0.187	0	InN1	ADAMTS9-AS2
0	21.9596	0.32	0.022	0	InN1	HGF
0	21.5048	0.75	0.36	0	InN1	CDH13
0	21.433	0.865	0.307	0	InN1	KLF12
0	21.2376	0.364	0.087	0	InN1	AL596087.2
0	20.4993	0.749	0.345	0	InN1	DLGAP4
0	19.5531	0.821	0.495	0	InN1	UBA6-AS1
0	18.6195	0.881	0.198	0	InN1	TENM1
0	18.5933	0.654	0.089	0	InN1	AL033504.1
0	18.482	0.727	0.41	0	InN1	PPIP5K2
0	18.2337	0.85	0.18	0	InN1	ADCY8
0	18.0402	0.808	0.499	0	InN1	SPATS2L
0	18.031	0.875	0.366	0	InN1	LRRFIP1
0	17.6689	0.692	0.271	0	InN1	LINC00599
0	17.0256	0.458	0.142	0	InN1	SHISA6
0	16.6877	0.611	0.17	0	InN1	MARCH4
0	15.6027	0.663	0.147	0	InN1	MARCH11
0	15.5406	0.478	0.11	0	InN1	ENTPD3
0	14.4312	0.364	0.018	0	InN1	PRDM1
0	14.1857	0.586	0.166	0	InN1	GPR176
0	13.9259	0.736	0.37	0	InN1	RNF24
0	13.6795	0.42	0.092	0	InN1	MYO1B
0	13.0362	0.399	0.04	0	InN1	SULF1
0	12.8577	0.838	0.137	0	InN1	GRIK3
0	12.603	0.327	0.007	0	InN1	TAC1
0	12.0948	0.334	0.048	0	InN1	TENM3-AS1
0	11.8604	0.377	0.084	0	InN1	PLCE1
0	11.5585	0.619	0.333	0	InN1	MAST2
0	11.4054	0.706	0.279	0	InN1	KLHL29
0	10.9465	0.748	0.258	0	InN1	FAR2
0	10.4803	0.714	0.196	0	InN1	AFAP1
0	9.97293	0.62	0.14	0	InN1	HUNK
0	9.96318	0.701	0.319	0	InN1	TMEM132C
0	9.96316	0.876	0.352	0	InN1	ATP2B2
0	9.95339	0.693	0.218	0	InN1	KCNC1
0	9.60306	0.6	0.189	0	InN1	FAM78B
0	9.50981	0.828	0.521	0	InN1	UMAD1
0	9.40181	0.87	0.334	0	InN1	PACRG
0	9.03884	0.504	0.093	0	InN1	GLRA2
0	9.03712	0.591	0.304	0	InN1	ITGA9-AS1
0	8.79108	0.642	0.247	0	InN1	ADARB1
0	8.78653	0.827	0.574	0	InN1	TTBK2
0	8.55988	0.615	0.242	0	InN1	ST5
0	8.52597	0.828	0.061	0	InN1	ANK1
0	8.44726	0.464	0.012	0	InN1	FLT3
0	8.41925	0.698	0.263	0	InN1	PLPPR4
0	8.1724	0.663	0.333	0	InN1	CDR2
0	8.06721	0.806	0.549	0	InN1	CLEC16A
0	8.03528	0.56	0.138	0	InN1	OPRD1
0	7.68565	0.397	0.126	0	InN1	TAFA4
0	7.54728	0.694	0.193	0	InN1	TOX3
0	7.51145	0.655	0.037	0	InN1	GRIP2
0	7.05481	0.847	0.515	0	InN1	IQSEC1
0	7.00397	0.583	0.104	0	InN1	PLCXD3
0	6.93084	0.637	0.32	0	InN1	TMEM131L
0	6.81219	0.815	0.334	0	InN1	KLHL5
0	6.61555	0.688	0.14	0	InN1	DOCK11
0	6.57714	0.686	0.249	0	InN1	TRANK1
0	6.34287	0.385	0.044	0	InN1	CCNJL
0	6.28831	0.68	0.375	0	InN1	EFR3B
0	6.12451	0.613	0.058	0	InN1	MYO5B
0	5.64507	0.847	0.075	0	InN1	GAD1
0	5.46326	0.58	0.137	0	InN1	ADCYAP1R1
0	5.2777	0.523	0.118	0	InN1	VSTM2L
0	5.04627	0.726	0.332	0	InN1	ABAT
0	4.9296	0.494	0.138	0	InN1	TSPAN9
0	4.88319	0.593	0.067	0	InN1	SIAH3
0	4.75979	0.728	0.332	0	InN1	INPP5F
0	4.32869	0.657	0.338	0	InN1	GGA2
0	4.31396	0.689	0.413	0	InN1	C11orf58
0	4.19245	0.771	0.256	0	InN1	ZMAT4
0	4.17845	0.532	0.221	0	InN1	UHRF1BP1
0	4.05273	0.431	0.13	0	InN1	PKD1L1
0	3.96528	0.88	0.4	0	InN1	DAAM1
0	3.95267	0.518	0.054	0	InN1	CACNA2D2
0	3.92781	0.592	0.132	0	InN1	CPLX1
0	3.92597	0.333	0.033	0	InN1	AL445123.2
0	3.92114	0.657	0.225	0	InN1	CCDC136
0	3.92064	0.329	0.054	0	InN1	AL365361.1
0	3.86141	0.315	0.038	0	InN1	SCN7A
0	3.75962	0.414	0.041	0	InN1	AC087457.1
0	3.53494	0.414	0.031	0	InN1	RAB3B
0	3.52771	0.471	0.15	0	InN1	PLAGL1
0	3.51572	0.537	0.245	0	InN1	KIF5A
0	3.4284	0.532	0.151	0	InN1	PPARG
0	3.37819	0.465	0.162	0	InN1	DLEU7
0	3.35611	0.563	0.009	0	InN1	LHX6
0	3.3514	0.508	0.022	0	InN1	ARX
0	3.26238	0.89	0.586	0	InN1	SMARCA2
0	3.07933	0.467	0.079	0	InN1	ECE2
0	2.91892	0.526	0.24	0	InN1	PRPSAP1
0	2.90817	0.497	0.125	0	InN1	SPTB
0	2.84661	0.569	0.193	0	InN1	SATB1
0	2.73145	0.732	0.362	0	InN1	C1orf21
0	2.66879	0.647	0.337	0	InN1	TASP1
0	2.66544	0.343	0.03	0	InN1	KCNAB3
0	2.538	0.474	0.181	0	InN1	EPHB6
0	2.52815	0.513	0.104	0	InN1	AMOTL1
0	2.48125	0.886	0.408	0	InN1	SPARCL1
0	2.38005	0.361	0.058	0	InN1	FBLN7
0	2.08707	0.508	0.252	0	InN1	HOOK2
0	2.06809	0.585	0.226	0	InN1	SV2A
0	1.96587	0.857	0.471	0	InN1	ANKRD26
0	1.76639	0.359	0.108	0	InN1	UPP1
0	1.73659	0.906	0.315	0	InN1	GABBR2
0	1.62136	0.631	0.326	0	InN1	FASTKD1
0	1.59887	0.508	0.16	0	InN1	PODXL2
0	1.35866	0.449	0.181	0	InN1	ZNF33B
0	1.30705	0.971	0.646	0	InN1	RPS6KA2
0	1.30346	0.796	0.295	0	InN1	PKNOX2
0	1.29735	0.674	0.343	0	InN1	PATJ
0	1.29409	0.619	0.169	0	InN1	CNTNAP3
0	1.24235	0.4	0.142	0	InN1	KCNK12
0	1.1871	0.687	0.246	0	InN1	ACSL6
0	1.18113	0.49	0.22	0	InN1	TMEM120B
0	1.12393	0.716	0.158	0	InN1	ALK
0	1.12186	0.747	0.377	0	InN1	MAGED1
0	1.11064	0.316	0.057	0	InN1	PYGO1
0	1.10072	0.46	0.184	0	InN1	HOOK1
0	0.995927	0.517	0.205	0	InN1	SLC12A5
0	0.82222	0.403	0.083	0	InN1	CACNG4
0	0.810415	0.34	0.088	0	InN1	VSTM2A-OT1
0	0.808146	0.437	0.169	0	InN1	GPLD1
0	0.804573	0.595	0.325	0	InN1	GRK4
0	0.784757	0.443	0.161	0	InN1	NINL
0	0.750921	0.428	0.17	0	InN1	CASKIN1
0	0.740512	0.461	0.208	0	InN1	KIF3B
0	0.685538	0.525	0.158	0	InN1	SEPTIN6
0	0.624974	0.744	0.396	0	InN1	CYFIP2
0	0.599991	0.404	0.136	0	InN1	CDS1
0	0.568967	0.614	0.322	0	InN1	PUS7L
0	0.508893	0.546	0.166	0	InN1	SLC7A8
0	0.472871	0.664	0.26	0	InN1	ELMOD1
0	0.387598	0.837	0.497	0	InN1	EVL
0	0.373937	0.521	0.045	0	InN1	GRIN2D
0	0.36327	0.517	0.106	0	InN1	TOX2
0	0.280634	0.564	0.263	0	InN1	PHTF1
0	0.278969	0.448	0.189	0	InN1	ANXA6
0	0.253566	0.435	0.105	0	InN1	AC008105.3
3.46472e-293	17.173	0.572	0.272	1.11685e-288	InN1	SUSD4
1.49059e-265	11.1747	0.625	0.335	4.80491e-261	InN1	GRAMD1B
1.98515e-242	1.79544	0.682	0.43	6.39913e-238	InN1	SUGP2
6.95136e-232	11.2539	0.666	0.399	2.24077e-227	InN1	ASXL3
2.94595e-214	5.46856	0.681	0.407	9.49629e-210	InN1	NME7
2.79132e-211	0.292814	0.604	0.353	8.99781e-207	InN1	ADGRL1
1.9789e-208	191.743	0.622	0.356	6.37898e-204	InN1	HS6ST3
0	Inf	0.878	0.319	0	InN2	CNTN5
0	Inf	0.948	0.314	0	InN2	GRIP1
0	422.902	0.984	0.485	0	InN2	ADARB2
0	319.028	0.603	0.169	0	InN2	CNR1
0	267.091	0.861	0.19	0	InN2	ZNF385D
0	213.685	0.538	0.172	0	InN2	FGF13
0	185.713	0.456	0.039	0	InN2	THSD7B
0	164.571	0.43	0.085	0	InN2	AC132803.1
0	122.818	0.547	0.219	0	InN2	LUZP2
0	109.807	0.509	0.17	0	InN2	PTCHD4
0	101.185	0.748	0.376	0	InN2	AC073050.1
0	96.3497	0.648	0.229	0	InN2	PRR16
0	92.5252	0.61	0.271	0	InN2	PRELID2
0	88.1973	0.776	0.295	0	InN2	GALNTL6
0	86.2836	0.471	0.016	0	InN2	CXCL14
0	75.2128	0.35	0.098	0	InN2	EYA4
0	72.3275	0.905	0.418	0	InN2	PCLO
0	62.2286	0.486	0.061	0	InN2	PDE3A
0	62.0916	0.619	0.186	0	InN2	CCK
0	53.5719	0.88	0.336	0	InN2	PWRN1
0	52.12	0.356	0.1	0	InN2	COL25A1
0	47.8016	0.734	0.405	0	InN2	SEMA6D
0	47.8	0.815	0.17	0	InN2	NHS
0	47.7039	0.903	0.396	0	InN2	CACNA1D
0	46.3594	0.844	0.044	0	InN2	DLX6-AS1
0	46.3589	0.758	0.324	0	InN2	UNC5D
0	46.224	0.41	0.081	0	InN2	FREM1
0	46.1242	0.83	0.159	0	InN2	KCNIP1
0	44.7315	0.569	0.246	0	InN2	LINC01322
0	43.403	0.807	0.149	0	InN2	SLC24A3
0	43.3372	0.678	0.056	0	InN2	GAD2
0	40.5854	0.56	0.233	0	InN2	NETO2
0	38.8935	0.365	0.046	0	InN2	ADAMTS6
0	37.6829	0.445	0.03	0	InN2	KIT
0	36.2586	0.421	0.066	0	InN2	CHRNA7
0	36.224	0.813	0.278	0	InN2	RAB3C
0	35.8074	0.93	0.327	0	InN2	GABRB2
0	33.3685	0.657	0.243	0	InN2	FAM110B
0	30.4893	0.831	0.203	0	InN2	FSTL5
0	30.4893	0.831	0.58	0	InN2	GALNT13
0	29.5483	0.327	0.044	0	InN2	SLCO5A1
0	29.047	0.437	0.041	0	InN2	LAMA3
0	26.1618	0.776	0.417	0	InN2	PLD5
0	26.1605	0.744	0.146	0	InN2	VWC2
0	25.6484	0.843	0.373	0	InN2	SLC6A1
0	24.2327	0.48	0.126	0	InN2	SLC25A48
0	22.8239	0.928	0.331	0	InN2	KCNJ3
0	22.364	0.323	0.052	0	InN2	AC137770.1
0	21.5724	0.432	0.05	0	InN2	LYPD6
0	21.233	0.629	0.075	0	InN2	RERG
0	20.3918	0.892	0.182	0	InN2	KIAA1211
0	20.3904	0.964	0.595	0	InN2	SYNE1
0	20.2387	0.694	0.136	0	InN2	UBASH3B
0	19.337	0.418	0.046	0	InN2	SOX1-OT
0	19.2252	0.633	0.196	0	InN2	PROX1
0	18.3987	0.709	0.358	0	InN2	DGKD
0	17.5054	0.298	0.046	0	InN2	CTXND1
0	16.8877	0.87	0.581	0	InN2	MTSS1
0	16.4593	0.523	0.062	0	InN2	NRIP3
0	16.4442	0.542	0.211	0	InN2	UNC13C
0	15.6197	0.677	0.272	0	InN2	AC233296.1
0	14.6105	0.491	0.023	0	InN2	PKP2
0	14.3473	0.42	0.099	0	InN2	ADRA1B
0	13.8438	0.474	0.088	0	InN2	PROX1-AS1
0	13.5991	0.425	0.114	0	InN2	ARHGAP28
0	13.3588	0.363	0.011	0	InN2	AL391832.4
0	13.1765	0.857	0.446	0	InN2	MYRIP
0	13.0827	0.694	0.046	0	InN2	SLC35F4
0	12.9652	0.685	0.399	0	InN2	PLPPR1
0	11.9889	0.634	0.265	0	InN2	NEK10
0	11.647	0.687	0.311	0	InN2	AP001347.1
0	11.2916	0.85	0.512	0	InN2	EXT1
0	9.89062	0.298	0.042	0	InN2	LINC00298
0	9.80455	0.355	0.009	0	InN2	CALB2
0	9.3707	0.296	0.037	0	InN2	NXPH2
0	9.09304	0.52	0.038	0	InN2	IGF1
0	8.94915	0.493	0.13	0	InN2	VSTM2A
0	8.44883	0.792	0.159	0	InN2	C8orf34
0	8.38927	0.787	0.343	0	InN2	FXYD6
0	8.28335	0.344	0.089	0	InN2	AC106795.3
0	7.85619	0.485	0.051	0	InN2	GRIN2D
0	7.59761	0.427	0.095	0	InN2	ANKRD29
0	7.58929	0.525	0.172	0	InN2	ALK
0	7.50026	0.767	0.483	0	InN2	GPR137C
0	6.95922	0.683	0.37	0	InN2	TXNDC16
0	6.70586	0.336	0.016	0	InN2	KIRREL1
0	6.64021	0.394	0.078	0	InN2	SEZ6
0	6.08482	0.586	0.085	0	InN2	ARL4C
0	5.53472	0.46	0.053	0	InN2	AC079296.1
0	5.40926	0.516	0.22	0	InN2	ABCC1
0	5.08073	0.831	0.245	0	InN2	KCNT2
0	4.91096	0.52	0.207	0	InN2	CALY
0	4.3679	0.361	0.093	0	InN2	LRRC39
0	4.17902	0.321	0.067	0	InN2	NECAB2
0	4.05755	0.49	0.185	0	InN2	LINC01551
0	3.93892	0.358	0.098	0	InN2	LINC01237
0	3.77415	0.263	0.008	0	InN2	NR2F2
0	3.53006	0.892	0.522	0	InN2	DNER
0	3.34966	0.271	0.016	0	InN2	FGD5
0	3.30631	0.524	0.081	0	InN2	ECE2
0	3.26092	0.817	0.346	0	InN2	KCND3
0	3.13034	0.436	0.183	0	InN2	MMP24
0	3.07809	0.853	0.368	0	InN2	RBMS3
0	3.06815	0.77	0.087	0	InN2	GAD1
0	2.91096	0.59	0.22	0	InN2	AP1S2
0	2.69749	0.351	0.043	0	InN2	FRMPD3
0	2.63974	0.496	0.161	0	InN2	NINL
0	2.59035	0.47	0.195	0	InN2	BCAT1
0	2.49116	0.53	0.235	0	InN2	SEZ6L2
0	2.14075	0.531	0.162	0	InN2	PODXL2
0	1.58453	0.526	0.182	0	InN2	N4BP2
0	1.42171	0.274	0.014	0	InN2	DLX1
0	1.36563	0.715	0.249	0	InN2	GABRA1
0	1.16293	0.577	0.278	0	InN2	OSBPL3
0	1.13521	0.462	0.21	0	InN2	USP3
0	0.941265	0.539	0.049	0	InN2	GRIP2
0	0.668975	0.461	0.206	0	InN2	HOMER2
0	0.636042	0.359	0.031	0	InN2	SYTL5
0	0.622597	0.356	0.075	0	InN2	TLE2
0	0.346918	0.538	0.259	0	InN2	VOPP1
0	0.323617	0.563	0.228	0	InN2	NPTXR
2.06932e-304	32.1769	0.713	0.425	6.67045e-300	InN2	ABI1
8.69844e-298	11.2512	0.593	0.304	2.80394e-293	InN2	WDR19
1.66943e-276	7.23286	0.585	0.295	5.38141e-272	InN2	STIM1
2.47081e-265	2.05436	0.618	0.356	7.96465e-261	InN2	HACD3
3.20609e-254	4.62424	0.533	0.28	1.03348e-249	InN2	USP11
0	Inf	0.971	0.47	0	ExN2	OPCML
0	397.905	0.963	0.355	0	ExN2	KCNQ5
0	315.601	0.973	0.607	0	ExN2	PHACTR1
0	285.304	0.779	0.092	0	ExN2	AC109466.1
0	252.193	0.401	0.009	0	ExN2	AC021134.1
0	198.743	0.967	0.482	0	ExN2	KHDRBS3
0	175.658	0.795	0.243	0	ExN2	PDZRN4
0	171.412	0.922	0.209	0	ExN2	CASC15
0	165.631	0.979	0.613	0	ExN2	PDE1A
0	158.418	0.958	0.399	0	ExN2	CAMK1D
0	146.859	0.958	0.31	0	ExN2	GALNT17
0	144.536	0.404	0.016	0	ExN2	AC016687.2
0	132.449	0.961	0.347	0	ExN2	FRMPD4
0	129.564	0.953	0.277	0	ExN2	GABRG3
0	109.359	0.968	0.464	0	ExN2	CSMD3
0	102.153	0.766	0.274	0	ExN2	TAFA1
0	96.1877	0.514	0.141	0	ExN2	AC027288.3
0	93.902	0.727	0.049	0	ExN2	AC008415.1
0	93.5062	0.962	0.372	0	ExN2	GRM7
0	93.4819	0.95	0.56	0	ExN2	MLLT3
0	86.283	0.973	0.542	0	ExN2	MEG3
0	83.125	0.833	0.574	0	ExN2	CAMK2D
0	80.5015	0.949	0.673	0	ExN2	FER
0	79.0659	0.429	0.109	0	ExN2	AL589693.1
0	77.6269	0.963	0.455	0	ExN2	RGS7
0	72.2491	0.891	0.277	0	ExN2	RIMBP2
0	70.4134	0.915	0.663	0	ExN2	TACC1
0	68.9707	0.954	0.306	0	ExN2	CELF4
0	66.0853	0.93	0.312	0	ExN2	AL008633.1
0	66.0853	0.969	0.604	0	ExN2	LARGE1
0	66.0591	0.914	0.359	0	ExN2	PDE10A
0	64.6423	0.834	0.233	0	ExN2	DIRC3
0	64.639	0.481	0.129	0	ExN2	COL21A1
0	61.3052	0.962	0.397	0	ExN2	CACNA1A
0	57.4291	0.94	0.307	0	ExN2	SHISA9
0	57.3547	0.317	0.026	0	ExN2	LINC02196
0	54.0646	0.896	0.245	0	ExN2	CCDC85A
0	51.0039	0.788	0.071	0	ExN2	AC073091.3
0	50.2157	0.963	0.385	0	ExN2	AGBL4
0	48.7695	0.938	0.65	0	ExN2	LDLRAD4
0	48.2461	0.862	0.408	0	ExN2	PTPRG
0	42.5764	0.76	0.18	0	ExN2	LINC01725
0	40.0458	0.769	0.108	0	ExN2	AC073365.1
0	39.1168	0.66	0.201	0	ExN2	SLIT3
0	38.6741	0.946	0.268	0	ExN2	ST6GALNAC5
0	37.8784	0.392	0.051	0	ExN2	AL096854.1
0	36.0553	0.295	0.017	0	ExN2	AC099517.1
0	35.7887	0.932	0.29	0	ExN2	SLC44A5
0	35.2579	0.861	0.592	0	ExN2	CCDC91
0	34.7729	0.46	0.126	0	ExN2	AC090579.1
0	34.3447	0.9	0.256	0	ExN2	TOX
0	34.1793	0.574	0.264	0	ExN2	AC004083.1
0	34.1405	0.913	0.49	0	ExN2	EPB41L3
0	33.854	0.743	0.239	0	ExN2	SLC8A3
0	32.3905	0.669	0.206	0	ExN2	ARHGEF28
0	31.4507	0.942	0.5	0	ExN2	ARL15
0	30.022	0.901	0.23	0	ExN2	DNAH6
0	30.0205	0.597	0.029	0	ExN2	TDO2
0	30.0108	0.878	0.44	0	ExN2	AC025159.1
0	28.5752	0.567	0.082	0	ExN2	AC060765.2
0	27.1324	0.948	0.625	0	ExN2	PRKCE
0	27.1063	0.924	0.387	0	ExN2	LHFPL6
0	26.8608	0.867	0.503	0	ExN2	CEP290
0	26.8431	0.946	0.546	0	ExN2	AEBP2
0	26.6806	0.961	0.401	0	ExN2	THRB
0	26.1417	0.802	0.263	0	ExN2	PID1
0	25.6858	0.896	0.436	0	ExN2	SMAP1
0	25.6728	0.279	0.014	0	ExN2	MIR924HG
0	25.2479	0.855	0.218	0	ExN2	RAB27B
0	25.2376	0.963	0.483	0	ExN2	RASAL2
0	25.0018	0.479	0.172	0	ExN2	SPRY4-AS1
0	24.2471	0.972	0.608	0	ExN2	NTRK2
0	24.225	0.376	0.123	0	ExN2	CCBE1
0	22.808	0.362	0.007	0	ExN2	AP003066.1
0	22.3526	0.912	0.305	0	ExN2	NCALD
0	22.2857	0.906	0.459	0	ExN2	GLCCI1
0	21.9916	0.627	0.317	0	ExN2	ERO1B
0	21.899	0.91	0.517	0	ExN2	ZDHHC21
0	21.8044	0.959	0.358	0	ExN2	TAFA2
0	21.3755	0.848	0.449	0	ExN2	XYLT1
0	21.3613	0.456	0.075	0	ExN2	ANTXR2
0	21.3423	0.283	0.028	0	ExN2	ADTRP
0	21.3356	0.947	0.67	0	ExN2	MLLT10
0	21.0152	0.947	0.685	0	ExN2	DENND1A
0	20.7346	0.676	0.311	0	ExN2	LINC-PINT
0	20.5807	0.908	0.613	0	ExN2	ZNF148
0	20.045	0.945	0.281	0	ExN2	RBFOX3
0	19.9682	0.632	0.131	0	ExN2	SMYD2
0	19.8309	0.861	0.283	0	ExN2	NPAS2
0	19.7274	0.863	0.222	0	ExN2	LIN7A
0	19.5334	0.884	0.289	0	ExN2	PLXNA2
0	19.3303	0.494	0.121	0	ExN2	PCED1B
0	18.844	0.867	0.396	0	ExN2	GMDS
0	18.7467	0.955	0.385	0	ExN2	STXBP1
0	18.6913	0.626	0.036	0	ExN2	TLL1
0	18.6862	0.852	0.199	0	ExN2	AC009899.1
0	18.4928	0.415	0.056	0	ExN2	LINC01435
0	18.2392	0.761	0.172	0	ExN2	DNAH14
0	17.6067	0.372	0.036	0	ExN2	RSPO3
0	17.5863	0.86	0.26	0	ExN2	GLRB
0	17.4512	0.798	0.319	0	ExN2	OXCT1
0	17.449	0.619	0.244	0	ExN2	TSBP1-AS1
0	17.06	0.815	0.3	0	ExN2	NEK11
0	17.0479	0.847	0.185	0	ExN2	LRRK1
0	16.9668	0.922	0.425	0	ExN2	SNCA
0	16.9047	0.318	0.028	0	ExN2	AC073091.4
0	16.8933	0.919	0.389	0	ExN2	TMEM232
0	16.4296	0.343	0.045	0	ExN2	AC007614.1
0	16.0405	0.701	0.334	0	ExN2	INPP5B
0	16.025	0.854	0.376	0	ExN2	NDFIP2
0	16.0176	0.449	0.058	0	ExN2	AC096570.1
0	15.9574	0.747	0.264	0	ExN2	PITPNM2
0	15.6171	0.777	0.183	0	ExN2	NYAP2
0	15.5924	0.935	0.151	0	ExN2	RORB
0	15.591	0.918	0.448	0	ExN2	KIFAP3
0	15.591	0.824	0.174	0	ExN2	LY86-AS1
0	15.5897	0.902	0.265	0	ExN2	GABRG2
0	15.5628	0.952	0.457	0	ExN2	PPP2R2C
0	15.4137	0.971	0.702	0	ExN2	RTN3
0	15.375	0.902	0.26	0	ExN2	ADD2
0	15.1939	0.431	0.167	0	ExN2	AGBL3
0	15.139	0.96	0.36	0	ExN2	LRFN5
0	15.1186	0.95	0.538	0	ExN2	TSC22D1
0	15.1021	0.699	0.172	0	ExN2	AL445623.2
0	15.0456	0.781	0.371	0	ExN2	ANO10
0	14.7476	0.654	0.197	0	ExN2	U91319.1
0	14.5649	0.765	0.245	0	ExN2	SNED1
0	14.491	0.381	0.028	0	ExN2	AL109930.1
0	14.4139	0.843	0.261	0	ExN2	REEP1
0	14.2204	0.858	0.157	0	ExN2	AC067956.1
0	14.2121	0.862	0.254	0	ExN2	KCNQ2
0	14.1886	0.317	0.027	0	ExN2	AC097467.3
0	14.1329	0.767	0.353	0	ExN2	KATNAL1
0	14.1232	0.928	0.508	0	ExN2	SSBP3
0	14.1221	0.975	0.642	0	ExN2	LINC00632
0	14.1006	0.768	0.272	0	ExN2	AACS
0	14.0952	0.941	0.681	0	ExN2	LRBA
0	14.0517	0.56	0.204	0	ExN2	GULP1
0	13.9899	0.575	0.168	0	ExN2	GCNT1
0	13.9896	0.855	0.387	0	ExN2	ODF2L
0	13.9143	0.515	0.257	0	ExN2	ADAM19
0	13.8937	0.615	0.171	0	ExN2	PCBP3
0	13.7422	0.765	0.299	0	ExN2	RNF180
0	13.6954	0.936	0.304	0	ExN2	AMPH
0	13.5883	0.735	0.383	0	ExN2	TSC1
0	13.0443	0.828	0.275	0	ExN2	CNIH3
0	13.0214	0.874	0.488	0	ExN2	PLEKHM3
0	13.0104	0.789	0.426	0	ExN2	CAPS2
0	12.9937	0.784	0.436	0	ExN2	PPIG
0	12.7795	0.791	0.421	0	ExN2	XPR1
0	12.7056	0.959	0.329	0	ExN2	SYN2
0	12.6957	0.728	0.114	0	ExN2	LINC02217
0	12.6823	0.781	0.421	0	ExN2	HULC
0	12.6817	0.575	0.182	0	ExN2	FBXL13
0	12.6678	0.964	0.606	0	ExN2	SPIDR
0	12.6155	0.627	0.224	0	ExN2	AC011603.2
0	12.608	0.911	0.264	0	ExN2	KIAA0319
0	12.5778	0.573	0.25	0	ExN2	PSMA6
0	12.5238	0.648	0.275	0	ExN2	PSMG2
0	12.5072	0.936	0.668	0	ExN2	OSBP2
0	12.3746	0.894	0.456	0	ExN2	PACS1
0	12.351	0.824	0.253	0	ExN2	ICA1
0	12.2381	0.889	0.364	0	ExN2	SNRPN
0	12.2288	0.82	0.454	0	ExN2	CWC27
0	12.1867	0.815	0.319	0	ExN2	SLC38A6
0	12.151	0.924	0.274	0	ExN2	RAP1GAP2
0	12.1485	0.578	0.236	0	ExN2	GSTO2
0	12.116	0.728	0.383	0	ExN2	SHOC2
0	12.1102	0.786	0.418	0	ExN2	AHCTF1
0	12.0766	0.596	0.111	0	ExN2	GFRA2
0	12.0589	0.548	0.123	0	ExN2	PARVA
0	11.9569	0.886	0.494	0	ExN2	OLA1
0	11.9511	0.809	0.254	0	ExN2	GNB5
0	11.8339	0.523	0.233	0	ExN2	ADORA1
0	11.7168	0.476	0.017	0	ExN2	TRABD2A
0	11.6539	0.752	0.122	0	ExN2	SLC22A10
0	11.4946	0.753	0.498	0	ExN2	CDKL1
0	11.4239	0.72	0.442	0	ExN2	UBA6
0	11.3724	0.594	0.12	0	ExN2	SLC5A4-AS1
0	11.3306	0.608	0.104	0	ExN2	EMB
0	11.2898	0.732	0.159	0	ExN2	EPHA3
0	11.2763	0.774	0.387	0	ExN2	ELOVL6
0	11.2629	0.942	0.249	0	ExN2	EPHA4
0	11.2576	0.753	0.301	0	ExN2	AL357153.2
0	11.2482	0.926	0.483	0	ExN2	LINC01278
0	11.2385	0.908	0.475	0	ExN2	CLSTN1
0	11.2313	0.842	0.518	0	ExN2	LINC01184
0	11.1539	0.655	0.203	0	ExN2	RPH3A
0	11.109	0.452	0.192	0	ExN2	GTF2B
0	11.0476	0.585	0.215	0	ExN2	FAM3C
0	11.0185	0.656	0.276	0	ExN2	RPE
0	11.0156	0.639	0.088	0	ExN2	LINC01902
0	10.9843	0.723	0.401	0	ExN2	HEATR5B
0	10.9058	0.795	0.351	0	ExN2	TRAF3
0	10.8113	0.896	0.467	0	ExN2	AC016831.7
0	10.6537	0.852	0.541	0	ExN2	SH3PXD2A
0	10.6382	0.911	0.461	0	ExN2	MIR29B2CHG
0	10.6031	0.928	0.309	0	ExN2	BASP1
0	10.5956	0.582	0.201	0	ExN2	MFAP3
0	10.5838	0.852	0.575	0	ExN2	AMBRA1
0	10.544	0.916	0.328	0	ExN2	SGSM1
0	10.4816	0.357	0.088	0	ExN2	AC004784.1
0	10.4473	0.761	0.443	0	ExN2	STX7
0	10.3301	0.512	0.085	0	ExN2	JCAD
0	10.3008	0.879	0.495	0	ExN2	PLD3
0	10.272	0.907	0.345	0	ExN2	FAM13A
0	10.2685	0.605	0.092	0	ExN2	LINC01821
0	10.1819	0.461	0.199	0	ExN2	EFL1
0	10.1275	0.645	0.37	0	ExN2	ATG10
0	10.0369	0.843	0.418	0	ExN2	URGCP
0	9.93099	0.698	0.285	0	ExN2	LIPE-AS1
0	9.84665	0.86	0.285	0	ExN2	PRKAR1B
0	9.83282	0.722	0.324	0	ExN2	EPB41L5
0	9.81871	0.949	0.437	0	ExN2	PPM1L
0	9.81794	0.555	0.254	0	ExN2	AC242426.2
0	9.81701	0.878	0.313	0	ExN2	CIT
0	9.81686	0.887	0.335	0	ExN2	GALNT18
0	9.80105	0.942	0.572	0	ExN2	MAPK8
0	9.79394	0.69	0.206	0	ExN2	NMNAT3
0	9.78205	0.5	0.148	0	ExN2	AC016831.1
0	9.77596	0.541	0.239	0	ExN2	TSHZ1
0	9.77483	0.421	0.157	0	ExN2	RFC3
0	9.74035	0.674	0.218	0	ExN2	EFCAB6
0	9.73355	0.832	0.449	0	ExN2	ANKRD36B
0	9.64909	0.59	0.235	0	ExN2	AC016831.5
0	9.64801	0.734	0.358	0	ExN2	ATG5
0	9.63444	0.372	0.075	0	ExN2	B3GALT5
0	9.49628	0.677	0.386	0	ExN2	SNX27
0	9.39737	0.887	0.498	0	ExN2	TNPO1
0	9.38158	0.557	0.253	0	ExN2	ITGB3BP
0	9.36543	0.442	0.097	0	ExN2	AC090709.1
0	9.36406	0.682	0.314	0	ExN2	GFPT1
0	9.34322	0.835	0.487	0	ExN2	CERS4
0	9.33965	0.871	0.376	0	ExN2	ADCY9
0	9.31667	0.96	0.391	0	ExN2	ATP8A2
0	9.30499	0.815	0.501	0	ExN2	RLF
0	9.24597	0.806	0.284	0	ExN2	MRPS30-DT
0	9.20235	0.863	0.479	0	ExN2	YTHDC2
0	9.18169	0.642	0.232	0	ExN2	ALG1L9P
0	9.18094	0.5	0.163	0	ExN2	XKR9
0	9.11547	0.864	0.561	0	ExN2	ARFGEF1
0	9.08401	0.677	0.197	0	ExN2	FAM102B
0	9.06066	0.851	0.514	0	ExN2	UBE2E3
0	9.05932	0.54	0.284	0	ExN2	ZC3H8
0	9.01793	0.421	0.122	0	ExN2	PPP1R14C
0	8.91258	0.92	0.389	0	ExN2	INPP4A
0	8.90691	0.678	0.36	0	ExN2	MFN1
0	8.89315	0.546	0.281	0	ExN2	ADAM9
0	8.87186	0.883	0.158	0	ExN2	AC019211.1
0	8.82529	0.911	0.513	0	ExN2	TTC7B
0	8.77381	0.325	0.007	0	ExN2	AC073578.2
0	8.77329	0.784	0.403	0	ExN2	UBR4
0	8.73063	0.502	0.126	0	ExN2	ANKRD18B
0	8.63549	0.524	0.004	0	ExN2	AL033539.2
0	8.60697	0.7	0.43	0	ExN2	LINC00486
0	8.57336	0.501	0.205	0	ExN2	AC239809.3
0	8.56576	0.55	0.073	0	ExN2	CCDC144NL-AS1
0	8.55743	0.697	0.386	0	ExN2	EXOC5
0	8.54097	0.744	0.433	0	ExN2	XPO4
0	8.49334	0.629	0.314	0	ExN2	PCNP
0	8.47687	0.749	0.175	0	ExN2	CFAP221
0	8.47634	0.914	0.361	0	ExN2	ZFYVE28
0	8.42169	0.607	0.23	0	ExN2	LINC00630
0	8.40455	0.889	0.499	0	ExN2	VEZT
0	8.3775	0.962	0.481	0	ExN2	MSRA
0	8.37743	0.961	0.305	0	ExN2	PTPRT
0	8.37546	0.896	0.548	0	ExN2	VPS53
0	8.35018	0.753	0.27	0	ExN2	ANKRD30BL
0	8.33226	0.899	0.551	0	ExN2	MRTFA
0	8.32863	0.941	0.319	0	ExN2	MIAT
0	8.3114	0.821	0.322	0	ExN2	SYTL2
0	8.31033	0.951	0.531	0	ExN2	USP9Y
0	8.30726	0.815	0.17	0	ExN2	AC011995.2
0	8.30177	0.77	0.443	0	ExN2	GALK2
0	8.29924	0.657	0.285	0	ExN2	SPRED2
0	8.29671	0.783	0.369	0	ExN2	AP2A2
0	8.23691	0.732	0.264	0	ExN2	NMD3
0	8.17938	0.747	0.226	0	ExN2	NME5
0	8.17284	0.905	0.545	0	ExN2	KAT6B
0	8.15192	0.749	0.307	0	ExN2	NIM1K
0	8.14688	0.693	0.304	0	ExN2	SLC6A15
0	8.07058	0.809	0.257	0	ExN2	NEXMIF
0	8.06241	0.917	0.634	0	ExN2	HERC2
0	8.05799	0.944	0.669	0	ExN2	KMT2A
0	7.98679	0.969	0.596	0	ExN2	DANT2
0	7.97116	0.629	0.342	0	ExN2	IGF2R
0	7.96885	0.811	0.195	0	ExN2	SLC17A7
0	7.94953	0.541	0.218	0	ExN2	TAF1B
0	7.92115	0.838	0.368	0	ExN2	ARHGEF9
0	7.90302	0.657	0.387	0	ExN2	LINC01004
0	7.88984	0.529	0.138	0	ExN2	KIF21B
0	7.83898	0.814	0.528	0	ExN2	RCOR3
0	7.76016	0.665	0.298	0	ExN2	RNPS1
0	7.75507	0.605	0.092	0	ExN2	ADAMTS16
0	7.60126	0.625	0.238	0	ExN2	NPHP4
0	7.58094	0.594	0.281	0	ExN2	AL158077.2
0	7.53043	0.644	0.305	0	ExN2	SFMBT1
0	7.47534	0.678	0.299	0	ExN2	HNRNPLL
0	7.46823	0.469	0.114	0	ExN2	SLC8B1
0	7.45655	0.847	0.489	0	ExN2	TCF20
0	7.42942	0.354	0.013	0	ExN2	Z68323.1
0	7.40911	0.752	0.227	0	ExN2	GUCY1B1
0	7.37377	0.669	0.199	0	ExN2	AC106793.1
0	7.36953	0.861	0.36	0	ExN2	PPP1R13B
0	7.33915	0.886	0.248	0	ExN2	MIR124-2HG
0	7.32086	0.52	0.1	0	ExN2	CCDC175
0	7.29784	0.797	0.501	0	ExN2	HUWE1
0	7.28031	0.633	0.284	0	ExN2	AL117336.2
0	7.2724	0.375	0.061	0	ExN2	AC022210.2
0	7.26164	0.734	0.238	0	ExN2	PDGFC
0	7.21646	0.495	0.122	0	ExN2	AC087280.2
0	7.2133	0.692	0.365	0	ExN2	USP8
0	7.21283	0.473	0.196	0	ExN2	AP2M1
0	7.13152	0.703	0.356	0	ExN2	ORC3
0	7.12598	0.578	0.166	0	ExN2	PHYHIP
0	7.09367	0.647	0.361	0	ExN2	TAF3
0	7.09161	0.563	0.305	0	ExN2	YTHDF3
0	7.07539	0.324	0.051	0	ExN2	TNNT2
0	7.06944	0.521	0.224	0	ExN2	SLC25A40
0	7.06311	0.515	0.066	0	ExN2	AC008127.1
0	7.00903	0.53	0.149	0	ExN2	RAB15
0	7.00497	0.632	0.132	0	ExN2	AC025809.1
0	6.98671	0.63	0.343	0	ExN2	GOPC
0	6.98289	0.715	0.387	0	ExN2	NPLOC4
0	6.95591	0.882	0.57	0	ExN2	GPI
0	6.95507	0.687	0.313	0	ExN2	GPR135
0	6.94188	0.895	0.365	0	ExN2	LMTK2
0	6.9348	0.526	0.122	0	ExN2	AC008591.1
0	6.93479	0.954	0.417	0	ExN2	CHN1
0	6.9221	0.902	0.286	0	ExN2	PKNOX2
0	6.91124	0.837	0.219	0	ExN2	LINGO1
0	6.90135	0.723	0.25	0	ExN2	PDK3
0	6.87982	0.711	0.199	0	ExN2	MAP7D2
0	6.8767	0.464	0.115	0	ExN2	LGALSL-DT
0	6.876	0.317	0.038	0	ExN2	AL353709.1
0	6.86388	0.806	0.346	0	ExN2	MYEF2
0	6.85348	0.397	0.113	0	ExN2	AL354740.1
0	6.83738	0.448	0.116	0	ExN2	ANKRD30B
0	6.82567	0.554	0.271	0	ExN2	AGK
0	6.80925	0.656	0.303	0	ExN2	GSTA4
0	6.80252	0.754	0.228	0	ExN2	IQSEC2
0	6.77065	0.768	0.428	0	ExN2	USP22
0	6.76833	0.706	0.371	0	ExN2	PKNOX1
0	6.75236	0.736	0.417	0	ExN2	WRN
0	6.69252	0.774	0.442	0	ExN2	CTTN
0	6.67601	0.949	0.459	0	ExN2	PCNX2
0	6.67329	0.428	0.084	0	ExN2	NRN1
0	6.65678	0.563	0.226	0	ExN2	VRK1
0	6.6517	0.634	0.143	0	ExN2	B4GALNT3
0	6.6391	0.684	0.354	0	ExN2	IARS
0	6.57747	0.638	0.293	0	ExN2	ESF1
0	6.5589	0.635	0.145	0	ExN2	NUDT4
0	6.55701	0.621	0.194	0	ExN2	LAMC1
0	6.55267	0.559	0.297	0	ExN2	TNNI3K
0	6.54208	0.477	0.086	0	ExN2	LNX2
0	6.52409	0.764	0.368	0	ExN2	EXT2
0	6.52183	0.93	0.62	0	ExN2	CAMSAP2
0	6.52013	0.689	0.144	0	ExN2	OPRM1
0	6.50579	0.852	0.405	0	ExN2	GCC2
0	6.50493	0.456	0.061	0	ExN2	MKX
0	6.4745	0.504	0.147	0	ExN2	AC079382.2
0	6.46716	0.263	0.006	0	ExN2	AC079052.1
0	6.46195	0.564	0.243	0	ExN2	CCDC102B
0	6.45113	0.898	0.573	0	ExN2	MPRIP
0	6.44325	0.464	0.2	0	ExN2	MFSD8
0	6.43655	0.826	0.311	0	ExN2	PDE3B
0	6.42704	0.422	0.156	0	ExN2	ZNF727
0	6.42576	0.814	0.24	0	ExN2	KIAA1324
0	6.42539	0.585	0.279	0	ExN2	UBE2V1
0	6.41931	0.905	0.523	0	ExN2	APBA1
0	6.41739	0.706	0.362	0	ExN2	CHD8
0	6.41498	0.474	0.175	0	ExN2	KRAS
0	6.38701	0.587	0.313	0	ExN2	RESF1
0	6.38174	0.919	0.374	0	ExN2	MARK1
0	6.36882	0.598	0.312	0	ExN2	ZNF529
0	6.35181	0.677	0.335	0	ExN2	CEP57
0	6.32498	0.801	0.453	0	ExN2	BRD4
0	6.2763	0.699	0.402	0	ExN2	PHF20
0	6.2709	0.73	0.291	0	ExN2	RIC3
0	6.23609	0.648	0.351	0	ExN2	AQR
0	6.2336	0.79	0.26	0	ExN2	RHBDL3
0	6.23026	0.46	0.15	0	ExN2	C11orf74
0	6.22559	0.636	0.363	0	ExN2	LANCL2
0	6.206	0.622	0.326	0	ExN2	CDC42
0	6.18454	0.486	0.193	0	ExN2	ZNF26
0	6.17898	0.643	0.156	0	ExN2	GALNT9
0	6.16994	0.787	0.502	0	ExN2	EPC2
0	6.16703	0.35	0.06	0	ExN2	AL353586.1
0	6.16451	0.844	0.356	0	ExN2	AC098588.3
0	6.16279	0.616	0.205	0	ExN2	CXXC4
0	6.14313	0.879	0.558	0	ExN2	RNPC3
0	6.12208	0.572	0.284	0	ExN2	SUFU
0	6.11729	0.639	0.169	0	ExN2	GABRA3
0	6.10283	0.435	0.071	0	ExN2	CPNE7
0	6.05384	0.49	0.105	0	ExN2	PTPRG-AS1
0	6.03597	0.926	0.498	0	ExN2	CMIP
0	6.01013	0.808	0.514	0	ExN2	FAM193A
0	5.99048	0.832	0.234	0	ExN2	OLFM1
0	5.97796	0.519	0.234	0	ExN2	XXYLT1
0	5.97374	0.399	0.08	0	ExN2	CELF2-DT
0	5.96627	0.558	0.289	0	ExN2	PRPF39
0	5.96286	0.668	0.322	0	ExN2	AP3S1
0	5.95748	0.633	0.247	0	ExN2	MKNK1
0	5.91959	0.888	0.578	0	ExN2	UBE2K
0	5.91451	0.665	0.122	0	ExN2	SLC6A7
0	5.91035	0.916	0.662	0	ExN2	ATP9B
0	5.89832	0.491	0.138	0	ExN2	FGD6
0	5.88396	0.787	0.431	0	ExN2	RAB3GAP2
0	5.87282	0.864	0.495	0	ExN2	RHOT1
0	5.85716	0.892	0.561	0	ExN2	DYNC1H1
0	5.85524	0.837	0.487	0	ExN2	SCFD1
0	5.84177	0.444	0.118	0	ExN2	NEFL
0	5.83365	0.553	0.277	0	ExN2	CEP162
0	5.78299	0.737	0.351	0	ExN2	LINC00662
0	5.72858	0.529	0.171	0	ExN2	STEAP2
0	5.70902	0.728	0.445	0	ExN2	ZZEF1
0	5.70186	0.864	0.482	0	ExN2	NUMB
0	5.68914	0.471	0.082	0	ExN2	LINC02613
0	5.6885	0.718	0.355	0	ExN2	PCMT1
0	5.68072	0.52	0.254	0	ExN2	VTA1
0	5.63374	0.622	0.266	0	ExN2	ZCCHC17
0	5.60146	0.746	0.332	0	ExN2	FLNB
0	5.59249	0.713	0.077	0	ExN2	LRMP
0	5.49201	0.907	0.335	0	ExN2	NOL4
0	5.49148	0.866	0.32	0	ExN2	CNTN3
0	5.4852	0.628	0.279	0	ExN2	ZNF235
0	5.48519	0.883	0.458	0	ExN2	SCMH1
0	5.47667	0.748	0.478	0	ExN2	FAM214A
0	5.47609	0.64	0.251	0	ExN2	P3H2
0	5.47601	0.803	0.479	0	ExN2	DCUN1D4
0	5.47545	0.608	0.233	0	ExN2	ANKRD46
0	5.47319	0.901	0.64	0	ExN2	RASA1
0	5.4495	0.775	0.406	0	ExN2	PPP3CC
0	5.44571	0.746	0.216	0	ExN2	CLSTN3
0	5.44519	0.913	0.536	0	ExN2	NCKAP1
0	5.43465	0.553	0.262	0	ExN2	NUP88
0	5.42077	0.854	0.372	0	ExN2	RPS6KA3
0	5.41894	0.34	0.071	0	ExN2	GABRG3-AS1
0	5.40004	0.749	0.273	0	ExN2	SOGA3
0	5.35423	0.739	0.42	0	ExN2	MYSM1
0	5.33776	0.938	0.358	0	ExN2	DNM1
0	5.32622	0.737	0.376	0	ExN2	CTNNB1
0	5.32417	0.637	0.245	0	ExN2	RFLNA
0	5.3182	0.904	0.607	0	ExN2	SHPRH
0	5.31758	0.832	0.26	0	ExN2	MAST1
0	5.30565	0.567	0.249	0	ExN2	LDAH
0	5.30554	0.463	0.095	0	ExN2	PRDM8
0	5.30135	0.667	0.224	0	ExN2	UXS1
0	5.29896	0.877	0.597	0	ExN2	EPC1
0	5.29251	0.69	0.177	0	ExN2	IQSEC3
0	5.28953	0.618	0.156	0	ExN2	LINC00970
0	5.28898	0.487	0.216	0	ExN2	ACOX3
0	5.2821	0.868	0.519	0	ExN2	COMMD1
0	5.2601	0.658	0.254	0	ExN2	NLN
0	5.2476	0.704	0.218	0	ExN2	SLC9B2
0	5.24389	0.79	0.358	0	ExN2	YWHAG
0	5.2402	0.569	0.271	0	ExN2	DNAJC10
0	5.22393	0.696	0.401	0	ExN2	TMEM181
0	5.22164	0.412	0.149	0	ExN2	KITLG
0	5.20784	0.579	0.205	0	ExN2	PAQR3
0	5.20447	0.755	0.3	0	ExN2	CHCHD6
0	5.20258	0.552	0.257	0	ExN2	DPM1
0	5.18469	0.717	0.342	0	ExN2	PPM1A
0	5.18054	0.571	0.232	0	ExN2	CPNE3
0	5.1546	0.893	0.409	0	ExN2	PGBD5
0	5.11505	0.365	0.112	0	ExN2	SLC25A43
0	5.11457	0.934	0.284	0	ExN2	CAMK2A
0	5.10808	0.691	0.191	0	ExN2	SYN1
0	5.08931	0.515	0.094	0	ExN2	SEC16B
0	5.07872	0.446	0.191	0	ExN2	TMEM267
0	5.04647	0.748	0.397	0	ExN2	ICE1
0	5.04282	0.863	0.501	0	ExN2	SNX14
0	5.03948	0.734	0.203	0	ExN2	GHR
0	5.02172	0.575	0.176	0	ExN2	SHANK1
0	5.00404	0.7	0.362	0	ExN2	SLC25A46
0	5.0038	0.661	0.294	0	ExN2	SUCLA2
0	5.00249	0.908	0.432	0	ExN2	ABCA5
0	4.99876	0.779	0.211	0	ExN2	NIPAL2
0	4.97685	0.619	0.34	0	ExN2	SMIM14
0	4.96881	0.629	0.314	0	ExN2	TSPAN3
0	4.93098	0.49	0.216	0	ExN2	KDM7A
0	4.92106	0.473	0.079	0	ExN2	PTGFRN
0	4.91153	0.539	0.288	0	ExN2	SOD2
0	4.90303	0.939	0.619	0	ExN2	BICD1
0	4.87991	0.81	0.503	0	ExN2	RC3H1
0	4.87761	0.486	0.15	0	ExN2	IGFL4
0	4.86837	0.873	0.331	0	ExN2	SPATS2
0	4.85173	0.871	0.268	0	ExN2	ARMC9
0	4.84459	0.798	0.258	0	ExN2	ATCAY
0	4.83965	0.552	0.299	0	ExN2	PIGK
0	4.832	0.563	0.19	0	ExN2	ADAM32
0	4.81947	0.923	0.586	0	ExN2	HDAC8
0	4.79984	0.941	0.634	0	ExN2	ATG7
0	4.7956	0.504	0.183	0	ExN2	MVD
0	4.7937	0.649	0.32	0	ExN2	NR2C1
0	4.78613	0.739	0.346	0	ExN2	TERF1
0	4.78441	0.701	0.39	0	ExN2	ZNF782
0	4.78027	0.766	0.388	0	ExN2	AGAP3
0	4.7453	0.73	0.46	0	ExN2	USP31
0	4.73894	0.523	0.186	0	ExN2	ARHGAP39
0	4.73862	0.927	0.529	0	ExN2	MICU1
0	4.71858	0.752	0.261	0	ExN2	RAP1GAP
0	4.71345	0.715	0.247	0	ExN2	KIAA0408
0	4.70587	0.853	0.227	0	ExN2	STAMBPL1
0	4.69097	0.534	0.241	0	ExN2	MAPKAPK5
0	4.68611	0.889	0.388	0	ExN2	LRRC28
0	4.67981	0.584	0.27	0	ExN2	ZNF337
0	4.66603	0.762	0.479	0	ExN2	GMDS-DT
0	4.66388	0.644	0.299	0	ExN2	MED23
0	4.65797	0.354	0.068	0	ExN2	STARD4-AS1
0	4.65308	0.867	0.447	0	ExN2	RAB28
0	4.64047	0.543	0.284	0	ExN2	IMMT
0	4.62811	0.524	0.228	0	ExN2	PEA15
0	4.60576	0.516	0.201	0	ExN2	MTPN
0	4.59741	0.475	0.179	0	ExN2	TNFSF13B
0	4.57231	0.622	0.308	0	ExN2	PARG
0	4.56089	0.381	0.017	0	ExN2	CCDC68
0	4.56042	0.726	0.355	0	ExN2	GPALPP1
0	4.55697	0.711	0.162	0	ExN2	MIR4435-2HG
0	4.53243	0.743	0.397	0	ExN2	CHM
0	4.52308	0.467	0.139	0	ExN2	AC016745.2
0	4.51901	0.53	0.175	0	ExN2	SKP2
0	4.51742	0.873	0.609	0	ExN2	GATAD2B
0	4.51023	0.702	0.337	0	ExN2	PRPF40B
0	4.49846	0.83	0.313	0	ExN2	LONRF2
0	4.49181	0.525	0.246	0	ExN2	ATF1
0	4.48968	0.823	0.447	0	ExN2	CCDC66
0	4.47462	0.673	0.358	0	ExN2	AMN1
0	4.46741	0.38	0.11	0	ExN2	LRRC2
0	4.4572	0.723	0.416	0	ExN2	CCNT2
0	4.45451	0.946	0.695	0	ExN2	AKAP9
0	4.44481	0.888	0.589	0	ExN2	RUFY2
0	4.43872	0.564	0.213	0	ExN2	ZNF420
0	4.43753	0.64	0.36	0	ExN2	KLHL42
0	4.42593	0.549	0.271	0	ExN2	WBP1L
0	4.42288	0.666	0.234	0	ExN2	BBS7
0	4.41478	0.63	0.209	0	ExN2	CNRIP1
0	4.40978	0.544	0.218	0	ExN2	METTL9
0	4.39874	0.588	0.178	0	ExN2	ANKRD7
0	4.387	0.582	0.239	0	ExN2	RANBP17
0	4.36515	0.758	0.37	0	ExN2	IQCB1
0	4.36243	0.612	0.328	0	ExN2	ZNF680
0	4.34752	0.702	0.249	0	ExN2	CALM3
0	4.32704	0.773	0.444	0	ExN2	KPNA1
0	4.3069	0.808	0.427	0	ExN2	DNAJB14
0	4.29189	0.769	0.365	0	ExN2	HDGFL3
0	4.29144	0.759	0.472	0	ExN2	BTAF1
0	4.28273	0.707	0.186	0	ExN2	PTPN5
0	4.28124	0.596	0.179	0	ExN2	ANXA11
0	4.27296	0.713	0.319	0	ExN2	FASTKD1
0	4.2648	0.769	0.249	0	ExN2	AC006504.5
0	4.25321	0.736	0.384	0	ExN2	ANKFY1
0	4.23888	0.819	0.363	0	ExN2	N4BP2L1
0	4.23349	0.818	0.34	0	ExN2	HPRT1
0	4.20808	0.444	0.19	0	ExN2	ABHD3
0	4.20692	0.811	0.406	0	ExN2	SUN1
0	4.20692	0.683	0.418	0	ExN2	EZH1
0	4.20614	0.897	0.493	0	ExN2	VPS41
0	4.20493	0.623	0.182	0	ExN2	STX3
0	4.17248	0.664	0.103	0	ExN2	IL12RB2
0	4.17133	0.685	0.396	0	ExN2	ZNF493
0	4.1701	0.44	0.084	0	ExN2	TTC9B
0	4.1689	0.529	0.235	0	ExN2	UBA5
0	4.16738	0.4	0.045	0	ExN2	HRK
0	4.16709	0.597	0.188	0	ExN2	B4GALT6
0	4.14037	0.651	0.29	0	ExN2	GOLGA3
0	4.12715	0.795	0.441	0	ExN2	MCPH1
0	4.10886	0.871	0.488	0	ExN2	YEATS2
0	4.10577	0.623	0.279	0	ExN2	RSU1
0	4.10374	0.408	0.119	0	ExN2	LINC00407
0	4.09997	0.649	0.261	0	ExN2	WDR47
0	4.09392	0.627	0.24	0	ExN2	CD200
0	4.08952	0.824	0.24	0	ExN2	EPB41L4B
0	4.06651	0.391	0.114	0	ExN2	LRGUK
0	4.05792	0.684	0.338	0	ExN2	RAB11A
0	4.05564	0.515	0.149	0	ExN2	AK4
0	4.0529	0.806	0.495	0	ExN2	TEAD1
0	4.04941	0.911	0.454	0	ExN2	AL049828.1
0	4.04941	0.931	0.351	0	ExN2	VPS13A
0	4.0494	0.94	0.293	0	ExN2	GPR158
0	4.03621	0.871	0.363	0	ExN2	FBXO34
0	4.0359	0.689	0.282	0	ExN2	LMBRD2
0	4.0359	0.506	0.201	0	ExN2	FKBP1A
0	4.03414	0.901	0.507	0	ExN2	SLC23A2
0	4.02353	0.929	0.288	0	ExN2	KCNB1
0	4.02204	0.582	0.214	0	ExN2	EFCAB7
0	4.0208	0.395	0.098	0	ExN2	AC069437.1
0	4.01637	0.69	0.122	0	ExN2	AC093843.1
0	4.0065	0.695	0.392	0	ExN2	KPNB1
0	4.00318	0.68	0.228	0	ExN2	CRMP1
0	3.98592	0.711	0.214	0	ExN2	PGM2L1
0	3.98583	0.895	0.355	0	ExN2	PLEKHA6
0	3.98123	0.799	0.238	0	ExN2	TMEM241
0	3.97354	0.722	0.306	0	ExN2	LRRC37B
0	3.9719	0.655	0.29	0	ExN2	PURG
0	3.95875	0.84	0.26	0	ExN2	SH3BGRL2
0	3.95756	0.486	0.217	0	ExN2	MRPL33
0	3.95406	0.444	0.139	0	ExN2	EEF1A2
0	3.95106	0.492	0.099	0	ExN2	CYTOR
0	3.94702	0.57	0.153	0	ExN2	MAP3K21
0	3.93743	0.794	0.332	0	ExN2	IRAK1BP1
0	3.93224	0.817	0.507	0	ExN2	AGFG1
0	3.92171	0.719	0.197	0	ExN2	SLC8A2
0	3.91493	0.904	0.552	0	ExN2	ATP2C1
0	3.89982	0.612	0.273	0	ExN2	EDRF1
0	3.89695	0.723	0.145	0	ExN2	MROH7
0	3.89347	0.421	0.122	0	ExN2	CHROMR
0	3.88566	0.646	0.28	0	ExN2	NAA50
0	3.88121	0.759	0.493	0	ExN2	SEC14L5
0	3.87602	0.83	0.477	0	ExN2	ZDHHC17
0	3.87388	0.649	0.283	0	ExN2	GTF3C1
0	3.8725	0.524	0.088	0	ExN2	PTPN3
0	3.86161	0.63	0.288	0	ExN2	ZNF736
0	3.86084	0.798	0.259	0	ExN2	CLVS2
0	3.8566	0.59	0.167	0	ExN2	CDH22
0	3.85053	0.477	0.211	0	ExN2	CWF19L1
0	3.82462	0.356	0.063	0	ExN2	AC005400.1
0	3.81286	0.539	0.275	0	ExN2	NDUFB8
0	3.8115	0.399	0.131	0	ExN2	PKD1L1
0	3.81113	0.851	0.473	0	ExN2	STX8
0	3.80657	0.761	0.497	0	ExN2	ERI3
0	3.80623	0.342	0.087	0	ExN2	LINC01476
0	3.79192	0.492	0.168	0	ExN2	STK32C
0	3.78725	0.911	0.641	0	ExN2	SETD2
0	3.78046	0.585	0.272	0	ExN2	SUCLG1
0	3.77535	0.685	0.369	0	ExN2	ACAP3
0	3.77153	0.772	0.369	0	ExN2	ATP6V1A
0	3.76967	0.73	0.408	0	ExN2	LARS
0	3.76926	0.67	0.37	0	ExN2	RPS6KB1
0	3.75803	0.719	0.299	0	ExN2	CEP295
0	3.75638	0.842	0.492	0	ExN2	MAPK1
0	3.74707	0.657	0.38	0	ExN2	NPRL3
0	3.74502	0.587	0.301	0	ExN2	PPIL4
0	3.74223	0.653	0.254	0	ExN2	HSPA4L
0	3.74222	0.721	0.431	0	ExN2	NAA15
0	3.72882	0.619	0.255	0	ExN2	RNF146
0	3.72578	0.686	0.334	0	ExN2	RASGRF1
0	3.72446	0.709	0.403	0	ExN2	MARK2
0	3.7038	0.663	0.136	0	ExN2	STX1A
0	3.70128	0.713	0.394	0	ExN2	PCSK7
0	3.68556	0.637	0.235	0	ExN2	AL035530.2
0	3.68414	0.717	0.33	0	ExN2	AKT2
0	3.682	0.586	0.146	0	ExN2	GUCY1A1
0	3.68126	0.626	0.332	0	ExN2	TXNL1
0	3.66851	0.604	0.236	0	ExN2	CPT1C
0	3.66836	0.555	0.207	0	ExN2	FASTKD2
0	3.66667	0.589	0.135	0	ExN2	RHOBTB2
0	3.6609	0.458	0.174	0	ExN2	BNIP3
0	3.64377	0.843	0.56	0	ExN2	UBE2H
0	3.62659	0.491	0.137	0	ExN2	HRH1
0	3.62365	0.954	0.309	0	ExN2	GABBR2
0	3.60732	0.517	0.139	0	ExN2	SNCB
0	3.59028	0.827	0.473	0	ExN2	LARP1
0	3.59014	0.56	0.238	0	ExN2	CYP46A1
0	3.58732	0.593	0.092	0	ExN2	AC103855.2
0	3.58472	0.82	0.505	0	ExN2	TBCD
0	3.58122	0.719	0.371	0	ExN2	PDXDC1
0	3.58015	0.634	0.25	0	ExN2	FAM185A
0	3.57118	0.923	0.399	0	ExN2	SPTAN1
0	3.56795	0.732	0.387	0	ExN2	MAP3K3
0	3.564	0.522	0.147	0	ExN2	EPHX4
0	3.56024	0.593	0.266	0	ExN2	TRAPPC6B
0	3.55599	0.54	0.267	0	ExN2	MAPK1IP1L
0	3.55443	0.298	0.009	0	ExN2	AC114321.1
0	3.55232	0.839	0.355	0	ExN2	SLC16A7
0	3.54731	0.641	0.262	0	ExN2	LRP12
0	3.53857	0.624	0.206	0	ExN2	SLC36A1
0	3.53158	0.575	0.279	0	ExN2	ZNF398
0	3.52345	0.753	0.416	0	ExN2	COA1
0	3.5209	0.775	0.403	0	ExN2	CNOT6L
0	3.51806	0.571	0.238	0	ExN2	RANBP10
0	3.51147	0.65	0.258	0	ExN2	DSTN
0	3.51135	0.657	0.343	0	ExN2	DTD1
0	3.51076	0.773	0.331	0	ExN2	AC108519.1
0	3.50104	0.546	0.213	0	ExN2	CLHC1
0	3.48884	0.553	0.218	0	ExN2	CELF6
0	3.48183	0.614	0.277	0	ExN2	PHACTR2
0	3.4673	0.791	0.488	0	ExN2	KLHL2
0	3.46319	0.924	0.284	0	ExN2	CHD5
0	3.45542	0.866	0.467	0	ExN2	KIF3A
0	3.4525	0.576	0.272	0	ExN2	CYB5B
0	3.45057	0.621	0.32	0	ExN2	MMS19
0	3.42646	0.847	0.269	0	ExN2	TUSC3
0	3.41451	0.628	0.27	0	ExN2	TRNAU1AP
0	3.41434	0.925	0.597	0	ExN2	MAP2K5
0	3.39569	0.597	0.273	0	ExN2	PDCD10
0	3.39429	0.694	0.238	0	ExN2	NSG2
0	3.37661	0.711	0.194	0	ExN2	FAM153B
0	3.37606	0.928	0.49	0	ExN2	EVL
0	3.36889	0.603	0.145	0	ExN2	ADAM11
0	3.36089	0.581	0.225	0	ExN2	DHRS7B
0	3.35503	0.619	0.206	0	ExN2	XYLB
0	3.35348	0.691	0.377	0	ExN2	HGSNAT
0	3.34961	0.839	0.466	0	ExN2	PJA2
0	3.34905	0.53	0.167	0	ExN2	POLR1D
0	3.34519	0.653	0.217	0	ExN2	NPTXR
0	3.34279	0.786	0.485	0	ExN2	TBCA
0	3.33969	0.64	0.332	0	ExN2	CEP164
0	3.33754	0.632	0.285	0	ExN2	LRSAM1
0	3.33539	0.632	0.337	0	ExN2	MAX
0	3.32066	0.732	0.384	0	ExN2	UBQLN1
0	3.32061	0.33	0.045	0	ExN2	AC103855.3
0	3.31442	0.551	0.223	0	ExN2	PLEKHA8
0	3.31393	0.787	0.403	0	ExN2	ORC4
0	3.31174	0.64	0.331	0	ExN2	CDRT4
0	3.30505	0.506	0.106	0	ExN2	VIPR1
0	3.29846	0.881	0.444	0	ExN2	CCDC92
0	3.29322	0.673	0.31	0	ExN2	EIF4A2
0	3.29194	0.334	0.038	0	ExN2	TRIM54
0	3.28768	0.455	0.137	0	ExN2	SMPD3
0	3.28625	0.789	0.499	0	ExN2	VPS54
0	3.28529	0.656	0.369	0	ExN2	DSE
0	3.27913	0.653	0.318	0	ExN2	PUS7L
0	3.27543	0.632	0.327	0	ExN2	LEMD3
0	3.26459	0.552	0.255	0	ExN2	DNAJC11
0	3.26167	0.489	0.231	0	ExN2	SLC27A4
0	3.26105	0.623	0.338	0	ExN2	ZNF236
0	3.26034	0.793	0.407	0	ExN2	ANAPC10
0	3.25187	0.509	0.226	0	ExN2	GARS
0	3.24719	0.45	0.186	0	ExN2	PRKACA
0	3.24571	0.83	0.486	0	ExN2	NDUFA10
0	3.24253	0.576	0.294	0	ExN2	DSTYK
0	3.23828	0.545	0.265	0	ExN2	ADNP2
0	3.23477	0.637	0.361	0	ExN2	ZNF800
0	3.22982	0.617	0.296	0	ExN2	LRP11
0	3.22852	0.761	0.425	0	ExN2	ATG2B
0	3.22387	0.375	0.118	0	ExN2	INA
0	3.22056	0.466	0.167	0	ExN2	PINX1
0	3.19417	0.488	0.213	0	ExN2	ZNF814
0	3.18305	0.631	0.37	0	ExN2	ST7L
0	3.18256	0.655	0.332	0	ExN2	ZNF138
0	3.18038	0.647	0.273	0	ExN2	SCG5
0	3.17933	0.728	0.406	0	ExN2	NSUN6
0	3.17623	0.707	0.246	0	ExN2	AL589843.1
0	3.17096	0.761	0.305	0	ExN2	PHLPP2
0	3.16634	0.616	0.31	0	ExN2	SKP1
0	3.1555	0.703	0.382	0	ExN2	MTF2
0	3.14473	0.63	0.196	0	ExN2	TVP23A
0	3.14367	0.45	0.111	0	ExN2	AC005740.5
0	3.12769	0.528	0.241	0	ExN2	POLD3
0	3.11775	0.537	0.223	0	ExN2	C1D
0	3.11677	0.761	0.452	0	ExN2	YWHAE
0	3.11281	0.62	0.27	0	ExN2	CCDC149
0	3.11206	0.546	0.267	0	ExN2	CLK4
0	3.10869	0.673	0.306	0	ExN2	SSH1
0	3.10847	0.723	0.362	0	ExN2	SMC6
0	3.10843	0.512	0.228	0	ExN2	NADK2
0	3.10293	0.719	0.369	0	ExN2	ZNF586
0	3.10178	0.88	0.482	0	ExN2	HTT
0	3.10102	0.581	0.247	0	ExN2	TMEM62
0	3.09101	0.607	0.289	0	ExN2	SNAPC3
0	3.08386	0.702	0.294	0	ExN2	GLMN
0	3.0701	0.858	0.246	0	ExN2	KIAA1549
0	3.06994	0.944	0.302	0	ExN2	ADGRL2
0	3.06004	0.604	0.239	0	ExN2	IFT122
0	3.05455	0.546	0.177	0	ExN2	DAB2IP
0	3.05221	0.625	0.29	0	ExN2	PEX14
0	3.04952	0.503	0.236	0	ExN2	DPY19L3
0	3.04761	0.672	0.377	0	ExN2	DPP8
0	3.04372	0.556	0.217	0	ExN2	PDIA6
0	3.04224	0.608	0.185	0	ExN2	RSPH3
0	3.03484	0.578	0.157	0	ExN2	KCNH3
0	3.02877	0.521	0.248	0	ExN2	PRKAR1A
0	3.02696	0.6	0.242	0	ExN2	PARP11
0	3.01824	0.49	0.119	0	ExN2	LY6E-DT
0	3.00994	0.54	0.19	0	ExN2	NGRN
0	3.00085	0.619	0.328	0	ExN2	GGNBP2
0	3.00029	0.628	0.27	0	ExN2	VPS9D1
0	2.99494	0.584	0.249	0	ExN2	ZNF25
0	2.99297	0.602	0.234	0	ExN2	C7orf50
0	2.97516	0.468	0.153	0	ExN2	AP1AR
0	2.9717	0.692	0.299	0	ExN2	EIF2AK2
0	2.96234	0.753	0.311	0	ExN2	FSD1L
0	2.96043	0.601	0.166	0	ExN2	TAF4B
0	2.95906	0.725	0.359	0	ExN2	RUSC2
0	2.95734	0.592	0.221	0	ExN2	SLC9A6
0	2.94417	0.558	0.243	0	ExN2	CALCOCO1
0	2.9383	0.833	0.243	0	ExN2	BSN
0	2.9348	0.521	0.253	0	ExN2	TANGO2
0	2.93448	0.356	0.1	0	ExN2	PRSS23
0	2.93093	0.647	0.248	0	ExN2	THUMPD2
0	2.92749	0.577	0.159	0	ExN2	GPLD1
0	2.92629	0.578	0.28	0	ExN2	SUDS3
0	2.92388	0.669	0.203	0	ExN2	TMEM130
0	2.92184	0.701	0.202	0	ExN2	SEPTIN9
0	2.91227	0.381	0.128	0	ExN2	LINC00884
0	2.90752	0.584	0.259	0	ExN2	CROCC
0	2.90114	0.474	0.104	0	ExN2	AL731769.2
0	2.89501	0.884	0.467	0	ExN2	PPP3R1
0	2.89199	0.642	0.22	0	ExN2	SV2A
0	2.88565	0.433	0.115	0	ExN2	LINC02666
0	2.88285	0.562	0.118	0	ExN2	CACNA1I
0	2.87968	0.66	0.325	0	ExN2	GSPT1
0	2.8775	0.61	0.191	0	ExN2	LGI4
0	2.87704	0.627	0.275	0	ExN2	CALCOCO2
0	2.87162	0.548	0.266	0	ExN2	TUBE1
0	2.86763	0.495	0.109	0	ExN2	SSTR2
0	2.86677	0.73	0.199	0	ExN2	JPH3
0	2.86613	0.591	0.232	0	ExN2	DHX57
0	2.86243	0.451	0.167	0	ExN2	DHDDS
0	2.86163	0.452	0.125	0	ExN2	ARSG
0	2.85828	0.582	0.218	0	ExN2	WAC-AS1
0	2.85401	0.499	0.155	0	ExN2	TRIM69
0	2.84044	0.88	0.532	0	ExN2	SPECC1L
0	2.82977	0.869	0.325	0	ExN2	SYP
0	2.82952	0.709	0.246	0	ExN2	YWHAH
0	2.82476	0.675	0.362	0	ExN2	CCDC84
0	2.82217	0.78	0.421	0	ExN2	CAB39
0	2.8212	0.787	0.408	0	ExN2	EPS15L1
0	2.82022	0.571	0.181	0	ExN2	TOLLIP
0	2.81919	0.58	0.245	0	ExN2	CCNC
0	2.81878	0.635	0.381	0	ExN2	AC097376.3
0	2.81015	0.419	0.068	0	ExN2	AC021733.4
0	2.80309	0.723	0.396	0	ExN2	MBTPS1
0	2.80045	0.6	0.279	0	ExN2	CEP78
0	2.79894	0.636	0.181	0	ExN2	MIR9-3HG
0	2.79634	0.768	0.239	0	ExN2	KCNT2
0	2.79196	0.79	0.523	0	ExN2	MIGA1
0	2.77934	0.422	0.144	0	ExN2	ARMH1
0	2.77761	0.484	0.199	0	ExN2	ABCD4
0	2.77376	0.406	0.085	0	ExN2	ZDHHC23
0	2.75616	0.622	0.288	0	ExN2	PANK3
0	2.75067	0.599	0.246	0	ExN2	NEK4
0	2.74866	0.829	0.497	0	ExN2	RB1
0	2.74836	0.639	0.327	0	ExN2	RBM4
0	2.74596	0.335	0.055	0	ExN2	AC004594.1
0	2.74185	0.602	0.267	0	ExN2	C18orf25
0	2.73153	0.449	0.114	0	ExN2	SMIM17
0	2.73022	0.59	0.269	0	ExN2	SCAP
0	2.72975	0.507	0.238	0	ExN2	ZBTB41
0	2.72235	0.691	0.373	0	ExN2	DIDO1
0	2.70986	0.658	0.337	0	ExN2	INTU
0	2.70511	0.355	0.09	0	ExN2	AL590807.1
0	2.70151	0.587	0.149	0	ExN2	AC113383.1
0	2.70098	0.511	0.24	0	ExN2	ATPSCKMT
0	2.6978	0.847	0.382	0	ExN2	PKD1
0	2.69491	0.698	0.261	0	ExN2	ACOT7
0	2.69248	0.646	0.357	0	ExN2	PAIP2
0	2.68656	0.485	0.233	0	ExN2	TUBGCP5
0	2.68339	0.669	0.333	0	ExN2	USP10
0	2.68211	0.789	0.423	0	ExN2	SENP5
0	2.67512	0.66	0.326	0	ExN2	RC3H2
0	2.67239	0.662	0.379	0	ExN2	FBXO21
0	2.67025	0.785	0.185	0	ExN2	AC093523.1
0	2.65515	0.591	0.153	0	ExN2	SULT4A1
0	2.65061	0.662	0.241	0	ExN2	AHDC1
0	2.64907	0.811	0.236	0	ExN2	GABRA1
0	2.64877	0.58	0.294	0	ExN2	IPO7
0	2.64668	0.569	0.206	0	ExN2	FAM66D
0	2.64601	0.583	0.199	0	ExN2	TCTEX1D2
0	2.63909	0.689	0.323	0	ExN2	ATP6V1C1
0	2.63833	0.601	0.259	0	ExN2	HDAC3
0	2.63702	0.664	0.314	0	ExN2	RAB18
0	2.63616	0.472	0.137	0	ExN2	PFN2
0	2.63454	0.528	0.217	0	ExN2	AP5M1
0	2.63244	0.498	0.134	0	ExN2	KRTAP5-AS1
0	2.6313	0.857	0.477	0	ExN2	CDC27
0	2.62825	0.345	0.069	0	ExN2	SEMA4A
0	2.61935	0.553	0.252	0	ExN2	DTWD2
0	2.61723	0.551	0.185	0	ExN2	SGTB
0	2.615	0.781	0.237	0	ExN2	STMN2
0	2.61001	0.699	0.359	0	ExN2	EPG5
0	2.60626	0.725	0.2	0	ExN2	OSBPL10
0	2.60556	0.657	0.223	0	ExN2	AC005225.2
0	2.6049	0.565	0.177	0	ExN2	CCNT2-AS1
0	2.60198	0.648	0.297	0	ExN2	CC2D1A
0	2.59641	0.666	0.386	0	ExN2	NUP98
0	2.59546	0.423	0.166	0	ExN2	ZNF709
0	2.59258	0.585	0.267	0	ExN2	Z83843.1
0	2.5925	0.616	0.269	0	ExN2	ADCY3
0	2.5922	0.588	0.3	0	ExN2	ZNF84
0	2.58961	0.75	0.374	0	ExN2	PCDH10
0	2.58952	0.41	0.109	0	ExN2	STARD4
0	2.58943	0.698	0.226	0	ExN2	ENC1
0	2.58938	0.723	0.315	0	ExN2	FIG4
0	2.58816	0.593	0.21	0	ExN2	ABCC1
0	2.58697	0.579	0.236	0	ExN2	AAGAB
0	2.58393	0.695	0.31	0	ExN2	MARK4
0	2.58281	0.731	0.424	0	ExN2	CSNK2A1
0	2.57615	0.652	0.197	0	ExN2	ANKRD24
0	2.5759	0.537	0.259	0	ExN2	SEC61A2
0	2.56021	0.78	0.193	0	ExN2	MGAT5B
0	2.55988	0.523	0.266	0	ExN2	VPS39
0	2.55976	0.703	0.376	0	ExN2	RHOBTB1
0	2.55138	0.761	0.278	0	ExN2	SLC35A1
0	2.54725	0.949	0.596	0	ExN2	MPHOSPH8
0	2.5454	0.474	0.177	0	ExN2	CRKL
0	2.54528	0.51	0.116	0	ExN2	ADGRA1
0	2.54403	0.612	0.291	0	ExN2	SPPL2A
0	2.54204	0.438	0.161	0	ExN2	NMRK1
0	2.54029	0.581	0.142	0	ExN2	FXYD7
0	2.53965	0.716	0.417	0	ExN2	CDYL
0	2.5375	0.627	0.252	0	ExN2	TSNARE1
0	2.53602	0.677	0.36	0	ExN2	RAD23B
0	2.53143	0.709	0.302	0	ExN2	KDM1A
0	2.52679	0.913	0.306	0	ExN2	BRINP1
0	2.52578	0.575	0.2	0	ExN2	TACC2
0	2.52273	0.824	0.419	0	ExN2	COG6
0	2.51603	0.697	0.29	0	ExN2	LRCH1
0	2.51002	0.363	0.081	0	ExN2	MNS1
0	2.50971	0.504	0.232	0	ExN2	USF3
0	2.50806	0.691	0.353	0	ExN2	CSAD
0	2.50466	0.585	0.251	0	ExN2	LARS2
0	2.50147	0.536	0.168	0	ExN2	PTCH2
0	2.49964	0.556	0.303	0	ExN2	NIPA1
0	2.49564	0.862	0.547	0	ExN2	RB1CC1
0	2.49004	0.586	0.204	0	ExN2	AC019205.1
0	2.48916	0.46	0.151	0	ExN2	FSD1
0	2.47954	0.47	0.175	0	ExN2	WDR36
0	2.47644	0.469	0.168	0	ExN2	CAMLG
0	2.47524	0.597	0.173	0	ExN2	CA11
0	2.47156	0.537	0.268	0	ExN2	TMEM30A
0	2.47099	0.846	0.437	0	ExN2	ITPK1
0	2.47098	0.677	0.365	0	ExN2	FUBP3
0	2.46658	0.732	0.314	0	ExN2	MTMR12
0	2.45893	0.642	0.311	0	ExN2	SELENOO
0	2.4576	0.504	0.22	0	ExN2	DNAJC18
0	2.45695	0.589	0.251	0	ExN2	C12orf4
0	2.4538	0.71	0.324	0	ExN2	ZFP90
0	2.45056	0.589	0.196	0	ExN2	ZBTB46
0	2.44923	0.508	0.136	0	ExN2	RIMKLA
0	2.44726	0.652	0.266	0	ExN2	MAPRE3
0	2.44609	0.801	0.478	0	ExN2	RNF115
0	2.44459	0.51	0.221	0	ExN2	NARF
0	2.43967	0.702	0.335	0	ExN2	MINDY3
0	2.43851	0.651	0.352	0	ExN2	ERGIC1
0	2.43664	0.716	0.395	0	ExN2	SLC35E3
0	2.42795	0.36	0.089	0	ExN2	LINC02636
0	2.42757	0.747	0.424	0	ExN2	FBXW4
0	2.42476	0.912	0.645	0	ExN2	PCNX1
0	2.42399	0.627	0.184	0	ExN2	PSD
0	2.41874	0.689	0.341	0	ExN2	POM121
0	2.41832	0.583	0.265	0	ExN2	GMPS
0	2.41638	0.628	0.243	0	ExN2	EXD3
0	2.41521	0.595	0.278	0	ExN2	GDI1
0	2.41504	0.675	0.167	0	ExN2	EPHB6
0	2.41218	0.478	0.13	0	ExN2	TMEM151B
0	2.40656	0.594	0.254	0	ExN2	FKBP3
0	2.40626	0.513	0.238	0	ExN2	MRE11
0	2.3996	0.63	0.26	0	ExN2	MADD
0	2.39467	0.85	0.441	0	ExN2	TMOD2
0	2.39092	0.468	0.143	0	ExN2	LGALS8
0	2.38849	0.496	0.133	0	ExN2	SEMA4F
0	2.38783	0.612	0.199	0	ExN2	SMS
0	2.38754	0.485	0.174	0	ExN2	PGBD1
0	2.38753	0.57	0.266	0	ExN2	DENR
0	2.38209	0.815	0.417	0	ExN2	WDR37
0	2.37557	0.518	0.248	0	ExN2	TXLNG
0	2.37012	0.463	0.197	0	ExN2	SREK1IP1
0	2.36863	0.548	0.23	0	ExN2	GK5
0	2.36258	0.606	0.242	0	ExN2	RIPOR2
0	2.3614	0.55	0.196	0	ExN2	SLC25A42
0	2.35919	0.387	0.116	0	ExN2	NBPF3
0	2.35882	0.809	0.472	0	ExN2	MAPK8IP3
0	2.35838	0.587	0.309	0	ExN2	SPOPL
0	2.35771	0.795	0.357	0	ExN2	SIRPA
0	2.3563	0.736	0.338	0	ExN2	ATXN7
0	2.35525	0.81	0.432	0	ExN2	DCAF5
0	2.35009	0.509	0.231	0	ExN2	CRLS1
0	2.34881	0.578	0.25	0	ExN2	AMY2B
0	2.34799	0.55	0.29	0	ExN2	VPS4B
0	2.34674	0.606	0.16	0	ExN2	MIR222HG
0	2.34497	0.501	0.248	0	ExN2	PYGB
0	2.34331	0.391	0.131	0	ExN2	PDK1
0	2.32732	0.477	0.142	0	ExN2	PIGZ
0	2.32493	0.512	0.143	0	ExN2	GDAP1L1
0	2.32185	0.688	0.394	0	ExN2	NR1D2
0	2.3195	0.889	0.328	0	ExN2	PARP8
0	2.31893	0.7	0.176	0	ExN2	PDE4A
0	2.31233	0.525	0.194	0	ExN2	EXD2
0	2.31046	0.329	0.045	0	ExN2	AC015712.2
0	2.3101	0.661	0.273	0	ExN2	ZNF133
0	2.30797	0.627	0.258	0	ExN2	PITPNA
0	2.30721	0.491	0.232	0	ExN2	ATG12
0	2.30228	0.528	0.225	0	ExN2	SAE1
0	2.30208	0.46	0.152	0	ExN2	COG1
0	2.2978	0.51	0.192	0	ExN2	CTNNBIP1
0	2.2966	0.804	0.431	0	ExN2	DCAF10
0	2.2954	0.514	0.243	0	ExN2	AARS
0	2.29399	0.614	0.267	0	ExN2	ARL6IP1
0	2.2918	0.519	0.12	0	ExN2	LINC02609
0	2.28696	0.802	0.38	0	ExN2	KLHDC10
0	2.28394	0.743	0.334	0	ExN2	CRTC1
0	2.27972	0.62	0.286	0	ExN2	ZNF875
0	2.27831	0.712	0.221	0	ExN2	AC092683.1
0	2.27552	0.797	0.469	0	ExN2	KIF16B
0	2.26996	0.494	0.189	0	ExN2	TNFRSF21
0	2.2681	0.677	0.252	0	ExN2	AC087500.1
0	2.2577	0.717	0.404	0	ExN2	PPP2R2D
0	2.25564	0.771	0.372	0	ExN2	ACTR2
0	2.25374	0.557	0.293	0	ExN2	COPB1
0	2.25187	0.495	0.223	0	ExN2	ZNF573
0	2.25171	0.472	0.212	0	ExN2	WDR75
0	2.24802	0.665	0.403	0	ExN2	KHDRBS1
0	2.24633	0.87	0.616	0	ExN2	KIAA0232
0	2.244	0.488	0.222	0	ExN2	TRAF6
0	2.24274	0.43	0.16	0	ExN2	CUL9
0	2.23828	0.702	0.373	0	ExN2	CHFR
0	2.23171	0.658	0.36	0	ExN2	PTCD3
0	2.2288	0.506	0.166	0	ExN2	CDC25B
0	2.22517	0.451	0.166	0	ExN2	BBS5
0	2.22326	0.534	0.251	0	ExN2	ARF1
0	2.22055	0.581	0.236	0	ExN2	TMEM170B
0	2.21797	0.475	0.204	0	ExN2	PLBD2
0	2.21607	0.524	0.257	0	ExN2	AGL
0	2.21496	0.603	0.209	0	ExN2	PIP5K1C
0	2.21317	0.686	0.251	0	ExN2	SYNGR1
0	2.21123	0.658	0.195	0	ExN2	SLC12A5
0	2.20779	0.775	0.423	0	ExN2	PRKRIP1
0	2.20359	0.553	0.172	0	ExN2	ADAMTS10
0	2.2008	0.595	0.295	0	ExN2	USP4
0	2.20065	0.764	0.36	0	ExN2	NSMAF
0	2.19738	0.497	0.218	0	ExN2	NAPA
0	2.19595	0.385	0.068	0	ExN2	NEUROD2
0	2.19284	0.407	0.083	0	ExN2	AC005753.2
0	2.19099	0.607	0.314	0	ExN2	TFG
0	2.18966	0.822	0.418	0	ExN2	YAF2
0	2.18844	0.772	0.317	0	ExN2	SCAMP5
0	2.18521	0.892	0.363	0	ExN2	WDR17
0	2.18381	0.58	0.173	0	ExN2	REEP2
0	2.18262	0.787	0.498	0	ExN2	TAX1BP1
0	2.17677	0.682	0.298	0	ExN2	USP49
0	2.17605	0.5	0.181	0	ExN2	WSB2
0	2.17308	0.554	0.172	0	ExN2	MMP24
0	2.17253	0.604	0.296	0	ExN2	G2E3
0	2.17236	0.449	0.136	0	ExN2	GCLM
0	2.16967	0.503	0.216	0	ExN2	TADA2A
0	2.16406	0.531	0.175	0	ExN2	AC005726.1
0	2.16153	0.47	0.133	0	ExN2	FBXO17
0	2.16004	0.52	0.185	0	ExN2	SLC43A2
0	2.159	0.66	0.37	0	ExN2	CEP95
0	2.15839	0.463	0.155	0	ExN2	SPICE1
0	2.15732	0.723	0.331	0	ExN2	G3BP2
0	2.15653	0.738	0.253	0	ExN2	HK1
0	2.15498	0.423	0.097	0	ExN2	SYCE1
0	2.15379	0.472	0.17	0	ExN2	SLC1A4
0	2.15076	0.582	0.328	0	ExN2	CTNNBL1
0	2.14949	0.608	0.294	0	ExN2	NDUFV3
0	2.14625	0.399	0.093	0	ExN2	BX005019.1
0	2.14552	0.565	0.263	0	ExN2	FBXO38
0	2.14538	0.552	0.211	0	ExN2	SPATA6L
0	2.14327	0.449	0.185	0	ExN2	UTP6
0	2.14194	0.628	0.223	0	ExN2	YPEL1
0	2.14098	0.463	0.204	0	ExN2	COQ4
0	2.13944	0.726	0.397	0	ExN2	YME1L1
0	2.1386	0.743	0.231	0	ExN2	KCNAB2
0	2.13845	0.541	0.249	0	ExN2	RBM14
0	2.13836	0.508	0.243	0	ExN2	DDHD2
0	2.13732	0.81	0.436	0	ExN2	MACO1
0	2.13667	0.526	0.216	0	ExN2	PNKD
0	2.13655	0.627	0.287	0	ExN2	UBXN2B
0	2.13187	0.64	0.288	0	ExN2	MED4
0	2.13092	0.55	0.262	0	ExN2	ERICH1
0	2.12577	0.575	0.293	0	ExN2	RIOK3
0	2.12482	0.611	0.203	0	ExN2	KIFC2
0	2.11278	0.555	0.287	0	ExN2	HSPA4
0	2.10767	0.513	0.123	0	ExN2	CYP4X1
0	2.10067	0.924	0.629	0	ExN2	ASB3
0	2.10061	0.689	0.4	0	ExN2	RNMT
0	2.0999	0.535	0.114	0	ExN2	MYO5C
0	2.09888	0.564	0.24	0	ExN2	POLR3A
0	2.09745	0.598	0.221	0	ExN2	ZNF821
0	2.08404	0.475	0.205	0	ExN2	GFM2
0	2.07728	0.434	0.148	0	ExN2	TPCN2
0	2.07572	0.436	0.107	0	ExN2	SLC9A1
0	2.07264	0.493	0.196	0	ExN2	ZDHHC13
0	2.0695	0.742	0.339	0	ExN2	UBAP1L
0	2.06917	0.586	0.223	0	ExN2	HS6ST1
0	2.06707	0.626	0.279	0	ExN2	FBXO22
0	2.06373	0.502	0.144	0	ExN2	ITGA3
0	2.05901	0.494	0.178	0	ExN2	THOC7
0	2.05771	0.521	0.218	0	ExN2	UBE2V2
0	2.05435	0.506	0.235	0	ExN2	ARPC1A
0	2.05224	0.923	0.465	0	ExN2	ANKRD26
0	2.04951	0.408	0.156	0	ExN2	LTA4H
0	2.03849	0.523	0.237	0	ExN2	AZIN1
0	2.03425	0.749	0.232	0	ExN2	KNDC1
0	2.0321	0.439	0.15	0	ExN2	PLAGL1
0	2.03001	0.423	0.154	0	ExN2	GNL1
0	2.02048	0.683	0.416	0	ExN2	MECP2
0	2.02029	0.43	0.154	0	ExN2	ZNF66
0	2.01616	0.693	0.438	0	ExN2	CTDSPL2
0	2.01536	0.556	0.29	0	ExN2	MARF1
0	2.01461	0.723	0.322	0	ExN2	ZBTB4
0	2.01042	0.807	0.432	0	ExN2	FCHO2
0	2.00616	0.487	0.213	0	ExN2	BRCC3
0	2.00454	0.421	0.067	0	ExN2	HPCA
0	1.99665	0.707	0.325	0	ExN2	NRXN2
0	1.99328	0.5	0.146	0	ExN2	AC138649.1
0	1.99135	0.543	0.251	0	ExN2	PPIA
0	1.98989	0.512	0.223	0	ExN2	PPP5C
0	1.98837	0.95	0.66	0	ExN2	DENND4A
0	1.98458	0.612	0.162	0	ExN2	SLC45A4
0	1.98383	0.669	0.417	0	ExN2	PARN
0	1.9834	0.697	0.324	0	ExN2	ZNF251
0	1.97924	0.593	0.242	0	ExN2	NPDC1
0	1.97848	0.519	0.23	0	ExN2	NPAT
0	1.97751	0.596	0.302	0	ExN2	PRORP
0	1.97616	0.515	0.225	0	ExN2	VDAC3
0	1.97605	0.616	0.295	0	ExN2	PCID2
0	1.97472	0.477	0.156	0	ExN2	KLHDC3
0	1.97101	0.501	0.181	0	ExN2	NDUFA5
0	1.96913	0.792	0.449	0	ExN2	NDUFS1
0	1.96868	0.66	0.28	0	ExN2	METTL6
0	1.96812	0.44	0.14	0	ExN2	NUMBL
0	1.96708	0.595	0.268	0	ExN2	TSG101
0	1.96705	0.722	0.344	0	ExN2	ZNF544
0	1.96682	0.524	0.175	0	ExN2	FAM92A
0	1.9668	0.534	0.127	0	ExN2	AC104964.1
0	1.96408	0.552	0.263	0	ExN2	SDHC
0	1.96168	0.61	0.3	0	ExN2	POM121C
0	1.96107	0.398	0.086	0	ExN2	CAMK1G
0	1.95422	0.834	0.544	0	ExN2	NEMF
0	1.95151	0.581	0.305	0	ExN2	RBM41
0	1.9486	0.621	0.23	0	ExN2	SGSM2
0	1.94306	0.528	0.239	0	ExN2	UBE2N
0	1.94195	0.629	0.183	0	ExN2	PTPRN
0	1.94194	0.429	0.119	0	ExN2	PCDH1
0	1.94167	0.604	0.223	0	ExN2	PISD
0	1.93878	0.353	0.043	0	ExN2	C8orf86
0	1.93819	0.688	0.345	0	ExN2	RABL6
0	1.93646	0.587	0.3	0	ExN2	CPNE1
0	1.93433	0.683	0.225	0	ExN2	GRIK5
0	1.93104	0.754	0.206	0	ExN2	ZFR2
0	1.92995	0.426	0.17	0	ExN2	COX16
0	1.92983	0.542	0.155	0	ExN2	STX1B
0	1.92623	0.483	0.177	0	ExN2	MBOAT7
0	1.9249	0.454	0.124	0	ExN2	AC004540.1
0	1.9213	0.614	0.303	0	ExN2	LCMT1
0	1.92027	0.475	0.214	0	ExN2	POLR1A
0	1.91987	0.598	0.251	0	ExN2	MXD1
0	1.91953	0.705	0.314	0	ExN2	PPME1
0	1.91665	0.613	0.337	0	ExN2	NUP133
0	1.91629	0.572	0.281	0	ExN2	ERCC8
0	1.91497	0.481	0.216	0	ExN2	ZNF429
0	1.91284	0.398	0.132	0	ExN2	MAATS1
0	1.91202	0.617	0.287	0	ExN2	ERCC5
0	1.90562	0.51	0.157	0	ExN2	GRAMD4
0	1.90539	0.554	0.222	0	ExN2	SLC37A3
0	1.9049	0.51	0.15	0	ExN2	PITPNM3
0	1.90398	0.38	0.116	0	ExN2	LYRM9
0	1.90299	0.596	0.276	0	ExN2	FBXO3
0	1.90116	0.536	0.247	0	ExN2	PCYT1A
0	1.89851	0.7	0.261	0	ExN2	BDH1
0	1.89757	0.655	0.155	0	ExN2	MLXIPL
0	1.8936	0.474	0.184	0	ExN2	CLIP3
0	1.89276	0.503	0.232	0	ExN2	ANKRD13D
0	1.89188	0.52	0.148	0	ExN2	DRP2
0	1.88833	0.605	0.262	0	ExN2	CCDC186
0	1.88789	0.436	0.15	0	ExN2	NPIPA1
0	1.88774	0.491	0.214	0	ExN2	RFXAP
0	1.88727	0.726	0.413	0	ExN2	TMBIM6
0	1.88598	0.503	0.215	0	ExN2	RARS
0	1.88591	0.62	0.229	0	ExN2	AC090945.1
0	1.88428	0.458	0.135	0	ExN2	DOC2A
0	1.88345	0.589	0.241	0	ExN2	CD2AP
0	1.88169	0.572	0.23	0	ExN2	FLOT1
0	1.87651	0.666	0.348	0	ExN2	KPNA5
0	1.87574	0.648	0.251	0	ExN2	LINC00513
0	1.87437	0.554	0.275	0	ExN2	NARS2
0	1.87376	0.556	0.214	0	ExN2	PLA2G12A
0	1.87079	0.691	0.309	0	ExN2	HABP4
0	1.86936	0.516	0.253	0	ExN2	PSMC6
0	1.86782	0.474	0.214	0	ExN2	RIPK1
0	1.86512	0.419	0.124	0	ExN2	C3orf14
0	1.86162	0.592	0.256	0	ExN2	MRPL1
0	1.86119	0.57	0.281	0	ExN2	FAM204A
0	1.86015	0.562	0.295	0	ExN2	YPEL3
0	1.85798	0.528	0.255	0	ExN2	CES4A
0	1.85693	0.538	0.235	0	ExN2	VPS35
0	1.85322	0.672	0.349	0	ExN2	TTC13
0	1.84976	0.458	0.118	0	ExN2	MLLT11
0	1.84905	0.483	0.194	0	ExN2	JADE1
0	1.84237	0.749	0.411	0	ExN2	KPNA3
0	1.83958	0.675	0.331	0	ExN2	KCMF1
0	1.83696	0.761	0.443	0	ExN2	SLC30A9
0	1.83352	0.792	0.408	0	ExN2	PRKCZ
0	1.83233	0.572	0.306	0	ExN2	ZRANB1
0	1.83108	0.597	0.244	0	ExN2	PLEKHM2
0	1.83093	0.614	0.336	0	ExN2	DHX29
0	1.82876	0.577	0.287	0	ExN2	PSMF1
0	1.82522	0.543	0.211	0	ExN2	ERO1A
0	1.82059	0.875	0.62	0	ExN2	HOOK3
0	1.81825	0.534	0.152	0	ExN2	RASGEF1A
0	1.81817	0.455	0.134	0	ExN2	NOXA1
0	1.81699	0.514	0.161	0	ExN2	RUNDC3A
0	1.81356	0.334	0.053	0	ExN2	RFPL2
0	1.81281	0.72	0.356	0	ExN2	KLHL22
0	1.81231	0.588	0.174	0	ExN2	TUB
0	1.81077	0.545	0.276	0	ExN2	WDR48
0	1.81019	0.58	0.199	0	ExN2	FBXO10
0	1.80564	0.52	0.204	0	ExN2	FLYWCH1
0	1.80506	0.37	0.087	0	ExN2	ESYT3
0	1.80445	0.441	0.104	0	ExN2	AL512662.2
0	1.80023	0.767	0.404	0	ExN2	ZNF780B
0	1.79838	0.767	0.389	0	ExN2	MAPKBP1
0	1.79676	0.522	0.244	0	ExN2	OSTF1
0	1.79123	0.422	0.123	0	ExN2	MAPK8IP2
0	1.79012	0.586	0.244	0	ExN2	CEP68
0	1.78795	0.535	0.245	0	ExN2	BRD1
0	1.78779	0.496	0.243	0	ExN2	MTMR9
0	1.78654	0.628	0.322	0	ExN2	STK38
0	1.78645	0.787	0.386	0	ExN2	MSH2
0	1.78442	0.414	0.161	0	ExN2	BEX2
0	1.78369	0.752	0.227	0	ExN2	DOP1B
0	1.78231	0.558	0.299	0	ExN2	POT1
0	1.78102	0.516	0.151	0	ExN2	PPFIA3
0	1.78028	0.696	0.347	0	ExN2	H2AFY
0	1.77785	0.393	0.114	0	ExN2	AC104827.1
0	1.77238	0.497	0.239	0	ExN2	LRP2BP
0	1.76889	0.57	0.277	0	ExN2	NPIPB5
0	1.76353	0.489	0.208	0	ExN2	FEM1B
0	1.76149	0.603	0.309	0	ExN2	EIF4E
0	1.7613	0.508	0.2	0	ExN2	PLEKHB2
0	1.7598	0.631	0.329	0	ExN2	FRA10AC1
0	1.75958	0.586	0.206	0	ExN2	CLDN12
0	1.75913	0.585	0.258	0	ExN2	CASTOR2
0	1.75845	0.513	0.253	0	ExN2	PPP6C
0	1.75322	0.961	0.633	0	ExN2	AAK1
0	1.74436	0.444	0.15	0	ExN2	TTC5
0	1.74408	0.552	0.278	0	ExN2	BBIP1
0	1.74206	0.549	0.262	0	ExN2	TRIM23
0	1.7417	0.464	0.206	0	ExN2	FAM120AOS
0	1.74149	0.661	0.333	0	ExN2	EIF2B3
0	1.74115	0.545	0.274	0	ExN2	TFB1M
0	1.73606	0.713	0.328	0	ExN2	HM13
0	1.73574	0.483	0.165	0	ExN2	CASKIN1
0	1.73345	0.528	0.188	0	ExN2	ADGRB2
0	1.7305	0.626	0.295	0	ExN2	LNPK
0	1.72957	0.669	0.186	0	ExN2	NEURL1
0	1.72883	0.481	0.146	0	ExN2	ARHGEF17
0	1.72826	0.473	0.158	0	ExN2	LCA5
0	1.72659	0.647	0.329	0	ExN2	SEC22A
0	1.72638	0.486	0.213	0	ExN2	PIK3R4
0	1.72447	0.543	0.269	0	ExN2	ZBTB43
0	1.72399	0.515	0.205	0	ExN2	CIZ1
0	1.72335	0.611	0.337	0	ExN2	SLC25A16
0	1.72255	0.441	0.169	0	ExN2	NDUFA6-DT
0	1.72215	0.58	0.228	0	ExN2	SARM1
0	1.71973	0.423	0.151	0	ExN2	LMLN
0	1.7145	0.439	0.181	0	ExN2	ACBD5
0	1.71227	0.556	0.176	0	ExN2	FLG-AS1
0	1.71114	0.517	0.224	0	ExN2	DCTN5
0	1.71008	0.469	0.19	0	ExN2	LPCAT3
0	1.70932	0.568	0.232	0	ExN2	TBC1D2B
0	1.70576	0.64	0.327	0	ExN2	WDSUB1
0	1.7051	0.41	0.135	0	ExN2	LINC01409
0	1.70178	0.488	0.144	0	ExN2	GAS8
0	1.70173	0.64	0.233	0	ExN2	ENO2
0	1.70083	0.578	0.248	0	ExN2	DDX42
0	1.69899	0.327	0.073	0	ExN2	RTN4RL2
0	1.69632	0.45	0.181	0	ExN2	JOSD1
0	1.69582	0.374	0.087	0	ExN2	PDZD7
0	1.69516	0.36	0.105	0	ExN2	SPEG
0	1.69505	0.561	0.277	0	ExN2	CASP8AP2
0	1.69315	0.453	0.139	0	ExN2	NAGPA
0	1.69101	0.796	0.177	0	ExN2	ANKRD33B
0	1.69098	0.418	0.164	0	ExN2	TMEM242
0	1.69068	0.54	0.248	0	ExN2	CRK
0	1.68808	0.489	0.238	0	ExN2	FBXW2
0	1.68722	0.502	0.233	0	ExN2	VCP
0	1.68526	0.557	0.268	0	ExN2	CEP104
0	1.68314	0.665	0.349	0	ExN2	HACD3
0	1.68124	0.421	0.164	0	ExN2	GTF3A
0	1.67913	0.676	0.384	0	ExN2	ARL8B
0	1.67899	0.624	0.255	0	ExN2	HARS
0	1.67831	0.587	0.273	0	ExN2	TMCO3
0	1.67541	0.569	0.229	0	ExN2	CRELD1
0	1.67508	0.451	0.193	0	ExN2	GET1
0	1.67185	0.375	0.12	0	ExN2	PTGR1
0	1.6709	0.489	0.22	0	ExN2	FAM20B
0	1.67088	0.499	0.2	0	ExN2	SERP2
0	1.67054	0.671	0.285	0	ExN2	MTMR1
0	1.67001	0.536	0.269	0	ExN2	ZNF507
0	1.66784	0.566	0.296	0	ExN2	EIF3A
0	1.66491	0.436	0.157	0	ExN2	SPESP1
0	1.66374	0.483	0.184	0	ExN2	MRS2
0	1.66321	0.367	0.103	0	ExN2	RBBP8
0	1.65998	0.73	0.409	0	ExN2	TVP23C
0	1.65947	0.55	0.232	0	ExN2	HDX
0	1.65909	0.456	0.181	0	ExN2	TMEM175
0	1.65782	0.652	0.184	0	ExN2	FHL1
0	1.65679	0.502	0.243	0	ExN2	IFNAR1
0	1.65318	0.441	0.187	0	ExN2	CNOT7
0	1.65182	0.694	0.435	0	ExN2	SLC35F5
0	1.65081	0.643	0.358	0	ExN2	TMEM41B
0	1.64881	0.74	0.324	0	ExN2	MAPK9
0	1.64851	0.687	0.339	0	ExN2	FBXO28
0	1.64665	0.592	0.32	0	ExN2	WTAP
0	1.64603	0.534	0.226	0	ExN2	NDUFAF5
0	1.64475	0.564	0.306	0	ExN2	AP3S2
0	1.64447	0.514	0.161	0	ExN2	GPD1L
0	1.63937	0.56	0.295	0	ExN2	ZNF577
0	1.63917	0.552	0.231	0	ExN2	ANKRD16
0	1.63837	0.368	0.112	0	ExN2	LIMK1
0	1.63535	0.457	0.137	0	ExN2	ABHD8
0	1.63327	0.497	0.187	0	ExN2	STK40
0	1.63312	0.662	0.377	0	ExN2	STRADA
0	1.63041	0.504	0.217	0	ExN2	UHMK1
0	1.62929	0.455	0.204	0	ExN2	DNAJC2
0	1.62909	0.623	0.252	0	ExN2	ATP13A2
0	1.62754	0.524	0.257	0	ExN2	POLR2B
0	1.62655	0.462	0.178	0	ExN2	TIGAR
0	1.62639	0.492	0.181	0	ExN2	OGFR
0	1.62522	0.544	0.277	0	ExN2	ZC3H15
0	1.62138	0.479	0.178	0	ExN2	ZNF33B
0	1.62058	0.501	0.24	0	ExN2	GTF2H1
0	1.61853	0.678	0.194	0	ExN2	DMTN
0	1.60952	0.676	0.176	0	ExN2	GLT1D1
0	1.6038	0.605	0.257	0	ExN2	ANKS3
0	1.60302	0.443	0.146	0	ExN2	NEIL1
0	1.60276	0.479	0.194	0	ExN2	P4HTM
0	1.60213	0.539	0.222	0	ExN2	ZNF587B
0	1.60176	0.457	0.177	0	ExN2	VDAC1
0	1.5989	0.424	0.154	0	ExN2	MUC20
0	1.59889	0.382	0.129	0	ExN2	ADCY6
0	1.59548	0.453	0.17	0	ExN2	AXIN1
0	1.59547	0.589	0.298	0	ExN2	SACM1L
0	1.59546	0.416	0.151	0	ExN2	LINC01301
0	1.59541	0.453	0.173	0	ExN2	CMAS
0	1.59472	0.47	0.181	0	ExN2	MOB2
0	1.59105	0.427	0.158	0	ExN2	CCDC28A
0	1.58975	0.806	0.378	0	ExN2	MCF2L
0	1.58905	0.882	0.35	0	ExN2	CATSPER2
0	1.58646	0.459	0.205	0	ExN2	RCHY1
0	1.5858	0.533	0.225	0	ExN2	ZNF667
0	1.5839	0.647	0.186	0	ExN2	MMP17
0	1.58388	0.519	0.22	0	ExN2	SEC24A
0	1.58385	0.687	0.337	0	ExN2	ADAR
0	1.58303	0.682	0.333	0	ExN2	PEX3
0	1.58025	0.728	0.43	0	ExN2	SEC62
0	1.57618	0.466	0.193	0	ExN2	ZNF720
0	1.57558	0.389	0.095	0	ExN2	MORN1
0	1.57522	0.512	0.203	0	ExN2	TMEM63B
0	1.57025	0.433	0.149	0	ExN2	AC107398.3
0	1.569	0.757	0.23	0	ExN2	KIF5A
0	1.56869	0.484	0.213	0	ExN2	CBWD1
0	1.56699	0.502	0.244	0	ExN2	TNPO2
0	1.56004	0.561	0.181	0	ExN2	CFAP69
0	1.55735	0.549	0.268	0	ExN2	INTS3
0	1.55649	0.492	0.23	0	ExN2	IFT52
0	1.55628	0.516	0.215	0	ExN2	UCK2
0	1.55581	0.499	0.206	0	ExN2	SUPV3L1
0	1.55504	0.476	0.183	0	ExN2	NDUFAF7
0	1.55403	0.512	0.249	0	ExN2	CSNK1D
0	1.55366	0.583	0.288	0	ExN2	RANGAP1
0	1.55182	0.697	0.365	0	ExN2	ACAD11
0	1.54689	0.566	0.252	0	ExN2	C1orf159
0	1.54403	0.519	0.151	0	ExN2	DENND6B
0	1.54188	0.717	0.398	0	ExN2	EYA3
0	1.541	0.514	0.152	0	ExN2	SPTBN2
0	1.53955	0.522	0.203	0	ExN2	KIF3B
0	1.53938	0.325	0.047	0	ExN2	PTK7
0	1.53905	0.555	0.264	0	ExN2	YARS
0	1.53678	0.466	0.145	0	ExN2	TBC1D24
0	1.53623	0.448	0.169	0	ExN2	CAND2
0	1.53617	0.479	0.207	0	ExN2	SLC66A2
0	1.53288	0.744	0.431	0	ExN2	MINDY2
0	1.53142	0.572	0.252	0	ExN2	VOPP1
0	1.53117	0.476	0.203	0	ExN2	SLC30A5
0	1.53052	0.504	0.207	0	ExN2	DELE1
0	1.52645	0.582	0.245	0	ExN2	GDAP2
0	1.52638	0.491	0.213	0	ExN2	PSMD4
0	1.52388	0.802	0.339	0	ExN2	ADGRL1
0	1.52371	0.556	0.284	0	ExN2	METAP2
0	1.5221	0.559	0.271	0	ExN2	DDI2
0	1.52045	0.453	0.16	0	ExN2	MECR
0	1.52007	0.284	0.03	0	ExN2	DNAJC5G
0	1.51864	0.506	0.178	0	ExN2	DZANK1
0	1.51796	0.556	0.155	0	ExN2	ACTL6B
0	1.51792	0.47	0.158	0	ExN2	ZNF790-AS1
0	1.51587	0.456	0.131	0	ExN2	CD276
0	1.51515	0.598	0.167	0	ExN2	NPM2
0	1.51486	0.491	0.211	0	ExN2	UCHL5
0	1.51461	0.583	0.201	0	ExN2	ZNF382
0	1.51244	0.777	0.432	0	ExN2	NFX1
0	1.50976	0.484	0.129	0	ExN2	AL357054.2
0	1.50975	0.484	0.201	0	ExN2	IFT81
0	1.50939	0.451	0.17	0	ExN2	IDH3A
0	1.50633	0.675	0.25	0	ExN2	LMTK3
0	1.50304	0.447	0.154	0	ExN2	NUDCD1
0	1.502	0.53	0.209	0	ExN2	TIPRL
0	1.50107	0.568	0.197	0	ExN2	MAP9
0	1.49467	0.421	0.104	0	ExN2	AL139393.1
0	1.492	0.493	0.206	0	ExN2	MAP3K10
0	1.49136	0.597	0.195	0	ExN2	SMARCD3
0	1.4909	0.611	0.319	0	ExN2	HEXA
0	1.48854	0.434	0.13	0	ExN2	RAB9B
0	1.48769	0.402	0.077	0	ExN2	PHF24
0	1.48377	0.727	0.362	0	ExN2	NOL10
0	1.48266	0.48	0.187	0	ExN2	GABARAPL1
0	1.48195	0.645	0.313	0	ExN2	ACTR10
0	1.48169	0.479	0.227	0	ExN2	SARS
0	1.4802	0.727	0.201	0	ExN2	PACSIN1
0	1.48013	0.526	0.233	0	ExN2	CDC123
0	1.47598	0.478	0.193	0	ExN2	RGS11
0	1.47558	0.511	0.217	0	ExN2	SLC25A23
0	1.47357	0.958	0.694	0	ExN2	SRSF11
0	1.46878	0.433	0.11	0	ExN2	NCR3LG1
0	1.46861	0.702	0.364	0	ExN2	MED15
0	1.46858	0.444	0.131	0	ExN2	KCNA2
0	1.46628	0.794	0.325	0	ExN2	ME1
0	1.46463	0.616	0.329	0	ExN2	NVL
0	1.46074	0.486	0.194	0	ExN2	CISD1
0	1.46044	0.399	0.132	0	ExN2	SNX16
0	1.45904	0.695	0.419	0	ExN2	PDSS2
0	1.45715	0.447	0.179	0	ExN2	ZNF155
0	1.45652	0.446	0.181	0	ExN2	STIMATE
0	1.45627	0.517	0.265	0	ExN2	IP6K2
0	1.45432	0.505	0.212	0	ExN2	GPR137B
0	1.45117	0.55	0.225	0	ExN2	TGS1
0	1.44996	0.494	0.238	0	ExN2	ATXN2L
0	1.44618	0.438	0.155	0	ExN2	CLTB
0	1.44574	0.439	0.158	0	ExN2	TDP1
0	1.44525	0.684	0.356	0	ExN2	UQCRC2
0	1.44394	0.492	0.197	0	ExN2	MED17
0	1.44334	0.837	0.413	0	ExN2	ABL2
0	1.43857	0.503	0.252	0	ExN2	ZSWIM8
0	1.4382	0.504	0.242	0	ExN2	ACBD3
0	1.43787	0.486	0.19	0	ExN2	UQCRH
0	1.43741	0.53	0.23	0	ExN2	LRRC41
0	1.43521	0.469	0.215	0	ExN2	ATP6V1E1
0	1.43468	0.483	0.204	0	ExN2	PSMD12
0	1.43104	0.594	0.186	0	ExN2	SULT1A1
0	1.43003	0.657	0.343	0	ExN2	FLCN
0	1.42985	0.744	0.416	0	ExN2	FAM228B
0	1.42949	0.494	0.197	0	ExN2	CFAP298
0	1.42907	0.467	0.205	0	ExN2	ALG9
0	1.42215	0.539	0.248	0	ExN2	DNAJC16
0	1.42146	0.685	0.238	0	ExN2	ZNF675
0	1.41965	0.408	0.122	0	ExN2	TTC21A
0	1.41806	0.347	0.095	0	ExN2	COA6
0	1.41768	0.535	0.201	0	ExN2	BAG4
0	1.41717	0.479	0.209	0	ExN2	ZNF605
0	1.4133	0.634	0.23	0	ExN2	MPHOSPH6
0	1.41324	0.532	0.225	0	ExN2	MARS
0	1.41255	0.524	0.241	0	ExN2	VPS26C
0	1.41179	0.46	0.154	0	ExN2	TFDP1
0	1.40842	0.87	0.259	0	ExN2	JPH4
0	1.40735	0.51	0.242	0	ExN2	ZNF568
0	1.40719	0.659	0.272	0	ExN2	SIN3B
0	1.40554	0.358	0.095	0	ExN2	AC019118.2
0	1.40259	0.371	0.114	0	ExN2	SNAI3-AS1
0	1.40144	0.547	0.257	0	ExN2	FKBP8
0	1.40105	0.492	0.234	0	ExN2	RNF34
0	1.40096	0.682	0.353	0	ExN2	IREB2
0	1.40068	0.449	0.189	0	ExN2	PGK1
0	1.40067	0.31	0.055	0	ExN2	AC090629.1
0	1.40046	0.413	0.128	0	ExN2	BCAS4
0	1.39911	0.698	0.378	0	ExN2	SFXN1
0	1.39857	0.578	0.249	0	ExN2	ZNF846
0	1.39712	0.497	0.209	0	ExN2	MRNIP
0	1.39348	0.446	0.118	0	ExN2	LINC01284
0	1.3865	0.519	0.218	0	ExN2	DCUN1D5
0	1.3856	0.566	0.217	0	ExN2	AP1M1
0	1.38398	0.651	0.251	0	ExN2	EXTL3
0	1.38254	0.473	0.144	0	ExN2	KHDC1
0	1.38181	0.465	0.126	0	ExN2	HPCAL4
0	1.37952	0.717	0.431	0	ExN2	SH3YL1
[truncated: 9,188 more rows]

## Sheet: known_cluster_markers
Celltype	Martkers used	Evidence in literature	Description
ExN	SLCA17A	https://www.nature.com/articles/s41586-019-1195-2	Encodes a vesicle-bound, sodium-dependent phosphate transporter that is specifically expressed in the neuron-rich regions of the brain
ExN2	NRGN	https://www.nature.com/articles/s41586-019-1195-2	Is expressed almost exclusively in the brain as a postsynaptic neural protein, in high quantities in the cortex, hippocampus, striatum, and amygdala
InN	GAD1 & GAD2	https://www.pnas.org/doi/pdf/10.1073/pnas.2203677119	Encodes glutamate decarboxylase (GAD) providing a reliable proxy for GABA release in GABAergic (inhibitory) neurons
ODC	MAG & MOG	https://www.cell.com/cell-reports/pdf/S2211-1247(22)01006-3.pdf	Is expressed on the oligodendrocyte cell surface and the outermost surface of myelin sheaths
OPC	PDGFRA	https://www.ncbi.nlm.nih.gov/pmc/articles/PMC3842596/	Encodes Platelet-derived growth factor α receptor which is widely expressed in NG2 glia or OPCs distributed throughout the adult CNS.
	OLIG1	https://www.cell.com/cell-reports/pdf/S2211-1247(22)01006-3.pdf	Predicted to be involved in differentiation of OPCs and to act upstream of or within fate commitment.
MG	CD74	https://www.nature.com/articles/s41586-019-1195-2	Encodes a protein associated with class II major histocompatibility complex (MHC) and is an important chaperone that regulates antigen presentation for immune response in microglia
	CSF1R	https://www.nature.com/articles/s41586-019-1195-2	Encodes a receptor for colony stimulating factor 1, a cytokine which controls the production, differentiation, and function of macrophages (microglia)
Astro	GFAP	https://www.ncbi.nlm.nih.gov/pmc/articles/PMC9265979/	Encodes one of the major intermediate filament proteins of mature astrocytes.
	AQP4	https://www.nature.com/articles/s41586-019-1195-2	Produces a predominant water channel expressed by astrocytes in the central nervous system (CNS).and is widely expressed at the blood-brain barrier where AQP4 is highly polarized to astrocytic foot processes in contact with blood vessels
Vas	VWF	https://www.ncbi.nlm.nih.gov/pmc/articles/PMC9566870/	Encodes a large glycoprotein best known for its critical role in hemostasis in vascular cells
	FLT1	https://www.nature.com/articles/s41586-019-1195-2	Produces a member of the vascular endothelial growth factor receptor (VEGFR) family in vascular/endothelial cells
