# Supplementary material for: Transcriptomic changes in oligodendrocytes and precursor cells associate with clinical outcomes of Parkinson’s disease
Source: Mol Brain. 2024 Aug 13;17:56. doi: 10.1186/s13041-024-01128-z (PMC11323592; doi:10.1186/s13041-024-01128-z)
Supplement: Supplementary file 4 — Supplementary Material 4: Table S4: MAGMA snRNA-seq cell-type enrichment results for PD GWAS. [file 13041_2024_1128_MOESM4_ESM.xlsx]

## Sheet: PD_GWAS_2019_PD_Tuebingen_RESUL
Celltype	OBS_GENES	BETA	BETA_STD	SE	P	level	Method	GCOV_FILE	CONTROL	CONTROL_label	log10p	genesOutCOND	EnrichmentMode	P.adjust	log10P.adjust
Astro	16515	0.0017924	0.019887	0.00074317	0.0079435	1	MAGMA	resultsForSmr_filtered_V2.tab.10UP.1.5DOWN.level1.MainRun.gsa.out	BASELINE	BASELINE	-2.09999	NA	Linear	0.0139011	-1.85695
ExN	16515	9.4698e-05	0.0010152	0.00076734	0.45089	1	MAGMA	resultsForSmr_filtered_V2.tab.10UP.1.5DOWN.level1.MainRun.gsa.out	BASELINE	BASELINE	-0.345929	NA	Linear	0.4698	-0.328087
InN	16515	0.00099445	0.011074	0.0007327	0.087362	1	MAGMA	resultsForSmr_filtered_V2.tab.10UP.1.5DOWN.level1.MainRun.gsa.out	BASELINE	BASELINE	-1.05868	NA	Linear	0.122307	-0.912549
MG	16515	0.001925	0.022278	0.00070735	0.0032545	1	MAGMA	resultsForSmr_filtered_V2.tab.10UP.1.5DOWN.level1.MainRun.gsa.out	BASELINE	BASELINE	-2.48752	NA	Linear	0.00759383	-2.11954
ODC	16515	0.0030191	0.035482	0.00071111	1.0971e-05	1	MAGMA	resultsForSmr_filtered_V2.tab.10UP.1.5DOWN.level1.MainRun.gsa.out	BASELINE	BASELINE	-4.95975	NA	Linear	3.83985e-05	-4.41569
OPC	16515	0.0031994	0.036397	0.00072374	4.9567e-06	1	MAGMA	resultsForSmr_filtered_V2.tab.10UP.1.5DOWN.level1.MainRun.gsa.out	BASELINE	BASELINE	-5.30481	NA	Linear	3.46969e-05	-4.45971
Vas	16515	4.9511e-05	0.00061166	0.00065345	0.4698	1	MAGMA	resultsForSmr_filtered_V2.tab.10UP.1.5DOWN.level1.MainRun.gsa.out	BASELINE	BASELINE	-0.328087	NA	Linear	0.4698	-0.328087
MAGMA results using sub-clusters
Celltype	OBS_GENES	BETA	BETA_STD	SE	P	level	Method	GCOV_FILE	CONTROL	CONTROL_label	log10p	genesOutCOND	EnrichmentMode	P.adjust	log10P.adjust
Astro	16515	0.0017914	0.019899	0.0007426	0.0079315	2	MAGMA	resultsForSmr_filtered_V2.tab.10UP.1.5DOWN.level2.MainRun.gsa.out	BASELINE	BASELINE	-2.10064	NA	Linear	0.0147299	-1.8318
ExN1	16515	0.00063387	0.0068938	0.00076327	0.20314	2	MAGMA	resultsForSmr_filtered_V2.tab.10UP.1.5DOWN.level2.MainRun.gsa.out	BASELINE	BASELINE	-0.692205	NA	Linear	0.240075	-0.619654
ExN2	16515	-0.00017556	-0.0018817	0.0007641	0.59086	2	MAGMA	resultsForSmr_filtered_V2.tab.10UP.1.5DOWN.level2.MainRun.gsa.out	BASELINE	BASELINE	-0.228515	NA	Linear	0.59086	-0.228515
ExN3	16515	0.0015106	0.016712	0.00074419	0.021196	2	MAGMA	resultsForSmr_filtered_V2.tab.10UP.1.5DOWN.level2.MainRun.gsa.out	BASELINE	BASELINE	-1.67375	NA	Linear	0.0306164	-1.51405
ExN4	16515	0.0011568	0.01291	0.00073801	0.058518	2	MAGMA	resultsForSmr_filtered_V2.tab.10UP.1.5DOWN.level2.MainRun.gsa.out	BASELINE	BASELINE	-1.23271	NA	Linear	0.0760734	-1.11877
ExN5	16515	0.0024301	0.029715	0.00067684	0.00016566	2	MAGMA	resultsForSmr_filtered_V2.tab.10UP.1.5DOWN.level2.MainRun.gsa.out	BASELINE	BASELINE	-3.78078	NA	Linear	0.00071786	-3.14396
ExN6	16515	0.0020431	0.023815	0.00069271	0.001594	2	MAGMA	resultsForSmr_filtered_V2.tab.10UP.1.5DOWN.level2.MainRun.gsa.out	BASELINE	BASELINE	-2.79751	NA	Linear	0.0051805	-2.28563
InN1	16515	0.0019908	0.022308	0.00073899	0.003535	2	MAGMA	resultsForSmr_filtered_V2.tab.10UP.1.5DOWN.level2.MainRun.gsa.out	BASELINE	BASELINE	-2.45161	NA	Linear	0.0080119	-2.09626
InN2	16515	0.001605	0.017918	0.0007383	0.014865	2	MAGMA	resultsForSmr_filtered_V2.tab.10UP.1.5DOWN.level2.MainRun.gsa.out	BASELINE	BASELINE	-1.82784	NA	Linear	0.0241556	-1.61698
MG	16515	0.0018925	0.021962	0.00070645	0.0036978	2	MAGMA	resultsForSmr_filtered_V2.tab.10UP.1.5DOWN.level2.MainRun.gsa.out	BASELINE	BASELINE	-2.43206	NA	Linear	0.0080119	-2.09626
ODC	16515	0.0027957	0.032904	0.00071242	4.3698e-05	2	MAGMA	resultsForSmr_filtered_V2.tab.10UP.1.5DOWN.level2.MainRun.gsa.out	BASELINE	BASELINE	-4.35954	NA	Linear	0.000284037	-3.54663
OPC	16515	0.0030608	0.034976	0.00072402	1.1891e-05	2	MAGMA	resultsForSmr_filtered_V2.tab.10UP.1.5DOWN.level2.MainRun.gsa.out	BASELINE	BASELINE	-4.92478	NA	Linear	0.000154583	-3.81084
Vas	16515	0.00015258	0.0018914	0.00064798	0.40693	2	MAGMA	resultsForSmr_filtered_V2.tab.10UP.1.5DOWN.level2.MainRun.gsa.out	BASELINE	BASELINE	-0.39048	NA	Linear	0.440841	-0.355718
