# Supplementary material for: Transcriptomic changes in oligodendrocytes and precursor cells associate with clinical outcomes of Parkinson’s disease
Source: Mol Brain. 2024 Aug 13;17:56. doi: 10.1186/s13041-024-01128-z (PMC11323592; doi:10.1186/s13041-024-01128-z)
Supplement: Supplementary file 7 — Supplementary Material 7: Table S7: Enriched gene ontology terms for DEGs in ODCs and OPCs. [file 13041_2024_1128_MOESM7_ESM.xlsx]

## Sheet: GBA_ODC_UP
Term	Overlap	P-value	Adjusted P-value	Old P-value	Old Adjusted P-value	Odds Ratio	Combined Score	Genes
negative regulation of inclusion body assembly (GO:0090084)	6/10	6.90561e-08	0.000148743	0	0	55.0755	908.103	DNAJB1;DNAJB6;SACS;SORL1;HSPA1B;HSPA1A
regulation of cellular response to stress (GO:0080135)	16/118	1.06169e-07	0.000148743	0	0	5.84072	93.7917	CREBBP;HSP90AA1;HSP90AB1;PTGES3;CORO2B;RPTOR;DNAJB1;NUAK1;HSPH1;DNAJB6;CHORDC1;MAPT;SLC38A2;CRYAB;HSPA1B;HSPA1A
regulation of cellular response to heat (GO:1900034)	13/79	1.66804e-07	0.000155795	0	0	7.30558	114.014	HSP90AA1;CREBBP;HSP90AB1;PTGES3;RPTOR;DNAJB1;HSPH1;DNAJB6;CHORDC1;MAPT;CRYAB;HSPA1B;HSPA1A
regulation of insulin receptor signaling pathway (GO:0046626)	9/45	2.50115e-06	0.00162333	0	0	9.21632	118.879	KANK1;PTPRE;GKAP1;GRB10;PIP4K2A;PTPN11;SORBS1;PRKCZ;SORL1
cellular protein-containing complex assembly (GO:0034622)	17/168	2.89674e-06	0.00162333	0	0	4.18942	53.4232	HSP90AA1;HIP1;HSP90AB1;HSPA4;SGIP1;MID1IP1;PTGES3;TBCD;PDE4DIP;CLU;FCHO1;SNX9;MAPT;VAMP2;PICALM;SNCA;HSPA1A
response to unfolded protein (GO:0006986)	9/49	5.2718e-06	0.00219544	0	0	8.29298	100.786	HSPA9;DNAJA1;DNAJB1;HSP90AA1;HSP90AB1;HSPH1;HSPA4;HSPA1B;HSPA1A
regulation of inclusion body assembly (GO:0090083)	5/11	5.48468e-06	0.00219544	0	0	30.5367	369.908	DNAJB1;DNAJB6;SACS;HSPA1B;HSPA1A
negative regulation of protein metabolic process (GO:0051248)	9/52	8.79031e-06	0.00283482	0	0	7.71321	89.7961	PRNP;HSP90AB1;CYP51A1;CLU;CRYAB;LDLR;SIRT2;NFKB1;BANP
negative regulation of cellular component organization (GO:0051129)	11/80	9.10542e-06	0.00283482	0	0	5.88944	68.3566	DNAJB1;DNAJB6;SACS;CLU;CRYAB;PRKCZ;SORL1;SVIP;HSPA1B;DNM2;HSPA1A
regulation of protein modification by small protein conjugation or removal (GO:1903320)	6/20	1.01383e-05	0.00284076	0	0	15.7278	180.856	HSP90AA1;HSP90AB1;DCUN1D1;UBQLN1;HSPA1B;HSPA1A
positive regulation of insulin receptor signaling pathway (GO:0046628)	5/13	1.46128e-05	0.00372227	0	0	22.9002	254.962	GKAP1;PTPN11;SORBS1;PRKCZ;SORL1
positive regulation of protein kinase activity (GO:0045860)	15/154	1.74583e-05	0.00373173	0	0	4.00275	43.8529	PRNP;SLC27A1;HSP90AA1;HSP90AB1;INSR;CLU;RPTOR;GPRC5B;RASSF2;RELN;TAOK3;SNX9;CALM1;PAK2;SNCA
regulation of neuron death (GO:1901214)	11/86	1.83974e-05	0.00373173	0	0	5.41661	59.0589	PRNP;GRID2;INPP5A;RILPL1;FAIM2;DHCR24;MAPT;CLU;SORL1;SNCA;PICALM
chaperone-mediated protein complex assembly (GO:0051131)	6/22	1.86454e-05	0.00373173	0	0	13.7604	149.849	HSP90AA1;HSP90AB1;HSPA4;PTGES3;CLU;HSPA1A
negative regulation of supramolecular fiber organization (GO:1902904)	10/72	2.12095e-05	0.00389312	0	0	5.94934	64.0213	KANK1;MID1IP1;DYRK1A;TBCD;ARHGEF2;CLU;CRYAB;LDLR;EML2;SNCA
positive regulation of cellular response to insulin stimulus (GO:1900078)	5/14	2.22305e-05	0.00389312	0	0	20.3547	218.081	GKAP1;PTPN11;SORBS1;PRKCZ;SORL1
regulation of apoptotic process (GO:0042981)	40/742	2.38127e-05	0.0039249	0	0	2.15536	22.9445	HIP1;ANP32A;FAIM2;LRP2;HMGB1;CLU;NDRG1;IGF1R;RNF157;PREX1;FLCN;RASSF2;ERC1;ZBTB7A;PAK2;BOK;SNCA;HSPA9;BNIP3L;CREBBP;GRID2;HSP90AA1;DHCR24;FBXO11;MT3;NFKB1;DNM2;DNAJA1;TIAM2;BCL2;ARHGEF3;NAA16;ARHGEF2;SOS1;SGK1;CRYAB;SQSTM1;HSPA1B;HSPA1A;BCL2L1
protein stabilization (GO:0050821)	16/179	2.70561e-05	0.00421174	0	0	3.64342	38.32	HSP90AA1;HIP1;HSP90AB1;UBE2B;PTGES3;ATP1B3;ATP1B1;CLU;MT3;RASSF2;LAMP2;NAA16;SUGT1;CRYAB;HSPA1B;HSPA1A
membrane organization (GO:0061024)	19/242	3.07566e-05	0.00453578	0	0	3.17092	32.944	SUN2;HIP1;SYT1;SH3KBP1;SGIP1;SNAP23;ARRB1;SYNJ2;LRP2;CORO1C;DNM2;EPN2;FCHO1;VAPA;CNTN2;SNX9;LDLR;VAMP2;PICALM
chaperone cofactor-dependent protein refolding (GO:0051085)	6/26	5.25196e-05	0.00735799	0	0	11.006	108.457	HSPA9;DNAJB1;ST13;PTGES3;HSPA1B;HSPA1A
axonogenesis (GO:0007409)	18/240	8.92848e-05	0.0119131	0	0	3.0119	28.082	ROBO2;HSP90AA1;HSP90AB1;SEMA3C;SH3KBP1;NRXN1;SEMA4B;IRS2;PTPN11;ARHGAP35;RPS6KA5;RELN;KIF5C;MAP1B;GRB10;CNTN2;NCAM1;SOS1
regulation of tau-protein kinase activity (GO:1902947)	4/10	9.42022e-05	0.0119979	0	0	24.3835	226.036	HSP90AA1;HSP90AB1;CLU;SORL1
positive regulation of cellular biosynthetic process (GO:0031328)	15/180	0.000106562	0.0129821	0	0	3.36748	30.8016	SCARB1;SLC27A1;HSP90AA1;HSP90AB1;ELOVL5;INSR;MID1IP1;IRS2;SORBS1;CLU;FXR1;NOS1AP;CPEB3;LDLR;SNCA
receptor-mediated endocytosis (GO:0006898)	13/143	0.000127363	0.0148696	0	0	3.69675	33.1542	SCARB1;HSP90AA1;SGIP1;INSR;LRP2;SORL1;DNM2;HSPH1;FCHO1;SNX9;LDLR;PICALM;SNCA
'de novo' posttranslational protein folding (GO:0051084)	6/31	0.000149905	0.0168013	0	0	8.80257	77.5111	HSPA9;DNAJB1;ST13;PTGES3;HSPA1B;HSPA1A
regulation of protein ubiquitination (GO:0031396)	11/109	0.000165991	0.0178164	0	0	4.14045	36.0367	DNAJA1;HSP90AA1;HSP90AB1;PRMT3;DCUN1D1;UBQLN1;ARRB1;SQSTM1;SASH1;HSPA1B;HSPA1A
regulation of lipid metabolic process (GO:0019216)	10/92	0.000176901	0.0178164	0	0	4.49365	38.8248	NCOR2;SQLE;CREBBP;MID1IP1;PSAP;CYP51A1;IRS2;LSS;SREBF2;FDFT1
negative regulation of microtubule polymerization or depolymerization (GO:0031111)	6/32	0.000180355	0.0178164	0	0	8.46357	72.9609	MID1IP1;DYRK1A;TBCD;ARHGEF2;EML2;SNCA
positive regulation of protein phosphorylation (GO:0001934)	23/371	0.000184395	0.0178164	0	0	2.46279	21.1762	PRNP;HSP90AA1;HSP90AB1;LIMCH1;INSR;PTPRJ;ARRB1;PTPN11;FGF1;MT3;FXR1;RPTOR;FLCN;RASSF2;RPS6KA5;RELN;PLCG2;SNX9;ARHGEF2;CALM1;FNIP1;PAK2;SNCA
negative regulation of microtubule polymerization (GO:0031115)	4/12	0.00021275	0.0198709	0	0	18.2857	154.613	DYRK1A;TBCD;EML2;SNCA
secondary alcohol biosynthetic process (GO:1902653)	6/34	0.000255794	0.0227069	0	0	7.85822	64.9964	SQLE;CYP51A1;MSMO1;DHCR24;LSS;FDFT1
positive regulation of proteasomal ubiquitin-dependent protein catabolic process (GO:0032436)	9/79	0.000259322	0.0227069	0	0	4.73153	39.0703	RNF144A;ZER1;CSNK1A1;UBQLN1;CLU;SIRT2;HSPA1B;HSPA1A;NFE2L2
negative regulation of transcription, DNA-templated (GO:0045892)	44/948	0.000295859	0.023412	0	0	1.8361	14.9195	CDKN1C;HDAC4;NFIX;CTBP2;THRA;TCF25;UBE2D3;ZBTB1;FOXK1;HMGB1;CXXC5;N4BP2L2;PHF21A;DNAJB1;PURA;FLCN;ATXN1;RPS6KA5;ZNF706;YWHAQ;FNIP1;ZBTB7A;SNCA;WWOX;CREBBP;ZHX2;ZBTB16;SFMBT2;WWP1;ARID5B;SOX10;SMARCA2;MT3;MEIS2;SIRT2;NFKB1;SREBF2;FOXP1;NCOR2;TFDP2;GTF2IRD1;CPEB3;CRYAB;L3MBTL4
cellular potassium ion homeostasis (GO:0030007)	4/13	0.000300812	0.023412	0	0	16.2531	131.797	ATP1B3;ATP1A1;ATP1B1;KCNJ2
cholesterol biosynthetic process (GO:0006695)	6/35	0.000301795	0.023412	0	0	7.58686	61.4973	SQLE;CYP51A1;MSMO1;DHCR24;LSS;FDFT1
positive regulation of lipid biosynthetic process (GO:0046889)	6/35	0.000301795	0.023412	0	0	7.58686	61.4973	SCARB1;SLC27A1;ELOVL5;MID1IP1;SORBS1;LDLR
adherens junction organization (GO:0034332)	7/49	0.000309152	0.023412	0	0	6.11909	49.4525	AFDN;CADM1;CDH20;CTNNA1;TBCD;PAK2;FERMT2
cellular response to heat (GO:0034605)	6/36	0.000354039	0.0251446	0	0	7.33358	58.2734	HSP90AA1;HSP90AB1;MAPT;FGF1;HSPA1B;HSPA1A
regulation of nucleotide-binding oligomerization domain containing 2 signaling pathway (GO:0070432)	3/6	0.000360394	0.0251446	0	0	36.5122	289.48	ERBIN;HSPA1B;HSPA1A
positive regulation of tau-protein kinase activity (GO:1902949)	3/6	0.000360394	0.0251446	0	0	36.5122	289.48	HSP90AA1;HSP90AB1;CLU
cellular response to nutrient levels (GO:0031669)	8/66	0.00037025	0.0251446	0	0	5.06949	40.0557	RPTOR;FLCN;LAMP2;PDK4;TFEB;CLEC16A;FNIP1;SREBF2
regulation of monooxygenase activity (GO:0032768)	5/24	0.000378062	0.0251446	0	0	9.63673	75.9418	HSP90AA1;NOS1AP;CALM1;DNM2;SNCA
axon guidance (GO:0007411)	15/203	0.00039595	0.0251446	0	0	2.95197	23.1264	ROBO2;SEMA3C;SH3KBP1;NRXN1;SEMA4B;IRS2;PTPN11;ARHGAP35;RPS6KA5;RELN;KIF5C;GRB10;CNTN2;NCAM1;SOS1
regulation of cell death (GO:0010941)	10/102	0.000411901	0.0251446	0	0	4.00314	31.2034	BNIP3L;RILPL1;DHCR24;CLU;MT3;CRYAB;FERMT2;HSPA1B;SNCA;HSPA1A
regulation of proteasomal ubiquitin-dependent protein catabolic process (GO:0032434)	10/102	0.000411901	0.0251446	0	0	4.00314	31.2034	RNF144A;HSP90AB1;XPO1;ZER1;CSNK1A1;WAC;CLU;SIRT2;HSPA1B;HSPA1A
regulation of glucose import (GO:0046324)	6/37	0.000413098	0.0251446	0	0	7.09665	55.2959	INSR;GRB10;IRS2;PTPN11;SORBS1;RHOQ
regulation of small GTPase mediated signal transduction (GO:0051056)	12/141	0.000421769	0.0251446	0	0	3.43245	26.6738	TIAM2;PREX1;FLCN;RELN;ARHGEF3;ARHGAP17;ARHGEF2;ARHGAP5;SOS1;SQSTM1;ARHGAP35;RHOQ
negative regulation of transcription by RNA polymerase II (GO:0000122)	34/684	0.000437128	0.0255173	0	0	1.96039	15.1642	HDAC4;NFIX;CTBP2;THRA;TCF25;UBE2D3;ZBTB1;HMGB1;CXXC5;N4BP2L2;PHF21A;DNAJB1;PURA;FLCN;ATXN1;FNIP1;ZBTB7A;SNCA;WWOX;CREBBP;ZHX2;ZBTB16;ARID5B;SOX10;SMARCA2;MEIS2;SIRT2;NFKB1;SREBF2;FOXP1;NCOR2;GTF2IRD1;CPEB3;HSPA1A
negative regulation of protein-containing complex assembly (GO:0031333)	7/52	0.000449317	0.0256936	0	0	5.71027	44.0135	THRA;HMGB1;CLU;CRYAB;PRKCZ;SORL1;SVIP
sterol biosynthetic process (GO:0016126)	6/38	0.000479573	0.0259852	0	0	6.87453	52.5394	SQLE;CYP51A1;MSMO1;DHCR24;LSS;FDFT1
synaptic vesicle endocytosis (GO:0048488)	6/38	0.000479573	0.0259852	0	0	6.87453	52.5394	SYT1;SYNJ2;VAMP2;SNCA;DNM2;PICALM
positive regulation of signal transduction (GO:0009967)	17/252	0.000482238	0.0259852	0	0	2.68022	20.469	KANK1;CREBBP;CTBP2;NRXN1;PTPN11;SORBS1;FGF1;PRKCZ;MT3;SORL1;EPN2;RELN;GKAP1;MGAT5;GRB10;TSPAN5;SASH1
cellular response to oxidative stress (GO:0034599)	11/125	0.000546841	0.0270441	0	0	3.55639	26.7133	MSRA;ERMP1;FANCC;AGAP3;MAPT;MT3;SIRT2;HSPA1B;NFE2L2;SNCA;HSPA1A
central nervous system neuron development (GO:0021954)	4/15	0.000550295	0.0270441	0	0	13.2967	99.7921	HSP90AA1;HSP90AB1;MAPT;ARHGAP35
clathrin coat assembly (GO:0048268)	4/15	0.000550295	0.0270441	0	0	13.2967	99.7921	HIP1;FCHO1;SGIP1;PICALM
contractile actin filament bundle assembly (GO:0030038)	4/15	0.000550295	0.0270441	0	0	13.2967	99.7921	FAM171A1;ARRB1;PHACTR1;SORBS1
stress fiber assembly (GO:0043149)	4/15	0.000550295	0.0270441	0	0	13.2967	99.7921	FAM171A1;ARRB1;PHACTR1;SORBS1
positive regulation of glucose import (GO:0046326)	5/26	0.0005598	0.0270441	0	0	8.71805	65.2802	INSR;IRS2;PTPN11;SORBS1;RHOQ
regulation of defense response to bacterium (GO:1900424)	3/7	0.000618134	0.0288669	0	0	27.3827	202.326	MAPKBP1;SIRT2;FOXP1
neuron projection arborization (GO:0140058)	3/7	0.000618134	0.0288669	0	0	27.3827	202.326	PHACTR1;LRP2;ZNF365
negative regulation of insulin receptor signaling pathway (GO:0046627)	5/27	0.000672026	0.0298892	0	0	8.32135	60.7892	KANK1;PTPRE;GRB10;PIP4K2A;PRKCZ
negative regulation of protein polymerization (GO:0032272)	5/27	0.000672026	0.0298892	0	0	8.32135	60.7892	KANK1;DYRK1A;TBCD;EML2;SNCA
positive regulation of nitric oxide biosynthetic process (GO:0045429)	5/27	0.000672026	0.0298892	0	0	8.32135	60.7892	HSP90AA1;HSP90AB1;INSR;NOS1AP;CLU
regulation of cell migration (GO:0030334)	23/408	0.000701222	0.0307004	0	0	2.2218	16.1362	KANK1;SUN2;SEMA3C;LIMCH1;SEMA4B;ZMYND8;INSR;PTPRJ;PRKX;FGF1;SORL1;CORO1C;IGF1R;AFDN;FLCN;RUFY3;MGAT5;SPATA13;PHACTR1;SGK3;SGK1;FERMT2;SASH1
membrane repolarization (GO:0086009)	4/16	0.000718264	0.0309627	0	0	12.188	88.2247	ATP1B3;ATP1A1;ATP1B1;KCNJ2
insulin receptor signaling pathway (GO:0008286)	8/73	0.000736005	0.0312468	0	0	4.52191	32.6223	INSR;GRB10;PDK4;IRS2;SORBS1;SOS1;RHOQ;IGF1R
negative regulation of cellular response to insulin stimulus (GO:1900077)	5/28	0.000800268	0.0329757	0	0	7.95914	56.7532	KANK1;PTPRE;GRB10;PIP4K2A;PRKCZ
positive regulation of nitric oxide metabolic process (GO:1904407)	5/28	0.000800268	0.0329757	0	0	7.95914	56.7532	HSP90AA1;HSP90AB1;INSR;NOS1AP;CLU
positive regulation of intracellular signal transduction (GO:1902533)	28/546	0.000858575	0.0345487	0	0	2.01596	14.2332	ANKRD17;NFAT5;HSP90AB1;HIP1;IRS2;PTPRJ;LRP2;HMGB1;FGF1;CXXC5;IGF1R;RPTOR;IQCJ-SCHIP1;FLCN;RELN;PLCG2;FNIP1;SASH1;BOK;HSP90AA1;INSR;PTPN11;GPRC5B;VAPA;NOS1AP;BCL2;FERMT2;BCL2L1
regulation of cytoskeleton organization (GO:0051493)	10/112	0.0008631	0.0345487	0	0	3.60881	25.4601	IQCJ-SCHIP1;P2RX7;RHOBTB3;ARHGAP17;MAPT;CORO2B;PAK2;ARHGAP35;RHOBTB1;RHOQ
negative regulation of cell death (GO:0060548)	9/94	0.000941213	0.0371448	0	0	3.89354	27.1315	BNIP3L;INPP5A;CLU;MT3;SORL1;FERMT2;HSPA1B;SNCA;HSPA1A
dendritic spine maintenance (GO:0097062)	3/8	0.000969352	0.0372072	0	0	21.9051	151.997	PRNP;INSR;IGF1R
TORC1 signaling (GO:0038202)	3/8	0.000969352	0.0372072	0	0	21.9051	151.997	RPTOR;LARP1;CLEC16A
peptidyl-serine phosphorylation (GO:0018105)	12/156	0.00103769	0.0392168	0	0	3.07252	21.1105	RPS6KA5;MAST4;TNKS;CSNK1A1;PRKCE;DYRK1A;SGK3;PRKX;TOP1;SGK1;PRKCZ;PAK2
cholesterol metabolic process (GO:0008203)	8/77	0.0010497	0.0392168	0	0	4.25889	29.2128	SQLE;CYP51A1;MSMO1;DHCR24;OSBPL1A;LSS;MT3;FDFT1
positive regulation of receptor-mediated endocytosis (GO:0048260)	6/44	0.00107078	0.0394779	0	0	5.78729	39.5814	HIP1;SGIP1;TBC1D5;INSR;ARRB1;CLU
release of cytochrome c from mitochondria (GO:0001836)	4/18	0.00115733	0.0421149	0	0	10.4458	70.6304	BCL2;CLU;BCL2L1;BOK
regulation of ion transport (GO:0043269)	8/79	0.00124232	0.0446281	0	0	4.1385	27.6897	P2RX7;PXK;SYT1;CA2;ATP1A1;VAMP2;KCNJ2;SNCA
negative regulation of kinase activity (GO:0033673)	7/62	0.00131253	0.0465534	0	0	4.66963	30.9867	CDKN1C;CAMK2N1;IRS2;MAPT;PAK2;YWHAG;SNCA
regulation of ER-associated ubiquitin-dependent protein catabolic process (GO:1903069)	3/9	0.00142516	0.04904	0	0	18.2533	119.622	UBQLN1;SVIP;NFE2L2
long-term memory (GO:0007616)	4/19	0.00143515	0.04904	0	0	9.74887	63.8209	PRNP;CPEB3;SGK1;LDLR
negative regulation of amyloid precursor protein catabolic process (GO:1902992)	4/19	0.00143515	0.04904	0	0	9.74887	63.8209	PRNP;CLU;SORL1;PICALM
positive regulation of cellular catabolic process (GO:0031331)	11/141	0.00148026	0.049496	0	0	3.1161	20.3031	P2RX7;FLCN;HSP90AA1;PFKFB3;INSR;TFEB;IRS2;SNX9;HMGB1;SVIP;SNCA
regulation of autophagy (GO:0010506)	15/231	0.00148717	0.049496	0	0	2.56558	16.7042	TFEB;FOXK1;HMGB1;SVIP;MT3;SIRT2;SREBF2;RPTOR;FLCN;PSAP;BCL2;UBQLN1;PIP4K2A;MAPT;BOK
positive regulation of glucose transmembrane transport (GO:0010828)	5/32	0.00150148	0.049496	0	0	6.77861	44.0698	INSR;IRS2;PTPN11;SORBS1;RHOQ
protein localization to organelle (GO:0033365)	11/142	0.00156679	0.0498579	0	0	3.09216	19.9714	ALDH3A2;BBS2;DNAJA1;PRNP;VAPA;LAMP2;BBS9;ZBTB7A;SORL1;VAMP2;BANP
cellular response to chemical stress (GO:0062197)	9/101	0.00156777	0.0498579	0	0	3.59599	23.2233	MSRA;ERMP1;FANCC;MT3;SIRT2;HSPA1B;NFE2L2;SNCA;HSPA1A
positive regulation of protein localization to membrane (GO:1905477)	9/101	0.00156777	0.0498579	0	0	3.59599	23.2233	PRNP;YWHAQ;TFDP2;PRKCE;BCL2;SORBS1;SQSTM1;SLC5A3;YWHAG
negative regulation of intrinsic apoptotic signaling pathway (GO:2001243)	7/64	0.00158364	0.0498579	0	0	4.50532	29.0505	DNAJA1;BCL2;ARHGEF2;CLU;BCL2L1;HSPA1A;NFE2L2
positive regulation of transcription, DNA-templated (GO:0045893)	49/1183	0.00167182	0.0520495	0	0	1.62636	10.3987	CDKN1C;THRA;TCF20;ARRB1;HMGB1;FGF1;RPTOR;FLCN;RPS6KA5;TEAD1;DYRK1A;TFEB;SOX10;SIRT2;SREBF2;DNM2;ELF1;ELF2;TFDP2;WAC;NCOA7;ARHGEF2;SQSTM1;RHOQ;HDAC4;NFAT5;NFIX;CTBP2;TNKS;FOXK1;NPAS3;SPP1;HIVEP3;WWOX;CREBBP;JUND;PCGF5;ZBTB16;USP22;SMARCA2;MT3;MEIS2;NFKB1;NFIA;CREBRF;NAA16;SSBP3;NFE2L2;PICALM
regulation of histone acetylation (GO:0035065)	5/33	0.00173113	0.0528555	0	0	6.53619	41.5635	FLCN;RPS6KA5;ARRB1;IWS1;SNCA
regulation of intracellular signal transduction (GO:1902531)	23/437	0.00173544	0.0528555	0	0	2.06303	13.1136	SGMS1;ARHGAP17;ARHGAP5;FGF1;ARHGAP35;TIAM2;PREX1;FLCN;NUAK1;PEX5L;RASSF2;TAOK3;PLCG2;ARHGEF3;PIP4K2A;ARHGEF2;MAPT;SOS1;SGK1;SQSTM1;PAK2;RHOQ;BANP
cellular monovalent inorganic cation homeostasis (GO:0030004)	4/20	0.00175627	0.0529146	0	0	9.1391	57.9836	ATP1B3;ATP1A1;ATP1B1;KCNJ2
negative regulation of cellular macromolecule biosynthetic process (GO:2000113)	27/547	0.00182787	0.054486	0	0	1.93248	12.1835	CDKN1C;HDAC4;CTBP2;THRA;FOXK1;PDS5A;FXR1;LARP1;ATXN1;RPS6KA5;ZNF706;YWHAQ;ZBTB7A;ZHX2;ZBTB16;SFMBT2;WWP1;ARID5B;SMARCA2;MT3;SIRT2;FOXP1;NCOR2;TFDP2;CPEB3;CRYAB;L3MBTL4
negative regulation of mitochondrion organization (GO:0010823)	5/34	0.00198549	0.0564201	0	0	6.31047	39.2631	FLCN;MAPT;CLU;BCL2L1;HSPA1A
positive regulation of mitochondrial outer membrane permeabilization involved in apoptotic signaling pathway (GO:1901030)	5/34	0.00198549	0.0564201	0	0	6.31047	39.2631	YWHAQ;TFDP2;BCL2;YWHAG;BOK
regulation of microtubule nucleation (GO:0010968)	3/10	0.00199557	0.0564201	0	0	15.6449	97.2614	EML2;HSPA1B;HSPA1A
negative regulation of establishment of protein localization (GO:1904950)	3/10	0.00199557	0.0564201	0	0	15.6449	97.2614	DNAJA1;MAPT;CORO2B
negative regulation of transcription from RNA polymerase II promoter in response to stress (GO:0097201)	3/10	0.00199557	0.0564201	0	0	15.6449	97.2614	DNAJB1;SIRT2;HSPA1A
protein phosphorylation (GO:0006468)	25/496	0.00201357	0.0564201	0	0	1.97284	12.2471	PXK;MAST4;TNKS;PRKX;PRKCZ;IGF1R;NUAK1;RPS6KA5;RELN;PDK4;ERC1;PAK2;CDK18;CSNK1A1;PRKCE;INSR;DYRK1A;MAPK10;CDK6;TAOK3;PEAK1;SGK3;TOP1;SGK1;CDKL1
peptidyl-serine modification (GO:0018209)	12/169	0.00205495	0.0570096	0	0	2.81621	17.4253	RPS6KA5;MAST4;TNKS;CSNK1A1;PRKCE;DYRK1A;SGK3;PRKX;TOP1;SGK1;PRKCZ;PAK2
regulation of axonogenesis (GO:0050770)	6/51	0.00233344	0.0628683	0	0	4.88528	29.6068	ROBO2;TIAM2;RUFY3;LRP4;PAK2;ARHGAP35
regulation of epithelial cell migration (GO:0010632)	6/51	0.00233344	0.0628683	0	0	4.88528	29.6068	PRKCE;PLCG2;GLUL;DOCK1;SASH1;CORO1C
negative regulation of protein ubiquitination (GO:0031397)	6/51	0.00233344	0.0628683	0	0	4.88528	29.6068	DNAJA1;PRMT3;ARRB1;SQSTM1;HSPA1B;HSPA1A
cellular response to decreased oxygen levels (GO:0036294)	7/69	0.00245296	0.0654591	0	0	4.14092	24.8888	BNIP3L;HP1BP3;UBQLN1;NDRG1;MT3;SIRT2;CPEB4
cellular response to insulin stimulus (GO:0032869)	10/129	0.00250845	0.0661815	0	0	3.09055	18.5065	SLC27A1;INSR;GRB10;PDK4;IRS2;SORBS1;SOS1;RHOQ;VAMP2;IGF1R
negative regulation of myeloid cell differentiation (GO:0045638)	4/22	0.00254159	0.0661815	0	0	8.12281	48.5335	HSPA9;CDK6;ZBTB16;MEIS2
macrophage activation (GO:0042116)	5/36	0.00257451	0.0661815	0	0	5.90274	35.1927	PLCG2;MAPT;CLU;SNCA;FOXP1
negative regulation of cellular protein localization (GO:1903828)	5/36	0.00257451	0.0661815	0	0	5.90274	35.1927	DNAJA1;FLCN;CTNNA1;MAPT;PICALM
regulation of primary metabolic process (GO:0080090)	10/130	0.00265411	0.066692	0	0	3.06464	18.1783	NCOR2;SQLE;CREBBP;PSAP;CYP51A1;IRS2;LSS;LDLR;SREBF2;FDFT1
cardiac muscle cell membrane repolarization (GO:0099622)	3/11	0.00268958	0.066692	0	0	13.6886	81.014	ATP1A1;ATP1B1;KCNJ2
tetrahydrobiopterin metabolic process (GO:0046146)	3/11	0.00268958	0.066692	0	0	13.6886	81.014	QDPR;HSP90AA1;CALM1
positive regulation of triglyceride biosynthetic process (GO:0010867)	3/11	0.00268958	0.066692	0	0	13.6886	81.014	SCARB1;SLC27A1;LDLR
positive regulation of autophagy (GO:0010508)	8/90	0.00285996	0.0702947	0	0	3.5813	20.9755	FLCN;BNIP3L;LARP1;SESN1;TFEB;WAC;HMGB1;SVIP
response to metal ion (GO:0010038)	7/71	0.00288854	0.0703798	0	0	4.01111	23.453	BCL2;MAPT;CALM1;NDRG1;MT3;GPHN;SNCA
negative regulation of extrinsic apoptotic signaling pathway in absence of ligand (GO:2001240)	4/23	0.00301224	0.0721393	0	0	7.6949	44.6694	BCL2;HSPA1B;BCL2L1;HSPA1A
negative regulation of signal transduction in absence of ligand (GO:1901099)	4/23	0.00301224	0.0721393	0	0	7.6949	44.6694	BCL2;HSPA1B;BCL2L1;HSPA1A
negative regulation of apoptotic process (GO:0043066)	24/485	0.00310191	0.0730241	0	0	1.93225	11.1601	HSPA9;BNIP3L;DHCR24;FAIM2;LRP2;MT3;NFKB1;IGF1R;RNF157;DNAJA1;DNAJB6;BCL2;PDK4;NAA16;ERC1;FNIP1;CRYAB;SQSTM1;PAK2;HSPA1B;CPEB4;HSPA1A;BCL2L1;SNCA
supramolecular fiber organization (GO:0097435)	19/351	0.00310854	0.0730241	0	0	2.1178	12.2273	HIP1;HSP90AB1;RHOBTB3;PLOD3;ARHGAP17;KLHL24;SORL1;RHOBTB1;CORO1C;CLIP2;P4HA1;DNAJB6;RUFY3;CLIP4;TSPAN5;ARHGEF2;MAPT;NCKAP5;SNCA
cell morphogenesis involved in differentiation (GO:0000904)	7/72	0.00312737	0.0730241	0	0	3.94919	22.7772	RELN;PEAK1;RILPL1;ATRNL1;TBCD;SIPA1L3;FERMT2
regulation of peptidyl-tyrosine phosphorylation (GO:0050730)	8/92	0.00327894	0.0753025	0	0	3.49567	19.9961	PRNP;RELN;PLCG2;PTPRJ;PTPN11;ARHGEF2;PRKCZ;PAK2
regulation of axon extension (GO:0030516)	5/38	0.00328082	0.0753025	0	0	5.54443	31.7122	RUFY3;DIP2B;MAPT;MT3;DNM2
negative regulation of cysteine-type endopeptidase activity involved in apoptotic process (GO:0043154)	6/55	0.00343353	0.0753025	0	0	4.48556	25.4518	DNAJB6;DHCR24;FNIP1;PAK2;MT3;SNCA
negative regulation of protein modification by small protein conjugation or removal (GO:1903321)	6/55	0.00343353	0.0753025	0	0	4.48556	25.4518	DNAJA1;PRMT3;ARRB1;SQSTM1;HSPA1B;HSPA1A
negative regulation of programmed cell death (GO:0043069)	20/381	0.00347203	0.0753025	0	0	2.05104	11.6151	HSPA9;BNIP3L;FAIM2;DHCR24;LRP2;MT3;NFKB1;IGF1R;RNF157;DNAJA1;BCL2;NAA16;ERC1;CRYAB;PAK2;SQSTM1;HSPA1B;HSPA1A;BCL2L1;SNCA
regulation of B cell apoptotic process (GO:0002902)	3/12	0.00351519	0.0753025	0	0	12.167	68.7515	IRS2;FNIP1;FOXP1
negative regulation of amyloid fibril formation (GO:1905907)	3/12	0.00351519	0.0753025	0	0	12.167	68.7515	CLU;CRYAB;LDLR
positive regulation of carbohydrate metabolic process (GO:0045913)	4/24	0.00353908	0.0753025	0	0	7.30977	41.2556	P2RX7;PFKFB3;INSR;NFKB1
positive regulation of cellular response to transforming growth factor beta stimulus (GO:1903846)	4/24	0.00353908	0.0753025	0	0	7.30977	41.2556	CDKN1C;FLCN;CREBBP;HSP90AB1
positive regulation of transforming growth factor beta receptor signaling pathway (GO:0030511)	4/24	0.00353908	0.0753025	0	0	7.30977	41.2556	CDKN1C;FLCN;CREBBP;HSP90AB1
potassium ion homeostasis (GO:0055075)	4/24	0.00353908	0.0753025	0	0	7.30977	41.2556	ATP1B3;ATP1A1;ATP1B1;KCNJ2
histone modification (GO:0016570)	9/114	0.00358932	0.0753025	0	0	3.14866	17.7263	HDAC4;MORF4L1;CREBBP;RPS6KA5;UBE2B;MORF4L2;USP22;MT3;SIRT2
positive regulation of cellular component organization (GO:0051130)	9/114	0.00358932	0.0753025	0	0	3.14866	17.7263	RELN;INSR;NRXN1;LRP4;ASAP1;FNIP1;CLU;IGF1R;SNCA
cellular response to starvation (GO:0009267)	11/158	0.00361228	0.0753025	0	0	2.75331	15.483	RPTOR;FLCN;NUAK1;SESN1;LAMP2;PDK4;CLEC16A;TFEB;FNIP1;SREBF2;CPEB4
negative regulation of nucleic acid-templated transcription (GO:1903507)	23/464	0.00366883	0.0753025	0	0	1.93398	10.8455	CDKN1C;HDAC4;ZHX2;CTBP2;THRA;ZBTB16;SFMBT2;WWP1;ARID5B;FOXK1;SMARCA2;MT3;SIRT2;FOXP1;NCOR2;ATXN1;RPS6KA5;TFDP2;ZNF706;YWHAQ;ZBTB7A;CRYAB;L3MBTL4
regulation of nitric-oxide synthase activity (GO:0050999)	5/39	0.00368181	0.0753025	0	0	5.38108	30.1574	SCARB1;HSP90AA1;NOS1AP;CALM1;DNM2
regulation of receptor-mediated endocytosis (GO:0048259)	5/39	0.00368181	0.0753025	0	0	5.38108	30.1574	MKLN1;HIP1;SGIP1;CLU;PICALM
positive regulation of epithelial cell migration (GO:0010634)	8/94	0.00374408	0.0758014	0	0	3.41402	19.0761	GPI;SCARB1;PRKCE;PLCG2;FGF1;DOCK1;SASH1;FOXP1
positive regulation of establishment of protein localization to mitochondrion (GO:1903749)	6/56	0.00376031	0.0758014	0	0	4.39562	24.5419	YWHAQ;TFDP2;UBE2D3;BCL2;YWHAG;SREBF2
regulation of microtubule polymerization (GO:0031113)	5/40	0.00411675	0.0812333	0	0	5.22706	28.7107	DYRK1A;TBCD;MAPT;EML2;SNCA
regulation of nitric oxide biosynthetic process (GO:0045428)	5/40	0.00411675	0.0812333	0	0	5.22706	28.7107	HSP90AA1;HSP90AB1;INSR;NOS1AP;CLU
negative regulation of cell-substrate adhesion (GO:0010812)	5/40	0.00411675	0.0812333	0	0	5.22706	28.7107	KANK1;TBCD;SPOCK1;CORO2B;CORO1C
positive regulation of protein kinase B signaling (GO:0051897)	11/161	0.00416572	0.0816248	0	0	2.69783	14.7864	HSP90AA1;HIP1;HSP90AB1;INSR;IRS2;PTPRJ;PTPN11;LRP2;FGF1;FERMT2;IGF1R
regulation of cell division (GO:0051302)	7/76	0.00423651	0.0820873	0	0	3.71949	20.3233	FLCN;CCP110;FGF1;CALM1;SIRT2;RAB11FIP4;BCL2L1
positive regulation of apoptotic process (GO:0043065)	17/310	0.0044048	0.0820873	0	0	2.14318	11.6269	BNIP3L;PRNP;HMGB1;CLU;SIRT2;DNM2;TIAM2;DNAJA1;PREX1;FLCN;RASSF2;ARHGEF3;ARHGEF2;SOS1;SQSTM1;BOK;SNCA
pteridine-containing compound metabolic process (GO:0042558)	3/13	0.00447951	0.0820873	0	0	10.9497	59.2187	QDPR;HSP90AA1;CALM1
cellular component maintenance (GO:0043954)	3/13	0.00447951	0.0820873	0	0	10.9497	59.2187	PRNP;INSR;IGF1R
central nervous system neuron axonogenesis (GO:0021955)	3/13	0.00447951	0.0820873	0	0	10.9497	59.2187	HSP90AA1;HSP90AB1;ARHGAP35
detection of calcium ion (GO:0005513)	3/13	0.00447951	0.0820873	0	0	10.9497	59.2187	SYT1;KCNMB4;CALM1
relaxation of cardiac muscle (GO:0055119)	3/13	0.00447951	0.0820873	0	0	10.9497	59.2187	ATP1A1;ATP1B1;KCNJ2
sodium ion export across plasma membrane (GO:0036376)	3/13	0.00447951	0.0820873	0	0	10.9497	59.2187	ATP1B3;ATP1A1;ATP1B1
positive regulation of cellular carbohydrate metabolic process (GO:0010676)	3/13	0.00447951	0.0820873	0	0	10.9497	59.2187	PRKCE;IRS2;SNCA
negative regulation of neuron projection development (GO:0010977)	6/58	0.00448228	0.0820873	0	0	4.22612	22.8533	KANK1;RUFY3;LRP4;SPOCK1;MT3;ZNF365
regulation of protein insertion into mitochondrial membrane involved in apoptotic signaling pathway (GO:1900739)	4/26	0.00477339	0.0857374	0	0	6.64457	35.5132	YWHAQ;TFDP2;BCL2;YWHAG
TOR signaling (GO:0031929)	4/26	0.00477339	0.0857374	0	0	6.64457	35.5132	RPTOR;FLCN;LARP1;FNIP1
positive regulation of protein insertion into mitochondrial membrane involved in apoptotic signaling pathway (GO:1900740)	4/26	0.00477339	0.0857374	0	0	6.64457	35.5132	YWHAQ;TFDP2;BCL2;YWHAG
regulation of neuron projection development (GO:0010975)	11/165	0.00500647	0.0893512	0	0	2.62721	13.9164	KANK1;RELN;RUFY3;SPOCK1;SERPINI1;KIF1A;MT3;PAK2;ARHGAP35;TANC2;ZNF365
positive regulation of ubiquitin-dependent protein catabolic process (GO:2000060)	7/79	0.00524642	0.0920663	0	0	3.56396	18.7115	RNF144A;ZER1;CSNK1A1;CLU;SIRT2;HSPA1B;HSPA1A
positive regulation of GTPase activity (GO:0043547)	13/214	0.00525718	0.0920663	0	0	2.38215	12.5019	ARHGEF10;RALGAPA2;RANGAP1;SIPA1L3;CORO1C;TIAM2;AFDN;FLCN;TBC1D5;SNX9;PKP4;FERMT2;PICALM
positive regulation of protein modification process (GO:0031401)	13/214	0.00525718	0.0920663	0	0	2.38215	12.5019	HSP90AA1;LIMCH1;INSR;DYRK1A;ARRB1;FGF1;SVIP;MT3;FXR1;FLCN;NOS1AP;CALM1;FNIP1
dendritic spine organization (GO:0097061)	4/27	0.00548667	0.093182	0	0	6.35534	33.0823	PRNP;INSR;IGF1R;ZNF365
presynaptic endocytosis (GO:0140238)	4/27	0.00548667	0.093182	0	0	6.35534	33.0823	SYT1;SYNJ2;VAMP2;SNCA
cellular copper ion homeostasis (GO:0006878)	3/14	0.00558876	0.093182	0	0	9.95378	51.6302	COX19;PRNP;SLC31A2
relaxation of muscle (GO:0090075)	3/14	0.00558876	0.093182	0	0	9.95378	51.6302	ATP1A1;ATP1B1;KCNJ2
T-helper cell differentiation (GO:0042093)	3/14	0.00558876	0.093182	0	0	9.95378	51.6302	TMEM98;HMGB1;FOXP1
membrane repolarization during action potential (GO:0086011)	3/14	0.00558876	0.093182	0	0	9.95378	51.6302	ATP1A1;ATP1B1;KCNJ2
positive regulation of glycogen biosynthetic process (GO:0045725)	3/14	0.00558876	0.093182	0	0	9.95378	51.6302	INSR;IRS2;SORBS1
positive regulation of transmembrane transport (GO:0034764)	3/14	0.00558876	0.093182	0	0	9.95378	51.6302	P2RX7;ACSL1;CA2
regulation of protein localization to plasma membrane (GO:1903076)	7/80	0.00562018	0.093182	0	0	3.51495	18.2124	PRKCE;STX7;SORBS1;SQSTM1;RHOQ;BCL2L1;PICALM
negative regulation of signal transduction (GO:0009968)	15/267	0.00582611	0.096028	0	0	2.19495	11.2939	KANK1;WWOX;PTPRJ;ARRB1;PRKCZ;EPN2;RNF157;HERC4;PTPRE;GRB10;BCL2;PIP4K2A;ZBTB7A;LGR4;SNCA
phosphorylation (GO:0016310)	20/400	0.00591612	0.0969413	0	0	1.94655	9.98596	CDK18;PXK;CSNK1A1;PRKCE;INSR;DYRK1A;PRKCZ;MAPK10;NUAK1;CDK6;RPS6KA5;TAOK3;PEAK1;PDK4;SGK3;TOP1;SGK1;PAK2;DGKI;CDKL1
positive regulation of potassium ion transmembrane transport (GO:1901381)	5/44	0.00622627	0.100932	0	0	4.68999	23.8204	NOS1AP;KCNMB4;ATP1B3;ATP1B1;KCNJ2
regulation of extrinsic apoptotic signaling pathway in absence of ligand (GO:2001239)	4/28	0.00626774	0.100932	0	0	6.09023	30.8917	BCL2;HSPA1B;BCL2L1;HSPA1A
negative regulation of axonogenesis (GO:0050771)	4/28	0.00626774	0.100932	0	0	6.09023	30.8917	RUFY3;LRP4;DIP2B;MT3
positive regulation of intracellular protein transport (GO:0090316)	10/148	0.00664201	0.10153	0	0	2.66242	13.3503	PRNP;YWHAQ;TFDP2;RUFY3;UBE2D3;BCL2;SORL1;YWHAG;SREBF2;VAMP2
positive regulation of DNA-binding transcription factor activity (GO:0051091)	14/246	0.0067918	0.10153	0	0	2.22328	11.0987	HDAC4;ARID5B;PRKCZ;CLU;NFKB1;RPS6KA5;RELN;IRAK2;PLCG2;ARHGEF2;ERC1;ZBTB7A;HSPA1B;HSPA1A
regulation of endothelial tube morphogenesis (GO:1901509)	2/5	0.00679399	0.10153	0	0	24.2959	121.278	FGF1;FOXP1
folate transmembrane transport (GO:0098838)	2/5	0.00679399	0.10153	0	0	24.2959	121.278	ABCC5;LRP2
response to denervation involved in regulation of muscle adaptation (GO:0014894)	2/5	0.00679399	0.10153	0	0	24.2959	121.278	HDAC4;FBXO32
negative regulation of organelle organization (GO:0010639)	2/5	0.00679399	0.10153	0	0	24.2959	121.278	IQCJ-SCHIP1;FLCN
positive regulation of nucleotide-binding oligomerization domain containing signaling pathway (GO:0070426)	2/5	0.00679399	0.10153	0	0	24.2959	121.278	HSPA1B;HSPA1A
positive regulation of protein catabolic process in the vacuole (GO:1904352)	2/5	0.00679399	0.10153	0	0	24.2959	121.278	LRP2;LDLR
protein localization to axon (GO:0099612)	2/5	0.00679399	0.10153	0	0	24.2959	121.278	CNTNAP2;CNTN2
regulation of amyloid fibril formation (GO:1905906)	3/15	0.00684838	0.10153	0	0	9.12383	45.4708	CLU;CRYAB;LDLR
cellular sodium ion homeostasis (GO:0006883)	3/15	0.00684838	0.10153	0	0	9.12383	45.4708	ATP1B3;ATP1A1;ATP1B1
regulation of triglyceride biosynthetic process (GO:0010866)	3/15	0.00684838	0.10153	0	0	9.12383	45.4708	SCARB1;SLC27A1;LDLR
membrane repolarization during cardiac muscle cell action potential (GO:0086013)	3/15	0.00684838	0.10153	0	0	9.12383	45.4708	ATP1A1;ATP1B1;KCNJ2
negative regulation of androgen receptor signaling pathway (GO:0060766)	3/15	0.00684838	0.10153	0	0	9.12383	45.4708	NCOR2;ZBTB7A;FOXP1
positive regulation of glycogen metabolic process (GO:0070875)	3/15	0.00684838	0.10153	0	0	9.12383	45.4708	INSR;IRS2;SORBS1
aggrephagy (GO:0035973)	4/29	0.00711924	0.10444	0	0	5.84632	28.9098	UBQLN1;WDFY3;SQSTM1;DYNC1I1
regulation of fatty acid biosynthetic process (GO:0042304)	4/29	0.00711924	0.10444	0	0	5.84632	28.9098	ELOVL5;MID1IP1;PDK4;ADIPOR2
regulation of cytokinesis (GO:0032465)	7/84	0.00731708	0.10623	0	0	3.33167	16.3836	FLCN;PRKCE;CCP110;PKP4;CALM1;RAB11FIP4;BCL2L1
response to insulin (GO:0032868)	7/84	0.00731708	0.10623	0	0	3.33167	16.3836	SLC27A1;SORT1;INSR;IRS2;SORBS1;RHOQ;VAMP2
steroid biosynthetic process (GO:0006694)	6/65	0.00782301	0.11299	0	0	3.72338	18.0609	SQLE;CYP51A1;MSMO1;OSBPL1A;LSS;FDFT1
negative regulation of protein phosphorylation (GO:0001933)	10/152	0.00796159	0.114402	0	0	2.58689	12.5028	PRNP;RASSF2;CAMK2N1;CALM1;PRKCZ;PAK2;YWHAG;SIRT2;CORO1C;SNCA
polyol metabolic process (GO:0019751)	5/47	0.0082382	0.115592	0	0	4.35432	20.8963	INPP5A;ITPK1;PLCG2;CALM1;SLC5A3
positive regulation of neuron death (GO:1901216)	5/47	0.0082382	0.115592	0	0	4.35432	20.8963	PRNP;MAPT;CLU;SNCA;PICALM
mitotic sister chromatid cohesion (GO:0007064)	3/16	0.00826303	0.115592	0	0	8.42156	40.3895	RAD21;PDS5B;PDS5A
positive regulation of small molecule metabolic process (GO:0062013)	3/16	0.00826303	0.115592	0	0	8.42156	40.3895	PRKCE;IRS2;PPM1K
regulation of Ras protein signal transduction (GO:0046578)	7/86	0.0082952	0.115592	0	0	3.24699	15.5598	FLCN;KANK1;ERBIN;IRS2;ARHGAP17;ARHGEF2;SQSTM1
positive regulation of proteasomal protein catabolic process (GO:1901800)	7/86	0.0082952	0.115592	0	0	3.24699	15.5598	RNF144A;ZER1;CSNK1A1;CLU;SIRT2;HSPA1B;HSPA1A
positive regulation of canonical Wnt signaling pathway (GO:0090263)	9/130	0.00839839	0.115592	0	0	2.73005	13.0489	KANK1;GPRC5B;PPM1B;UBE2B;TNKS;FAM53B;LGR5;NFKB1;LGR4
cell-cell junction assembly (GO:0007043)	6/66	0.00841566	0.115592	0	0	3.66113	17.4916	FLCN;CDH20;CTNNA1;TBCD;PKP4;PAK2
positive regulation of cell death (GO:0010942)	6/66	0.00841566	0.115592	0	0	3.66113	17.4916	PRNP;MAPT;CLU;MT3;SNCA;PICALM
negative regulation of axon extension (GO:0030517)	4/31	0.00904349	0.12228	0	0	5.4127	25.4706	SEMA3C;SEMA4B;DIP2B;MT3
positive regulation of RNA splicing (GO:0033120)	4/31	0.00904349	0.12228	0	0	5.4127	25.4706	TRA2B;DYRK1A;SLC38A2;HSPA1A
modulation of chemical synaptic transmission (GO:0050804)	8/109	0.00904426	0.12228	0	0	2.90474	13.6686	PXK;GRID2;RELN;SYT1;NRG3;KCNMB4;DLGAP1;DGKI
positive regulation of NF-kappaB transcription factor activity (GO:0051092)	10/155	0.00907717	0.12228	0	0	2.53297	11.91	RPS6KA5;IRAK2;ERC1;ARHGEF2;CLU;PRKCZ;ZBTB7A;NFKB1;HSPA1B;HSPA1A
negative regulation of cell projection organization (GO:0031345)	5/49	0.00980552	0.124668	0	0	4.15597	19.2206	KANK1;PRNP;SPOCK1;MT3;ZNF365
copper ion homeostasis (GO:0055070)	3/17	0.00983665	0.124668	0	0	7.81962	36.1395	COX19;PRNP;SLC31A2
negative regulation of amyloid-beta formation (GO:1902430)	3/17	0.00983665	0.124668	0	0	7.81962	36.1395	PRNP;CLU;SORL1
adiponectin-activated signaling pathway (GO:0033211)	2/6	0.0100108	0.124668	0	0	18.221	83.891	SLC27A1;ADIPOR2
astrocyte development (GO:0014002)	2/6	0.0100108	0.124668	0	0	18.221	83.891	CDK6;MT3
cellular heat acclimation (GO:0070370)	2/6	0.0100108	0.124668	0	0	18.221	83.891	HSPA1B;HSPA1A
cholesterol import (GO:0070508)	2/6	0.0100108	0.124668	0	0	18.221	83.891	SCARB1;LDLR
regulation of long-chain fatty acid import across plasma membrane (GO:0010746)	2/6	0.0100108	0.124668	0	0	18.221	83.891	ACSL1;IRS2
regulation of membrane tubulation (GO:1903525)	2/6	0.0100108	0.124668	0	0	18.221	83.891	ASAP1;DNM2
regulation of pro-B cell differentiation (GO:2000973)	2/6	0.0100108	0.124668	0	0	18.221	83.891	FLCN;FNIP1
heat acclimation (GO:0010286)	2/6	0.0100108	0.124668	0	0	18.221	83.891	HSPA1B;HSPA1A
imitative learning (GO:0098596)	2/6	0.0100108	0.124668	0	0	18.221	83.891	CNTNAP2;NRXN1
sterol import (GO:0035376)	2/6	0.0100108	0.124668	0	0	18.221	83.891	SCARB1;LDLR
vocal learning (GO:0042297)	2/6	0.0100108	0.124668	0	0	18.221	83.891	CNTNAP2;NRXN1
negative regulation of establishment of protein localization to mitochondrion (GO:1903748)	2/6	0.0100108	0.124668	0	0	18.221	83.891	DNAJA1;MAPT
negative regulation of vitamin metabolic process (GO:0046137)	2/6	0.0100108	0.124668	0	0	18.221	83.891	PRMT3;NFKB1
positive regulation of cholesterol storage (GO:0010886)	2/6	0.0100108	0.124668	0	0	18.221	83.891	SCARB1;SREBF2
superoxide metabolic process (GO:0006801)	4/32	0.0101209	0.125481	0	0	5.21912	23.9722	PREX1;CYB5R4;SH3PXD2A;MT3
regulation of protein kinase B signaling (GO:0051896)	12/207	0.010213	0.126066	0	0	2.26295	10.3736	FLCN;HSP90AA1;HIP1;HSP90AB1;INSR;PTPRJ;IRS2;PTPN11;LRP2;FGF1;FERMT2;IGF1R
negative regulation of protein kinase activity (GO:0006469)	7/90	0.0105351	0.129471	0	0	3.08987	14.0683	CDKN1C;CAMK2N1;PAK2;SORL1;YWHAG;CORO1C;SNCA
positive regulation of programmed cell death (GO:0043068)	15/286	0.0106239	0.129992	0	0	2.03905	9.26675	BNIP3L;HMGB1;CLU;DNM2;TIAM2;DNAJA1;PREX1;FLCN;RASSF2;ARHGEF3;ARHGEF2;SOS1;SQSTM1;BOK;SNCA
apoptotic mitochondrial changes (GO:0008637)	4/33	0.0112781	0.137397	0	0	5.03889	22.5989	BCL2;CLU;BOK;BCL2L1
regulation of protein-containing complex disassembly (GO:0043244)	3/18	0.0115725	0.138574	0	0	7.29794	32.5424	INSR;CLEC16A;IGF1R
long-chain fatty-acyl-CoA biosynthetic process (GO:0035338)	3/18	0.0115725	0.138574	0	0	7.29794	32.5424	ACSL1;ELOVL5;TECR
negative regulation of Rho protein signal transduction (GO:0035024)	3/18	0.0115725	0.138574	0	0	7.29794	32.5424	KANK1;FLCN;ARHGAP35
positive regulation of excitatory postsynaptic potential (GO:2000463)	3/18	0.0115725	0.138574	0	0	7.29794	32.5424	RELN;NRXN1;PRKCZ
regulation of amyloid-beta formation (GO:1902003)	4/34	0.0125172	0.142571	0	0	4.87068	21.3368	PRNP;CLU;SORL1;PICALM
cellular response to amino acid stimulus (GO:0071230)	4/34	0.0125172	0.142571	0	0	4.87068	21.3368	RPTOR;SESN1;CPEB3;CPEB4
central nervous system neuron differentiation (GO:0021953)	4/34	0.0125172	0.142571	0	0	4.87068	21.3368	GRID2;SPOCK1;FAIM2;MAPT
synaptic vesicle recycling (GO:0036465)	4/34	0.0125172	0.142571	0	0	4.87068	21.3368	SYT1;SYNJ2;VAMP2;SNCA
organic cyclic compound biosynthetic process (GO:1901362)	4/34	0.0125172	0.142571	0	0	4.87068	21.3368	CYP51A1;LSS;GPHN;FDFT1
positive regulation of telomerase activity (GO:0051973)	4/34	0.0125172	0.142571	0	0	4.87068	21.3368	HSP90AA1;HSP90AB1;TNKS;PTGES3
protein insertion into membrane (GO:0051205)	4/34	0.0125172	0.142571	0	0	4.87068	21.3368	ALDH3A2;PRNP;VAPA;VAMP2
regulation of intrinsic apoptotic signaling pathway (GO:2001242)	5/52	0.0125223	0.142571	0	0	3.89009	17.0395	SGMS1;UBQLN1;BCL2;BOK;BCL2L1
positive regulation of developmental growth (GO:0048639)	5/52	0.0125223	0.142571	0	0	3.89009	17.0395	RNF157;SYT1;RUFY3;INSR;MAPT
regulation of cellular component organization (GO:0051128)	9/139	0.012686	0.142571	0	0	2.53986	11.0922	RPTOR;HSP90AA1;HIP1;NRG3;SPOCK1;SGK3;PTPN11;SGK1;PICALM
regulation of protein-containing complex assembly (GO:0043254)	8/116	0.012881	0.142571	0	0	2.71549	11.8178	HSP90AA1;PTPN11;FNIP1;CLU;PRKCZ;CRYAB;SORL1;SVIP
protein-containing complex assembly (GO:0065003)	14/267	0.0133251	0.142571	0	0	2.03651	8.79387	TLE4;CREBBP;ST13;CSNK1A1;PDE4DIP;FANCC;P2RX7;AFDN;SNX9;TEAD1;FERMT2;VAMP2;PICALM;BOK
cellular response to copper ion (GO:0071280)	3/19	0.0134733	0.142571	0	0	6.84146	29.4665	PRNP;MT3;SNCA
positive regulation of triglyceride metabolic process (GO:0090208)	3/19	0.0134733	0.142571	0	0	6.84146	29.4665	SCARB1;SLC27A1;LDLR
postsynaptic membrane organization (GO:0001941)	3/19	0.0134733	0.142571	0	0	6.84146	29.4665	NRXN1;LRP4;GPHN
regulation of actin filament-based process (GO:0032970)	6/73	0.0134952	0.142571	0	0	3.27744	14.1108	RHOBTB3;ARHGAP17;CORO2B;ARHGAP35;RHOQ;RHOBTB1
regulation of Rho protein signal transduction (GO:0035023)	6/73	0.0134952	0.142571	0	0	3.27744	14.1108	FLCN;KANK1;ARHGEF3;ARRB1;ARHGEF2;ARHGAP35
positive regulation of synaptic transmission (GO:0050806)	6/73	0.0134952	0.142571	0	0	3.27744	14.1108	RELN;SYT1;NRXN1;SQSTM1;PRKCZ;VAMP2
negative regulation of cysteine-type endopeptidase activity (GO:2000117)	5/53	0.0135305	0.142571	0	0	3.80885	16.3888	DNAJB6;DHCR24;FNIP1;MT3;SNCA
positive regulation of macroautophagy (GO:0016239)	5/53	0.0135305	0.142571	0	0	3.80885	16.3888	BNIP3L;LARP1;SESN1;WAC;PIP4K2A
negative regulation of gene expression (GO:0010629)	16/322	0.0136956	0.142571	0	0	1.9264	8.26555	SFMBT2;NFKB1;FOXP1;FXR1;NCOR2;FLCN;RPS6KA5;LARP1;AEBP2;ITGB8;MAPT;CPEB3;HSPA1B;LGR4;HSPA1A;PICALM
central nervous system development (GO:0007417)	14/268	0.0137275	0.142571	0	0	2.02839	8.69844	ROBO2;CNTNAP2;ZBTB16;WWP1;PTPN11;SYNJ2;SOX10;MEIS2;ALDH3A2;RELN;ATXN1;MAL;SPOCK1;SERPINI1
astrocyte differentiation (GO:0048708)	2/7	0.0137679	0.142571	0	0	14.576	62.4644	CDK6;MT3
cellular response to laminar fluid shear stress (GO:0071499)	2/7	0.0137679	0.142571	0	0	14.576	62.4644	SREBF2;NFE2L2
cleavage furrow formation (GO:0036089)	2/7	0.0137679	0.142571	0	0	14.576	62.4644	SPIRE1;SNX9
regulation of lysosomal protein catabolic process (GO:1905165)	2/7	0.0137679	0.142571	0	0	14.576	62.4644	LRP2;LDLR
dendrite arborization (GO:0140059)	2/7	0.0137679	0.142571	0	0	14.576	62.4644	PHACTR1;ZNF365
dense core granule cytoskeletal transport (GO:0099519)	2/7	0.0137679	0.142571	0	0	14.576	62.4644	KIF1A;TANC2
regulation of morphogenesis of an epithelium (GO:1905330)	2/7	0.0137679	0.142571	0	0	14.576	62.4644	FGF1;FOXP1
regulation of transforming growth factor beta activation (GO:1901388)	2/7	0.0137679	0.142571	0	0	14.576	62.4644	HSP90AB1;ITGB8
synaptic vesicle budding from presynaptic endocytic zone membrane (GO:0016185)	2/7	0.0137679	0.142571	0	0	14.576	62.4644	DNM2;PICALM
mitochondrion-endoplasmic reticulum membrane tethering (GO:1990456)	2/7	0.0137679	0.142571	0	0	14.576	62.4644	PACS2;CALM1
negative regulation of cytoplasmic translation (GO:2000766)	2/7	0.0137679	0.142571	0	0	14.576	62.4644	CPEB3;CPEB4
positive regulation of ER-associated ubiquitin-dependent protein catabolic process (GO:1903071)	2/7	0.0137679	0.142571	0	0	14.576	62.4644	UBQLN1;NFE2L2
positive regulation of microtubule nucleation (GO:0090063)	2/7	0.0137679	0.142571	0	0	14.576	62.4644	HSPA1B;HSPA1A
positive regulation of potassium ion import across plasma membrane (GO:1903288)	2/7	0.0137679	0.142571	0	0	14.576	62.4644	ATP1B3;ATP1B1
regulation of lipid biosynthetic process (GO:0046890)	4/35	0.0138399	0.142571	0	0	4.71332	20.1739	MID1IP1;PDK4;SORBS1;ADIPOR2
regulation of trans-synaptic signaling (GO:0099177)	4/35	0.0138399	0.142571	0	0	4.71332	20.1739	PXK;GRID2;RELN;NRG3
regulation of cell growth (GO:0001558)	12/217	0.0144143	0.147945	0	0	2.15144	9.12112	RPTOR;FLCN;NRG3;BCL2;SPOCK1;PTPRJ;SGK3;SGK1;SMARCA2;MT3;HSPA1B;HSPA1A
regulation of alternative mRNA splicing, via spliceosome (GO:0000381)	5/54	0.0145919	0.148678	0	0	3.73093	15.7717	FXR1;MBNL1;KHDRBS3;TRA2B;ZBTB7A
regulation of focal adhesion assembly (GO:0051893)	5/54	0.0145919	0.148678	0	0	3.73093	15.7717	LIMCH1;PEAK1;PTPRJ;FERMT2;CORO1C
regulation of androgen receptor signaling pathway (GO:0060765)	4/36	0.015248	0.152589	0	0	4.56579	19.1001	NCOR2;KDM4C;ZBTB7A;FOXP1
regulation of ossification (GO:0030278)	4/36	0.015248	0.152589	0	0	4.56579	19.1001	ANKH;ZBTB16;LRP4;PTPN11
regulation of receptor internalization (GO:0002090)	4/36	0.015248	0.152589	0	0	4.56579	19.1001	MKLN1;TBC1D5;INSR;ARRB1
establishment of protein localization to plasma membrane (GO:0061951)	4/36	0.015248	0.152589	0	0	4.56579	19.1001	BBS2;AFDN;RILPL1;VAMP2
membrane fusion (GO:0061025)	4/36	0.015248	0.152589	0	0	4.56579	19.1001	VAPA;SNAP23;VAMP2;DNM2
ubiquitin-dependent protein catabolic process (GO:0006511)	17/354	0.015327	0.152834	0	0	1.85908	7.7675	ANAPC16;UBE2B;UBE2D3;OTUD7A;WWP1;KLHL3;UBE4B;ARRB1;AGAP3;FBXO11;SIRT2;MIB1;RNF144A;SPSB1;UBQLN1;SQSTM1;NFE2L2
protein targeting to lysosome (GO:0006622)	3/20	0.015541	0.153872	0	0	6.43869	26.8125	LAMP2;CLU;SORL1
positive regulation of peptidyl-lysine acetylation (GO:2000758)	3/20	0.015541	0.153872	0	0	6.43869	26.8125	RPS6KA5;ARRB1;DIP2B
regulation of gene expression (GO:0010468)	41/1079	0.0156926	0.154826	0	0	1.47032	6.10855	HDAC4;HP1BP3;FGF1;TOB2;CLU;FLCN;LARP1;ATXN1;RPS6KA5;CAMK2N1;TRA2B;NFKBIZ;PLCG2;ITGB8;ERC1;SLC38A2;KDM6A;MBNL1;CREBBP;ZNF680;SORT1;SFMBT2;INSR;TFEB;ATP1B1;SMARCA2;MT3;NFKB1;FOXP1;DNM2;P2RX7;AFDN;CDK6;NFIA;NOS1AP;GTF2IRD1;MAPT;HSPA1B;HSPA1A;NFE2L2;PICALM
positive regulation of macromolecule metabolic process (GO:0010604)	18/384	0.0160583	0.157878	0	0	1.81322	7.49136	INSR;ARRB1;ECE1;FGF1;CLU;MT3;P2RX7;AFDN;CAMK2N1;TBC1D5;NOS1AP;PLCG2;ITGB8;SLC38A2;HSPA1B;HSPA1A;NFE2L2;SNCA
regulation of RNA splicing (GO:0043484)	6/76	0.0162166	0.158877	0	0	3.1365	12.9278	MBNL1;KHDRBS3;TRA2B;DYRK1A;SLC38A2;HSPA1A
regulation of erythrocyte differentiation (GO:0045646)	4/37	0.0167433	0.161065	0	0	4.4272	18.1062	HSPA9;CDK6;HSPA1B;HSPA1A
neural crest cell migration (GO:0001755)	4/37	0.0167433	0.161065	0	0	4.4272	18.1062	SEMA3C;SEMA4B;SOX10;CORO1C
protein insertion into ER membrane (GO:0045048)	4/37	0.0167433	0.161065	0	0	4.4272	18.1062	ALDH3A2;PRNP;VAPA;VAMP2
positive regulation of tumor necrosis factor production (GO:0032760)	6/77	0.0172021	0.161065	0	0	3.09216	12.5626	PLCG2;PTPRJ;PTPN11;HMGB1;ARHGEF2;CLU
purinergic nucleotide receptor signaling pathway (GO:0035590)	3/21	0.0177772	0.161065	0	0	6.08068	24.5041	P2RX7;HSP90AB1;SUGT1
regulation of cell-substrate junction assembly (GO:0090109)	3/21	0.0177772	0.161065	0	0	6.08068	24.5041	LIMCH1;PEAK1;CORO1C
regulation of dendritic spine development (GO:0060998)	3/21	0.0177772	0.161065	0	0	6.08068	24.5041	KIF1A;CPEB3;TANC2
extrinsic apoptotic signaling pathway in absence of ligand (GO:0097192)	3/21	0.0177772	0.161065	0	0	6.08068	24.5041	BCL2;BCL2L1;BOK
focal adhesion assembly (GO:0048041)	3/21	0.0177772	0.161065	0	0	6.08068	24.5041	PEAK1;SORBS1;FERMT2
histone ubiquitination (GO:0016574)	3/21	0.0177772	0.161065	0	0	6.08068	24.5041	UBE2B;USP22;WAC
negative regulation of protein localization to cell periphery (GO:1904376)	3/21	0.0177772	0.161065	0	0	6.08068	24.5041	RHOQ;BCL2L1;PICALM
negative regulation of protein localization to plasma membrane (GO:1903077)	3/21	0.0177772	0.161065	0	0	6.08068	24.5041	RHOQ;BCL2L1;PICALM
positive regulation of glycolytic process (GO:0045821)	3/21	0.0177772	0.161065	0	0	6.08068	24.5041	P2RX7;PFKFB3;INSR
positive regulation of lipid storage (GO:0010884)	3/21	0.0177772	0.161065	0	0	6.08068	24.5041	SCARB1;NFKB1;SREBF2
positive regulation of purine nucleotide metabolic process (GO:1900544)	3/21	0.0177772	0.161065	0	0	6.08068	24.5041	P2RX7;PFKFB3;INSR
cellular response to angiotensin (GO:1904385)	2/8	0.0180341	0.161065	0	0	12.1461	48.7724	CA2;NFKB1
regulation of establishment of protein localization to mitochondrion (GO:1903747)	2/8	0.0180341	0.161065	0	0	12.1461	48.7724	DNAJA1;MAPT
cellular response to epinephrine stimulus (GO:0071872)	2/8	0.0180341	0.161065	0	0	12.1461	48.7724	SIRT2;SNCA
regulation of potassium ion import (GO:1903286)	2/8	0.0180341	0.161065	0	0	12.1461	48.7724	ATP1B3;ATP1B1
response to epinephrine (GO:0071871)	2/8	0.0180341	0.161065	0	0	12.1461	48.7724	SIRT2;SNCA
lipid import into cell (GO:0140354)	2/8	0.0180341	0.161065	0	0	12.1461	48.7724	SLC27A1;ACSL1
synaptic vesicle budding (GO:0070142)	2/8	0.0180341	0.161065	0	0	12.1461	48.7724	DNM2;PICALM
negative regulation of B cell apoptotic process (GO:0002903)	2/8	0.0180341	0.161065	0	0	12.1461	48.7724	IRS2;FOXP1
negative regulation of monooxygenase activity (GO:0032769)	2/8	0.0180341	0.161065	0	0	12.1461	48.7724	NFKB1;SNCA
negative regulation of nitrogen compound metabolic process (GO:0051172)	2/8	0.0180341	0.161065	0	0	12.1461	48.7724	HSP90AB1;LDLR
peptidyl-lysine deacetylation (GO:0034983)	2/8	0.0180341	0.161065	0	0	12.1461	48.7724	HDAC4;SIRT2
positive regulation of execution phase of apoptosis (GO:1900119)	2/8	0.0180341	0.161065	0	0	12.1461	48.7724	SIRT2;BOK
negative regulation of intracellular signal transduction (GO:1902532)	11/198	0.0181056	0.161065	0	0	2.15989	8.66446	RNF157;P2RX7;MAPKBP1;FLCN;PPM1B;UBE2B;OTUD7A;BCL2;PTPRJ;FNIP1;BCL2L1
positive regulation of cell junction assembly (GO:1901890)	5/57	0.0181069	0.161065	0	0	3.51514	14.1008	CNTNAP2;GRID2;NRXN1;PTPRJ;FERMT2
regulation of canonical Wnt signaling pathway (GO:0060828)	13/253	0.0193916	0.171405	0	0	1.99101	7.8504	TLE4;AMER2;KANK1;UBE2B;CSNK1A1;TNKS;LRP4;NFKB1;GPRC5B;PPM1B;FAM53B;LGR5;LGR4
positive regulation of phosphorylation (GO:0042327)	13/253	0.0193916	0.171405	0	0	1.99101	7.8504	HSP90AA1;PFKFB3;LIMCH1;INSR;PTGES3;ARRB1;FGF1;MT3;IGF1R;FXR1;P2RX7;FLCN;FNIP1
modification-dependent protein catabolic process (GO:0019941)	11/201	0.0199972	0.174544	0	0	2.12545	8.31513	RNF144A;SPSB1;ANAPC16;UBE2B;UBQLN1;KLHL3;UBE4B;ARRB1;FBXO11;SQSTM1;MIB1
vesicle cytoskeletal trafficking (GO:0099518)	4/39	0.0200009	0.174544	0	0	4.17379	16.3278	NDE1;KIF1A;DYNC1I1;TANC2
positive regulation of intracellular transport (GO:0032388)	4/39	0.0200009	0.174544	0	0	4.17379	16.3278	PGAP1;RUFY3;SORL1;VAMP2
regulation of endoplasmic reticulum stress-induced intrinsic apoptotic signaling pathway (GO:1902235)	3/22	0.0201828	0.174544	0	0	5.76034	22.4822	BCL2L1;BOK;HSPA1A
regulation of execution phase of apoptosis (GO:1900117)	3/22	0.0201828	0.174544	0	0	5.76034	22.4822	SIRT2;BCL2L1;BOK
regulation of response to cytokine stimulus (GO:0060759)	3/22	0.0201828	0.174544	0	0	5.76034	22.4822	ELF1;IRAK2;LIFR
microglial cell activation (GO:0001774)	3/22	0.0201828	0.174544	0	0	5.76034	22.4822	MAPT;CLU;SNCA
negative regulation of extrinsic apoptotic signaling pathway (GO:2001237)	6/80	0.0204037	0.17553	0	0	2.96634	11.5451	BCL2;FAIM2;ARHGEF2;HSPA1B;BCL2L1;HSPA1A
positive regulation of nucleic acid-templated transcription (GO:1903508)	22/511	0.0204221	0.17553	0	0	1.66086	6.46263	CDKN1C;HDAC4;CREBBP;ZBTB16;USP22;DYRK1A;TFEB;FOXK1;SOX10;SMARCA2;MT3;NFKB1;NPAS3;DNM2;ELF1;ELF2;SPP1;WAC;HIVEP3;NAA16;TEAD1;PICALM
selective autophagy (GO:0061912)	5/59	0.020736	0.176603	0	0	3.3846	13.1183	UBQLN1;WDFY3;KLHL3;SQSTM1;DYNC1I1
negative regulation of autophagy (GO:0010507)	5/59	0.020736	0.176603	0	0	3.3846	13.1183	BCL2;FOXK1;MT3;SIRT2;SNCA
positive regulation of apoptotic signaling pathway (GO:2001235)	5/59	0.020736	0.176603	0	0	3.3846	13.1183	WWOX;BCL2;PAK2;BOK;BCL2L1
chromatin remodeling (GO:0006338)	7/103	0.0208384	0.176937	0	0	2.66966	10.3341	HDAC4;KDM4C;ZBTB1;TOP1;ZBTB7A;SMARCA2;KDM6A
positive regulation of tumor necrosis factor superfamily cytokine production (GO:1903557)	6/81	0.0215549	0.180305	0	0	2.92664	11.23	PLCG2;PTPRJ;PTPN11;HMGB1;ARHGEF2;CLU
synaptic vesicle exocytosis (GO:0016079)	4/40	0.0217658	0.180305	0	0	4.05764	15.5303	SYT1;SNAP23;VAMP2;SNCA
positive regulation of Wnt signaling pathway (GO:0030177)	9/153	0.022322	0.180305	0	0	2.29127	8.71183	KANK1;GPRC5B;PPM1B;UBE2B;TNKS;FAM53B;LGR5;NFKB1;LGR4
cell-cell junction organization (GO:0045216)	6/82	0.0227492	0.180305	0	0	2.88798	10.9259	FLCN;AFDN;CADM1;CDH20;CTNNA1;PKP4
regulation of B cell receptor signaling pathway (GO:0050855)	3/23	0.0227584	0.180305	0	0	5.47205	20.6998	ELF1;ELF2;FOXP1
cytoskeleton-dependent intracellular transport (GO:0030705)	3/23	0.0227584	0.180305	0	0	5.47205	20.6998	KIF5C;KIF1A;DYNC1I1
response to copper ion (GO:0046688)	3/23	0.0227584	0.180305	0	0	5.47205	20.6998	PRNP;MT3;SNCA
vesicle transport along microtubule (GO:0047496)	3/23	0.0227584	0.180305	0	0	5.47205	20.6998	NDE1;KIF1A;DYNC1I1
negative regulation of G protein-coupled receptor signaling pathway (GO:0045744)	3/23	0.0227584	0.180305	0	0	5.47205	20.6998	RNF157;APLP1;SNCA
positive regulation of receptor internalization (GO:0002092)	3/23	0.0227584	0.180305	0	0	5.47205	20.6998	TBC1D5;INSR;ARRB1
regulation of aspartic-type endopeptidase activity involved in amyloid precursor protein catabolic process (GO:1902959)	2/9	0.0227795	0.180305	0	0	10.4104	39.371	SORL1;PICALM
regulation of ER to Golgi vesicle-mediated transport (GO:0060628)	2/9	0.0227795	0.180305	0	0	10.4104	39.371	PGAP1;SORL1
regulation of histone H4 acetylation (GO:0090239)	2/9	0.0227795	0.180305	0	0	10.4104	39.371	ARRB1;IWS1
DNA topological change (GO:0006265)	2/9	0.0227795	0.180305	0	0	10.4104	39.371	HMGB1;TOP1
regulation of transmembrane transporter activity (GO:0022898)	2/9	0.0227795	0.180305	0	0	10.4104	39.371	BCL2;SNCA
inositol metabolic process (GO:0006020)	2/9	0.0227795	0.180305	0	0	10.4104	39.371	ITPK1;SLC5A3
Schwann cell development (GO:0014044)	2/9	0.0227795	0.180305	0	0	10.4104	39.371	ARHGEF10;SIRT2
T-helper 1 type immune response (GO:0042088)	2/9	0.0227795	0.180305	0	0	10.4104	39.371	TMEM98;HMGB1
neuronal ion channel clustering (GO:0045161)	2/9	0.0227795	0.180305	0	0	10.4104	39.371	CNTNAP2;CNTN2
peripheral nervous system axon ensheathment (GO:0032292)	2/9	0.0227795	0.180305	0	0	10.4104	39.371	ARHGEF10;SIRT2
positive regulation of macrophage cytokine production (GO:0060907)	2/9	0.0227795	0.180305	0	0	10.4104	39.371	GPRC5B;PLCG2
positive regulation of synapse maturation (GO:0090129)	2/9	0.0227795	0.180305	0	0	10.4104	39.371	RELN;NRXN1
positive regulation of tumor necrosis factor-mediated signaling pathway (GO:1903265)	2/9	0.0227795	0.180305	0	0	10.4104	39.371	HSPA1B;HSPA1A
postsynaptic membrane assembly (GO:0097104)	2/9	0.0227795	0.180305	0	0	10.4104	39.371	NRXN1;LRP4
activation of GTPase activity (GO:0090630)	7/105	0.0228864	0.180641	0	0	2.61491	9.87706	TIAM2;ARHGEF10;TBC1D5;RALGAPA2;RANGAP1;SIPA1L3;CORO1C
B cell differentiation (GO:0030183)	5/61	0.0236025	0.184377	0	0	3.26338	12.226	HDAC4;PLCG2;PTPRJ;FNIP1;ZBTB7A
cortical cytoskeleton organization (GO:0030865)	4/41	0.0236229	0.184377	0	0	3.94777	14.7865	PPP2R3C;RHOBTB3;RHOBTB1;RHOQ
import into cell (GO:0098657)	4/41	0.0236229	0.184377	0	0	3.94777	14.7865	SLC27A1;LRP2;SLC5A3;GLUL
positive regulation of TOR signaling (GO:0032008)	4/41	0.0236229	0.184377	0	0	3.94777	14.7865	RPTOR;FLCN;CLEC16A;FNIP1
cellular response to peptide hormone stimulus (GO:0071375)	7/106	0.0239608	0.186183	0	0	2.58836	9.65805	INSR;IRS2;SORBS1;NFKB1;RHOQ;VAMP2;ADCY5
regulation of Notch signaling pathway (GO:0008593)	6/83	0.0239872	0.186183	0	0	2.85033	10.6324	CREBBP;TSPAN5;ARRB1;ZBTB7A;SREBF2;EPN2
vascular transport (GO:0010232)	6/84	0.0252695	0.194191	0	0	2.81364	10.349	SLC27A1;ABCC5;INSR;LRP2;SLC5A3;SLC38A2
axon extension (GO:0048675)	3/24	0.025504	0.194191	0	0	5.2112	19.1195	HSP90AA1;HSP90AB1;MAP1B
cellular response to catecholamine stimulus (GO:0071870)	3/24	0.025504	0.194191	0	0	5.2112	19.1195	APLP1;SIRT2;SNCA
regulation of vascular endothelial growth factor receptor signaling pathway (GO:0030947)	3/24	0.025504	0.194191	0	0	5.2112	19.1195	GRB10;MT3;EPN2
long-chain fatty-acyl-CoA metabolic process (GO:0035336)	3/24	0.025504	0.194191	0	0	5.2112	19.1195	ACSL1;ELOVL5;TECR
neuromuscular junction development (GO:0007528)	3/24	0.025504	0.194191	0	0	5.2112	19.1195	PPFIBP2;LRP4;GPHN
negative regulation of protein catabolic process (GO:0042177)	4/42	0.0255733	0.194191	0	0	3.84369	14.0918	CYP51A1;SIRT2;BANP;SNCA
potassium ion import across plasma membrane (GO:1990573)	4/42	0.0255733	0.194191	0	0	3.84369	14.0918	ATP1B3;ATP1A1;ATP1B1;KCNJ2
cellular protein modification process (GO:0006464)	38/1025	0.0273665	0.197595	0	0	1.42846	5.14023	PXK;PGAP1;TNKS;UBE2D3;PPM1H;DCUN1D1;PTPRJ;PRKCZ;DUSP16;NUAK1;RPS6KA5;SPP1;PDK4;PAK2;CDK18;CSNK1A1;PRKCE;ZBTB16;INSR;DYRK1A;KLHL3;FBXO32;FBXO11;MT3;SIRT2;MAPK10;PTPRE;PTP4A2;MSRA;SPSB1;PPM1B;CDK6;TAOK3;PEAK1;ATG4B;SGK3;SGK1;CDKL1
regulation of cell-substrate adhesion (GO:0010810)	4/43	0.0276177	0.197595	0	0	3.74494	13.4417	TBCD;SPOCK1;CORO2B;CORO1C
signal release from synapse (GO:0099643)	4/43	0.0276177	0.197595	0	0	3.74494	13.4417	SYT1;NRXN1;VAMP2;SNCA
positive regulation of axonogenesis (GO:0050772)	4/43	0.0276177	0.197595	0	0	3.74494	13.4417	ROBO2;TIAM2;RUFY3;MAPT
glucose homeostasis (GO:0042593)	6/86	0.0279693	0.197595	0	0	2.74302	9.81081	CYB5R4;INSR;PDK4;FOXK1;ADIPOR2;IGF1R
transport across blood-brain barrier (GO:0150104)	6/86	0.0279693	0.197595	0	0	2.74302	9.81081	SLC27A1;ABCC5;INSR;LRP2;SLC5A3;SLC38A2
negative regulation of cellular amide metabolic process (GO:0034249)	6/86	0.0279693	0.197595	0	0	2.74302	9.81081	FXR1;PRNP;LARP1;CPEB3;CLU;SORL1
negative regulation of phosphorylation (GO:0042326)	6/86	0.0279693	0.197595	0	0	2.74302	9.81081	CDKN1C;HDAC4;PRNP;IRS2;MAPT;CORO1C
positive regulation of endothelial cell migration (GO:0010595)	6/86	0.0279693	0.197595	0	0	2.74302	9.81081	GPI;SCARB1;HMGB1;FGF1;SASH1;FOXP1
adherens junction assembly (GO:0034333)	2/10	0.0279755	0.197595	0	0	9.10861	32.5763	TBCD;PAK2
cellular response to leucine (GO:0071233)	2/10	0.0279755	0.197595	0	0	9.10861	32.5763	RPTOR;SESN1
regulation of high voltage-gated calcium channel activity (GO:1901841)	2/10	0.0279755	0.197595	0	0	9.10861	32.5763	NOS1AP;CALM1
regulation of long-term synaptic depression (GO:1900452)	2/10	0.0279755	0.197595	0	0	9.10861	32.5763	GRID2;MAPT
regulation of peptidyl-lysine acetylation (GO:2000756)	2/10	0.0279755	0.197595	0	0	9.10861	32.5763	FLCN;DIP2B
regulation of RNA polymerase II transcription preinitiation complex assembly (GO:0045898)	2/10	0.0279755	0.197595	0	0	9.10861	32.5763	THRA;HMGB1
response to laminar fluid shear stress (GO:0034616)	2/10	0.0279755	0.197595	0	0	9.10861	32.5763	SREBF2;NFE2L2
response to leucine (GO:0043201)	2/10	0.0279755	0.197595	0	0	9.10861	32.5763	RPTOR;SESN1
histone H4 deacetylation (GO:0070933)	2/10	0.0279755	0.197595	0	0	9.10861	32.5763	HDAC4;SIRT2
SNARE complex assembly (GO:0035493)	2/10	0.0279755	0.197595	0	0	9.10861	32.5763	VAMP2;SNCA
leptin-mediated signaling pathway (GO:0033210)	2/10	0.0279755	0.197595	0	0	9.10861	32.5763	BBS2;MT3
long-chain fatty acid import into cell (GO:0044539)	2/10	0.0279755	0.197595	0	0	9.10861	32.5763	SLC27A1;ACSL1
negative regulation of cAMP-mediated signaling (GO:0043951)	2/10	0.0279755	0.197595	0	0	9.10861	32.5763	RNF157;UBE2B
negative regulation of lymphocyte apoptotic process (GO:0070229)	2/10	0.0279755	0.197595	0	0	9.10861	32.5763	IRS2;FOXP1
neuron projection maintenance (GO:1990535)	2/10	0.0279755	0.197595	0	0	9.10861	32.5763	PRNP;INSR
positive regulation of receptor recycling (GO:0001921)	2/10	0.0279755	0.197595	0	0	9.10861	32.5763	ECE1;SNCA
positive regulation of vascular endothelial growth factor receptor signaling pathway (GO:0030949)	2/10	0.0279755	0.197595	0	0	9.10861	32.5763	GRB10;MT3
positive regulation of peptidyl-tyrosine phosphorylation (GO:0050731)	8/134	0.0280228	0.197595	0	0	2.3254	8.31268	PRNP;GPRC5B;RELN;PLCG2;PTPRJ;PTPN11;ARHGEF2;PAK2
regulation of cAMP-mediated signaling (GO:0043949)	3/25	0.0284193	0.197595	0	0	4.97407	17.7111	RNF157;PEX5L;UBE2B
regulation of microtubule depolymerization (GO:0031114)	3/25	0.0284193	0.197595	0	0	4.97407	17.7111	MID1IP1;MAP1B;ARHGEF2
divalent inorganic cation homeostasis (GO:0072507)	3/25	0.0284193	0.197595	0	0	4.97407	17.7111	CNNM2;MT3;SNCA
sodium ion homeostasis (GO:0055078)	3/25	0.0284193	0.197595	0	0	4.97407	17.7111	ATP1B3;ATP1A1;ATP1B1
negative regulation of response to endoplasmic reticulum stress (GO:1903573)	3/25	0.0284193	0.197595	0	0	4.97407	17.7111	CLU;BCL2L1;HSPA1A
outflow tract septum morphogenesis (GO:0003148)	3/25	0.0284193	0.197595	0	0	4.97407	17.7111	ROBO2;SEMA3C;LRP2
peripheral nervous system development (GO:0007422)	3/25	0.0284193	0.197595	0	0	4.97407	17.7111	ALDH3A2;SERPINI1;SOX10
regulation of protein kinase activity (GO:0045859)	7/110	0.0286043	0.19839	0	0	2.48733	8.84045	RASSF2;RELN;CAMK2N1;SNX9;PAK2;YWHAG;SNCA
neurotransmitter secretion (GO:0007269)	4/44	0.0297568	0.205366	0	0	3.65113	12.8326	SYT1;NRXN1;VAMP2;SNCA
positive regulation of cell division (GO:0051781)	4/44	0.0297568	0.205366	0	0	3.65113	12.8326	PRKCE;PKP4;FGF1;SIRT2
Fc-epsilon receptor signaling pathway (GO:0038095)	7/111	0.0298539	0.20553	0	0	2.46328	8.64967	MAPK10;MAP2K4;PLCG2;CALM1;SOS1;PAK2;NFKB1
positive regulation of cell migration (GO:0030335)	13/269	0.0300292	0.206025	0	0	1.86502	6.53799	SUN2;SEMA3C;PRKCE;INSR;SEMA4B;FGF1;IGF1R;RUFY3;MGAT5;PLCG2;ARHGEF2;DOCK1;FERMT2
regulation of cellular catabolic process (GO:0031329)	5/65	0.0300729	0.206025	0	0	3.0452	10.6708	RPTOR;PSAP;PIP4K2A;MAPT;BOK
protein-containing complex subunit organization (GO:0043933)	7/112	0.0311397	0.210675	0	0	2.4397	8.46397	CREBBP;ST13;SNX9;FANCC;TEAD1;VAMP2;PICALM
regulation of macroautophagy (GO:0016241)	7/112	0.0311397	0.210675	0	0	2.4397	8.46397	RPTOR;BNIP3L;LARP1;SESN1;CLEC16A;WAC;UBQLN1
Fc receptor signaling pathway (GO:0038093)	7/112	0.0311397	0.210675	0	0	2.4397	8.46397	MAPK10;MAP2K4;PLCG2;CALM1;SOS1;PAK2;NFKB1
regulation of chondrocyte differentiation (GO:0032330)	3/26	0.0315036	0.210675	0	0	4.75757	16.45	ZBTB16;MBOAT2;PTPN11
regulation of glycogen biosynthetic process (GO:0005979)	3/26	0.0315036	0.210675	0	0	4.75757	16.45	INSR;IRS2;SORBS1
clathrin-dependent endocytosis (GO:0072583)	3/26	0.0315036	0.210675	0	0	4.75757	16.45	FCHO1;SGIP1;PICALM
regulation of potassium ion transmembrane transporter activity (GO:1901016)	3/26	0.0315036	0.210675	0	0	4.75757	16.45	ATP1B3;ATP1B1;VAMP2
glial cell development (GO:0021782)	3/26	0.0315036	0.210675	0	0	4.75757	16.45	CDK6;MT3;SOX10
negative regulation of intrinsic apoptotic signaling pathway in response to DNA damage (GO:1902230)	3/26	0.0315036	0.210675	0	0	4.75757	16.45	BCL2;CLU;BCL2L1
negative regulation of protein localization to membrane (GO:1905476)	3/26	0.0315036	0.210675	0	0	4.75757	16.45	RHOQ;BCL2L1;PICALM
regulation of protein localization (GO:0032880)	5/66	0.0318481	0.210917	0	0	2.99512	10.3235	AFDN;HSP90AA1;HSP90AB1;DNAJB6;PICALM
ERBB signaling pathway (GO:0038127)	5/66	0.0318481	0.210917	0	0	2.99512	10.3235	HSP90AA1;RPS6KA5;ERBIN;PTPN11;SOS1
neural crest cell development (GO:0014032)	4/45	0.0319913	0.210917	0	0	3.56189	12.2611	SEMA3C;SEMA4B;SOX10;CORO1C
positive regulation of Notch signaling pathway (GO:0045747)	4/45	0.0319913	0.210917	0	0	3.56189	12.2611	ROBO2;CREBBP;TSPAN5;EPN2
positive regulation of RNA metabolic process (GO:0051254)	4/45	0.0319913	0.210917	0	0	3.56189	12.2611	DYRK1A;SLC38A2;NFKB1;HSPA1A
protein deacetylation (GO:0006476)	4/45	0.0319913	0.210917	0	0	3.56189	12.2611	HDAC4;MORF4L1;MORF4L2;SIRT2
regulation of cysteine-type endopeptidase activity involved in apoptotic process (GO:0043281)	6/89	0.0323648	0.211058	0	0	2.64346	9.06889	DNAJB6;DHCR24;HMGB1;FNIP1;MT3;SNCA
regulation of endothelial cell migration (GO:0010594)	6/89	0.0323648	0.211058	0	0	2.64346	9.06889	GPI;SCARB1;FGF1;GLUL;SASH1;FOXP1
post-Golgi vesicle-mediated transport (GO:0006892)	6/89	0.0323648	0.211058	0	0	2.64346	9.06889	SORT1;SNAP23;ARRB1;SORL1;VAMP2;DNM2
protein import (GO:0017038)	6/89	0.0323648	0.211058	0	0	2.64346	9.06889	ALDH3A2;HSP90AA1;HSPA4;LAMP2;FAM53B;CLU
positive regulation of metabolic process (GO:0009893)	7/113	0.0324622	0.211058	0	0	2.41656	8.28318	THRA;ACSL1;INSR;GRB10;GNAS;ADIPOR2;IGF1R
nervous system development (GO:0007399)	19/447	0.0332023	0.211058	0	0	1.63454	5.56582	HDAC4;ROBO2;MBNL1;ZBTB16;NRXN1;CYP51A1;APLP1;DYRK1A;WWP1;SOX10;SREBF2;ALDH3A2;ATXN1;RELN;DPYSL5;MAL;SPOCK1;SERPINI1;TEAD1
regulation of biosynthetic process (GO:0009889)	2/11	0.0335946	0.211058	0	0	8.09613	27.4733	MID1IP1;SNCA
central nervous system myelination (GO:0022010)	2/11	0.0335946	0.211058	0	0	8.09613	27.4733	CLU;SOX10
regulation of lamellipodium morphogenesis (GO:2000392)	2/11	0.0335946	0.211058	0	0	8.09613	27.4733	KANK1;CORO1C
regulation of synapse maturation (GO:0090128)	2/11	0.0335946	0.211058	0	0	8.09613	27.4733	RELN;NRXN1
regulation of T cell mediated immunity (GO:0002709)	2/11	0.0335946	0.211058	0	0	8.09613	27.4733	ZBTB1;HMGB1
inositol phosphate dephosphorylation (GO:0046855)	2/11	0.0335946	0.211058	0	0	8.09613	27.4733	INPP5A;SYNJ2
synaptic vesicle transport (GO:0048489)	2/11	0.0335946	0.211058	0	0	8.09613	27.4733	KIF5C;DNM2
mesonephros development (GO:0001823)	2/11	0.0335946	0.211058	0	0	8.09613	27.4733	ZBTB16;FGF1
negative regulation of cholesterol transport (GO:0032375)	2/11	0.0335946	0.211058	0	0	8.09613	27.4733	NFKB1;SREBF2
negative regulation of platelet-derived growth factor receptor signaling pathway (GO:0010642)	2/11	0.0335946	0.211058	0	0	8.09613	27.4733	PTPRJ;SNCA
nucleus localization (GO:0051647)	2/11	0.0335946	0.211058	0	0	8.09613	27.4733	SUN2;CLMN
phosphorylated carbohydrate dephosphorylation (GO:0046838)	2/11	0.0335946	0.211058	0	0	8.09613	27.4733	INPP5A;SYNJ2
positive regulation of alcohol biosynthetic process (GO:1902932)	2/11	0.0335946	0.211058	0	0	8.09613	27.4733	FGF1;SNCA
postsynapse assembly (GO:0099068)	2/11	0.0335946	0.211058	0	0	8.09613	27.4733	NRXN1;LRP4
presynaptic membrane organization (GO:0097090)	2/11	0.0335946	0.211058	0	0	8.09613	27.4733	CNTN2;LRP4
positive regulation of MAPK cascade (GO:0043410)	13/274	0.0340898	0.213691	0	0	1.82882	6.17913	INSR;PTPRJ;ARRB1;PTPN11;HMGB1;FGF1;PRKCZ;MT3;MTURN;IGF1R;TAOK3;PLCG2;FERMT2
regulation of synaptic transmission, glutamatergic (GO:0051966)	4/46	0.0343216	0.213709	0	0	3.47691	11.7241	RELN;SYT1;NRXN1;DGKI
regulation of telomerase activity (GO:0051972)	4/46	0.0343216	0.213709	0	0	3.47691	11.7241	HSP90AA1;HSP90AB1;TNKS;PTGES3
positive regulation of organelle assembly (GO:1902117)	4/46	0.0343216	0.213709	0	0	3.47691	11.7241	CCP110;PIP4K2A;ASAP1;ARHGAP35
calcium-ion regulated exocytosis (GO:0017156)	3/27	0.0347557	0.214979	0	0	4.5591	15.3159	SYT1;ARHGAP17;VAMP2
cellular response to unfolded protein (GO:0034620)	3/27	0.0347557	0.214979	0	0	4.5591	15.3159	HSPA9;HSPA1B;HSPA1A
modulation of excitatory postsynaptic potential (GO:0098815)	3/27	0.0347557	0.214979	0	0	4.5591	15.3159	RELN;NRXN1;PRKCZ
neuron projection morphogenesis (GO:0048812)	8/140	0.0350462	0.216299	0	0	2.21901	7.43609	CNTNAP2;TAOK3;MAP1B;LRP4;LRP2;SGK1;ZNF365;DNM2
regulation of actin cytoskeleton organization (GO:0032956)	6/91	0.0355311	0.2187	0	0	2.581	8.61369	RHOBTB3;ARHGAP17;CORO2B;ARHGAP35;RHOQ;RHOBTB1
regulation of myeloid cell differentiation (GO:0045637)	5/68	0.0355915	0.2187	0	0	2.89974	9.67252	HSPA9;CREBBP;CDK6;ZBTB16;MEIS2
regulation of programmed cell death (GO:0043067)	10/194	0.0367204	0.222874	0	0	1.99206	6.58263	BNIP3L;CREBBP;HSP90AA1;HIP1;ANP32A;SGK1;ZBTB7A;CLU;FBXO11;NDRG1
regulation of cellular metabolic process (GO:0031323)	4/47	0.0367479	0.222874	0	0	3.39587	11.2189	NCOR2;MKLN1;PDK4;CNDP1
regulation of protein localization to nucleus (GO:1900180)	4/47	0.0367479	0.222874	0	0	3.39587	11.2189	FLCN;CTNNA1;GLUL;FERMT2
epidermal growth factor receptor signaling pathway (GO:0007173)	4/47	0.0367479	0.222874	0	0	3.39587	11.2189	RPS6KA5;ERBIN;PTPN11;SOS1
regulation of synapse assembly (GO:0051963)	4/47	0.0367479	0.222874	0	0	3.39587	11.2189	ROBO2;GRID2;NRXN1;SNCA
histone deacetylation (GO:0016575)	4/47	0.0367479	0.222874	0	0	3.39587	11.2189	HDAC4;MORF4L1;MORF4L2;SIRT2
negative regulation of cellular catabolic process (GO:0031330)	5/69	0.0375606	0.227239	0	0	2.85428	9.36719	BCL2;FOXK1;MT3;SORL1;SIRT2
chromatin organization (GO:0006325)	8/142	0.0376299	0.227239	0	0	2.18566	7.16888	HDAC4;KDM4C;HP1BP3;ZBTB1;TOP1;ZBTB7A;SMARCA2;KDM6A
cellular response to acid chemical (GO:0071229)	3/28	0.0381742	0.228069	0	0	4.37651	14.2919	RPTOR;CPEB3;CPEB4
regulation of reactive oxygen species biosynthetic process (GO:1903426)	3/28	0.0381742	0.228069	0	0	4.37651	14.2919	PLCG2;SLC5A3;SNCA
regulation of small molecule metabolic process (GO:0062012)	3/28	0.0381742	0.228069	0	0	4.37651	14.2919	NCOR2;PDK4;FOXK1
internal peptidyl-lysine acetylation (GO:0018393)	3/28	0.0381742	0.228069	0	0	4.37651	14.2919	MORF4L1;CREBBP;MORF4L2
positive regulation of microtubule polymerization (GO:0031116)	3/28	0.0381742	0.228069	0	0	4.37651	14.2919	MAPT;HSPA1B;HSPA1A
regulation of mitochondrion organization (GO:0010821)	4/48	0.0392706	0.230267	0	0	3.31852	10.743	FLCN;MAPT;SQSTM1;SREBF2
inositol phosphate metabolic process (GO:0043647)	4/48	0.0392706	0.230267	0	0	3.31852	10.743	INPP5A;ITPK1;PLCG2;CALM1
myelination (GO:0042552)	4/48	0.0392706	0.230267	0	0	3.31852	10.743	ARHGEF10;MAL;SOX10;SIRT2
positive regulation of endocytosis (GO:0045807)	4/48	0.0392706	0.230267	0	0	3.31852	10.743	HIP1;SGIP1;CLU;SNCA
carbohydrate homeostasis (GO:0033500)	5/70	0.0395953	0.230267	0	0	2.81023	9.07435	CYB5R4;INSR;PDK4;ADIPOR2;IGF1R
regulation of amyloid precursor protein catabolic process (GO:1902991)	2/12	0.0396105	0.230267	0	0	7.28614	23.5245	PRNP;PICALM
cell differentiation in hindbrain (GO:0021533)	2/12	0.0396105	0.230267	0	0	7.28614	23.5245	GRID2;FAIM2
cellular response to fluid shear stress (GO:0071498)	2/12	0.0396105	0.230267	0	0	7.28614	23.5245	SREBF2;NFE2L2
inositol phosphate catabolic process (GO:0071545)	2/12	0.0396105	0.230267	0	0	7.28614	23.5245	INPP5A;SYNJ2
negative regulation of oxidoreductase activity (GO:0051354)	2/12	0.0396105	0.230267	0	0	7.28614	23.5245	MT3;SNCA
negative regulation of vascular permeability (GO:0043116)	2/12	0.0396105	0.230267	0	0	7.28614	23.5245	PTPRJ;FERMT2
polyol transport (GO:0015791)	2/12	0.0396105	0.230267	0	0	7.28614	23.5245	SLC5A11;SLC5A3
positive regulation of sodium ion transmembrane transport (GO:1902307)	2/12	0.0396105	0.230267	0	0	7.28614	23.5245	ATP1B3;ATP1B1
regulation of signal transduction (GO:0009966)	10/198	0.0412611	0.239366	0	0	1.94928	6.21397	PRNP;CREBBP;ELF1;IRAK2;GNG7;LIFR;NCAM1;CLU;SREBF2;YWHAG
regulation of glycolytic process (GO:0006110)	5/71	0.0416957	0.239541	0	0	2.76751	8.79335	HDAC4;P2RX7;PFKFB3;INSR;ZBTB7A
Fc-gamma receptor signaling pathway involved in phagocytosis (GO:0038096)	5/71	0.0416957	0.239541	0	0	2.76751	8.79335	HSP90AA1;HSP90AB1;PRKCE;PLCG2;DOCK1
telomere maintenance via telomerase (GO:0007004)	3/29	0.0417575	0.239541	0	0	4.20797	13.364	HSP90AA1;HSP90AB1;PTGES3
negative regulation of transferase activity (GO:0051348)	3/29	0.0417575	0.239541	0	0	4.20797	13.364	CDKN1C;IRS2;MAPT
receptor internalization (GO:0031623)	4/49	0.0418897	0.239541	0	0	3.24461	10.2942	ARRB1;DNM2;SNCA;PICALM
response to glucose (GO:0009749)	4/49	0.0418897	0.239541	0	0	3.24461	10.2942	TRA2B;IRS2;VAMP2;IGF1R
negative regulation of catabolic process (GO:0009895)	4/49	0.0418897	0.239541	0	0	3.24461	10.2942	HDAC4;CYP51A1;SIRT2;BANP
macroautophagy (GO:0016236)	7/120	0.0427741	0.2441	0	0	2.26604	7.14215	TBC1D5;LAMP2;UBQLN1;PIP4K2A;ATG4B;KLHL3;SQSTM1
regulation of macromolecule metabolic process (GO:0060255)	10/200	0.0436696	0.248287	0	0	1.92856	6.03851	MKLN1;CDK6;SORT1;NFKBIZ;TFEB;ATP1B1;TOB2;LDLR;FOXP1;KDM6A
cell junction organization (GO:0034330)	5/72	0.0438623	0.248287	0	0	2.72606	8.52357	PPFIBP2;LRP4;MAPT;FERMT2;SNCA
extrinsic apoptotic signaling pathway (GO:0097191)	5/72	0.0438623	0.248287	0	0	2.72606	8.52357	P2RX7;SORT1;BCL2;BOK;BCL2L1
Fc-gamma receptor signaling pathway (GO:0038094)	5/72	0.0438623	0.248287	0	0	2.72606	8.52357	HSP90AA1;HSP90AB1;PRKCE;PLCG2;DOCK1
cardiac muscle cell action potential (GO:0086001)	3/30	0.0455035	0.248451	0	0	4.05191	12.5203	ATP1A1;ATP1B1;KCNJ2
fatty-acyl-CoA biosynthetic process (GO:0046949)	3/30	0.0455035	0.248451	0	0	4.05191	12.5203	ACSL1;ELOVL5;TECR
RNA-dependent DNA biosynthetic process (GO:0006278)	3/30	0.0455035	0.248451	0	0	4.05191	12.5203	HSP90AA1;HSP90AB1;PTGES3
plasma membrane invagination (GO:0099024)	3/30	0.0455035	0.248451	0	0	4.05191	12.5203	SPIRE1;SNX9;DOCK1
positive regulation of small GTPase mediated signal transduction (GO:0051057)	3/30	0.0455035	0.248451	0	0	4.05191	12.5203	RELN;ERBIN;IRS2
alpha-linolenic acid metabolic process (GO:0036109)	2/13	0.0459979	0.248451	0	0	6.62343	20.3946	ACSL1;ELOVL5
purine ribonucleoside triphosphate metabolic process (GO:0009205)	2/13	0.0459979	0.248451	0	0	6.62343	20.3946	AK3;RHOQ
regulation of antigen receptor-mediated signaling pathway (GO:0050854)	2/13	0.0459979	0.248451	0	0	6.62343	20.3946	ELF1;ELF2
regulation of chemokine (C-X-C motif) ligand 2 production (GO:2000341)	2/13	0.0459979	0.248451	0	0	6.62343	20.3946	HMGB1;FOXP1
regulation of platelet-derived growth factor receptor signaling pathway (GO:0010640)	2/13	0.0459979	0.248451	0	0	6.62343	20.3946	PTPRJ;SNCA
regulation of response to stress (GO:0080134)	2/13	0.0459979	0.248451	0	0	6.62343	20.3946	CORO2B;SLC38A2
fatty acid elongation (GO:0030497)	2/13	0.0459979	0.248451	0	0	6.62343	20.3946	ELOVL5;TECR
glucose import (GO:0046323)	2/13	0.0459979	0.248451	0	0	6.62343	20.3946	SLC27A1;SORT1
response to iron ion (GO:0010039)	2/13	0.0459979	0.248451	0	0	6.62343	20.3946	BCL2;SNCA
response to muramyl dipeptide (GO:0032495)	2/13	0.0459979	0.248451	0	0	6.62343	20.3946	ERBIN;ARHGEF2
synaptic vesicle localization (GO:0097479)	2/13	0.0459979	0.248451	0	0	6.62343	20.3946	KIF5C;DNM2
very long-chain fatty acid biosynthetic process (GO:0042761)	2/13	0.0459979	0.248451	0	0	6.62343	20.3946	ELOVL5;TECR
myelination in peripheral nervous system (GO:0022011)	2/13	0.0459979	0.248451	0	0	6.62343	20.3946	ARHGEF10;SIRT2
negative regulation of cell morphogenesis involved in differentiation (GO:0010771)	2/13	0.0459979	0.248451	0	0	6.62343	20.3946	KANK1;CORO1C
negative regulation of substrate adhesion-dependent cell spreading (GO:1900025)	2/13	0.0459979	0.248451	0	0	6.62343	20.3946	KANK1;CORO1C
positive regulation of ERAD pathway (GO:1904294)	2/13	0.0459979	0.248451	0	0	6.62343	20.3946	UBQLN1;NFE2L2
positive regulation of fatty acid biosynthetic process (GO:0045723)	2/13	0.0459979	0.248451	0	0	6.62343	20.3946	ELOVL5;MID1IP1
positive regulation of reactive oxygen species biosynthetic process (GO:1903428)	2/13	0.0459979	0.248451	0	0	6.62343	20.3946	PLCG2;SLC5A3
neurotransmitter transport (GO:0006836)	5/73	0.0460952	0.248451	0	0	2.68583	8.26443	SYT1;NRXN1;GLUL;SLC38A2;VAMP2
positive regulation of transferase activity (GO:0051347)	8/148	0.0461379	0.248451	0	0	2.09134	6.43322	HSP90AA1;HSP90AB1;TNKS;INSR;PTGES3;DCUN1D1;SORL1;IGF1R
positive regulation of cold-induced thermogenesis (GO:0120162)	6/97	0.0461965	0.248451	0	0	2.41008	7.41062	THRA;ACSL1;GRB10;GNAS;ADIPOR2;IGF1R
regulation of protein modification process (GO:0031399)	4/51	0.0474171	0.25404	0	0	3.10622	9.47017	FLCN;FNIP1;MT3;CORO1C
regulation of substrate adhesion-dependent cell spreading (GO:1900024)	4/51	0.0474171	0.25404	0	0	3.10622	9.47017	KANK1;DOCK1;FERMT2;CORO1C
positive regulation of hydrolase activity (GO:0051345)	8/149	0.0476686	0.254494	0	0	2.0764	6.31949	AFDN;FLCN;PSAP;PKP4;SNX9;CALM1;FERMT2;PICALM
positive regulation of transcription by RNA polymerase II (GO:0045944)	33/908	0.0476879	0.254494	0	0	1.39378	4.24138	HDAC4;NFAT5;NFIX;CTBP2;THRA;TNKS;TCF20;ARRB1;HMGB1;FGF1;FLCN;RPS6KA5;TEAD1;WWOX;CREBBP;JUND;PCGF5;TFEB;SMARCA2;MEIS2;SIRT2;NFKB1;SREBF2;ELF1;NFIA;TFDP2;CREBRF;NCOA7;ARHGEF2;SQSTM1;SSBP3;RHOQ;NFE2L2
regulation of anatomical structure morphogenesis (GO:0022603)	7/123	0.0477744	0.254494	0	0	2.20709	6.71235	RUFY3;KIF1A;MAPT;PAK2;ARHGAP35;TANC2;FERMT2
regulation of neuron apoptotic process (GO:0043523)	6/98	0.0481474	0.255027	0	0	2.38376	7.2311	PRNP;GRID2;BCL2;FAIM2;MT3;CPEB4
regulation of peptidyl-serine phosphorylation (GO:0033135)	6/98	0.0481474	0.255027	0	0	2.38376	7.2311	RPTOR;HSP90AA1;RASSF2;HSP90AB1;FNIP1;SNCA
negative regulation of neuron death (GO:1901215)	6/98	0.0481474	0.255027	0	0	2.38376	7.2311	INPP5A;BCL2;MT3;SORL1;CPEB4;SNCA
regulation of cytokine-mediated signaling pathway (GO:0001959)	5/74	0.0483945	0.25537	0	0	2.64677	8.01539	ELF1;HSP90AB1;IRAK2;LIFR;PTPN11
Fc receptor mediated stimulatory signaling pathway (GO:0002431)	5/74	0.0483945	0.25537	0	0	2.64677	8.01539	HSP90AA1;HSP90AB1;PRKCE;PLCG2;DOCK1
brain development (GO:0007420)	8/150	0.0492321	0.255914	0	0	2.06167	6.20813	BBS2;ROBO2;CNTNAP2;ATXN1;RELN;PTPN11;SYNJ2;MEIS2
response to cytokine (GO:0034097)	8/150	0.0492321	0.255914	0	0	2.06167	6.20813	HDAC4;NFAT5;IRAK2;BCL2;LIFR;PTPN11;BCL2L1;SNCA
activation of protein kinase B activity (GO:0032148)	3/31	0.0494099	0.255914	0	0	3.907	11.7507	INSR;FGF1;MT3
regulation of cellular component size (GO:0032535)	3/31	0.0494099	0.255914	0	0	3.907	11.7507	RPTOR;HP1BP3;PICALM
negative regulation of proteasomal ubiquitin-dependent protein catabolic process (GO:0032435)	3/31	0.0494099	0.255914	0	0	3.907	11.7507	HSP90AB1;WAC;SVIP
negative regulation of response to biotic stimulus (GO:0002832)	3/31	0.0494099	0.255914	0	0	3.907	11.7507	MAPKBP1;PPM1B;SIRT2
negative regulation of response to DNA damage stimulus (GO:2001021)	3/31	0.0494099	0.255914	0	0	3.907	11.7507	DYRK1A;CLU;BCL2L1
organelle transport along microtubule (GO:0072384)	3/31	0.0494099	0.255914	0	0	3.907	11.7507	NDE1;MAPT;DYNC1I1
protein acetylation (GO:0006473)	3/31	0.0494099	0.255914	0	0	3.907	11.7507	CREBBP;NAA16;MAPT
positive regulation of developmental process (GO:0051094)	9/177	0.0494109	0.255914	0	0	1.96151	5.8994	HSP90AB1;RELN;INSR;ZBTB16;NRXN1;SPIRE1;CPEB3;SORL1;CORO1C
regulation of tumor necrosis factor production (GO:0032680)	7/124	0.0495205	0.256008	0	0	2.18811	6.57609	PLCG2;PTPRJ;PTPN11;HMGB1;ARHGEF2;CLU;FOXP1
protein modification by small protein conjugation (GO:0032446)	17/409	0.0502344	0.258735	0	0	1.59365	4.76668	ANAPC16;UBE2B;UBE2D3;DCUN1D1;WWP1;ARRB1;KLHL3;KLHL24;FBXO32;RANGAP1;FBXO11;MIB1;RNF157;RNF144A;SPSB1;WAC;NFE2L2
ameboidal-type cell migration (GO:0001667)	4/52	0.050325	0.258735	0	0	3.04135	9.09137	SEMA3C;SEMA4B;SOX10;CORO1C
plasma membrane bounded cell projection morphogenesis (GO:0120039)	4/52	0.050325	0.258735	0	0	3.04135	9.09137	CNTNAP2;TAOK3;SGK1;DNM2
response to amino acid starvation (GO:1990928)	5/75	0.0507605	0.260496	0	0	2.60882	7.77596	RPTOR;FLCN;LARP1;SESN1;TFEB
regulation of phosphorylation (GO:0042325)	7/125	0.0513064	0.261037	0	0	2.16946	6.44316	CDKN1C;FLCN;PTGES3;FNIP1;ZBTB7A;SIRT2;CORO1C
regulation of transforming growth factor beta receptor signaling pathway (GO:0017015)	6/100	0.0521998	0.261037	0	0	2.3328	6.888	CDKN1C;FLCN;CREBBP;HSP90AB1;ZBTB7A;HSPA1A
actin filament organization (GO:0007015)	8/152	0.0524579	0.261037	0	0	2.03283	5.99226	HIP1;RUFY3;RHOBTB3;SPIRE1;ARHGAP17;ARHGEF2;RHOBTB1;CORO1C
cellular response to low-density lipoprotein particle stimulus (GO:0071404)	2/14	0.0527328	0.261037	0	0	6.07116	17.8645	LDLR;SREBF2
regulation of lipase activity (GO:0060191)	2/14	0.0527328	0.261037	0	0	6.07116	17.8645	PCSK6;SNCA
regulation of macrophage cytokine production (GO:0010935)	2/14	0.0527328	0.261037	0	0	6.07116	17.8645	GPRC5B;PLCG2
renal absorption (GO:0070293)	2/14	0.0527328	0.261037	0	0	6.07116	17.8645	KLHL3;SGK1
nuclear migration (GO:0007097)	2/14	0.0527328	0.261037	0	0	6.07116	17.8645	SUN2;CLMN
positive regulation of long-term synaptic potentiation (GO:1900273)	2/14	0.0527328	0.261037	0	0	6.07116	17.8645	RELN;SQSTM1
positive regulation of potassium ion transmembrane transporter activity (GO:1901018)	2/14	0.0527328	0.261037	0	0	6.07116	17.8645	ATP1B3;ATP1B1
positive regulation of protein-containing complex disassembly (GO:0043243)	2/14	0.0527328	0.261037	0	0	6.07116	17.8645	INSR;IGF1R
positive regulation of T-helper cell differentiation (GO:0045624)	2/14	0.0527328	0.261037	0	0	6.07116	17.8645	NFKBIZ;PRKCZ
synapse organization (GO:0050808)	7/126	0.0531325	0.261037	0	0	2.15112	6.31346	PPFIBP2;NRXN1;CNTN2;LRP4;MAPT;GPHN;SNCA
negative regulation of cell growth (GO:0030308)	7/126	0.0531325	0.261037	0	0	2.15112	6.31346	FLCN;PTPRJ;DIP2B;MT3;SMARCA2;HSPA1B;HSPA1A
actomyosin structure organization (GO:0031032)	5/76	0.0531932	0.261037	0	0	2.57195	7.54564	FAM171A1;EPB41L1;ARRB1;PHACTR1;SORBS1
positive regulation of B cell activation (GO:0050871)	4/53	0.0533287	0.261037	0	0	2.97913	8.73267	SH3KBP1;PPP2R3C;BCL2;IRS2
regulation of cellular biosynthetic process (GO:0031326)	3/32	0.0534743	0.261037	0	0	3.77208	11.0467	NOS1AP;PDK4;ADIPOR2
regulation of dendritic spine morphogenesis (GO:0061001)	3/32	0.0534743	0.261037	0	0	3.77208	11.0467	RELN;KIF1A;TANC2
cellular response to topologically incorrect protein (GO:0035967)	3/32	0.0534743	0.261037	0	0	3.77208	11.0467	HSPA9;HSPA1B;HSPA1A
ERBB2 signaling pathway (GO:0038128)	3/32	0.0534743	0.261037	0	0	3.77208	11.0467	HSP90AA1;ERBIN;SOS1
response to amino acid (GO:0043200)	3/32	0.0534743	0.261037	0	0	3.77208	11.0467	RPTOR;CPEB3;CPEB4
long-chain fatty acid transport (GO:0015909)	3/32	0.0534743	0.261037	0	0	3.77208	11.0467	SLC27A1;ACSL1;MID1IP1
metal ion export (GO:0070839)	3/32	0.0534743	0.261037	0	0	3.77208	11.0467	ATP1B3;ATP1A1;ATP1B1
mitochondrial membrane organization (GO:0007006)	3/32	0.0534743	0.261037	0	0	3.77208	11.0467	HSPA9;BCL2;BCL2L1
negative regulation of chemotaxis (GO:0050922)	3/32	0.0534743	0.261037	0	0	3.77208	11.0467	ROBO2;SEMA3C;SEMA4B
negative regulation of developmental growth (GO:0048640)	3/32	0.0534743	0.261037	0	0	3.77208	11.0467	BBS2;DIP2B;MT3
negative regulation of intracellular steroid hormone receptor signaling pathway (GO:0033144)	3/32	0.0534743	0.261037	0	0	3.77208	11.0467	NCOR2;ZBTB7A;FOXP1
positive regulation of interleukin-10 production (GO:0032733)	3/32	0.0534743	0.261037	0	0	3.77208	11.0467	PLCG2;HMGB1;PRKCZ
regulated exocytosis (GO:0045055)	9/180	0.053872	0.26252	0	0	1.9268	5.62845	SYT1;LAMP2;SELENOP;PSAP;ARHGAP17;CALM1;CLU;VAMP2;SNCA
regulation of potassium ion transmembrane transport (GO:1901379)	4/54	0.0564276	0.274149	0	0	2.9194	8.39268	DPP6;NOS1AP;KCNMB4;KCNJ2
positive regulation of cell growth (GO:0030307)	6/102	0.0564539	0.274149	0	0	2.28396	6.56486	RNF157;RPTOR;SYT1;RUFY3;BCL2;MAPT
microtubule cytoskeleton organization involved in mitosis (GO:1902850)	7/128	0.0569057	0.275864	0	0	2.11534	6.06334	SUN2;XPO1;TNKS;NDE1;RANGAP1;CENPP;DYNC1I1
apoptotic cell clearance (GO:0043277)	3/33	0.0576939	0.277287	0	0	3.64615	10.401	SCARB1;HMGB1;RHOBTB1
regulation of sprouting angiogenesis (GO:1903670)	3/33	0.0576939	0.277287	0	0	3.64615	10.401	FGF1;GLUL;EPN2
very long-chain fatty acid metabolic process (GO:0000038)	3/33	0.0576939	0.277287	0	0	3.64615	10.401	ACSL1;ELOVL5;TECR
neuron projection extension (GO:1990138)	3/33	0.0576939	0.277287	0	0	3.64615	10.401	HSP90AA1;HSP90AB1;MAP1B
positive regulation of ATP metabolic process (GO:1903580)	3/33	0.0576939	0.277287	0	0	3.64615	10.401	P2RX7;PFKFB3;INSR
cellular response to organonitrogen compound (GO:0071417)	6/103	0.058657	0.281433	0	0	2.2603	6.41032	RPTOR;P2RX7;LARP1;CTNNA1;CPEB3;CPEB4
positive regulation of macromolecule biosynthetic process (GO:0010557)	7/129	0.0588529	0.281891	0	0	2.0979	5.94274	FXR1;HSPH1;INSR;IRS2;SORBS1;CPEB3;NFKB1
regulation of cell population proliferation (GO:0042127)	28/764	0.0592657	0.282049	0	0	1.40252	3.96313	HDAC4;CTBP2;HP1BP3;IRS2;PTPRJ;PDS5B;FGF1;CLU;IGF1R;NUAK1;CAMK2N1;CLMN;BOK;JUND;KDM4C;INSR;LIFR;SMARCA2;MEIS2;SIRT2;SQLE;CDK6;BCL2;SGK3;ARHGEF2;SGK1;HSPA1B;HSPA1A
regulation of cardiac conduction (GO:1903779)	4/55	0.0596213	0.282049	0	0	2.86201	8.07012	ITPR2;ATP1B3;ATP1A1;ATP1B1
regulation of cytoplasmic translation (GO:2000765)	2/15	0.059792	0.282049	0	0	5.60386	15.7854	CPEB3;CPEB4
regulation of establishment of protein localization (GO:0070201)	2/15	0.059792	0.282049	0	0	5.60386	15.7854	DNAJA1;CORO2B
GTP metabolic process (GO:0046039)	2/15	0.059792	0.282049	0	0	5.60386	15.7854	AK3;RHOQ
histone H3 deacetylation (GO:0070932)	2/15	0.059792	0.282049	0	0	5.60386	15.7854	HDAC4;SIRT2
negative regulation of endoplasmic reticulum stress-induced intrinsic apoptotic signaling pathway (GO:1902236)	2/15	0.059792	0.282049	0	0	5.60386	15.7854	BCL2L1;HSPA1A
neurotrophin TRK receptor signaling pathway (GO:0048011)	2/15	0.059792	0.282049	0	0	5.60386	15.7854	SORT1;SOS1
peptidyl-tyrosine autophosphorylation (GO:0038083)	2/15	0.059792	0.282049	0	0	5.60386	15.7854	DYRK1A;IGF1R
phosphate-containing compound metabolic process (GO:0006796)	10/212	0.0601321	0.283177	0	0	1.81286	5.09633	GPI;INPP5A;PFKFB3;ITPK1;PLCG2;PIP4K2A;TOP1;CALM1;PAK2;DUSP16
steroid metabolic process (GO:0008202)	6/104	0.0609107	0.286362	0	0	2.23712	6.26024	CYP51A1;MSMO1;DHCR24;LRP2;LSS;FDFT1
mitotic spindle organization (GO:0007052)	8/157	0.0611061	0.2868	0	0	1.9641	5.48995	ARHGEF10;SUN2;XPO1;TNKS;NDE1;RANGAP1;CENPP;DYNC1I1
autophagosome maturation (GO:0097352)	3/34	0.0620659	0.288406	0	0	3.52835	9.80727	LAMP2;UBQLN1;CALM1
cell-substrate junction assembly (GO:0007044)	3/34	0.0620659	0.288406	0	0	3.52835	9.80727	PEAK1;SORBS1;FERMT2
regulation of glucose metabolic process (GO:0010906)	3/34	0.0620659	0.288406	0	0	3.52835	9.80727	PDK4;FOXK1;IRS2
regulation of transmembrane transport (GO:0034762)	3/34	0.0620659	0.288406	0	0	3.52835	9.80727	BCL2;KCNJ2;SNCA
negative regulation of extrinsic apoptotic signaling pathway via death domain receptors (GO:1902042)	3/34	0.0620659	0.288406	0	0	3.52835	9.80727	FAIM2;ARHGEF2;BCL2L1
protein destabilization (GO:0031648)	3/34	0.0620659	0.288406	0	0	3.52835	9.80727	PRNP;CREBBP;SNCA
cellular response to hypoxia (GO:0071456)	7/131	0.0628695	0.290877	0	0	2.06385	5.71003	BNIP3L;CREBBP;HP1BP3;UBQLN1;NDRG1;MT3;SIRT2
sensory organ development (GO:0007423)	4/56	0.0629092	0.290877	0	0	2.80682	7.76385	SMOC1;ECE1;SIPA1L3;MEIS2
mitochondrial transport (GO:0006839)	4/56	0.0629092	0.290877	0	0	2.80682	7.76385	HSP90AA1;BCL2;TMEM14B;BCL2L1
positive regulation of cellular metabolic process (GO:0031325)	6/105	0.0632152	0.291811	0	0	2.21441	6.11445	TBC1D5;INSR;ARRB1;ECE1;MT3;SNCA
regulation of organelle organization (GO:0033043)	5/80	0.0635905	0.29306	0	0	2.43427	6.70714	CLEC16A;PDE4DIP;MAPT;SQSTM1;PAK2
positive regulation of protein serine/threonine kinase activity (GO:0071902)	6/106	0.0655705	0.298199	0	0	2.19215	5.9728	RPTOR;SLC27A1;FGF1;CALM1;FERMT2;SNCA
regulation of interleukin-8 production (GO:0032677)	5/81	0.066356	0.298199	0	0	2.40212	6.51628	MAPKBP1;ARRB1;HMGB1;HSPA1B;HSPA1A
regulation of JUN kinase activity (GO:0043506)	3/35	0.0665871	0.298199	0	0	3.41792	9.25997	DNAJA1;TAOK3;SASH1
regulation of TORC1 signaling (GO:1903432)	3/35	0.0665871	0.298199	0	0	3.41792	9.25997	FLCN;SESN1;CLEC16A
negative regulation of neurogenesis (GO:0050768)	3/35	0.0665871	0.298199	0	0	3.41792	9.25997	RUFY3;LRP4;SORL1
negative regulation of Ras protein signal transduction (GO:0046580)	3/35	0.0665871	0.298199	0	0	3.41792	9.25997	KANK1;FLCN;ARHGAP35
peptidyl-tyrosine dephosphorylation (GO:0035335)	3/35	0.0665871	0.298199	0	0	3.41792	9.25997	PTPRJ;PTPN11;DUSP16
positive regulation of cell cycle G1/S phase transition (GO:1902808)	3/35	0.0665871	0.298199	0	0	3.41792	9.25997	ANKRD17;RPTOR;PLCG2
regulation of amyloid-beta clearance (GO:1900221)	2/16	0.0671532	0.298199	0	0	5.20332	14.053	CYP51A1;CLU
regulation of cellular carbohydrate metabolic process (GO:0010675)	2/16	0.0671532	0.298199	0	0	5.20332	14.053	PDK4;FOXK1
regulation of cholesterol storage (GO:0010885)	2/16	0.0671532	0.298199	0	0	5.20332	14.053	SCARB1;SREBF2
regulation of establishment of cell polarity (GO:2000114)	2/16	0.0671532	0.298199	0	0	5.20332	14.053	KANK1;RUFY3
regulation of interleukin-1 production (GO:0032652)	2/16	0.0671532	0.298199	0	0	5.20332	14.053	HMGB1;FOXP1
regulation of intrinsic apoptotic signaling pathway in response to DNA damage (GO:1902229)	2/16	0.0671532	0.298199	0	0	5.20332	14.053	CLU;BCL2L1
regulation of monocyte differentiation (GO:0045655)	2/16	0.0671532	0.298199	0	0	5.20332	14.053	CDK6;FOXP1
histone H2A acetylation (GO:0043968)	2/16	0.0671532	0.298199	0	0	5.20332	14.053	MORF4L1;MORF4L2
N-terminal protein amino acid acetylation (GO:0006474)	2/16	0.0671532	0.298199	0	0	5.20332	14.053	CREBBP;NAA16
negative regulation of anoikis (GO:2000811)	2/16	0.0671532	0.298199	0	0	5.20332	14.053	BCL2;PDK4
negative regulation of release of cytochrome c from mitochondria (GO:0090201)	2/16	0.0671532	0.298199	0	0	5.20332	14.053	CLU;BCL2L1
neuron projection organization (GO:0106027)	2/16	0.0671532	0.298199	0	0	5.20332	14.053	PRNP;INSR
nuclear transport (GO:0051169)	2/16	0.0671532	0.298199	0	0	5.20332	14.053	XPO1;ANP32A
positive regulation of myeloid leukocyte cytokine production involved in immune response (GO:0061081)	2/16	0.0671532	0.298199	0	0	5.20332	14.053	GPRC5B;PLCG2
positive regulation of TORC1 signaling (GO:1904263)	2/16	0.0671532	0.298199	0	0	5.20332	14.053	FLCN;CLEC16A
fat cell differentiation (GO:0045444)	4/58	0.0697645	0.308815	0	0	2.70259	7.196	BBS2;CTBP2;BBS9;ZBTB7A
membrane lipid biosynthetic process (GO:0046467)	4/58	0.0697645	0.308815	0	0	2.70259	7.196	ALDH3A2;SGMS1;VAPA;ELOVL5
activation of adenylate cyclase activity (GO:0007190)	3/36	0.0712543	0.31196	0	0	3.31417	8.75439	LGR5;LGR4;ADCY5
dendrite morphogenesis (GO:0048813)	3/36	0.0712543	0.31196	0	0	3.31417	8.75439	LRP4;PHACTR1;ZNF365
regulation of mRNA processing (GO:0050684)	3/36	0.0712543	0.31196	0	0	3.31417	8.75439	KHDRBS3;PAPOLA;IWS1
embryonic limb morphogenesis (GO:0030326)	3/36	0.0712543	0.31196	0	0	3.31417	8.75439	CREBBP;MBNL1;ECE1
telomere maintenance via telomere lengthening (GO:0010833)	3/36	0.0712543	0.31196	0	0	3.31417	8.75439	HSP90AA1;HSP90AB1;PTGES3
membrane assembly (GO:0071709)	3/36	0.0712543	0.31196	0	0	3.31417	8.75439	NRXN1;LRP4;PICALM
negative regulation of fat cell differentiation (GO:0045599)	3/36	0.0712543	0.31196	0	0	3.31417	8.75439	FLCN;SIRT2;FERMT2
protein polymerization (GO:0051258)	4/59	0.0733302	0.320454	0	0	2.65332	6.93254	PREX1;MID1IP1;SPIRE1;MAPT
protein localization to plasma membrane (GO:0072659)	7/136	0.0736248	0.320454	0	0	1.98334	5.17408	AFDN;DPP6;PACS2;TSPAN5;ATP1B3;ATP1B1;EFR3B
protein ubiquitination (GO:0016567)	20/525	0.0738943	0.320454	0	0	1.45514	3.79081	ANAPC16;UBE2B;TNKS;USP22;UBE2D3;WWP1;ARRB1;KLHL3;UBE4B;KLHL24;FBXO32;FBXO11;MIB1;RNF157;RNF144A;SPSB1;BCL2;WAC;SASH1;NFE2L2
regulation of cholesterol biosynthetic process (GO:0045540)	2/17	0.0747955	0.320454	0	0	4.85618	12.5921	FGF1;SREBF2
cell communication by electrical coupling involved in cardiac conduction (GO:0086064)	2/17	0.0747955	0.320454	0	0	4.85618	12.5921	ATP1A1;ATP1B1
epithelial cell morphogenesis (GO:0003382)	2/17	0.0747955	0.320454	0	0	4.85618	12.5921	RILPL1;SIPA1L3
regulation of receptor recycling (GO:0001919)	2/17	0.0747955	0.320454	0	0	4.85618	12.5921	ECE1;SNCA
gliogenesis (GO:0042063)	2/17	0.0747955	0.320454	0	0	4.85618	12.5921	CDK6;RELN
reverse cholesterol transport (GO:0043691)	2/17	0.0747955	0.320454	0	0	4.85618	12.5921	SCARB1;CLU
negative regulation of ATP metabolic process (GO:1903579)	2/17	0.0747955	0.320454	0	0	4.85618	12.5921	HDAC4;FLCN
negative regulation of execution phase of apoptosis (GO:1900118)	2/17	0.0747955	0.320454	0	0	4.85618	12.5921	PAK2;BCL2L1
negative regulation of peptidyl-threonine phosphorylation (GO:0010801)	2/17	0.0747955	0.320454	0	0	4.85618	12.5921	CALM1;SIRT2
positive regulation of dendrite extension (GO:1903861)	2/17	0.0747955	0.320454	0	0	4.85618	12.5921	RNF157;SYT1
positive regulation of stem cell proliferation (GO:2000648)	2/17	0.0747955	0.320454	0	0	4.85618	12.5921	N4BP2L2;FERMT2
regulation of transport (GO:0051049)	3/37	0.0760641	0.324896	0	0	3.21653	8.28636	DNAJA1;VAMP2;SNCA
positive regulation of myeloid cell differentiation (GO:0045639)	3/37	0.0760641	0.324896	0	0	3.21653	8.28636	MTURN;HSPA1B;HSPA1A
apical junction assembly (GO:0043297)	4/60	0.0769867	0.328336	0	0	2.6058	6.68159	AFDN;CTNNA1;TBCD;PAK2
B cell activation (GO:0042113)	5/85	0.0780763	0.33208	0	0	2.28154	5.81809	HDAC4;PLCG2;BCL2;PTPRJ;ZBTB7A
negative regulation of macromolecule metabolic process (GO:0010605)	9/194	0.0781017	0.33208	0	0	1.77969	4.53776	FLCN;HSP90AB1;SFMBT2;ITGB8;MAPT;LDLR;NFKB1;FOXP1;PICALM
transmembrane receptor protein tyrosine kinase signaling pathway (GO:0007169)	16/404	0.0787348	0.334064	0	0	1.51277	3.84496	HSP90AA1;SORT1;INSR;IRS2;PTPN11;PTPRJ;SORBS1;FGF1;SIRT2;IGF1R;GRB10;PDK4;SOS1;PAK2;DOCK1;RHOQ
regulation of MAPK cascade (GO:0043408)	8/166	0.0788067	0.334064	0	0	1.85136	4.70386	P2RX7;TAOK3;INSR;PLCG2;PTPRJ;HMGB1;PAK2;IGF1R
protein dephosphorylation (GO:0006470)	7/139	0.0805681	0.337785	0	0	1.93796	4.88105	PTPRE;PPM1B;PPP2R2C;PPM1H;PTPRJ;PTPN11;DUSP16
positive regulation of DNA biosynthetic process (GO:2000573)	4/61	0.0807329	0.337785	0	0	2.55995	6.4424	HSP90AA1;HSP90AB1;TNKS;PTGES3
connective tissue development (GO:0061448)	3/38	0.081013	0.337785	0	0	3.12447	7.85225	ZBTB16;ITGB8;ARID5B
regulation of phosphoprotein phosphatase activity (GO:0043666)	3/38	0.081013	0.337785	0	0	3.12447	7.85225	NUAK1;HSP90AB1;CALM1
negative regulation of TOR signaling (GO:0032007)	3/38	0.081013	0.337785	0	0	3.12447	7.85225	FLCN;SESN1;FNIP1
positive regulation of potassium ion transport (GO:0043268)	3/38	0.081013	0.337785	0	0	3.12447	7.85225	NOS1AP;KCNMB4;KCNJ2
positive regulation of signaling (GO:0023056)	3/38	0.081013	0.337785	0	0	3.12447	7.85225	SYT1;ECE1;SNCA
regulation of cartilage development (GO:0061035)	2/18	0.0826983	0.337785	0	0	4.55243	11.3472	ZBTB16;MBOAT2
regulation of delayed rectifier potassium channel activity (GO:1902259)	2/18	0.0826983	0.337785	0	0	4.55243	11.3472	NOS1AP;VAMP2
regulation of dendrite extension (GO:1903859)	2/18	0.0826983	0.337785	0	0	4.55243	11.3472	RNF157;SYT1
regulation of establishment or maintenance of cell polarity (GO:0032878)	2/18	0.0826983	0.337785	0	0	4.55243	11.3472	KANK1;RUFY3
regulation of fatty acid metabolic process (GO:0019217)	2/18	0.0826983	0.337785	0	0	4.55243	11.3472	PDK4;ADIPOR2
regulation of mitochondrial outer membrane permeabilization involved in apoptotic signaling pathway (GO:1901028)	2/18	0.0826983	0.337785	0	0	4.55243	11.3472	BOK;HSPA1A
DNA conformation change (GO:0071103)	2/18	0.0826983	0.337785	0	0	4.55243	11.3472	HMGB1;TOP1
regulation of oxidative stress-induced intrinsic apoptotic signaling pathway (GO:1902175)	2/18	0.0826983	0.337785	0	0	4.55243	11.3472	UBQLN1;NFE2L2
embryonic digit morphogenesis (GO:0042733)	2/18	0.0826983	0.337785	0	0	4.55243	11.3472	CREBBP;ECE1
establishment of vesicle localization (GO:0051650)	2/18	0.0826983	0.337785	0	0	4.55243	11.3472	KIF5C;DNM2
intermediate filament organization (GO:0045109)	2/18	0.0826983	0.337785	0	0	4.55243	11.3472	DNAJB6;KLHL24
negative regulation of interleukin-8 production (GO:0032717)	2/18	0.0826983	0.337785	0	0	4.55243	11.3472	MAPKBP1;ARRB1
positive regulation of amyloid-beta formation (GO:1902004)	2/18	0.0826983	0.337785	0	0	4.55243	11.3472	CLU;PICALM
positive regulation of CREB transcription factor activity (GO:0032793)	2/18	0.0826983	0.337785	0	0	4.55243	11.3472	RELN;RPS6KA5
positive regulation of fatty acid metabolic process (GO:0045923)	2/18	0.0826983	0.337785	0	0	4.55243	11.3472	ELOVL5;MID1IP1
positive regulation of nitric-oxide synthase activity (GO:0051000)	2/18	0.0826983	0.337785	0	0	4.55243	11.3472	SCARB1;NOS1AP
positive regulation of phosphoprotein phosphatase activity (GO:0032516)	2/18	0.0826983	0.337785	0	0	4.55243	11.3472	HSP90AB1;CALM1
positive regulation of synaptic transmission, glutamatergic (GO:0051968)	2/18	0.0826983	0.337785	0	0	4.55243	11.3472	RELN;NRXN1
stress-activated MAPK cascade (GO:0051403)	4/62	0.0845678	0.344919	0	0	2.51569	6.21425	MAPK10;MAP2K4;IRAK2;NFKB1
protein monoubiquitination (GO:0006513)	3/39	0.0860973	0.347159	0	0	3.03752	7.44885	UBE2B;UBE2D3;WAC
cellular response to ketone (GO:1901655)	3/39	0.0860973	0.347159	0	0	3.03752	7.44885	LARP1;SPP1;ADCY5
regulation of peptidyl-threonine phosphorylation (GO:0010799)	3/39	0.0860973	0.347159	0	0	3.03752	7.44885	RPTOR;CALM1;SIRT2
regulation of protein tyrosine kinase activity (GO:0061097)	3/39	0.0860973	0.347159	0	0	3.03752	7.44885	PRNP;GPRC5B;RELN
negative regulation of cellular metabolic process (GO:0031324)	3/39	0.0860973	0.347159	0	0	3.03752	7.44885	MT3;NFKB1;SIRT2
protein acylation (GO:0043543)	3/39	0.0860973	0.347159	0	0	3.03752	7.44885	CREBBP;ZDHHC20;GLUL
activation of protein kinase activity (GO:0032147)	6/114	0.0862322	0.347159	0	0	2.02893	4.97232	TAOK3;INSR;FGF1;MT3;PAK2;ADCY5
negative regulation of cell motility (GO:2000146)	6/114	0.0862322	0.347159	0	0	2.02893	4.97232	AFDN;FLCN;KANK1;LIMCH1;ZMYND8;PTPRJ
positive regulation of kinase activity (GO:0033674)	6/114	0.0862322	0.347159	0	0	2.02893	4.97232	RASSF2;RELN;INSR;SNX9;MAPT;IGF1R
amyloid fibril formation (GO:1990000)	4/63	0.0884902	0.35472	0	0	2.47292	5.99649	TSPAN5;MAPT;SORL1;SNCA
negative regulation of endopeptidase activity (GO:0010951)	4/63	0.0884902	0.35472	0	0	2.47292	5.99649	SPOCK1;SERPINI1;MT3;SORL1
positive regulation of Ras protein signal transduction (GO:0046579)	4/63	0.0884902	0.35472	0	0	2.47292	5.99649	ARHGEF3;ERBIN;ARRB1;IRS2
neuron projection development (GO:0031175)	8/171	0.089834	0.355855	0	0	1.79411	4.32342	CNTNAP2;TAOK3;VAPA;HMGB1;MAPT;SGK1;ZNF365;DNM2
cardiac muscle cell contraction (GO:0086003)	2/19	0.0908425	0.355855	0	0	4.28442	10.2767	ATP1A1;KCNJ2
regulation of epithelial cell differentiation (GO:0030856)	2/19	0.0908425	0.355855	0	0	4.28442	10.2767	PRKX;APOLD1
regulation of mitochondrial membrane permeability (GO:0046902)	2/19	0.0908425	0.355855	0	0	4.28442	10.2767	BCL2;BCL2L1
regulation of mitotic spindle assembly (GO:1901673)	2/19	0.0908425	0.355855	0	0	4.28442	10.2767	HSPA1B;HSPA1A
diol metabolic process (GO:0034311)	2/19	0.0908425	0.355855	0	0	4.28442	10.2767	HSP90AA1;CALM1
regulation of oligodendrocyte differentiation (GO:0048713)	2/19	0.0908425	0.355855	0	0	4.28442	10.2767	TMEM98;ZNF365
fatty acid transmembrane transport (GO:1902001)	2/19	0.0908425	0.355855	0	0	4.28442	10.2767	SLC27A1;MID1IP1
negative regulation of nervous system development (GO:0051961)	2/19	0.0908425	0.355855	0	0	4.28442	10.2767	ROBO2;SORL1
negative regulation of protein localization to nucleus (GO:1900181)	2/19	0.0908425	0.355855	0	0	4.28442	10.2767	FLCN;CTNNA1
negative regulation of T cell receptor signaling pathway (GO:0050860)	2/19	0.0908425	0.355855	0	0	4.28442	10.2767	PRNP;PTPRJ
pore complex assembly (GO:0046931)	2/19	0.0908425	0.355855	0	0	4.28442	10.2767	P2RX7;AFDN
positive regulation of cilium assembly (GO:0045724)	2/19	0.0908425	0.355855	0	0	4.28442	10.2767	CCP110;ARHGAP35
positive regulation of focal adhesion assembly (GO:0051894)	2/19	0.0908425	0.355855	0	0	4.28442	10.2767	PTPRJ;FERMT2
negative regulation of I-kappaB kinase/NF-kappaB signaling (GO:0043124)	3/40	0.0913134	0.355855	0	0	2.95528	7.07333	MAPKBP1;PPM1B;OTUD7A
nucleocytoplasmic transport (GO:0006913)	3/40	0.0913134	0.355855	0	0	2.95528	7.07333	ATXN1;XPO1;ANP32A
positive regulation of catalytic activity (GO:0043085)	3/40	0.0913134	0.355855	0	0	2.95528	7.07333	MID1IP1;SLC5A3;MT3
positive regulation of intrinsic apoptotic signaling pathway (GO:2001244)	3/40	0.0913134	0.355855	0	0	2.95528	7.07333	BCL2;BOK;BCL2L1
positive regulation of ossification (GO:0045778)	3/40	0.0913134	0.355855	0	0	2.95528	7.07333	P2RX7;ZBTB16;PTPN11
positive regulation of wound healing (GO:0090303)	3/40	0.0913134	0.355855	0	0	2.95528	7.07333	KANK1;PRKCE;FERMT2
sphingolipid metabolic process (GO:0006665)	6/116	0.0918978	0.357636	0	0	1.99184	4.75467	ALDH3A2;SGMS1;VAPA;ELOVL5;PSAP;TECR
regulation of cilium assembly (GO:1902017)	4/64	0.0924988	0.359475	0	0	2.43158	5.78852	TBC1D5;CCP110;ARHGAP35;CDKL1
negative regulation of cell migration (GO:0030336)	7/144	0.0929525	0.360738	0	0	1.86675	4.43478	AFDN;FLCN;KANK1;LIMCH1;ZMYND8;PTPRJ;CORO1C
apoptotic process (GO:0006915)	10/231	0.0935733	0.362645	0	0	1.65537	3.92159	FXR1;HIP1;PRKCE;ZBTB16;PRUNE2;BCL2;MAL;DHCR24;BCL2L1;BOK
cellular component assembly (GO:0022607)	11/261	0.093861	0.363258	0	0	1.61032	3.80991	CREBBP;ST13;RAD21;STX7;SNX9;FANCC;TEAD1;FERMT2;RHOQ;VAMP2;PICALM
regulation of mRNA splicing, via spliceosome (GO:0048024)	5/90	0.0941804	0.363991	0	0	2.14678	5.07186	FXR1;MBNL1;KHDRBS3;TRA2B;ZBTB7A
regulation of cell-matrix adhesion (GO:0001952)	4/65	0.0965923	0.369992	0	0	2.39159	5.58977	CDK6;LIMCH1;PEAK1;CORO1C
protein autoubiquitination (GO:0051865)	4/65	0.0965923	0.369992	0	0	2.39159	5.58977	RNF157;UBE2B;UBE2D3;KLHL24
carboxylic acid transmembrane transport (GO:1905039)	3/41	0.0966574	0.369992	0	0	2.87736	6.72318	SLC27A1;ABCC5;SLC38A2
regulation of mitochondrial membrane potential (GO:0051881)	3/41	0.0966574	0.369992	0	0	2.87736	6.72318	BCL2;MAPT;BCL2L1
JNK cascade (GO:0007254)	3/41	0.0966574	0.369992	0	0	2.87736	6.72318	MAPK10;MAP2K4;IRAK2
visual system development (GO:0150063)	3/41	0.0966574	0.369992	0	0	2.87736	6.72318	SMOC1;SIPA1L3;MEIS2
positive regulation of cation transmembrane transport (GO:1904064)	3/41	0.0966574	0.369992	0	0	2.87736	6.72318	NOS1AP;KCNMB4;KCNJ2
positive regulation of protein-containing complex assembly (GO:0031334)	6/118	0.0977598	0.373701	0	0	1.95606	4.54832	HSP90AA1;ASAP1;FNIP1;CLU;FERMT2;SNCA
endoplasmic reticulum calcium ion homeostasis (GO:0032469)	2/20	0.0992093	0.375148	0	0	4.04619	9.34882	PACS2;BCL2
fatty acid transport (GO:0015908)	2/20	0.0992093	0.375148	0	0	4.04619	9.34882	SLC27A1;ACSL1
glucose transmembrane transport (GO:1904659)	2/20	0.0992093	0.375148	0	0	4.04619	9.34882	SORT1;SLC5A3
inositol phosphate-mediated signaling (GO:0048016)	2/20	0.0992093	0.375148	0	0	4.04619	9.34882	NFAT5;INPP5A
maintenance of protein location in nucleus (GO:0051457)	2/20	0.0992093	0.375148	0	0	4.04619	9.34882	SUN2;RANGAP1
negative regulation of axon extension involved in axon guidance (GO:0048843)	2/20	0.0992093	0.375148	0	0	4.04619	9.34882	SEMA3C;SEMA4B
neuromuscular synaptic transmission (GO:0007274)	2/20	0.0992093	0.375148	0	0	4.04619	9.34882	DTNA;ERC1
positive regulation of lymphocyte differentiation (GO:0045621)	2/20	0.0992093	0.375148	0	0	4.04619	9.34882	PPP2R3C;ZBTB1
proteasomal protein catabolic process (GO:0010498)	9/205	0.10115	0.38197	0	0	1.67885	3.84651	SPSB1;UBE2B;UBE2D3;WWP1;UBE4B;ARRB1;AGAP3;SIRT2;NFE2L2
regulation of extrinsic apoptotic signaling pathway via death domain receptors (GO:1902041)	3/42	0.102125	0.384101	0	0	2.80343	6.39619	FAIM2;ARHGEF2;BCL2L1
positive regulation of ATPase activity (GO:0032781)	3/42	0.102125	0.384101	0	0	2.80343	6.39619	DNAJB1;ATP1B3;ATP1B1
positive regulation of protein tyrosine kinase activity (GO:0061098)	3/42	0.102125	0.384101	0	0	2.80343	6.39619	PRNP;GPRC5B;RELN
regulation of protein phosphorylation (GO:0001932)	11/266	0.103546	0.388922	0	0	1.57833	3.57924	FXR1;PRNP;FLCN;HSP90AA1;LIMCH1;INSR;ARRB1;FGF1;FNIP1;MT3;CORO1C
cytoskeleton organization (GO:0007010)	6/120	0.103816	0.389414	0	0	1.92155	4.35257	MAST4;SH3KBP1;PPP2R3C;RHOBTB3;SIPA1L3;RHOBTB1
regulation of heart contraction (GO:0008016)	5/93	0.104594	0.391286	0	0	2.07328	4.68076	ITPR2;ATP1B3;ATP1A1;ATP1B1;CALM1
positive regulation of peptidyl-serine phosphorylation (GO:0033138)	5/93	0.104594	0.391286	0	0	2.07328	4.68076	RPTOR;HSP90AA1;HSP90AB1;FNIP1;SNCA
cellular glucose homeostasis (GO:0001678)	3/43	0.107713	0.3942	0	0	2.73321	6.09036	TRA2B;FOXK1;IGF1R
cellular response to glucose starvation (GO:0042149)	3/43	0.107713	0.3942	0	0	2.73321	6.09036	NUAK1;SESN1;CPEB4
substantia nigra development (GO:0021762)	3/43	0.107713	0.3942	0	0	2.73321	6.09036	YWHAQ;CALM1;SIRT2
regulation of anoikis (GO:2000209)	2/21	0.107781	0.3942	0	0	3.83304	8.53868	BCL2;PDK4
regulation of cardiac muscle contraction by calcium ion signaling (GO:0010882)	2/21	0.107781	0.3942	0	0	3.83304	8.53868	ATP1B1;CALM1
calcium-mediated signaling using intracellular calcium source (GO:0035584)	2/21	0.107781	0.3942	0	0	3.83304	8.53868	PRNP;PTPRJ
regulation of fibroblast migration (GO:0010762)	2/21	0.107781	0.3942	0	0	3.83304	8.53868	PRKCE;CORO1C
regulation of lipoprotein lipase activity (GO:0051004)	2/21	0.107781	0.3942	0	0	3.83304	8.53868	SORT1;PCSK6
epithelial cell development (GO:0002064)	2/21	0.107781	0.3942	0	0	3.83304	8.53868	RILPL1;SIPA1L3
linoleic acid metabolic process (GO:0043651)	2/21	0.107781	0.3942	0	0	3.83304	8.53868	ACSL1;ELOVL5
long-term synaptic potentiation (GO:0060291)	2/21	0.107781	0.3942	0	0	3.83304	8.53868	PRKCZ;VAMP2
zinc ion transport (GO:0006829)	2/21	0.107781	0.3942	0	0	3.83304	8.53868	SLC39A11;MT3
myotube differentiation (GO:0014902)	2/21	0.107781	0.3942	0	0	3.83304	8.53868	SORT1;ADAM12
negative regulation of microtubule depolymerization (GO:0007026)	2/21	0.107781	0.3942	0	0	3.83304	8.53868	MID1IP1;ARHGEF2
neurotrophin signaling pathway (GO:0038179)	2/21	0.107781	0.3942	0	0	3.83304	8.53868	SORT1;SOS1
positive regulation of phosphatase activity (GO:0010922)	2/21	0.107781	0.3942	0	0	3.83304	8.53868	HSP90AB1;CALM1
positive regulation of transcription from RNA polymerase II promoter involved in cellular response to chemical stimulus (GO:1901522)	2/21	0.107781	0.3942	0	0	3.83304	8.53868	MT3;NFE2L2
regulation of kinase activity (GO:0043549)	5/94	0.108187	0.3942	0	0	2.04987	4.5587	CDKN1C;INSR;IRS2;MAPT;IGF1R
negative regulation of cellular protein metabolic process (GO:0032269)	5/94	0.108187	0.3942	0	0	2.04987	4.5587	FXR1;LARP1;CAMK2N1;CPEB3;NFKB1
negative regulation of MAPK cascade (GO:0043409)	5/94	0.108187	0.3942	0	0	2.04987	4.5587	P2RX7;FLCN;CAMK2N1;PTPRJ;SORL1
ciliary basal body-plasma membrane docking (GO:0097711)	5/95	0.111839	0.400378	0	0	2.02699	4.44052	HSP90AA1;NDE1;RAB3IP;CCP110;YWHAG
metal ion homeostasis (GO:0055065)	3/44	0.113418	0.400378	0	0	2.66641	5.80391	CNNM2;MT3;SNCA
neurogenesis (GO:0022008)	3/44	0.113418	0.400378	0	0	2.66641	5.80391	CDK6;SPOCK1;MAPT
positive regulation of biosynthetic process (GO:0009891)	3/44	0.113418	0.400378	0	0	2.66641	5.80391	PLCG2;SORBS1;SLC5A3
positive regulation of cell-matrix adhesion (GO:0001954)	3/44	0.113418	0.400378	0	0	2.66641	5.80391	CDK6;PTPRJ;FERMT2
positive regulation of stress fiber assembly (GO:0051496)	3/44	0.113418	0.400378	0	0	2.66641	5.80391	ARHGEF10;LIMCH1;FERMT2
peptidyl-tyrosine phosphorylation (GO:0018108)	4/69	0.113787	0.400378	0	0	2.24396	4.87707	RELN;INSR;DYRK1A;IGF1R
positive regulation of protein polymerization (GO:0032273)	4/69	0.113787	0.400378	0	0	2.24396	4.87707	HSP90AA1;PRKCE;SNX9;MAPT
regulation of vesicle-mediated transport (GO:0060627)	5/96	0.115551	0.400378	0	0	2.00461	4.32605	SCARB1;HIP1;SYT1;VAMP2;PICALM
negative regulation of cyclin-dependent protein kinase activity (GO:1904030)	2/22	0.116541	0.400378	0	0	3.6412	7.8268	CDKN1C;CAMK2N1
negative regulation of lipid biosynthetic process (GO:0051055)	2/22	0.116541	0.400378	0	0	3.6412	7.8268	SLC27A1;PRMT3
peptidyl-threonine dephosphorylation (GO:0035970)	2/22	0.116541	0.400378	0	0	3.6412	7.8268	PPM1B;DUSP16
positive regulation of amyloid precursor protein catabolic process (GO:1902993)	2/22	0.116541	0.400378	0	0	3.6412	7.8268	CLU;PICALM
positive regulation of axon extension (GO:0045773)	2/22	0.116541	0.400378	0	0	3.6412	7.8268	RUFY3;MAPT
positive regulation of calcium ion transmembrane transporter activity (GO:1901021)	2/22	0.116541	0.400378	0	0	3.6412	7.8268	ATP1B1;CALM1
positive regulation of dendritic spine development (GO:0060999)	2/22	0.116541	0.400378	0	0	3.6412	7.8268	RELN;CPEB3
protein localization to cell junction (GO:1902414)	2/22	0.116541	0.400378	0	0	3.6412	7.8268	PAK2;FERMT2
kidney development (GO:0001822)	4/70	0.118284	0.400378	0	0	2.20984	4.71728	ROBO2;ZBTB16;LRP4;PRKX
sterol metabolic process (GO:0016125)	4/70	0.118284	0.400378	0	0	2.20984	4.71728	SQLE;CYP51A1;MSMO1;OSBPL1A
positive regulation of nervous system development (GO:0051962)	3/45	0.119234	0.400378	0	0	2.60279	5.53527	GRID2;NRXN1;LRP2
protein maturation (GO:0051604)	5/97	0.11932	0.400378	0	0	1.98272	4.21517	TSPAN5;ECE1;NAA16;PCSK6;SORL1
negative regulation of multicellular organismal process (GO:0051241)	9/214	0.122609	0.400378	0	0	1.6044	3.36724	BBS2;FLCN;RPS6KA5;ZNF706;PLCL1;CYP51A1;LRP4;LGR4;CORO1C
regulation of G1/S transition of mitotic cell cycle (GO:2000045)	4/71	0.122856	0.400378	0	0	2.17675	4.56408	RPTOR;ANKRD17;CDK6;TMEM14B
histone acetylation (GO:0016573)	4/71	0.122856	0.400378	0	0	2.17675	4.56408	MORF4L1;CREBBP;MORF4L2;JADE2
phosphatidylinositol-mediated signaling (GO:0048015)	4/71	0.122856	0.400378	0	0	2.17675	4.56408	PLCL1;IRS2;SIRT2;IGF1R
positive regulation of cellular protein localization (GO:1903829)	4/71	0.122856	0.400378	0	0	2.17675	4.56408	HSP90AB1;MAPT;SLC5A3;FERMT2
negative regulation of growth (GO:0045926)	6/126	0.123118	0.400378	0	0	1.82491	3.82247	FLCN;PTPRJ;MT3;SMARCA2;HSPA1B;HSPA1A
regulation of cellular protein localization (GO:1903827)	3/46	0.125158	0.400378	0	0	2.54213	5.28299	HSP90AA1;HSP90AB1;MAPT
regulation of calcium ion transmembrane transport (GO:1903169)	2/23	0.125473	0.400378	0	0	3.46763	7.19765	PRNP;NOS1AP
regulation of necroptotic process (GO:0060544)	2/23	0.125473	0.400378	0	0	3.46763	7.19765	HSP90AA1;ARHGEF2
regulation of supramolecular fiber organization (GO:1902903)	2/23	0.125473	0.400378	0	0	3.46763	7.19765	MAP1B;MAPT
negative regulation of reactive oxygen species metabolic process (GO:2000378)	2/23	0.125473	0.400378	0	0	3.46763	7.19765	MT3;SIRT2
positive regulation of histone acetylation (GO:0035066)	2/23	0.125473	0.400378	0	0	3.46763	7.19765	RPS6KA5;ARRB1
positive regulation of JUN kinase activity (GO:0043507)	2/23	0.125473	0.400378	0	0	3.46763	7.19765	TAOK3;SASH1
positive regulation of protein autophosphorylation (GO:0031954)	2/23	0.125473	0.400378	0	0	3.46763	7.19765	RASSF2;CALM1
protein alkylation (GO:0008213)	2/23	0.125473	0.400378	0	0	3.46763	7.19765	PRMT3;CAMKMT
protein deacylation (GO:0035601)	2/23	0.125473	0.400378	0	0	3.46763	7.19765	HDAC4;SIRT2
regulation of cell differentiation (GO:0045595)	7/156	0.126713	0.400378	0	0	1.71534	3.5436	CREBBP;CDK6;HSP90AB1;SMOC1;OCIAD1;MBOAT2;YWHAG
DNA metabolic process (GO:0006259)	11/277	0.126835	0.400378	0	0	1.51219	3.12249	PURA;UBE2B;RAD21;PTGES3;ZBTB1;FANCC;PDS5B;HMGB1;TOP1;PDS5A;ZNF365
protein retention in Golgi apparatus (GO:0045053)	1/5	0.127019	0.400378	0	0	9.09346	18.7636	SORL1
pulmonary artery morphogenesis (GO:0061156)	1/5	0.127019	0.400378	0	0	9.09346	18.7636	LRP2
pyrimidine ribonucleotide metabolic process (GO:0009218)	1/5	0.127019	0.400378	0	0	9.09346	18.7636	AK3
anterograde dendritic transport (GO:0098937)	1/5	0.127019	0.400378	0	0	9.09346	18.7636	KIF5C
anterograde dendritic transport of neurotransmitter receptor complex (GO:0098971)	1/5	0.127019	0.400378	0	0	9.09346	18.7636	KIF5C
reelin-mediated signaling pathway (GO:0038026)	1/5	0.127019	0.400378	0	0	9.09346	18.7636	RELN
regulation of adenylate cyclase-activating G protein-coupled receptor signaling pathway (GO:0106070)	1/5	0.127019	0.400378	0	0	9.09346	18.7636	APLP1
regulation of astrocyte activation (GO:0061888)	1/5	0.127019	0.400378	0	0	9.09346	18.7636	LDLR
axon choice point recognition (GO:0016198)	1/5	0.127019	0.400378	0	0	9.09346	18.7636	ROBO2
beta-catenin destruction complex assembly (GO:1904885)	1/5	0.127019	0.400378	0	0	9.09346	18.7636	CSNK1A1
carbon dioxide transport (GO:0015670)	1/5	0.127019	0.400378	0	0	9.09346	18.7636	CA2
regulation of cellular response to osmotic stress (GO:0106049)	1/5	0.127019	0.400378	0	0	9.09346	18.7636	EFHD1
regulation of chloride transport (GO:2001225)	1/5	0.127019	0.400378	0	0	9.09346	18.7636	PRNP
CD4-positive, alpha-beta T cell activation (GO:0035710)	1/5	0.127019	0.400378	0	0	9.09346	18.7636	HMGB1
regulation of cysteine-type endopeptidase activity involved in execution phase of apoptosis (GO:2001270)	1/5	0.127019	0.400378	0	0	9.09346	18.7636	PAK2
regulation of dendritic cell cytokine production (GO:0002730)	1/5	0.127019	0.400378	0	0	9.09346	18.7636	PLCG2
cellular response to brain-derived neurotrophic factor stimulus (GO:1990416)	1/5	0.127019	0.400378	0	0	9.09346	18.7636	MAPT
regulation of Fc-gamma receptor signaling pathway involved in phagocytosis (GO:1905449)	1/5	0.127019	0.400378	0	0	9.09346	18.7636	PTPRJ
cellular response to indole-3-methanol (GO:0071681)	1/5	0.127019	0.400378	0	0	9.09346	18.7636	CTNNA1
cellular response to nicotine (GO:0071316)	1/5	0.127019	0.400378	0	0	9.09346	18.7636	NFKB1
cellular response to testosterone stimulus (GO:0071394)	1/5	0.127019	0.400378	0	0	9.09346	18.7636	SPP1
cerebellar granule cell differentiation (GO:0021707)	1/5	0.127019	0.400378	0	0	9.09346	18.7636	GRID2
cerebellar Purkinje cell differentiation (GO:0021702)	1/5	0.127019	0.400378	0	0	9.09346	18.7636	FAIM2
ciliary neurotrophic factor-mediated signaling pathway (GO:0070120)	1/5	0.127019	0.400378	0	0	9.09346	18.7636	LIFR
coronary artery morphogenesis (GO:0060982)	1/5	0.127019	0.400378	0	0	9.09346	18.7636	LRP2
regulation of miRNA metabolic process (GO:2000628)	1/5	0.127019	0.400378	0	0	9.09346	18.7636	NFKB1
regulation of natural killer cell differentiation (GO:0032823)	1/5	0.127019	0.400378	0	0	9.09346	18.7636	ZBTB1
dopamine biosynthetic process (GO:0042416)	1/5	0.127019	0.400378	0	0	9.09346	18.7636	SNCA
regulation of platelet-derived growth factor receptor-beta signaling pathway (GO:2000586)	1/5	0.127019	0.400378	0	0	9.09346	18.7636	HIP1
erythrose 4-phosphate/phosphoenolpyruvate family amino acid catabolic process (GO:1902222)	1/5	0.127019	0.400378	0	0	9.09346	18.7636	QDPR
regulation of synaptic vesicle recycling (GO:1903421)	1/5	0.127019	0.400378	0	0	9.09346	18.7636	SNCA
female genitalia development (GO:0030540)	1/5	0.127019	0.400378	0	0	9.09346	18.7636	LRP2
regulation of systemic arterial blood pressure by endothelin (GO:0003100)	1/5	0.127019	0.400378	0	0	9.09346	18.7636	ECE1
fructose 2,6-bisphosphate metabolic process (GO:0006003)	1/5	0.127019	0.400378	0	0	9.09346	18.7636	PFKFB3
glomerular visceral epithelial cell migration (GO:0090521)	1/5	0.127019	0.400378	0	0	9.09346	18.7636	KANK1
glucose import in response to insulin stimulus (GO:0044381)	1/5	0.127019	0.400378	0	0	9.09346	18.7636	SLC27A1
glutamate catabolic process (GO:0006538)	1/5	0.127019	0.400378	0	0	9.09346	18.7636	GLUL
glutathione transport (GO:0034635)	1/5	0.127019	0.400378	0	0	9.09346	18.7636	ABCC5
heart field specification (GO:0003128)	1/5	0.127019	0.400378	0	0	9.09346	18.7636	LRP2
response to indole-3-methanol (GO:0071680)	1/5	0.127019	0.400378	0	0	9.09346	18.7636	CTNNA1
response to mitochondrial depolarisation (GO:0098780)	1/5	0.127019	0.400378	0	0	9.09346	18.7636	SQSTM1
histone H3-K27 demethylation (GO:0071557)	1/5	0.127019	0.400378	0	0	9.09346	18.7636	KDM6A
immature B cell differentiation (GO:0002327)	1/5	0.127019	0.400378	0	0	9.09346	18.7636	FNIP1
ribosome localization (GO:0033750)	1/5	0.127019	0.400378	0	0	9.09346	18.7636	XPO1
secondary heart field specification (GO:0003139)	1/5	0.127019	0.400378	0	0	9.09346	18.7636	LRP2
intracellular distribution of mitochondria (GO:0048312)	1/5	0.127019	0.400378	0	0	9.09346	18.7636	MAPT
kidney morphogenesis (GO:0060993)	1/5	0.127019	0.400378	0	0	9.09346	18.7636	PRKX
L-phenylalanine catabolic process (GO:0006559)	1/5	0.127019	0.400378	0	0	9.09346	18.7636	QDPR
lipid transport across blood-brain barrier (GO:1990379)	1/5	0.127019	0.400378	0	0	9.09346	18.7636	SLC27A1
lysosomal protein catabolic process (GO:1905146)	1/5	0.127019	0.400378	0	0	9.09346	18.7636	LAMP2
membrane raft distribution (GO:0031580)	1/5	0.127019	0.400378	0	0	9.09346	18.7636	MAL
negative regulation of autophagosome maturation (GO:1901097)	1/5	0.127019	0.400378	0	0	9.09346	18.7636	CLEC16A
negative regulation of CD4-positive, alpha-beta T cell differentiation (GO:0043371)	1/5	0.127019	0.400378	0	0	9.09346	18.7636	HMGB1
negative regulation of cell volume (GO:0045794)	1/5	0.127019	0.400378	0	0	9.09346	18.7636	P2RX7
negative regulation of myelination (GO:0031642)	1/5	0.127019	0.400378	0	0	9.09346	18.7636	TMEM98
negative regulation of synapse organization (GO:1905809)	1/5	0.127019	0.400378	0	0	9.09346	18.7636	ROBO2
negative regulation of tubulin deacetylation (GO:1904428)	1/5	0.127019	0.400378	0	0	9.09346	18.7636	MAPT
negative regulation of vitamin D biosynthetic process (GO:0010957)	1/5	0.127019	0.400378	0	0	9.09346	18.7636	NFKB1
polyphosphate catabolic process (GO:0006798)	1/5	0.127019	0.400378	0	0	9.09346	18.7636	PRUNE2
positive regulation by host of viral genome replication (GO:0044829)	1/5	0.127019	0.400378	0	0	9.09346	18.7636	VAPA
positive regulation of AMPA receptor activity (GO:2000969)	1/5	0.127019	0.400378	0	0	9.09346	18.7636	RELN
positive regulation of attachment of spindle microtubules to kinetochore (GO:0051987)	1/5	0.127019	0.400378	0	0	9.09346	18.7636	SIRT2
positive regulation of dendritic cell differentiation (GO:2001200)	1/5	0.127019	0.400378	0	0	9.09346	18.7636	HMGB1
positive regulation of DNA ligation (GO:0051106)	1/5	0.127019	0.400378	0	0	9.09346	18.7636	HMGB1
positive regulation of feeding behavior (GO:2000253)	1/5	0.127019	0.400378	0	0	9.09346	18.7636	SGIP1
positive regulation of heat generation (GO:0031652)	1/5	0.127019	0.400378	0	0	9.09346	18.7636	SLC27A1
positive regulation of hippo signaling (GO:0035332)	1/5	0.127019	0.400378	0	0	9.09346	18.7636	IQCJ-SCHIP1
positive regulation of leukocyte mediated immunity (GO:0002705)	1/5	0.127019	0.400378	0	0	9.09346	18.7636	PLCG2
positive regulation of long-term synaptic depression (GO:1900454)	1/5	0.127019	0.400378	0	0	9.09346	18.7636	GRID2
positive regulation of membrane permeability (GO:1905710)	1/5	0.127019	0.400378	0	0	9.09346	18.7636	MT3
positive regulation of MHC class I biosynthetic process (GO:0045345)	1/5	0.127019	0.400378	0	0	9.09346	18.7636	HSPH1
positive regulation of myoblast proliferation (GO:2000288)	1/5	0.127019	0.400378	0	0	9.09346	18.7636	MEIS2
positive regulation of necrotic cell death (GO:0010940)	1/5	0.127019	0.400378	0	0	9.09346	18.7636	MT3
positive regulation of protein localization to synapse (GO:1902474)	1/5	0.127019	0.400378	0	0	9.09346	18.7636	MAPT
positive regulation of protein neddylation (GO:2000436)	1/5	0.127019	0.400378	0	0	9.09346	18.7636	DCUN1D1
positive regulation of toll-like receptor 9 signaling pathway (GO:0034165)	1/5	0.127019	0.400378	0	0	9.09346	18.7636	HMGB1
positive regulation of transcription from RNA polymerase II promoter in response to hypoxia (GO:0061419)	1/5	0.127019	0.400378	0	0	9.09346	18.7636	NFE2L2
postsynaptic density protein 95 clustering (GO:0097119)	1/5	0.127019	0.400378	0	0	9.09346	18.7636	NRXN1
postsynaptic endocytosis (GO:0140239)	1/5	0.127019	0.400378	0	0	9.09346	18.7636	DNM2
postsynaptic neurotransmitter receptor internalization (GO:0098884)	1/5	0.127019	0.400378	0	0	9.09346	18.7636	DNM2
positive regulation of stress-activated MAPK cascade (GO:0032874)	5/99	0.127029	0.400378	0	0	1.94034	4.00357	RASSF2;TAOK3;HMGB1;MTURN;SASH1
cell-matrix adhesion (GO:0007160)	5/100	0.130968	0.412088	0	0	1.91981	3.90261	MKLN1;PEAK1;ITGB8;SORBS1;FERMT2
regulation of DNA binding (GO:0051101)	3/47	0.131186	0.412088	0	0	2.48422	5.04581	HMGB1;ZBTB7A;SIRT2
negative regulation of cold-induced thermogenesis (GO:0120163)	3/47	0.131186	0.412088	0	0	2.48422	5.04581	FLCN;PLCL1;LGR4
endoplasmic reticulum organization (GO:0007029)	4/73	0.132222	0.412406	0	0	2.11344	4.27605	ALDH3A2;PRNP;VAPA;VAMP2
response to molecule of bacterial origin (GO:0002237)	4/73	0.132222	0.412406	0	0	2.11344	4.27605	ERBIN;SIRT2;FOXP1;SNCA
positive regulation of JNK cascade (GO:0046330)	4/73	0.132222	0.412406	0	0	2.11344	4.27605	RASSF2;TAOK3;HMGB1;MTURN
regulation of axon extension involved in axon guidance (GO:0048841)	2/24	0.134561	0.412406	0	0	3.30984	6.63868	SEMA3C;SEMA4B
canonical glycolysis (GO:0061621)	2/24	0.134561	0.412406	0	0	3.30984	6.63868	GPI;FOXK1
glucose catabolic process to pyruvate (GO:0061718)	2/24	0.134561	0.412406	0	0	3.30984	6.63868	GPI;FOXK1
negative regulation of protein depolymerization (GO:1901880)	2/24	0.134561	0.412406	0	0	3.30984	6.63868	MID1IP1;ARHGEF2
positive regulation of cell-substrate junction organization (GO:0150117)	2/24	0.134561	0.412406	0	0	3.30984	6.63868	PTPRJ;FERMT2
positive regulation of transcription from RNA polymerase II promoter in response to stress (GO:0036003)	2/24	0.134561	0.412406	0	0	3.30984	6.63868	MT3;NFE2L2
protein insertion into mitochondrial membrane (GO:0051204)	2/24	0.134561	0.412406	0	0	3.30984	6.63868	HSP90AA1;HSPA4
protein kinase B signaling (GO:0043491)	2/24	0.134561	0.412406	0	0	3.30984	6.63868	MT3;SIRT2
positive regulation of cell cycle process (GO:0090068)	5/101	0.134961	0.412406	0	0	1.89972	3.8047	PRKCE;RAD21;INSR;PKP4;SIRT2
protein autophosphorylation (GO:0046777)	7/159	0.136008	0.412406	0	0	1.68123	3.35411	TAOK3;PEAK1;INSR;DYRK1A;PRKX;PAK2;IGF1R
G2/M transition of mitotic cell cycle (GO:0000086)	6/130	0.136895	0.412406	0	0	1.76567	3.51112	HSP90AA1;NDE1;ENSA;CCP110;YWHAG;DNM2
cellular response to amino acid starvation (GO:0034198)	4/74	0.137012	0.412406	0	0	2.08314	4.14062	RPTOR;FLCN;SESN1;TFEB
regulation of stress fiber assembly (GO:0051492)	4/74	0.137012	0.412406	0	0	2.08314	4.14062	ARHGEF10;LIMCH1;PAK2;FERMT2
sphingolipid biosynthetic process (GO:0030148)	4/74	0.137012	0.412406	0	0	2.08314	4.14062	ALDH3A2;SGMS1;VAPA;ELOVL5
cellular response to alcohol (GO:0097306)	3/48	0.137314	0.412406	0	0	2.42889	4.82254	LARP1;CTNNA1;ADCY5
regulation of interleukin-10 production (GO:0032653)	3/48	0.137314	0.412406	0	0	2.42889	4.82254	PLCG2;HMGB1;PRKCZ
regulation of protein metabolic process (GO:0051246)	3/48	0.137314	0.412406	0	0	2.42889	4.82254	HSP90AB1;LDLR;CNDP1
histone H4 acetylation (GO:0043967)	3/48	0.137314	0.412406	0	0	2.42889	4.82254	MORF4L1;MORF4L2;JADE2
substrate adhesion-dependent cell spreading (GO:0034446)	3/48	0.137314	0.412406	0	0	2.42889	4.82254	ATRNL1;PEAK1;FERMT2
negative regulation of MAP kinase activity (GO:0043407)	3/48	0.137314	0.412406	0	0	2.42889	4.82254	DNAJA1;PTPRJ;SORL1
calcium-mediated signaling (GO:0019722)	5/102	0.139007	0.412406	0	0	1.88004	3.70974	P2RX7;PRNP;PLCG2;PTPRJ;ATP1B1
cell junction assembly (GO:0034329)	5/102	0.139007	0.412406	0	0	1.88004	3.70974	FLCN;CDH20;NRXN1;PKP4;FERMT2
regulation of protein catabolic process (GO:0042176)	5/102	0.139007	0.412406	0	0	1.88004	3.70974	CYP51A1;WWP1;SORL1;SIRT2;BANP
protein polyubiquitination (GO:0000209)	12/314	0.139543	0.412406	0	0	1.45306	2.86163	RNF144A;SPSB1;UBE2B;TNKS;UBE2D3;BCL2;WWP1;KLHL3;UBE4B;FBXO32;FBXO11;SASH1
cell cycle G2/M phase transition (GO:0044839)	6/131	0.140448	0.412406	0	0	1.75146	3.43797	HSP90AA1;NDE1;ENSA;CCP110;YWHAG;DNM2
cellular response to metal ion (GO:0071248)	6/131	0.140448	0.412406	0	0	1.75146	3.43797	PRNP;SYT1;PLCG2;CPNE2;MT3;SNCA
positive regulation of cell motility (GO:2000147)	9/221	0.140864	0.412406	0	0	1.55086	3.03962	SUN2;SEMA3C;RUFY3;INSR;MGAT5;SEMA4B;FGF1;FERMT2;IGF1R
integrin-mediated signaling pathway (GO:0007229)	4/75	0.141872	0.412406	0	0	2.05369	4.01051	ERBIN;ITGB8;DOCK1;FERMT2
regulation of cellular localization (GO:0060341)	3/49	0.143537	0.412406	0	0	2.37597	4.61214	HSP90AA1;HSP90AB1;ADCY5
cellular response to mechanical stimulus (GO:0071260)	3/49	0.143537	0.412406	0	0	2.37597	4.61214	MAP2K4;PIEZO2;NFKB1
regulation of interferon-beta production (GO:0032648)	3/49	0.143537	0.412406	0	0	2.37597	4.61214	HSP90AA1;PPM1B;PTPN11
positive regulation of actin filament polymerization (GO:0030838)	3/49	0.143537	0.412406	0	0	2.37597	4.61214	PRKCE;SPIRE1;SNX9
positive regulation of reactive oxygen species metabolic process (GO:2000379)	3/49	0.143537	0.412406	0	0	2.37597	4.61214	PLCG2;MAPT;SLC5A3
regulation of cardiac muscle cell action potential (GO:0098901)	2/25	0.14379	0.412406	0	0	3.16577	6.13969	NOS1AP;CALM1
regulation of dopamine secretion (GO:0014059)	2/25	0.14379	0.412406	0	0	3.16577	6.13969	SYT1;SNCA
cellular response to hexose stimulus (GO:0071331)	2/25	0.14379	0.412406	0	0	3.16577	6.13969	TRA2B;IGF1R
regulation of mitochondrial fission (GO:0090140)	2/25	0.14379	0.412406	0	0	3.16577	6.13969	SPIRE1;MAPT
regulation of myotube differentiation (GO:0010830)	2/25	0.14379	0.412406	0	0	3.16577	6.13969	HDAC4;ATP11A
regulation of rhodopsin mediated signaling pathway (GO:0022400)	2/25	0.14379	0.412406	0	0	3.16577	6.13969	CALM1;CAMKMT
regulation of spindle assembly (GO:0090169)	2/25	0.14379	0.412406	0	0	3.16577	6.13969	HSPA1B;HSPA1A
glycolytic process through glucose-6-phosphate (GO:0061620)	2/25	0.14379	0.412406	0	0	3.16577	6.13969	GPI;FOXK1
response to hexose (GO:0009746)	2/25	0.14379	0.412406	0	0	3.16577	6.13969	IRS2;VAMP2
in utero embryonic development (GO:0001701)	2/25	0.14379	0.412406	0	0	3.16577	6.13969	FLCN;MBNL1
negative regulation of antigen receptor-mediated signaling pathway (GO:0050858)	2/25	0.14379	0.412406	0	0	3.16577	6.13969	PRNP;PTPRJ
negative regulation of cell junction assembly (GO:1901889)	2/25	0.14379	0.412406	0	0	3.16577	6.13969	ROBO2;CORO1C
negative regulation of ion transport (GO:0043271)	2/25	0.14379	0.412406	0	0	3.16577	6.13969	PXK;SNCA
negative regulation of sequestering of calcium ion (GO:0051283)	2/25	0.14379	0.412406	0	0	3.16577	6.13969	PLCG2;ITPR2
organophosphate ester transport (GO:0015748)	2/25	0.14379	0.412406	0	0	3.16577	6.13969	SCARB1;LDLR
positive regulation of peptidyl-threonine phosphorylation (GO:0010800)	2/25	0.14379	0.412406	0	0	3.16577	6.13969	RPTOR;CALM1
regulation of BMP signaling pathway (GO:0030510)	4/76	0.146798	0.412406	0	0	2.02506	3.88548	UBE2D3;LRP2;PCSK6;SORL1
positive regulation of interleukin-6 production (GO:0032755)	4/76	0.146798	0.412406	0	0	2.02506	3.88548	PLCG2;PTPN11;HMGB1;ARHGEF2
cellular metal ion homeostasis (GO:0006875)	5/104	0.147258	0.412406	0	0	1.84186	3.52822	ATP1B3;ATP1A1;ATP1B1;MT3;KCNJ2
regulation of cell adhesion (GO:0030155)	6/133	0.147681	0.412406	0	0	1.7237	3.29691	FLCN;NUAK1;PKP4;PTPRJ;PRKX;PTPN11
regulation of cell motility (GO:2000145)	6/133	0.147681	0.412406	0	0	1.7237	3.29691	CDK6;SPATA13;SGK3;PRKX;FGF1;SGK1
regulation of I-kappaB kinase/NF-kappaB signaling (GO:0043122)	9/224	0.149091	0.412406	0	0	1.52898	2.90995	ANKRD17;MAPKBP1;GPRC5B;PPM1B;VAPA;PLCG2;OTUD7A;CXXC5;SQSTM1
neuron migration (GO:0001764)	3/50	0.149852	0.412406	0	0	2.3253	4.41367	RELN;MAP1B;SPOCK1
organic hydroxy compound biosynthetic process (GO:1901617)	3/50	0.149852	0.412406	0	0	2.3253	4.41367	SQLE;MSMO1;OSBPL1A
protein localization to perinuclear region of cytoplasm (GO:1905719)	1/6	0.150421	0.412406	0	0	7.27439	13.78	SQSTM1
activation of cysteine-type endopeptidase activity involved in apoptotic process by cytochrome c (GO:0008635)	1/6	0.150421	0.412406	0	0	7.27439	13.78	BOK
protein repair (GO:0030091)	1/6	0.150421	0.412406	0	0	7.27439	13.78	MSRA
adherens junction maintenance (GO:0034334)	1/6	0.150421	0.412406	0	0	7.27439	13.78	FERMT2
pteridine-containing compound biosynthetic process (GO:0042559)	1/6	0.150421	0.412406	0	0	7.27439	13.78	QDPR
regulation of adipose tissue development (GO:1904177)	1/6	0.150421	0.412406	0	0	7.27439	13.78	SORL1
regulation of anion channel activity (GO:0010359)	1/6	0.150421	0.412406	0	0	7.27439	13.78	PRNP
attachment of GPI anchor to protein (GO:0016255)	1/6	0.150421	0.412406	0	0	7.27439	13.78	PGAP1
axo-dendritic transport (GO:0008088)	1/6	0.150421	0.412406	0	0	7.27439	13.78	MAPT
regulation of centriole elongation (GO:1903722)	1/6	0.150421	0.412406	0	0	7.27439	13.78	CCP110
regulation of digestive system process (GO:0044058)	1/6	0.150421	0.412406	0	0	7.27439	13.78	SGK1
cellular hyperosmotic response (GO:0071474)	1/6	0.150421	0.412406	0	0	7.27439	13.78	ARHGEF2
regulation of glutamate receptor signaling pathway (GO:1900449)	1/6	0.150421	0.412406	0	0	7.27439	13.78	PRNP
regulation of hematopoietic stem cell proliferation (GO:1902033)	1/6	0.150421	0.412406	0	0	7.27439	13.78	N4BP2L2
regulation of hyaluronan biosynthetic process (GO:1900125)	1/6	0.150421	0.412406	0	0	7.27439	13.78	NFKB1
cerebral cortex cell migration (GO:0021795)	1/6	0.150421	0.412406	0	0	7.27439	13.78	RELN
contact inhibition (GO:0060242)	1/6	0.150421	0.412406	0	0	7.27439	13.78	PTPRJ
regulation of mRNA export from nucleus (GO:0010793)	1/6	0.150421	0.412406	0	0	7.27439	13.78	IWS1
regulation of nitric oxide mediated signal transduction (GO:0010749)	1/6	0.150421	0.412406	0	0	7.27439	13.78	NOS1AP
regulation of NK T cell activation (GO:0051133)	1/6	0.150421	0.412406	0	0	7.27439	13.78	HSPH1
regulation of peptidyl-cysteine S-nitrosylation (GO:2000169)	1/6	0.150421	0.412406	0	0	7.27439	13.78	NOS1AP
double-strand break repair via classical nonhomologous end joining (GO:0097680)	1/6	0.150421	0.412406	0	0	7.27439	13.78	ZBTB7A
ear development (GO:0043583)	1/6	0.150421	0.412406	0	0	7.27439	13.78	ECE1
regulation of protein autoubiquitination (GO:1902498)	1/6	0.150421	0.412406	0	0	7.27439	13.78	SASH1
regulation of protein depolymerization (GO:1901879)	1/6	0.150421	0.412406	0	0	7.27439	13.78	MAP1B
regulation of protein lipidation (GO:1903059)	1/6	0.150421	0.412406	0	0	7.27439	13.78	SVIP
erythrose 4-phosphate/phosphoenolpyruvate family amino acid metabolic process (GO:1902221)	1/6	0.150421	0.412406	0	0	7.27439	13.78	QDPR
regulation of resting membrane potential (GO:0060075)	1/6	0.150421	0.412406	0	0	7.27439	13.78	KCNJ2
regulation of ribonucleoprotein complex localization (GO:2000197)	1/6	0.150421	0.412406	0	0	7.27439	13.78	IWS1
regulation of SNARE complex assembly (GO:0035542)	1/6	0.150421	0.412406	0	0	7.27439	13.78	SNCA
regulation of vitamin D biosynthetic process (GO:0060556)	1/6	0.150421	0.412406	0	0	7.27439	13.78	NFKB1
glycolipid transport (GO:0046836)	1/6	0.150421	0.412406	0	0	7.27439	13.78	PSAP
replication-born double-strand break repair via sister chromatid exchange (GO:1990414)	1/6	0.150421	0.412406	0	0	7.27439	13.78	RAD21
response to angiotensin (GO:1990776)	1/6	0.150421	0.412406	0	0	7.27439	13.78	NFKB1
histone H4-K12 acetylation (GO:0043983)	1/6	0.150421	0.412406	0	0	7.27439	13.78	JADE2
response to testosterone (GO:0033574)	1/6	0.150421	0.412406	0	0	7.27439	13.78	SPP1
histone-serine phosphorylation (GO:0035404)	1/6	0.150421	0.412406	0	0	7.27439	13.78	RPS6KA5
retinal ganglion cell axon guidance (GO:0031290)	1/6	0.150421	0.412406	0	0	7.27439	13.78	ROBO2
inclusion body assembly (GO:0070841)	1/6	0.150421	0.412406	0	0	7.27439	13.78	MAPT
intracellular pH elevation (GO:0051454)	1/6	0.150421	0.412406	0	0	7.27439	13.78	BCL2
magnesium ion homeostasis (GO:0010960)	1/6	0.150421	0.412406	0	0	7.27439	13.78	CNNM2
mitochondrial protein catabolic process (GO:0035694)	1/6	0.150421	0.412406	0	0	7.27439	13.78	BNIP3L
ventricular compact myocardium morphogenesis (GO:0003223)	1/6	0.150421	0.412406	0	0	7.27439	13.78	LRP2
molybdopterin cofactor biosynthetic process (GO:0032324)	1/6	0.150421	0.412406	0	0	7.27439	13.78	GPHN
multinuclear osteoclast differentiation (GO:0072674)	1/6	0.150421	0.412406	0	0	7.27439	13.78	SH3PXD2A
N-terminal peptidyl-methionine acetylation (GO:0017196)	1/6	0.150421	0.412406	0	0	7.27439	13.78	NAA16
negative regulation of astrocyte differentiation (GO:0048712)	1/6	0.150421	0.412406	0	0	7.27439	13.78	LDLR
negative regulation of ERAD pathway (GO:1904293)	1/6	0.150421	0.412406	0	0	7.27439	13.78	SVIP
negative regulation of erythrocyte differentiation (GO:0045647)	1/6	0.150421	0.412406	0	0	7.27439	13.78	HSPA9
negative regulation of hematopoietic progenitor cell differentiation (GO:1901533)	1/6	0.150421	0.412406	0	0	7.27439	13.78	N4BP2L2
negative regulation of lamellipodium organization (GO:1902744)	1/6	0.150421	0.412406	0	0	7.27439	13.78	KANK1
negative regulation of lipoprotein lipase activity (GO:0051005)	1/6	0.150421	0.412406	0	0	7.27439	13.78	SORT1
negative regulation of transporter activity (GO:0032410)	1/6	0.150421	0.412406	0	0	7.27439	13.78	SNCA
negative regulation of triglyceride metabolic process (GO:0090209)	1/6	0.150421	0.412406	0	0	7.27439	13.78	SORL1
neurotransmitter-gated ion channel clustering (GO:0072578)	1/6	0.150421	0.412406	0	0	7.27439	13.78	GPHN
nucleotide transport (GO:0006862)	1/6	0.150421	0.412406	0	0	7.27439	13.78	ABCC5
peptidyl-glutamine methylation (GO:0018364)	1/6	0.150421	0.412406	0	0	7.27439	13.78	CREBBP
plus-end-directed organelle transport along microtubule (GO:0072386)	1/6	0.150421	0.412406	0	0	7.27439	13.78	MAPT
polyphosphate metabolic process (GO:0006797)	1/6	0.150421	0.412406	0	0	7.27439	13.78	PRUNE2
positive regulation of cholesterol metabolic process (GO:0090205)	1/6	0.150421	0.412406	0	0	7.27439	13.78	FGF1
positive regulation of endoplasmic reticulum stress-induced intrinsic apoptotic signaling pathway (GO:1902237)	1/6	0.150421	0.412406	0	0	7.27439	13.78	BOK
positive regulation of gap junction assembly (GO:1903598)	1/6	0.150421	0.412406	0	0	7.27439	13.78	CNTNAP2
positive regulation of histone phosphorylation (GO:0033129)	1/6	0.150421	0.412406	0	0	7.27439	13.78	RPS6KA5
positive regulation of I-kappaB phosphorylation (GO:1903721)	1/6	0.150421	0.412406	0	0	7.27439	13.78	PLCG2
positive regulation of ion transmembrane transport (GO:0034767)	1/6	0.150421	0.412406	0	0	7.27439	13.78	P2RX7
positive regulation of T-helper 2 cell differentiation (GO:0045630)	1/6	0.150421	0.412406	0	0	7.27439	13.78	PRKCZ
postsynaptic density assembly (GO:0097107)	1/6	0.150421	0.412406	0	0	7.27439	13.78	NRXN1
prepulse inhibition (GO:0060134)	1/6	0.150421	0.412406	0	0	7.27439	13.78	GRID2
presynaptic active zone organization (GO:1990709)	1/6	0.150421	0.412406	0	0	7.27439	13.78	ERC1
protein deubiquitination involved in ubiquitin-dependent protein catabolic process (GO:0071947)	1/6	0.150421	0.412406	0	0	7.27439	13.78	OTUD7A
regulation of JNK cascade (GO:0046328)	5/105	0.15146	0.414538	0	0	1.82335	3.44145	RASSF2;TAOK3;HMGB1;MTURN;IGF1R
inorganic cation import across plasma membrane (GO:0098659)	4/77	0.15179	0.414538	0	0	1.99722	3.76527	ATP1B3;ATP1A1;ATP1B1;KCNJ2
negative regulation of developmental process (GO:0051093)	4/77	0.15179	0.414538	0	0	1.99722	3.76527	KANK1;CDK6;ZNF706;MAPT
positive regulation of type I interferon production (GO:0032481)	4/77	0.15179	0.414538	0	0	1.99722	3.76527	HSP90AA1;CREBBP;PTPN11;NFKB1
positive regulation of gene expression (GO:0010628)	17/482	0.152991	0.415363	0	0	1.33832	2.51252	CADM1;DYRK1A;FGF1;CLU;MT3;P2RX7;FXR1;AFDN;CAMK2N1;NOS1AP;PLCG2;ITGB8;CPEB3;SLC38A2;HSPA1B;HSPA1A;NFE2L2
regulation of myelination (GO:0031641)	2/26	0.153148	0.415363	0	0	3.03371	5.69231	TMEM98;SIRT2
histone lysine demethylation (GO:0070076)	2/26	0.153148	0.415363	0	0	3.03371	5.69231	KDM4C;KDM6A
histone methylation (GO:0016571)	2/26	0.153148	0.415363	0	0	3.03371	5.69231	CREBBP;SMYD3
organelle fission (GO:0048285)	2/26	0.153148	0.415363	0	0	3.03371	5.69231	CORO1C;DNM2
positive regulation of G1/S transition of mitotic cell cycle (GO:1900087)	2/26	0.153148	0.415363	0	0	3.03371	5.69231	ANKRD17;RPTOR
positive regulation of ion transmembrane transporter activity (GO:0032414)	2/26	0.153148	0.415363	0	0	3.03371	5.69231	ATP1B3;ATP1B1
transcription by RNA polymerase II (GO:0006366)	12/320	0.153278	0.415363	0	0	1.42431	2.67129	NCOR2;CREBBP;NFIX;THRA;ZBTB1;PAPOLA;PIR;INTS6;PKNOX1;TEAD1;NFKB1;IWS1
regulation of transcription, DNA-templated (GO:0006355)	68/2244	0.153651	0.415971	0	0	1.15438	2.16224	CDKN1C;THRA;ZNF292;HP1BP3;TCF20;ARRB1;HMGB1;IKZF2;RPS6KA5;YWHAQ;ERC1;PKNOX1;TEAD1;ZHX2;ZNF680;SFMBT2;DYRK1A;TFEB;ARID5B;SOX10;SIRT2;SREBF2;FOXP1;DNM2;NCOR2;ELF1;ELF2;AEBP2;TFDP2;WAC;NCOA7;CRYAB;L3MBTL4;HDAC4;NFAT5;NFIX;CTBP2;ZBTB1;FOXK1;NPAS3;PURA;ATXN1;ZNF706;RAD21;SPP1;HIVEP3;HIVEP2;ZBTB7A;CDK18;CREBBP;JUND;KDM4C;PCGF5;ZBTB16;INSR;USP22;WWP1;SMARCA2;MT3;MEIS2;NFKB1;NFIA;CREBRF;GTF2IRD1;NAA16;ZN…
protein localization to membrane (GO:0072657)	8/195	0.154257	0.41721	0	0	1.5619	2.9194	DPP6;PACS2;NRXN1;TSPAN5;ATP1B3;ATP1B1;EFR3B;FERMT2
regulation of cell cycle process (GO:0010564)	5/106	0.155712	0.419085	0	0	1.80521	3.35722	FLCN;CCP110;CALM1;RAB11FIP4;BCL2L1
regulation of interleukin-12 production (GO:0032655)	3/51	0.156254	0.419085	0	0	2.27674	4.22624	PLCG2;HMGB1;FOXP1
cholesterol transport (GO:0030301)	3/51	0.156254	0.419085	0	0	2.27674	4.22624	SCARB1;CLU;LDLR
inositol lipid-mediated signaling (GO:0048017)	3/51	0.156254	0.419085	0	0	2.27674	4.22624	PLCL1;IRS2;IGF1R
intrinsic apoptotic signaling pathway in response to DNA damage (GO:0008630)	3/51	0.156254	0.419085	0	0	2.27674	4.22624	BCL2;BOK;BCL2L1
negative regulation of transport (GO:0051051)	3/51	0.156254	0.419085	0	0	2.27674	4.22624	PXK;CRYAB;SNCA
positive regulation of actin filament bundle assembly (GO:0032233)	3/51	0.156254	0.419085	0	0	2.27674	4.22624	ARHGEF10;LIMCH1;FERMT2
negative regulation of apoptotic signaling pathway (GO:2001234)	4/78	0.156846	0.419085	0	0	1.97013	3.64964	BCL2;CLU;BCL2L1;HSPA1A
response to calcium ion (GO:0051592)	5/107	0.160013	0.419085	0	0	1.78742	3.27544	SYT1;PLCG2;KCNMB4;CPNE2;CALM1
negative regulation of NF-kappaB transcription factor activity (GO:0032088)	4/79	0.161964	0.419085	0	0	1.94376	3.53839	IRAK2;ERBIN;ARRB1;MTURN
cellular lipid catabolic process (GO:0044242)	2/27	0.162619	0.419085	0	0	2.91221	5.28958	MT3;SIRT2
chondroitin sulfate proteoglycan biosynthetic process (GO:0050650)	2/27	0.162619	0.419085	0	0	2.91221	5.28958	XYLT1;CHST3
release of sequestered calcium ion into cytosol (GO:0051209)	2/27	0.162619	0.419085	0	0	2.91221	5.28958	PLCG2;ITPR2
microtubule polymerization or depolymerization (GO:0031109)	2/27	0.162619	0.419085	0	0	2.91221	5.28958	MAPT;NCKAP5
negative regulation of cation channel activity (GO:2001258)	2/27	0.162619	0.419085	0	0	2.91221	5.28958	UBQLN1;CALM1
negative regulation of plasma membrane bounded cell projection assembly (GO:0120033)	2/27	0.162619	0.419085	0	0	2.91221	5.28958	KANK1;CCP110
positive regulation of erythrocyte differentiation (GO:0045648)	2/27	0.162619	0.419085	0	0	2.91221	5.28958	HSPA1B;HSPA1A
positive regulation of mitotic cell cycle (GO:0045931)	2/27	0.162619	0.419085	0	0	2.91221	5.28958	USP22;MEIS2
positive regulation of nuclear division (GO:0051785)	2/27	0.162619	0.419085	0	0	2.91221	5.28958	INSR;SIRT2
protein export from nucleus (GO:0006611)	2/27	0.162619	0.419085	0	0	2.91221	5.28958	XPO1;DUSP16
regulation of exocytosis (GO:0017157)	3/52	0.162739	0.419085	0	0	2.23016	4.04909	SYT1;VAMP2;SNCA
myeloid cell differentiation (GO:0030099)	3/52	0.162739	0.419085	0	0	2.23016	4.04909	HSPA9;ZBTB16;PRKX
negative regulation of BMP signaling pathway (GO:0030514)	3/52	0.162739	0.419085	0	0	2.23016	4.04909	UBE2D3;LRP2;SORL1
negative regulation of cellular biosynthetic process (GO:0031327)	3/52	0.162739	0.419085	0	0	2.23016	4.04909	SLC27A1;PRMT3;NFKB1
positive regulation of protein localization to cell periphery (GO:1904377)	3/52	0.162739	0.419085	0	0	2.23016	4.04909	PRKCE;SORBS1;SQSTM1
positive regulation of protein localization to plasma membrane (GO:1903078)	3/52	0.162739	0.419085	0	0	2.23016	4.04909	PRKCE;SORBS1;SQSTM1
negative regulation of transmembrane receptor protein serine/threonine kinase signaling pathway (GO:0090101)	5/108	0.164362	0.419085	0	0	1.76997	3.19601	UBE2D3;LRP2;ZBTB7A;SORL1;HSPA1A
regulation of NIK/NF-kappaB signaling (GO:1901222)	4/80	0.167141	0.419085	0	0	1.91808	3.43129	NFAT5;PPM1B;RASSF2;SASH1
lipid biosynthetic process (GO:0008610)	4/80	0.167141	0.419085	0	0	1.91808	3.43129	ACSL1;CYP51A1;LSS;FDFT1
negative regulation of cellular response to growth factor stimulus (GO:0090288)	4/80	0.167141	0.419085	0	0	1.91808	3.43129	UBE2D3;LRP2;SORL1;EPN2
bicellular tight junction assembly (GO:0070830)	3/53	0.169304	0.419085	0	0	2.18544	3.88148	AFDN;TBCD;PAK2
receptor clustering (GO:0043113)	2/28	0.172192	0.419085	0	0	2.80006	4.92571	NRXN1;LRP4
regulation of calcineurin-NFAT signaling cascade (GO:0070884)	2/28	0.172192	0.419085	0	0	2.80006	4.92571	PRNP;PLCG2
regulation of calcium-mediated signaling (GO:0050848)	2/28	0.172192	0.419085	0	0	2.80006	4.92571	PLCG2;MAPT
cellular response to interleukin-6 (GO:0071354)	2/28	0.172192	0.419085	0	0	2.80006	4.92571	PTPN11;NFKB1
regulation of microtubule polymerization or depolymerization (GO:0031110)	2/28	0.172192	0.419085	0	0	2.80006	4.92571	MAP1B;MAPT
regulation of neuron migration (GO:2001222)	2/28	0.172192	0.419085	0	0	2.80006	4.92571	PHACTR1;ARHGEF2
regulation of postsynapse organization (GO:0099175)	2/28	0.172192	0.419085	0	0	2.80006	4.92571	KIF1A;TANC2
sulfur compound transport (GO:0072348)	2/28	0.172192	0.419085	0	0	2.80006	4.92571	SLC27A1;SLC35F3
negative regulation of calcium ion transmembrane transporter activity (GO:1901020)	2/28	0.172192	0.419085	0	0	2.80006	4.92571	UBQLN1;CALM1
positive regulation of monooxygenase activity (GO:0032770)	2/28	0.172192	0.419085	0	0	2.80006	4.92571	SCARB1;NOS1AP
positive regulation of response to wounding (GO:1903036)	2/28	0.172192	0.419085	0	0	2.80006	4.92571	KANK1;PRKCE
positive regulation of synapse assembly (GO:0051965)	2/28	0.172192	0.419085	0	0	2.80006	4.92571	GRID2;NRXN1
activation of cysteine-type endopeptidase activity involved in apoptotic process (GO:0006919)	4/81	0.172377	0.419085	0	0	1.89308	3.32817	HIP1;MAPT;BOK;SNCA
negative regulation of protein modification process (GO:0031400)	4/81	0.172377	0.419085	0	0	1.89308	3.32817	PRNP;ENSA;MAPT;CORO1C
positive regulation of cellular amide metabolic process (GO:0034250)	4/81	0.172377	0.419085	0	0	1.89308	3.32817	FXR1;CPEB3;CLU;PICALM
adenylate cyclase-activating dopamine receptor signaling pathway (GO:0007191)	1/7	0.173196	0.419085	0	0	6.06168	10.6281	GNAS
angiotensin-activated signaling pathway (GO:0038166)	1/7	0.173196	0.419085	0	0	6.06168	10.6281	CA2
autophagosome membrane docking (GO:0016240)	1/7	0.173196	0.419085	0	0	6.06168	10.6281	CALM1
axon ensheathment in central nervous system (GO:0032291)	1/7	0.173196	0.419085	0	0	6.06168	10.6281	SOX10
regulation of calcidiol 1-monooxygenase activity (GO:0060558)	1/7	0.173196	0.419085	0	0	6.06168	10.6281	NFKB1
bleb assembly (GO:0032060)	1/7	0.173196	0.419085	0	0	6.06168	10.6281	P2RX7
cardiolipin biosynthetic process (GO:0032049)	1/7	0.173196	0.419085	0	0	6.06168	10.6281	SLC27A1
cellular cation homeostasis (GO:0030003)	1/7	0.173196	0.419085	0	0	6.06168	10.6281	MT3
regulation of endothelial cell chemotaxis to fibroblast growth factor (GO:2000544)	1/7	0.173196	0.419085	0	0	6.06168	10.6281	FGF1
regulation of histamine secretion by mast cell (GO:1903593)	1/7	0.173196	0.419085	0	0	6.06168	10.6281	VAMP2
regulation of I-kappaB phosphorylation (GO:1903719)	1/7	0.173196	0.419085	0	0	6.06168	10.6281	PLCG2
regulation of inositol phosphate biosynthetic process (GO:0010919)	1/7	0.173196	0.419085	0	0	6.06168	10.6281	SNCA
chylomicron remnant clearance (GO:0034382)	1/7	0.173196	0.419085	0	0	6.06168	10.6281	LDLR
regulation of MDA-5 signaling pathway (GO:0039533)	1/7	0.173196	0.419085	0	0	6.06168	10.6281	ANKRD17
cyclic nucleotide transport (GO:0070729)	1/7	0.173196	0.419085	0	0	6.06168	10.6281	ABCC5
regulation of MHC class I biosynthetic process (GO:0045343)	1/7	0.173196	0.419085	0	0	6.06168	10.6281	HSPH1
detection of molecule of bacterial origin (GO:0032490)	1/7	0.173196	0.419085	0	0	6.06168	10.6281	SCARB1
regulation of myosin-light-chain-phosphatase activity (GO:0035507)	1/7	0.173196	0.419085	0	0	6.06168	10.6281	NUAK1
regulation of necrotic cell death (GO:0010939)	1/7	0.173196	0.419085	0	0	6.06168	10.6281	MT3
regulation of skeletal muscle contraction (GO:0014819)	1/7	0.173196	0.419085	0	0	6.06168	10.6281	KCNJ2
fatty acid elongation, monounsaturated fatty acid (GO:0034625)	1/7	0.173196	0.419085	0	0	6.06168	10.6281	ELOVL5
fatty acid elongation, polyunsaturated fatty acid (GO:0034626)	1/7	0.173196	0.419085	0	0	6.06168	10.6281	ELOVL5
fatty acid elongation, saturated fatty acid (GO:0019367)	1/7	0.173196	0.419085	0	0	6.06168	10.6281	ELOVL5
fatty acid elongation, unsaturated fatty acid (GO:0019368)	1/7	0.173196	0.419085	0	0	6.06168	10.6281	ELOVL5
regulation of T cell mediated immune response to tumor cell (GO:0002840)	1/7	0.173196	0.419085	0	0	6.06168	10.6281	HMGB1
G protein-coupled receptor internalization (GO:0002031)	1/7	0.173196	0.419085	0	0	6.06168	10.6281	ARRB1
glandular epithelial cell development (GO:0002068)	1/7	0.173196	0.419085	0	0	6.06168	10.6281	CDK6
regulation of tubulin deacetylation (GO:0090043)	1/7	0.173196	0.419085	0	0	6.06168	10.6281	MAPT
glutamine transport (GO:0006868)	1/7	0.173196	0.419085	0	0	6.06168	10.6281	SLC38A2
regulation of vesicle size (GO:0097494)	1/7	0.173196	0.419085	0	0	6.06168	10.6281	PICALM
heme transport (GO:0015886)	1/7	0.173196	0.419085	0	0	6.06168	10.6281	ABCC5
hemostasis (GO:0007599)	1/7	0.173196	0.419085	0	0	6.06168	10.6281	GPI
response to lead ion (GO:0010288)	1/7	0.173196	0.419085	0	0	6.06168	10.6281	MAPT
hyaluronan biosynthetic process (GO:0030213)	1/7	0.173196	0.419085	0	0	6.06168	10.6281	ABCC5
hyperosmotic response (GO:0006972)	1/7	0.173196	0.419085	0	0	6.06168	10.6281	ARHGEF2
ribosomal large subunit export from nucleus (GO:0000055)	1/7	0.173196	0.419085	0	0	6.06168	10.6281	XPO1
ribosomal small subunit export from nucleus (GO:0000056)	1/7	0.173196	0.419085	0	0	6.06168	10.6281	XPO1
rRNA-containing ribonucleoprotein complex export from nucleus (GO:0071428)	1/7	0.173196	0.419085	0	0	6.06168	10.6281	XPO1
serine transport (GO:0032329)	1/7	0.173196	0.419085	0	0	6.06168	10.6281	SLC38A2
synaptic transmission, dopaminergic (GO:0001963)	1/7	0.173196	0.419085	0	0	6.06168	10.6281	SNCA
maintenance of synapse structure (GO:0099558)	1/7	0.173196	0.419085	0	0	6.06168	10.6281	ERC1
terpenoid metabolic process (GO:0006721)	1/7	0.173196	0.419085	0	0	6.06168	10.6281	FDFT1
membrane fission (GO:0090148)	1/7	0.173196	0.419085	0	0	6.06168	10.6281	CORO1C
type B pancreatic cell development (GO:0003323)	1/7	0.173196	0.419085	0	0	6.06168	10.6281	CDK6
vascular wound healing (GO:0061042)	1/7	0.173196	0.419085	0	0	6.06168	10.6281	ADIPOR2
white fat cell differentiation (GO:0050872)	1/7	0.173196	0.419085	0	0	6.06168	10.6281	CTBP2
mRNA transcription by RNA polymerase II (GO:0042789)	1/7	0.173196	0.419085	0	0	6.06168	10.6281	ZBTB1
negative regulation by host of viral genome replication (GO:0044828)	1/7	0.173196	0.419085	0	0	6.06168	10.6281	VAPA
negative regulation of intracellular transport (GO:0032387)	1/7	0.173196	0.419085	0	0	6.06168	10.6281	CRYAB
negative regulation of mitochondrial outer membrane permeabilization involved in apoptotic signaling pathway (GO:1901029)	1/7	0.173196	0.419085	0	0	6.06168	10.6281	HSPA1A
negative regulation of nervous system process (GO:0031645)	1/7	0.173196	0.419085	0	0	6.06168	10.6281	TMEM98
negative regulation of oligodendrocyte differentiation (GO:0048715)	1/7	0.173196	0.419085	0	0	6.06168	10.6281	TMEM98
negative regulation of protein kinase activity by regulation of protein phosphorylation (GO:0044387)	1/7	0.173196	0.419085	0	0	6.06168	10.6281	CORO1C
negative regulation of ruffle assembly (GO:1900028)	1/7	0.173196	0.419085	0	0	6.06168	10.6281	KANK1
negative regulation of striated muscle tissue development (GO:0045843)	1/7	0.173196	0.419085	0	0	6.06168	10.6281	SIRT2
nucleobase catabolic process (GO:0046113)	1/7	0.173196	0.419085	0	0	6.06168	10.6281	DPYSL5
parallel actin filament bundle assembly (GO:0030046)	1/7	0.173196	0.419085	0	0	6.06168	10.6281	SPIRE1
pexophagy (GO:0000425)	1/7	0.173196	0.419085	0	0	6.06168	10.6281	SQSTM1
positive regulation of aspartic-type endopeptidase activity involved in amyloid precursor protein catabolic process (GO:1902961)	1/7	0.173196	0.419085	0	0	6.06168	10.6281	PICALM
positive regulation of B cell receptor signaling pathway (GO:0050861)	1/7	0.173196	0.419085	0	0	6.06168	10.6281	FOXP1
positive regulation of chemokine (C-X-C motif) ligand 2 production (GO:2000343)	1/7	0.173196	0.419085	0	0	6.06168	10.6281	HMGB1
positive regulation of gliogenesis (GO:0014015)	1/7	0.173196	0.419085	0	0	6.06168	10.6281	LRP2
positive regulation of histone H4 acetylation (GO:0090240)	1/7	0.173196	0.419085	0	0	6.06168	10.6281	ARRB1
positive regulation of interleukin-23 production (GO:0032747)	1/7	0.173196	0.419085	0	0	6.06168	10.6281	PLCG2
positive regulation of interleukin-5 production (GO:0032754)	1/7	0.173196	0.419085	0	0	6.06168	10.6281	PRKCZ
positive regulation of lamellipodium morphogenesis (GO:2000394)	1/7	0.173196	0.419085	0	0	6.06168	10.6281	CORO1C
positive regulation of lipopolysaccharide-mediated signaling pathway (GO:0031666)	1/7	0.173196	0.419085	0	0	6.06168	10.6281	SASH1
positive regulation of lymphocyte apoptotic process (GO:0070230)	1/7	0.173196	0.419085	0	0	6.06168	10.6281	FNIP1
positive regulation of miRNA metabolic process (GO:2000630)	1/7	0.173196	0.419085	0	0	6.06168	10.6281	NFKB1
positive regulation of NK T cell activation (GO:0051135)	1/7	0.173196	0.419085	0	0	6.06168	10.6281	HSPH1
positive regulation of podosome assembly (GO:0071803)	1/7	0.173196	0.419085	0	0	6.06168	10.6281	ASAP1
positive regulation of respiratory burst (GO:0060267)	1/7	0.173196	0.419085	0	0	6.06168	10.6281	INSR
positive regulation of T-helper 17 cell differentiation (GO:2000321)	1/7	0.173196	0.419085	0	0	6.06168	10.6281	NFKBIZ
positive regulation of vesicle fusion (GO:0031340)	1/7	0.173196	0.419085	0	0	6.06168	10.6281	SNCA
protein catabolic process in the vacuole (GO:0007039)	1/7	0.173196	0.419085	0	0	6.06168	10.6281	LAMP2
regulation of interleukin-6 production (GO:0032675)	5/110	0.173198	0.419085	0	0	1.73608	3.0439	PLCG2;ARRB1;PTPN11;HMGB1;ARHGEF2
protein localization to cell periphery (GO:1990778)	6/140	0.174264	0.4213	0	0	1.63306	2.85326	DPP6;PACS2;TSPAN5;ATP1B3;ATP1B1;EFR3B
regulation of cyclin-dependent protein kinase activity (GO:1904029)	3/54	0.175944	0.424629	0	0	2.14248	3.72275	CDKN1C;HSP90AB1;CAMK2N1
cytoplasmic microtubule organization (GO:0031122)	3/54	0.175944	0.424629	0	0	2.14248	3.72275	CLIP2;CLIP4;MAPT
regulation of G protein-coupled receptor signaling pathway (GO:0008277)	4/82	0.177669	0.425335	0	0	1.86871	3.22882	RNF157;GNG7;CALM1;CAMKMT
regulation of Wnt signaling pathway (GO:0030111)	5/111	0.177683	0.425335	0	0	1.71961	2.97106	AMER2;KANK1;WWOX;GRB10;FAM53B
positive regulation of ERK1 and ERK2 cascade (GO:0070374)	7/172	0.179897	0.425335	0	0	1.54772	2.65492	ARRB1;PTPN11;HMGB1;PRKCZ;MT3;MTURN;FERMT2
actin filament polymerization (GO:0030041)	2/29	0.181853	0.425335	0	0	2.69621	4.59584	PREX1;SPIRE1
beta-catenin-TCF complex assembly (GO:1904837)	2/29	0.181853	0.425335	0	0	2.69621	4.59584	TLE4;CREBBP
glial cell differentiation (GO:0010001)	2/29	0.181853	0.425335	0	0	2.69621	4.59584	RELN;SOX10
intrinsic apoptotic signaling pathway in response to endoplasmic reticulum stress (GO:0070059)	2/29	0.181853	0.425335	0	0	2.69621	4.59584	TMEM117;BCL2
limb development (GO:0060173)	2/29	0.181853	0.425335	0	0	2.69621	4.59584	SMOC1;LRP4
lipid catabolic process (GO:0016042)	2/29	0.181853	0.425335	0	0	2.69621	4.59584	MT3;SIRT2
transition metal ion homeostasis (GO:0055076)	2/29	0.181853	0.425335	0	0	2.69621	4.59584	MT3;PICALM
negative regulation of interferon-gamma production (GO:0032689)	2/29	0.181853	0.425335	0	0	2.69621	4.59584	PRNP;HMGB1
positive regulation of extrinsic apoptotic signaling pathway (GO:2001238)	2/29	0.181853	0.425335	0	0	2.69621	4.59584	WWOX;PAK2
protein ADP-ribosylation (GO:0006471)	2/29	0.181853	0.425335	0	0	2.69621	4.59584	TNKS;SIRT2
protein K11-linked ubiquitination (GO:0070979)	2/29	0.181853	0.425335	0	0	2.69621	4.59584	UBE2B;UBE2D3
phosphatidylinositol metabolic process (GO:0046488)	5/112	0.182212	0.425335	0	0	1.70345	2.90027	SLC27A1;PGAP1;PLCG2;PIP4K2A;SYNJ2
positive regulation of plasma membrane bounded cell projection assembly (GO:0120034)	4/83	0.183015	0.425335	0	0	1.84496	3.13309	P2RX7;CCP110;ARHGAP35;RHOQ
negative regulation of DNA-binding transcription factor activity (GO:0043433)	6/143	0.186219	0.425335	0	0	1.59705	2.68438	HDAC4;PRNP;IRAK2;ERBIN;ARRB1;MTURN
lymphocyte differentiation (GO:0030098)	4/84	0.188413	0.425335	0	0	1.8218	3.04081	HDAC4;PLCG2;PTPRJ;ZBTB7A
protein-containing complex disassembly (GO:0032984)	3/56	0.189433	0.425335	0	0	2.06142	3.42963	CSNK1A1;LAMP2;UBQLN1
tight junction assembly (GO:0120192)	3/56	0.189433	0.425335	0	0	2.06142	3.42963	AFDN;TBCD;PAK2
negative regulation of metabolic process (GO:0009892)	3/56	0.189433	0.425335	0	0	2.06142	3.42963	FLCN;PLCL1;LGR4
peptidyl-tyrosine modification (GO:0018212)	3/56	0.189433	0.425335	0	0	2.06142	3.42963	RELN;INSR;DYRK1A
regulation of ERK1 and ERK2 cascade (GO:0070372)	9/238	0.190477	0.425335	0	0	1.43446	2.37866	FLCN;CAMK2N1;ARRB1;PTPN11;HMGB1;PRKCZ;MT3;MTURN;FERMT2
positive regulation of cytokine production (GO:0001819)	12/335	0.190507	0.425335	0	0	1.3571	2.25016	CREBBP;CADM1;PLCG2;PTPN11;ARHGEF2;HMGB1;PRKCZ;SORL1;HSPA1B;NFKB1;HSPA1A;FOXP1
regulation of catecholamine secretion (GO:0050433)	2/30	0.191593	0.425335	0	0	2.59979	4.29584	SYT1;SNCA
regulation of long-term synaptic potentiation (GO:1900271)	2/30	0.191593	0.425335	0	0	2.59979	4.29584	RELN;SQSTM1
regulation of protein localization to membrane (GO:1905475)	2/30	0.191593	0.425335	0	0	2.59979	4.29584	STX7;SLC5A3
extrinsic apoptotic signaling pathway via death domain receptors (GO:0008625)	2/30	0.191593	0.425335	0	0	2.59979	4.29584	SORT1;BCL2
regulation of type I interferon-mediated signaling pathway (GO:0060338)	2/30	0.191593	0.425335	0	0	2.59979	4.29584	HSP90AB1;PTPN11
regulation of vasoconstriction (GO:0019229)	2/30	0.191593	0.425335	0	0	2.59979	4.29584	KCNMB4;ECE1
Golgi to plasma membrane protein transport (GO:0043001)	2/30	0.191593	0.425335	0	0	2.59979	4.29584	BBS2;VAMP2
synaptic vesicle cycle (GO:0099504)	2/30	0.191593	0.425335	0	0	2.59979	4.29584	VAMP2;SNCA
microtubule polymerization (GO:0046785)	2/30	0.191593	0.425335	0	0	2.59979	4.29584	NDE1;MAPT
morphogenesis of an epithelium (GO:0002009)	2/30	0.191593	0.425335	0	0	2.59979	4.29584	PRKX;SOX10
negative regulation of cytoskeleton organization (GO:0051494)	2/30	0.191593	0.425335	0	0	2.59979	4.29584	IQCJ-SCHIP1;KANK1
negative regulation of Notch signaling pathway (GO:0045746)	2/30	0.191593	0.425335	0	0	2.59979	4.29584	ARRB1;ZBTB7A
positive regulation of B cell proliferation (GO:0030890)	2/30	0.191593	0.425335	0	0	2.59979	4.29584	BCL2;IRS2
positive regulation of phosphate metabolic process (GO:0045937)	2/30	0.191593	0.425335	0	0	2.59979	4.29584	PTGES3;SNCA
regulation of cell cycle G2/M phase transition (GO:1902749)	4/85	0.193862	0.425335	0	0	1.79922	2.95182	HSP90AA1;NDE1;CCP110;YWHAG
positive regulation of protein catabolic process (GO:0045732)	4/85	0.193862	0.425335	0	0	1.79922	2.95182	HSP90AA1;WWP1;SNX9;SORL1
protein localization to presynapse (GO:1905383)	1/8	0.195362	0.425335	0	0	5.19546	8.48366	KIF5C
adenosine to inosine editing (GO:0006382)	1/8	0.195362	0.425335	0	0	5.19546	8.48366	ADARB2
pyrimidine nucleobase catabolic process (GO:0006208)	1/8	0.195362	0.425335	0	0	5.19546	8.48366	DPYSL5
anterograde axonal protein transport (GO:0099641)	1/8	0.195362	0.425335	0	0	5.19546	8.48366	KIF5C
regulation of acetyl-CoA biosynthetic process from pyruvate (GO:0010510)	1/8	0.195362	0.425335	0	0	5.19546	8.48366	PDK4
regulation of actin filament length (GO:0030832)	1/8	0.195362	0.425335	0	0	5.19546	8.48366	ARHGAP35
regulation of acyl-CoA biosynthetic process (GO:0050812)	1/8	0.195362	0.425335	0	0	5.19546	8.48366	PDK4
regulation of anion transport (GO:0044070)	1/8	0.195362	0.425335	0	0	5.19546	8.48366	CA2
regulation of apoptotic cell clearance (GO:2000425)	1/8	0.195362	0.425335	0	0	5.19546	8.48366	HMGB1
autophagosome-lysosome fusion (GO:0061909)	1/8	0.195362	0.425335	0	0	5.19546	8.48366	PIP4K2A
axo-dendritic protein transport (GO:0099640)	1/8	0.195362	0.425335	0	0	5.19546	8.48366	KIF5C
carbohydrate phosphorylation (GO:0046835)	1/8	0.195362	0.425335	0	0	5.19546	8.48366	ITPK1
regulation of chaperone-mediated autophagy (GO:1904714)	1/8	0.195362	0.425335	0	0	5.19546	8.48366	SNCA
cardiac muscle hypertrophy (GO:0003300)	1/8	0.195362	0.425335	0	0	5.19546	8.48366	HDAC4
regulation of cyclic-nucleotide phosphodiesterase activity (GO:0051342)	1/8	0.195362	0.425335	0	0	5.19546	8.48366	CALM1
regulation of cytoplasmic translational elongation (GO:1900247)	1/8	0.195362	0.425335	0	0	5.19546	8.48366	CPEB3
cell-cell adhesion mediated by cadherin (GO:0044331)	1/8	0.195362	0.425335	0	0	5.19546	8.48366	AFDN
regulation of dendritic spine maintenance (GO:1902950)	1/8	0.195362	0.425335	0	0	5.19546	8.48366	PRNP
regulation of dopamine uptake involved in synaptic transmission (GO:0051584)	1/8	0.195362	0.425335	0	0	5.19546	8.48366	SNCA
regulation of endodeoxyribonuclease activity (GO:0032071)	1/8	0.195362	0.425335	0	0	5.19546	8.48366	HMGB1
regulation of extent of cell growth (GO:0061387)	1/8	0.195362	0.425335	0	0	5.19546	8.48366	DNM2
cellular response to hepatocyte growth factor stimulus (GO:0035729)	1/8	0.195362	0.425335	0	0	5.19546	8.48366	SIRT2
chromatin silencing at telomere (GO:0006348)	1/8	0.195362	0.425335	0	0	5.19546	8.48366	SIRT2
commissural neuron axon guidance (GO:0071679)	1/8	0.195362	0.425335	0	0	5.19546	8.48366	NCAM1
coronary vasculature morphogenesis (GO:0060977)	1/8	0.195362	0.425335	0	0	5.19546	8.48366	LRP2
regulation of meiotic nuclear division (GO:0040020)	1/8	0.195362	0.425335	0	0	5.19546	8.48366	SIRT2
regulation of myeloid leukocyte differentiation (GO:0002761)	1/8	0.195362	0.425335	0	0	5.19546	8.48366	FOXP1
regulation of nitric oxide metabolic process (GO:0080164)	1/8	0.195362	0.425335	0	0	5.19546	8.48366	NOS1AP
regulation of nitrogen compound metabolic process (GO:0051171)	1/8	0.195362	0.425335	0	0	5.19546	8.48366	LDLR
dopamine uptake (GO:0090494)	1/8	0.195362	0.425335	0	0	5.19546	8.48366	SNCA
dynamin family protein polymerization involved in membrane fission (GO:0003373)	1/8	0.195362	0.425335	0	0	5.19546	8.48366	DNM2
dynamin family protein polymerization involved in mitochondrial fission (GO:0003374)	1/8	0.195362	0.425335	0	0	5.19546	8.48366	DNM2
regulation of protein glycosylation (GO:0060049)	1/8	0.195362	0.425335	0	0	5.19546	8.48366	MT3
regulation of protein K63-linked ubiquitination (GO:1900044)	1/8	0.195362	0.425335	0	0	5.19546	8.48366	SASH1
regulation of protein localization to early endosome (GO:1902965)	1/8	0.195362	0.425335	0	0	5.19546	8.48366	SORL1
regulation of protein localization to nucleolus (GO:1904749)	1/8	0.195362	0.425335	0	0	5.19546	8.48366	GLUL
regulation of RNA biosynthetic process (GO:2001141)	1/8	0.195362	0.425335	0	0	5.19546	8.48366	RALY
excitatory synapse assembly (GO:1904861)	1/8	0.195362	0.425335	0	0	5.19546	8.48366	GRID2
regulation of striated muscle tissue development (GO:0016202)	1/8	0.195362	0.425335	0	0	5.19546	8.48366	SIRT2
folic acid transport (GO:0015884)	1/8	0.195362	0.425335	0	0	5.19546	8.48366	ABCC5
forebrain neuron development (GO:0021884)	1/8	0.195362	0.425335	0	0	5.19546	8.48366	ROBO2
forebrain neuron differentiation (GO:0021879)	1/8	0.195362	0.425335	0	0	5.19546	8.48366	ZSWIM6
regulation of T-helper 2 cell differentiation (GO:0045628)	1/8	0.195362	0.425335	0	0	5.19546	8.48366	PRKCZ
regulation of transcription from RNA polymerase II promoter in response to oxidative stress (GO:0043619)	1/8	0.195362	0.425335	0	0	5.19546	8.48366	MT3
regulation of wound healing, spreading of epidermal cells (GO:1903689)	1/8	0.195362	0.425335	0	0	5.19546	8.48366	FERMT2
response to hepatocyte growth factor (GO:0035728)	1/8	0.195362	0.425335	0	0	5.19546	8.48366	SIRT2
histone H2A-K119 monoubiquitination (GO:0036353)	1/8	0.195362	0.425335	0	0	5.19546	8.48366	PCGF5
integrin activation (GO:0033622)	1/8	0.195362	0.425335	0	0	5.19546	8.48366	FERMT2
internal protein amino acid acetylation (GO:0006475)	1/8	0.195362	0.425335	0	0	5.19546	8.48366	MAPT
kidney epithelium development (GO:0072073)	1/8	0.195362	0.425335	0	0	5.19546	8.48366	FGF1
SREBP signaling pathway (GO:0032933)	1/8	0.195362	0.425335	0	0	5.19546	8.48366	SREBF2
T cell mediated cytotoxicity (GO:0001913)	1/8	0.195362	0.425335	0	0	5.19546	8.48366	CADM1
methionine metabolic process (GO:0006555)	1/8	0.195362	0.425335	0	0	5.19546	8.48366	MSRA
tubulin complex assembly (GO:0007021)	1/8	0.195362	0.425335	0	0	5.19546	8.48366	TBCD
mitophagy (GO:0000423)	1/8	0.195362	0.425335	0	0	5.19546	8.48366	SQSTM1
negative regulation by symbiont of host apoptotic process (GO:0033668)	1/8	0.195362	0.425335	0	0	5.19546	8.48366	BCL2L1
negative regulation of alpha-beta T cell differentiation (GO:0046639)	1/8	0.195362	0.425335	0	0	5.19546	8.48366	HMGB1
negative regulation of amyloid-beta clearance (GO:1900222)	1/8	0.195362	0.425335	0	0	5.19546	8.48366	CYP51A1
negative regulation of appetite (GO:0032099)	1/8	0.195362	0.425335	0	0	5.19546	8.48366	BBS2
negative regulation of glucose import (GO:0046325)	1/8	0.195362	0.425335	0	0	5.19546	8.48366	GRB10
negative regulation of lipid kinase activity (GO:0090219)	1/8	0.195362	0.425335	0	0	5.19546	8.48366	PIP4K2A
negative regulation of microglial cell activation (GO:1903979)	1/8	0.195362	0.425335	0	0	5.19546	8.48366	LDLR
negative regulation of mitochondrial membrane potential (GO:0010917)	1/8	0.195362	0.425335	0	0	5.19546	8.48366	MAPT
negative regulation of mitotic nuclear division (GO:0045839)	1/8	0.195362	0.425335	0	0	5.19546	8.48366	TOM1L2
negative regulation of neural precursor cell proliferation (GO:2000178)	1/8	0.195362	0.425335	0	0	5.19546	8.48366	SIRT2
negative regulation of response to reactive oxygen species (GO:1901032)	1/8	0.195362	0.425335	0	0	5.19546	8.48366	NFE2L2
neurotransmitter receptor diffusion trapping (GO:0099628)	1/8	0.195362	0.425335	0	0	5.19546	8.48366	GPHN
peptidyl-lysine hydroxylation (GO:0017185)	1/8	0.195362	0.425335	0	0	5.19546	8.48366	PLOD3
peptidyl-proline hydroxylation to 4-hydroxy-L-proline (GO:0018401)	1/8	0.195362	0.425335	0	0	5.19546	8.48366	P4HA1
peptidyl-serine autophosphorylation (GO:0036289)	1/8	0.195362	0.425335	0	0	5.19546	8.48366	DYRK1A
plasma membrane phospholipid scrambling (GO:0017121)	1/8	0.195362	0.425335	0	0	5.19546	8.48366	P2RX7
positive regulation of aspartic-type peptidase activity (GO:1905247)	1/8	0.195362	0.425335	0	0	5.19546	8.48366	PICALM
positive regulation of chromosome segregation (GO:0051984)	1/8	0.195362	0.425335	0	0	5.19546	8.48366	SIRT2
positive regulation of dendritic cell cytokine production (GO:0002732)	1/8	0.195362	0.425335	0	0	5.19546	8.48366	PLCG2
positive regulation of endocytic recycling (GO:2001137)	1/8	0.195362	0.425335	0	0	5.19546	8.48366	SORL1
positive regulation of fibroblast migration (GO:0010763)	1/8	0.195362	0.425335	0	0	5.19546	8.48366	PRKCE
positive regulation of leukocyte differentiation (GO:1902107)	1/8	0.195362	0.425335	0	0	5.19546	8.48366	HMGB1
positive regulation of meiotic nuclear division (GO:0045836)	1/8	0.195362	0.425335	0	0	5.19546	8.48366	SIRT2
positive regulation of myotube differentiation (GO:0010831)	1/8	0.195362	0.425335	0	0	5.19546	8.48366	ATP11A
positive regulation of oligodendrocyte differentiation (GO:0048714)	1/8	0.195362	0.425335	0	0	5.19546	8.48366	ZNF365
positive regulation of protein localization to early endosome (GO:1902966)	1/8	0.195362	0.425335	0	0	5.19546	8.48366	SORL1
positive regulation of protein localization to endosome (GO:1905668)	1/8	0.195362	0.425335	0	0	5.19546	8.48366	SORL1
positive regulation of ryanodine-sensitive calcium-release channel activity (GO:0060316)	1/8	0.195362	0.425335	0	0	5.19546	8.48366	CALM1
positive regulation of T-helper 2 cell cytokine production (GO:2000553)	1/8	0.195362	0.425335	0	0	5.19546	8.48366	PRKCZ
postsynaptic density organization (GO:0097106)	1/8	0.195362	0.425335	0	0	5.19546	8.48366	NRXN1
postsynaptic neurotransmitter receptor diffusion trapping (GO:0098970)	1/8	0.195362	0.425335	0	0	5.19546	8.48366	GPHN
cellular response to lectin (GO:1990858)	5/115	0.196048	0.425665	0	0	1.65674	2.69948	CREBBP;RPS6KA5;PLCG2;PAK2;NFKB1
stimulatory C-type lectin receptor signaling pathway (GO:0002223)	5/115	0.196048	0.425665	0	0	1.65674	2.69948	CREBBP;RPS6KA5;PLCG2;PAK2;NFKB1
cellular response to peptide (GO:1901653)	3/57	0.196274	0.425665	0	0	2.02314	3.29417	PRNP;ARHGEF2;IGF1R
regulation of reactive oxygen species metabolic process (GO:2000377)	3/57	0.196274	0.425665	0	0	2.02314	3.29417	MT3;SIRT2;SNCA
protein K48-linked ubiquitination (GO:0070936)	3/57	0.196274	0.425665	0	0	2.02314	3.29417	UBE2B;UBE2D3;KLHL3
response to interleukin-1 (GO:0070555)	4/86	0.199359	0.432021	0	0	1.77719	2.86598	HDAC4;IRAK2;NFKB1;SNCA
cytosolic transport (GO:0016482)	5/116	0.20074	0.433424	0	0	1.64173	2.6362	TBC1D5;SORT1;DENND2A;RHOBTB3;ERC1
protein palmitoylation (GO:0018345)	2/31	0.201398	0.433424	0	0	2.51001	4.02221	ZDHHC20;GLUL
regulation of cellular senescence (GO:2000772)	2/31	0.201398	0.433424	0	0	2.51001	4.02221	NUAK1;CDK6
cardiac muscle cell action potential involved in contraction (GO:0086002)	2/31	0.201398	0.433424	0	0	2.51001	4.02221	ATP1A1;KCNJ2
regulation of developmental growth (GO:0048638)	2/31	0.201398	0.433424	0	0	2.51001	4.02221	INSR;DNM2
vitamin transport (GO:0051180)	2/31	0.201398	0.433424	0	0	2.51001	4.02221	SLC27A1;SLC35F3
phospholipid translocation (GO:0045332)	2/31	0.201398	0.433424	0	0	2.51001	4.02221	P2RX7;ATP11A
positive regulation of protein targeting to mitochondrion (GO:1903955)	2/31	0.201398	0.433424	0	0	2.51001	4.02221	UBE2D3;SREBF2
positive regulation of Rho protein signal transduction (GO:0035025)	2/31	0.201398	0.433424	0	0	2.51001	4.02221	ARHGEF3;ARRB1
receptor metabolic process (GO:0043112)	3/58	0.203174	0.436241	0	0	1.98625	3.16547	DNM2;SNCA;PICALM
chordate embryonic development (GO:0043009)	3/58	0.203174	0.436241	0	0	1.98625	3.16547	FLCN;MBNL1;XYLT1
eye development (GO:0001654)	3/58	0.203174	0.436241	0	0	1.98625	3.16547	SMOC1;SIPA1L3;MEIS2
regulation of transcription from RNA polymerase II promoter in response to stress (GO:0043618)	4/87	0.204902	0.439615	0	0	1.75568	2.78315	DNAJB1;CREBBP;HSPA1A;NFE2L2
positive regulation of cell projection organization (GO:0031346)	5/117	0.205469	0.440493	0	0	1.62698	2.57464	TIAM2;ROBO2;RELN;SERPINI1;ARHGAP35
regulation of secretion by cell (GO:1903530)	3/59	0.21013	0.444337	0	0	1.95068	3.04312	SYT1;KCNMB4;VAMP2
phospholipid transport (GO:0015914)	3/59	0.21013	0.444337	0	0	1.95068	3.04312	SCARB1;ATP11A;LDLR
retrograde transport, endosome to Golgi (GO:0042147)	4/88	0.210491	0.444337	0	0	1.73469	2.7032	TBC1D5;DENND2A;RHOBTB3;ERC1
cellular response to glucose stimulus (GO:0071333)	2/32	0.21126	0.444337	0	0	2.42622	3.77196	TRA2B;IGF1R
regulation of intracellular protein transport (GO:0033157)	2/32	0.21126	0.444337	0	0	2.42622	3.77196	RUFY3;VAMP2
regulation of transcription involved in G1/S transition of mitotic cell cycle (GO:0000083)	2/32	0.21126	0.444337	0	0	2.42622	3.77196	CDK18;TFDP2
positive regulation of immune effector process (GO:0002699)	2/32	0.21126	0.444337	0	0	2.42622	3.77196	ANKRD17;PTPRJ
positive regulation of receptor signaling pathway via STAT (GO:1904894)	2/32	0.21126	0.444337	0	0	2.42622	3.77196	MGAT5;OCIAD1
innate immune response activating cell surface receptor signaling pathway (GO:0002220)	5/119	0.215036	0.444337	0	0	1.59828	2.45647	CREBBP;RPS6KA5;PLCG2;PAK2;NFKB1
positive regulation of cysteine-type endopeptidase activity involved in apoptotic process (GO:0043280)	5/119	0.215036	0.444337	0	0	1.59828	2.45647	HIP1;HMGB1;MAPT;BOK;SNCA
cellular response to organic cyclic compound (GO:0071407)	6/150	0.215286	0.444337	0	0	1.51887	2.33266	P2RX7;LARP1;CTNNA1;SPP1;ATP1A1;ADCY5
amyloid-beta formation (GO:0034205)	1/9	0.216935	0.444337	0	0	4.54579	6.94668	DYRK1A
quaternary ammonium group transport (GO:0015697)	1/9	0.216935	0.444337	0	0	4.54579	6.94668	SLC25A48
regulation of actin filament organization (GO:0110053)	1/9	0.216935	0.444337	0	0	4.54579	6.94668	ARHGAP35
bone cell development (GO:0098751)	1/9	0.216935	0.444337	0	0	4.54579	6.94668	FOXP1
regulation of endothelial cell differentiation (GO:0045601)	1/9	0.216935	0.444337	0	0	4.54579	6.94668	APOLD1
cellular response to forskolin (GO:1904322)	1/9	0.216935	0.444337	0	0	4.54579	6.94668	ADCY5
regulation of gap junction assembly (GO:1903596)	1/9	0.216935	0.444337	0	0	4.54579	6.94668	CNTNAP2
cellular response to leptin stimulus (GO:0044320)	1/9	0.216935	0.444337	0	0	4.54579	6.94668	MT3
cellular response to muramyl dipeptide (GO:0071225)	1/9	0.216935	0.444337	0	0	4.54579	6.94668	ARHGEF2
cellular response to nitric oxide (GO:0071732)	1/9	0.216935	0.444337	0	0	4.54579	6.94668	MT3
cellular response to reactive nitrogen species (GO:1902170)	1/9	0.216935	0.444337	0	0	4.54579	6.94668	MT3
cellular response to sterol depletion (GO:0071501)	1/9	0.216935	0.444337	0	0	4.54579	6.94668	SREBF2
regulation of interleukin-23 production (GO:0032667)	1/9	0.216935	0.444337	0	0	4.54579	6.94668	PLCG2
cholesterol catabolic process (GO:0006707)	1/9	0.216935	0.444337	0	0	4.54579	6.94668	MT3
regulation of PERK-mediated unfolded protein response (GO:1903897)	1/9	0.216935	0.444337	0	0	4.54579	6.94668	BOK
regulation of protein deacetylation (GO:0090311)	1/9	0.216935	0.444337	0	0	4.54579	6.94668	DYRK1A
regulation of respiratory burst (GO:0060263)	1/9	0.216935	0.444337	0	0	4.54579	6.94668	INSR
fatty acid alpha-oxidation (GO:0001561)	1/9	0.216935	0.444337	0	0	4.54579	6.94668	ALDH3A2
regulation of sterol biosynthetic process (GO:0106118)	1/9	0.216935	0.444337	0	0	4.54579	6.94668	SREBF2
regulation of tumor necrosis factor superfamily cytokine production (GO:1903555)	1/9	0.216935	0.444337	0	0	4.54579	6.94668	FOXP1
response to forskolin (GO:1904321)	1/9	0.216935	0.444337	0	0	4.54579	6.94668	ADCY5
response to leptin (GO:0044321)	1/9	0.216935	0.444337	0	0	4.54579	6.94668	LRP2
response to magnesium ion (GO:0032026)	1/9	0.216935	0.444337	0	0	4.54579	6.94668	SNCA
response to misfolded protein (GO:0051788)	1/9	0.216935	0.444337	0	0	4.54579	6.94668	CLU
histone phosphorylation (GO:0016572)	1/9	0.216935	0.444337	0	0	4.54579	6.94668	RPS6KA5
response to vitamin (GO:0033273)	1/9	0.216935	0.444337	0	0	4.54579	6.94668	SPP1
response to vitamin D (GO:0033280)	1/9	0.216935	0.444337	0	0	4.54579	6.94668	SPP1
intestinal cholesterol absorption (GO:0030299)	1/9	0.216935	0.444337	0	0	4.54579	6.94668	LDLR
L-phenylalanine metabolic process (GO:0006558)	1/9	0.216935	0.444337	0	0	4.54579	6.94668	QDPR
sterol catabolic process (GO:0016127)	1/9	0.216935	0.444337	0	0	4.54579	6.94668	MT3
type B pancreatic cell differentiation (GO:0003309)	1/9	0.216935	0.444337	0	0	4.54579	6.94668	CDK6
negative regulation of bone resorption (GO:0045779)	1/9	0.216935	0.444337	0	0	4.54579	6.94668	P2RX7
negative regulation of exocytosis (GO:0045920)	1/9	0.216935	0.444337	0	0	4.54579	6.94668	SNCA
negative regulation of glial cell differentiation (GO:0045686)	1/9	0.216935	0.444337	0	0	4.54579	6.94668	TMEM98
negative regulation of lipase activity (GO:0060192)	1/9	0.216935	0.444337	0	0	4.54579	6.94668	SORT1
negative regulation of membrane potential (GO:0045837)	1/9	0.216935	0.444337	0	0	4.54579	6.94668	MAPT
negative regulation of necroptotic process (GO:0060546)	1/9	0.216935	0.444337	0	0	4.54579	6.94668	ARHGEF2
negative regulation of protein-containing complex disassembly (GO:0043242)	1/9	0.216935	0.444337	0	0	4.54579	6.94668	CLEC16A
negative regulation of retrograde protein transport, ER to cytosol (GO:1904153)	1/9	0.216935	0.444337	0	0	4.54579	6.94668	SVIP
nucleoside triphosphate biosynthetic process (GO:0009142)	1/9	0.216935	0.444337	0	0	4.54579	6.94668	AK3
one-carbon compound transport (GO:0019755)	1/9	0.216935	0.444337	0	0	4.54579	6.94668	CA2
phosphatidylglycerol biosynthetic process (GO:0006655)	1/9	0.216935	0.444337	0	0	4.54579	6.94668	SLC27A1
positive regulation of autophagosome assembly (GO:2000786)	1/9	0.216935	0.444337	0	0	4.54579	6.94668	PIP4K2A
positive regulation of B cell differentiation (GO:0045579)	1/9	0.216935	0.444337	0	0	4.54579	6.94668	PPP2R3C
positive regulation of cell-cell adhesion mediated by cadherin (GO:2000049)	1/9	0.216935	0.444337	0	0	4.54579	6.94668	AFDN
positive regulation of fatty acid beta-oxidation (GO:0032000)	1/9	0.216935	0.444337	0	0	4.54579	6.94668	IRS2
positive regulation of inositol phosphate biosynthetic process (GO:0060732)	1/9	0.216935	0.444337	0	0	4.54579	6.94668	SNCA
positive regulation of ligase activity (GO:0051351)	1/9	0.216935	0.444337	0	0	4.54579	6.94668	MID1IP1
positive regulation of megakaryocyte differentiation (GO:0045654)	1/9	0.216935	0.444337	0	0	4.54579	6.94668	MTURN
positive regulation of mitochondrial membrane permeability involved in apoptotic process (GO:1902110)	1/9	0.216935	0.444337	0	0	4.54579	6.94668	BNIP3L
homophilic cell adhesion via plasma membrane adhesion molecules (GO:0007156)	3/60	0.217138	0.444427	0	0	1.91636	2.92671	ROBO2;CADM1;CNTN2
positive regulation of multicellular organismal process (GO:0051240)	12/345	0.217438	0.444717	0	0	1.31566	2.00749	SLC27A1;CADM1;THRA;ACSL1;ZBTB16;GRB10;GNAS;PTPN11;ADIPOR2;SORL1;FERMT2;IGF1R
regulation of cholesterol efflux (GO:0010874)	2/33	0.221168	0.450372	0	0	2.34783	3.54249	EEPD1;SREBF2
regulation of protein localization to cell surface (GO:2000008)	2/33	0.221168	0.450372	0	0	2.34783	3.54249	HSP90AB1;PICALM
signal transduction by p53 class mediator (GO:0072331)	2/33	0.221168	0.450372	0	0	2.34783	3.54249	NDRG1;BOK
negative chemotaxis (GO:0050919)	2/33	0.221168	0.450372	0	0	2.34783	3.54249	SEMA3C;SEMA4B
negative regulation of JNK cascade (GO:0046329)	2/33	0.221168	0.450372	0	0	2.34783	3.54249	DNAJA1;TAOK3
positive regulation of histone modification (GO:0031058)	2/33	0.221168	0.450372	0	0	2.34783	3.54249	RPS6KA5;ARRB1
negative regulation of translation (GO:0017148)	4/90	0.221793	0.451318	0	0	1.69418	2.55145	FXR1;LARP1;CPEB3;CPEB4
regulation of transcription by RNA polymerase II (GO:0006357)	65/2206	0.223813	0.454551	0	0	1.1166	1.67149	THRA;TCF25;ZNF292;UBE2D3;TCF20;ARRB1;HMGB1;FGF1;IKZF2;N4BP2L2;FLCN;RPS6KA5;PKNOX1;TEAD1;ZHX2;TFEB;ARID5B;SOX10;SIRT2;SREBF2;FOXP1;NCOR2;ELF1;ELF2;AEBP2;TFDP2;NCOA7;ARHGEF2;SQSTM1;RHOQ;HDAC4;NFAT5;NFIX;CTBP2;TNKS;ZBTB1;FOXK1;CXXC5;PHF21A;NPAS3;DNAJB1;PURA;ATXN1;RAD21;HIVEP3;HIVEP2;FNIP1;ZBTB7A;SNCA;WWOX;CREBBP;JUND;KDM4C;PCGF5;ZBTB16;SMARCA2;MEIS2;NFKB1;NFIA;CREBRF;GTF2IRD1;CPEB3;SSBP3;ZNF652;NFE2…
regulation of endocytosis (GO:0030100)	3/61	0.224193	0.454551	0	0	1.88322	2.81589	HIP1;SNCA;PICALM
response to light stimulus (GO:0009416)	3/61	0.224193	0.454551	0	0	1.88322	2.81589	MAPK10;UBE2B;UBE4B
pattern recognition receptor signaling pathway (GO:0002221)	3/61	0.224193	0.454551	0	0	1.88322	2.81589	IRAK2;PLCG2;HMGB1
positive regulation of interleukin-8 production (GO:0032757)	3/61	0.224193	0.454551	0	0	1.88322	2.81589	HMGB1;HSPA1B;HSPA1A
toll-like receptor signaling pathway (GO:0002224)	4/91	0.227504	0.460098	0	0	1.67462	2.47942	IRAK2;UBE2D3;PLCG2;HMGB1
positive regulation of supramolecular fiber organization (GO:1902905)	4/91	0.227504	0.460098	0	0	1.67462	2.47942	PRKCE;SNX9;MAPT;CLU
regulation of activated T cell proliferation (GO:0046006)	2/34	0.231111	0.460098	0	0	2.27434	3.33159	PRNP;HMGB1
B cell receptor signaling pathway (GO:0050853)	2/34	0.231111	0.460098	0	0	2.27434	3.33159	PLCG2;BCL2
histone lysine methylation (GO:0034968)	2/34	0.231111	0.460098	0	0	2.27434	3.33159	SMYD3;KDM6A
phosphatidylinositol 3-kinase signaling (GO:0014065)	2/34	0.231111	0.460098	0	0	2.27434	3.33159	SIRT2;IGF1R
phosphatidylserine metabolic process (GO:0006658)	2/34	0.231111	0.460098	0	0	2.27434	3.33159	SLC27A1;MBOAT2
positive regulation of calcium ion transport into cytosol (GO:0010524)	2/34	0.231111	0.460098	0	0	2.27434	3.33159	P2RX7;SNCA
positive regulation of DNA binding (GO:0043388)	2/34	0.231111	0.460098	0	0	2.27434	3.33159	HMGB1;SIRT2
positive regulation of interleukin-12 production (GO:0032735)	2/34	0.231111	0.460098	0	0	2.27434	3.33159	PLCG2;HMGB1
positive regulation of protein dephosphorylation (GO:0035307)	2/34	0.231111	0.460098	0	0	2.27434	3.33159	HSP90AB1;CALM1
positive regulation of release of sequestered calcium ion into cytosol (GO:0051281)	2/34	0.231111	0.460098	0	0	2.27434	3.33159	CALM1;SNCA
protein localization to chromosome (GO:0034502)	2/34	0.231111	0.460098	0	0	2.27434	3.33159	TNKS;RAD21
positive regulation of transmembrane receptor protein serine/threonine kinase signaling pathway (GO:0090100)	4/92	0.233251	0.460098	0	0	1.6555	2.40981	CDKN1C;FLCN;CREBBP;HSP90AB1
protein poly-ADP-ribosylation (GO:0070212)	1/10	0.237931	0.460098	0	0	4.0405	5.80125	TNKS
receptor recycling (GO:0001881)	1/10	0.237931	0.460098	0	0	4.0405	5.80125	SORL1
apical protein localization (GO:0045176)	1/10	0.237931	0.460098	0	0	4.0405	5.80125	MAL
aromatic amino acid family metabolic process (GO:0009072)	1/10	0.237931	0.460098	0	0	4.0405	5.80125	QDPR
regulation of attachment of spindle microtubules to kinetochore (GO:0051988)	1/10	0.237931	0.460098	0	0	4.0405	5.80125	SIRT2
regulation of axon guidance (GO:1902667)	1/10	0.237931	0.460098	0	0	4.0405	5.80125	ZSWIM6
B cell homeostasis (GO:0001782)	1/10	0.237931	0.460098	0	0	4.0405	5.80125	PPP2R3C
cAMP biosynthetic process (GO:0006171)	1/10	0.237931	0.460098	0	0	4.0405	5.80125	ADCY5
regulation of epithelial cell apoptotic process (GO:1904035)	1/10	0.237931	0.460098	0	0	4.0405	5.80125	BOK
cellular response to leucine starvation (GO:1990253)	1/10	0.237931	0.460098	0	0	4.0405	5.80125	SESN1
regulation of glycoprotein biosynthetic process (GO:0010559)	1/10	0.237931	0.460098	0	0	4.0405	5.80125	MT3
cellular response to oxygen levels (GO:0071453)	1/10	0.237931	0.460098	0	0	4.0405	5.80125	CPEB4
regulation of histone phosphorylation (GO:0033127)	1/10	0.237931	0.460098	0	0	4.0405	5.80125	RPS6KA5
regulation of hydrogen peroxide-induced cell death (GO:1903205)	1/10	0.237931	0.460098	0	0	4.0405	5.80125	NFE2L2
chondroitin sulfate proteoglycan metabolic process (GO:0050654)	1/10	0.237931	0.460098	0	0	4.0405	5.80125	XYLT1
ectoderm development (GO:0007398)	1/10	0.237931	0.460098	0	0	4.0405	5.80125	AMER2
regulation of podosome assembly (GO:0071801)	1/10	0.237931	0.460098	0	0	4.0405	5.80125	ASAP1
regulation of postsynaptic neurotransmitter receptor activity (GO:0098962)	1/10	0.237931	0.460098	0	0	4.0405	5.80125	DLGAP1
regulation of protein neddylation (GO:2000434)	1/10	0.237931	0.460098	0	0	4.0405	5.80125	DCUN1D1
regulation of store-operated calcium entry (GO:2001256)	1/10	0.237931	0.460098	0	0	4.0405	5.80125	SARAF
formation of translation preinitiation complex (GO:0001731)	1/10	0.237931	0.460098	0	0	4.0405	5.80125	EIF5
regulation of T-helper 17 cell differentiation (GO:2000319)	1/10	0.237931	0.460098	0	0	4.0405	5.80125	NFKBIZ
removal of superoxide radicals (GO:0019430)	1/10	0.237931	0.460098	0	0	4.0405	5.80125	MT3
granulocyte activation (GO:0036230)	1/10	0.237931	0.460098	0	0	4.0405	5.80125	PREX1
histone H2B ubiquitination (GO:0033523)	1/10	0.237931	0.460098	0	0	4.0405	5.80125	WAC
histone H3-K36 demethylation (GO:0070544)	1/10	0.237931	0.460098	0	0	4.0405	5.80125	KDM4C
I-kappaB phosphorylation (GO:0007252)	1/10	0.237931	0.460098	0	0	4.0405	5.80125	ERC1
ionotropic glutamate receptor signaling pathway (GO:0035235)	1/10	0.237931	0.460098	0	0	4.0405	5.80125	CPEB4
iron ion transmembrane transport (GO:0034755)	1/10	0.237931	0.460098	0	0	4.0405	5.80125	ABCC5
lipid droplet formation (GO:0140042)	1/10	0.237931	0.460098	0	0	4.0405	5.80125	SQLE
lipid phosphorylation (GO:0046834)	1/10	0.237931	0.460098	0	0	4.0405	5.80125	DGKI
monocyte activation (GO:0042117)	1/10	0.237931	0.460098	0	0	4.0405	5.80125	FOXP1
myelin maintenance (GO:0043217)	1/10	0.237931	0.460098	0	0	4.0405	5.80125	CLU
negative regulation of glycolytic process (GO:0045820)	1/10	0.237931	0.460098	0	0	4.0405	5.80125	HDAC4
negative regulation of interferon-beta production (GO:0032688)	1/10	0.237931	0.460098	0	0	4.0405	5.80125	PPM1B
negative regulation of peptidyl-lysine acetylation (GO:2000757)	1/10	0.237931	0.460098	0	0	4.0405	5.80125	SNCA
negative regulation of protein exit from endoplasmic reticulum (GO:0070862)	1/10	0.237931	0.460098	0	0	4.0405	5.80125	SVIP
negative regulation of purine nucleotide metabolic process (GO:1900543)	1/10	0.237931	0.460098	0	0	4.0405	5.80125	HDAC4
negative regulation of sodium ion transmembrane transport (GO:1902306)	1/10	0.237931	0.460098	0	0	4.0405	5.80125	PRKCE
negative regulation of sodium ion transmembrane transporter activity (GO:2000650)	1/10	0.237931	0.460098	0	0	4.0405	5.80125	PRKCE
negative regulation of transforming growth factor beta production (GO:0071635)	1/10	0.237931	0.460098	0	0	4.0405	5.80125	HSP90AB1
negative regulation of transmembrane transport (GO:0034763)	1/10	0.237931	0.460098	0	0	4.0405	5.80125	IRS2
negative regulation of voltage-gated calcium channel activity (GO:1901386)	1/10	0.237931	0.460098	0	0	4.0405	5.80125	CALM1
neuron projection fasciculation (GO:0106030)	1/10	0.237931	0.460098	0	0	4.0405	5.80125	ARHGAP35
peptidyl-lysine acetylation (GO:0018394)	1/10	0.237931	0.460098	0	0	4.0405	5.80125	CREBBP
positive regulation of behavior (GO:0048520)	1/10	0.237931	0.460098	0	0	4.0405	5.80125	SGIP1
positive regulation of dendritic spine morphogenesis (GO:0061003)	1/10	0.237931	0.460098	0	0	4.0405	5.80125	RELN
positive regulation of mRNA 3'-end processing (GO:0031442)	1/10	0.237931	0.460098	0	0	4.0405	5.80125	CPEB3
positive regulation of protein sumoylation (GO:0033235)	1/10	0.237931	0.460098	0	0	4.0405	5.80125	HDAC4
positive regulation of RIG-I signaling pathway (GO:1900246)	1/10	0.237931	0.460098	0	0	4.0405	5.80125	ANKRD17
positive regulation of transcription by RNA polymerase III (GO:0045945)	1/10	0.237931	0.460098	0	0	4.0405	5.80125	RPTOR
presynaptic membrane assembly (GO:0097105)	1/10	0.237931	0.460098	0	0	4.0405	5.80125	LRP4
protein K11-linked deubiquitination (GO:0035871)	1/10	0.237931	0.460098	0	0	4.0405	5.80125	OTUD7A
cellular response to reactive oxygen species (GO:0034614)	3/63	0.238433	0.460433	0	0	1.82026	2.60965	MAPT;AGAP3;NFE2L2
neuropeptide signaling pathway (GO:0007218)	3/63	0.238433	0.460433	0	0	1.82026	2.60965	SORT1;SORCS2;SORL1
regulation of mitotic cell cycle phase transition (GO:1901990)	7/188	0.240809	0.462364	0	0	1.40974	2.00712	HSP90AA1;ANAPC16;NDE1;CCP110;TMEM14B;YWHAG;SIRT2
regulation of blood circulation (GO:1903522)	2/35	0.241083	0.462364	0	0	2.20531	3.13731	KCNMB4;ECE1
bicarbonate transport (GO:0015701)	2/35	0.241083	0.462364	0	0	2.20531	3.13731	CYB5R4;CA2
blood vessel diameter maintenance (GO:0097746)	2/35	0.241083	0.462364	0	0	2.20531	3.13731	KCNMB4;ECE1
cellular response to amyloid-beta (GO:1904646)	2/35	0.241083	0.462364	0	0	2.20531	3.13731	PRNP;IGF1R
regulation of ion transmembrane transport (GO:0034765)	2/35	0.241083	0.462364	0	0	2.20531	3.13731	P2RX7;KCNJ2
regulation of mitotic spindle organization (GO:0060236)	2/35	0.241083	0.462364	0	0	2.20531	3.13731	HSPA1B;HSPA1A
regulation of protein polymerization (GO:0032271)	2/35	0.241083	0.462364	0	0	2.20531	3.13731	HSP90AA1;MAPT
regulation of T cell receptor signaling pathway (GO:0050856)	2/35	0.241083	0.462364	0	0	2.20531	3.13731	PRNP;PTPRJ
semaphorin-plexin signaling pathway (GO:0071526)	2/35	0.241083	0.462364	0	0	2.20531	3.13731	SEMA3C;SEMA4B
platelet degranulation (GO:0002576)	5/125	0.244524	0.468511	0	0	1.51789	2.13786	LAMP2;SELENOP;PSAP;CALM1;CLU
proteasome-mediated ubiquitin-dependent protein catabolic process (GO:0043161)	11/321	0.244622	0.468511	0	0	1.29459	1.82283	SPSB1;ANAPC16;UBE2B;UBE2D3;UBQLN1;WWP1;UBE4B;ARRB1;AGAP3;SIRT2;NFE2L2
interleukin-1-mediated signaling pathway (GO:0070498)	4/94	0.244849	0.468625	0	0	1.61855	2.27748	RPS6KA5;IRAK2;SQSTM1;NFKB1
negative regulation of cell cycle process (GO:0010948)	3/64	0.24561	0.469761	0	0	1.79033	2.51364	TOM1L2;TFDP2;CCP110
phosphatidylinositol biosynthetic process (GO:0006661)	5/126	0.24954	0.470395	0	0	1.50527	2.08952	SLC27A1;PLCG2;PIP4K2A;SYNJ2;EFR3B
skeletal system development (GO:0001501)	6/158	0.250237	0.470395	0	0	1.43833	1.99259	WWOX;ANKH;ZBTB16;GNAS;XYLT1;ITGB8
organonitrogen compound biosynthetic process (GO:1901566)	6/158	0.250237	0.470395	0	0	1.43833	1.99259	ALDH3A2;SLC27A1;SGMS1;VAPA;ELOVL5;GPHN
axonal transport (GO:0098930)	2/36	0.251072	0.470395	0	0	2.14034	2.95798	KIF1A;MAPT
regulation of cardiac muscle contraction (GO:0055117)	2/36	0.251072	0.470395	0	0	2.14034	2.95798	ATP1B1;CALM1
regulation of cell cycle G1/S phase transition (GO:1902806)	2/36	0.251072	0.470395	0	0	2.14034	2.95798	PLCG2;TMEM14B
regulation of sodium ion transport (GO:0002028)	2/36	0.251072	0.470395	0	0	2.14034	2.95798	P2RX7;ATP1A1
transition metal ion transport (GO:0000041)	2/36	0.251072	0.470395	0	0	2.14034	2.95798	SLC31A2;MT3
Wnt signaling pathway, calcium modulating pathway (GO:0007223)	2/36	0.251072	0.470395	0	0	2.14034	2.95798	GNAO1;CALM1
positive regulation of cytokine-mediated signaling pathway (GO:0001961)	2/36	0.251072	0.470395	0	0	2.14034	2.95798	HSPA1B;HSPA1A
positive regulation of interferon-beta production (GO:0032728)	2/36	0.251072	0.470395	0	0	2.14034	2.95798	HSP90AA1;PTPN11
positive regulation of substrate adhesion-dependent cell spreading (GO:1900026)	2/36	0.251072	0.470395	0	0	2.14034	2.95798	DOCK1;FERMT2
positive regulation of T cell mediated immunity (GO:0002711)	2/36	0.251072	0.470395	0	0	2.14034	2.95798	STX7;ZBTB1
response to lipopolysaccharide (GO:0032496)	6/159	0.254717	0.470395	0	0	1.42886	1.95411	SCARB1;ERBIN;HMGB1;NFKB1;FOXP1;SNCA
cellular transition metal ion homeostasis (GO:0046916)	4/96	0.256571	0.470395	0	0	1.5832	2.1537	COX19;PRNP;SLC31A2;MT3
protein localization to phagophore assembly site (GO:0034497)	1/11	0.258365	0.470395	0	0	3.63626	4.92126	PACS2
actin filament network formation (GO:0051639)	1/11	0.258365	0.470395	0	0	3.63626	4.92126	SPIRE1
protein polyglutamylation (GO:0018095)	1/11	0.258365	0.470395	0	0	3.63626	4.92126	TTLL5
alcohol catabolic process (GO:0046164)	1/11	0.258365	0.470395	0	0	3.63626	4.92126	MT3
aminoglycan metabolic process (GO:0006022)	1/11	0.258365	0.470395	0	0	3.63626	4.92126	XYLT1
angiogenesis involved in wound healing (GO:0060055)	1/11	0.258365	0.470395	0	0	3.63626	4.92126	ADIPOR2
rDNA heterochromatin assembly (GO:0000183)	1/11	0.258365	0.470395	0	0	3.63626	4.92126	SIRT2
axonal transport of mitochondrion (GO:0019896)	1/11	0.258365	0.470395	0	0	3.63626	4.92126	MAPT
regulation of calcium ion transmembrane transport via high voltage-gated calcium channel (GO:1902514)	1/11	0.258365	0.470395	0	0	3.63626	4.92126	NOS1AP
calcineurin-NFAT signaling cascade (GO:0033173)	1/11	0.258365	0.470395	0	0	3.63626	4.92126	NFAT5
carnitine shuttle (GO:0006853)	1/11	0.258365	0.470395	0	0	3.63626	4.92126	MID1IP1
cell-cell junction maintenance (GO:0045217)	1/11	0.258365	0.470395	0	0	3.63626	4.92126	FERMT2
regulation of endocytic recycling (GO:2001135)	1/11	0.258365	0.470395	0	0	3.63626	4.92126	SORL1
regulation of gene expression by genetic imprinting (GO:0006349)	1/11	0.258365	0.470395	0	0	3.63626	4.92126	PCGF5
cellular response to superoxide (GO:0071451)	1/11	0.258365	0.470395	0	0	3.63626	4.92126	MT3
copper ion transport (GO:0006825)	1/11	0.258365	0.470395	0	0	3.63626	4.92126	SLC31A2
cyclooxygenase pathway (GO:0019371)	1/11	0.258365	0.470395	0	0	3.63626	4.92126	PTGES3
regulation of mitochondrial depolarization (GO:0051900)	1/11	0.258365	0.470395	0	0	3.63626	4.92126	BCL2
desensitization of G protein-coupled receptor signaling pathway (GO:0002029)	1/11	0.258365	0.470395	0	0	3.63626	4.92126	ARRB1
regulation of mRNA 3'-end processing (GO:0031440)	1/11	0.258365	0.470395	0	0	3.63626	4.92126	PAPOLA
regulation of pH (GO:0006885)	1/11	0.258365	0.470395	0	0	3.63626	4.92126	PDK4
regulation of phospholipase activity (GO:0010517)	1/11	0.258365	0.470395	0	0	3.63626	4.92126	SNCA
enteric nervous system development (GO:0048484)	1/11	0.258365	0.470395	0	0	3.63626	4.92126	SOX10
erythrocyte development (GO:0048821)	1/11	0.258365	0.470395	0	0	3.63626	4.92126	ZBTB7A
establishment of endothelial intestinal barrier (GO:0090557)	1/11	0.258365	0.470395	0	0	3.63626	4.92126	AFDN
regulation of T-helper 2 cell cytokine production (GO:2000551)	1/11	0.258365	0.470395	0	0	3.63626	4.92126	PRKCZ
regulation of toll-like receptor 9 signaling pathway (GO:0034163)	1/11	0.258365	0.470395	0	0	3.63626	4.92126	HMGB1
glutamine family amino acid biosynthetic process (GO:0009084)	1/11	0.258365	0.470395	0	0	3.63626	4.92126	GLUL
Golgi to lysosome transport (GO:0090160)	1/11	0.258365	0.470395	0	0	3.63626	4.92126	SORT1
hepatocyte growth factor receptor signaling pathway (GO:0048012)	1/11	0.258365	0.470395	0	0	3.63626	4.92126	SIRT2
insulin-like growth factor receptor signaling pathway (GO:0048009)	1/11	0.258365	0.470395	0	0	3.63626	4.92126	IGF1R
intestinal lipid absorption (GO:0098856)	1/11	0.258365	0.470395	0	0	3.63626	4.92126	LDLR
sphingomyelin metabolic process (GO:0006684)	1/11	0.258365	0.470395	0	0	3.63626	4.92126	SGMS1
T cell homeostasis (GO:0043029)	1/11	0.258365	0.470395	0	0	3.63626	4.92126	PPP2R3C
V(D)J recombination (GO:0033151)	1/11	0.258365	0.470395	0	0	3.63626	4.92126	HMGB1
monocyte differentiation (GO:0030224)	1/11	0.258365	0.470395	0	0	3.63626	4.92126	PIR
negative regulation of activated T cell proliferation (GO:0046007)	1/11	0.258365	0.470395	0	0	3.63626	4.92126	PRNP
negative regulation of bone remodeling (GO:0046851)	1/11	0.258365	0.470395	0	0	3.63626	4.92126	P2RX7
negative regulation of defense response to virus (GO:0050687)	1/11	0.258365	0.470395	0	0	3.63626	4.92126	PPM1B
negative regulation of interleukin-17 production (GO:0032700)	1/11	0.258365	0.470395	0	0	3.63626	4.92126	PRNP
negative regulation of nuclear division (GO:0051784)	1/11	0.258365	0.470395	0	0	3.63626	4.92126	TOM1L2
negative regulation of programmed necrotic cell death (GO:0062099)	1/11	0.258365	0.470395	0	0	3.63626	4.92126	ARHGEF2
negative regulation of protein localization to cell surface (GO:2000009)	1/11	0.258365	0.470395	0	0	3.63626	4.92126	PICALM
negative regulation of protein maturation (GO:1903318)	1/11	0.258365	0.470395	0	0	3.63626	4.92126	PRNP
negative regulation of sprouting angiogenesis (GO:1903671)	1/11	0.258365	0.470395	0	0	3.63626	4.92126	EPN2
negative regulation of steroid biosynthetic process (GO:0010894)	1/11	0.258365	0.470395	0	0	3.63626	4.92126	NFKB1
peptidyl-proline hydroxylation (GO:0019511)	1/11	0.258365	0.470395	0	0	3.63626	4.92126	P4HA1
PERK-mediated unfolded protein response (GO:0036499)	1/11	0.258365	0.470395	0	0	3.63626	4.92126	NFE2L2
positive regulation by host of viral process (GO:0044794)	1/11	0.258365	0.470395	0	0	3.63626	4.92126	VAPA
positive regulation of bone resorption (GO:0045780)	1/11	0.258365	0.470395	0	0	3.63626	4.92126	SPP1
positive regulation of chondrocyte differentiation (GO:0032332)	1/11	0.258365	0.470395	0	0	3.63626	4.92126	ZBTB16
positive regulation of cytoplasmic transport (GO:1903651)	1/11	0.258365	0.470395	0	0	3.63626	4.92126	SORL1
positive regulation of integrin activation (GO:0033625)	1/11	0.258365	0.470395	0	0	3.63626	4.92126	FERMT2
positive regulation of interleukin-13 production (GO:0032736)	1/11	0.258365	0.470395	0	0	3.63626	4.92126	PRKCZ
positive regulation of lipid localization (GO:1905954)	1/11	0.258365	0.470395	0	0	3.63626	4.92126	NFKB1
positive regulation of posttranscriptional gene silencing (GO:0060148)	1/11	0.258365	0.470395	0	0	3.63626	4.92126	FXR1
positive regulation of vacuole organization (GO:0044090)	1/11	0.258365	0.470395	0	0	3.63626	4.92126	PIP4K2A
positive regulation of viral release from host cell (GO:1902188)	1/11	0.258365	0.470395	0	0	3.63626	4.92126	VAPA
positive regulation of voltage-gated potassium channel activity (GO:1903818)	1/11	0.258365	0.470395	0	0	3.63626	4.92126	NOS1AP
positive regulation of cell cycle (GO:0045787)	3/66	0.260061	0.47288	0	0	1.73332	2.3345	ANKRD17;USP22;MEIS2
anterograde axonal transport (GO:0008089)	2/37	0.261073	0.47288	0	0	2.07908	2.79211	KIF5C;KIF1A
regulation of protein autophosphorylation (GO:0031952)	2/37	0.261073	0.47288	0	0	2.07908	2.79211	RASSF2;CALM1
glutamate receptor signaling pathway (GO:0007215)	2/37	0.261073	0.47288	0	0	2.07908	2.79211	GRID2;CPEB4
lysosome localization (GO:0032418)	2/37	0.261073	0.47288	0	0	2.07908	2.79211	FLCN;TFEB
phagocytosis, engulfment (GO:0006911)	2/37	0.261073	0.47288	0	0	2.07908	2.79211	DOCK1;RHOBTB1
positive regulation of cytokinesis (GO:0032467)	2/37	0.261073	0.47288	0	0	2.07908	2.79211	PRKCE;PKP4
negative regulation of cellular process (GO:0048523)	18/566	0.26108	0.47288	0	0	1.19948	1.61081	BNIP3L;CTBP2;PTPRJ;PDS5B;CLU;SMARCA2;MT3;SIRT2;FLCN;CDK6;TMEM98;CAMK2N1;CLMN;BCL2;CRYAB;FERMT2;HSPA1B;HSPA1A
muscle contraction (GO:0006936)	5/129	0.264742	0.479204	0	0	1.46862	1.9518	GNAO1;DTNA;SORBS1;CALM1;CRYAB
regulation of epidermal growth factor receptor signaling pathway (GO:0042058)	3/67	0.267328	0.48326	0	0	1.70614	2.25088	HIP1;SH3KBP1;PTPRJ
vascular endothelial growth factor receptor signaling pathway (GO:0048010)	3/67	0.267328	0.48326	0	0	1.70614	2.25088	HSP90AA1;DOCK1;PAK2
cellular protein localization (GO:0034613)	11/329	0.269504	0.486879	0	0	1.26149	1.65403	BBS2;CNTNAP2;COPA;GRID2;PACS2;TBC1D5;STX7;CNTN2;SNX9;ARHGEF2;FERMT2
regulation of apoptotic signaling pathway (GO:2001233)	2/38	0.271076	0.486983	0	0	2.02122	2.63841	SGMS1;BCL2
negative regulation of proteasomal protein catabolic process (GO:1901799)	2/38	0.271076	0.486983	0	0	2.02122	2.63841	HSP90AB1;WAC
negative regulation of ubiquitin-dependent protein catabolic process (GO:2000059)	2/38	0.271076	0.486983	0	0	2.02122	2.63841	HSP90AB1;WAC
response to UV (GO:0009411)	4/99	0.274356	0.486983	0	0	1.53296	1.98263	CREBBP;UBE2B;ZBTB1;UBE4B
regulation of translational initiation (GO:0006446)	3/68	0.274619	0.486983	0	0	1.67981	2.17094	CTIF;LARP1;EIF5
protein localization to synapse (GO:0035418)	1/12	0.278251	0.486983	0	0	3.30552	4.22853	NRXN1
adipose tissue development (GO:0060612)	1/12	0.278251	0.486983	0	0	3.30552	4.22853	ARID5B
pyrimidine nucleobase metabolic process (GO:0006206)	1/12	0.278251	0.486983	0	0	3.30552	4.22853	DPYSL5
regulation of alcohol biosynthetic process (GO:1902930)	1/12	0.278251	0.486983	0	0	3.30552	4.22853	SREBF2
autophagy of peroxisome (GO:0030242)	1/12	0.278251	0.486983	0	0	3.30552	4.22853	SQSTM1
axonal fasciculation (GO:0007413)	1/12	0.278251	0.486983	0	0	3.30552	4.22853	ARHGAP35
regulation of CD4-positive, alpha-beta T cell differentiation (GO:0043370)	1/12	0.278251	0.486983	0	0	3.30552	4.22853	HMGB1
brain morphogenesis (GO:0048854)	1/12	0.278251	0.486983	0	0	3.30552	4.22853	BBS2
regulation of cell communication by electrical coupling involved in cardiac conduction (GO:1901844)	1/12	0.278251	0.486983	0	0	3.30552	4.22853	CALM1
calcineurin-mediated signaling (GO:0097720)	1/12	0.278251	0.486983	0	0	3.30552	4.22853	NFAT5
calcium ion-regulated exocytosis of neurotransmitter (GO:0048791)	1/12	0.278251	0.486983	0	0	3.30552	4.22853	SYT1
catecholamine biosynthetic process (GO:0042423)	1/12	0.278251	0.486983	0	0	3.30552	4.22853	SNCA
regulation of dendritic cell differentiation (GO:2001198)	1/12	0.278251	0.486983	0	0	3.30552	4.22853	HMGB1
regulation of feeding behavior (GO:0060259)	1/12	0.278251	0.486983	0	0	3.30552	4.22853	SGIP1
regulation of hemopoiesis (GO:1903706)	1/12	0.278251	0.486983	0	0	3.30552	4.22853	CREBBP
regulation of oxidative stress-induced cell death (GO:1903201)	1/12	0.278251	0.486983	0	0	3.30552	4.22853	UBQLN1
dosage compensation by inactivation of X chromosome (GO:0009048)	1/12	0.278251	0.486983	0	0	3.30552	4.22853	PCGF5
regulation of RNA export from nucleus (GO:0046831)	1/12	0.278251	0.486983	0	0	3.30552	4.22853	IWS1
regulation of sister chromatid cohesion (GO:0007063)	1/12	0.278251	0.486983	0	0	3.30552	4.22853	RAD21
gas transport (GO:0015669)	1/12	0.278251	0.486983	0	0	3.30552	4.22853	CA2
regulation of triglyceride catabolic process (GO:0010896)	1/12	0.278251	0.486983	0	0	3.30552	4.22853	SORL1
glutamine metabolic process (GO:0006541)	1/12	0.278251	0.486983	0	0	3.30552	4.22853	GLUL
histone H3-K9 demethylation (GO:0033169)	1/12	0.278251	0.486983	0	0	3.30552	4.22853	KDM4C
synaptic vesicle fusion to presynaptic active zone membrane (GO:0031629)	1/12	0.278251	0.486983	0	0	3.30552	4.22853	SNAP23
mitochondrion distribution (GO:0048311)	1/12	0.278251	0.486983	0	0	3.30552	4.22853	MAPT
mitotic G1/S transition checkpoint signaling (GO:0044819)	1/12	0.278251	0.486983	0	0	3.30552	4.22853	WAC
mRNA transcription (GO:0009299)	1/12	0.278251	0.486983	0	0	3.30552	4.22853	ZBTB1
negative regulation by host of viral process (GO:0044793)	1/12	0.278251	0.486983	0	0	3.30552	4.22853	VAPA
negative regulation of calcineurin-mediated signaling (GO:0106057)	1/12	0.278251	0.486983	0	0	3.30552	4.22853	PRNP
negative regulation of calcineurin-NFAT signaling cascade (GO:0070885)	1/12	0.278251	0.486983	0	0	3.30552	4.22853	PRNP
negative regulation of cilium assembly (GO:1902018)	1/12	0.278251	0.486983	0	0	3.30552	4.22853	CCP110
negative regulation of gene silencing by miRNA (GO:0060965)	1/12	0.278251	0.486983	0	0	3.30552	4.22853	NCOR2
negative regulation of glucose transmembrane transport (GO:0010829)	1/12	0.278251	0.486983	0	0	3.30552	4.22853	GRB10
negative regulation of histone acetylation (GO:0035067)	1/12	0.278251	0.486983	0	0	3.30552	4.22853	SNCA
negative regulation of JUN kinase activity (GO:0043508)	1/12	0.278251	0.486983	0	0	3.30552	4.22853	DNAJA1
negative regulation of production of miRNAs involved in gene silencing by miRNA (GO:1903799)	1/12	0.278251	0.486983	0	0	3.30552	4.22853	NCOR2
negative regulation of release of sequestered calcium ion into cytosol (GO:0051280)	1/12	0.278251	0.486983	0	0	3.30552	4.22853	CALM1
negative regulation of ryanodine-sensitive calcium-release channel activity (GO:0060315)	1/12	0.278251	0.486983	0	0	3.30552	4.22853	CALM1
neurotransmitter uptake (GO:0001504)	1/12	0.278251	0.486983	0	0	3.30552	4.22853	GLUL
peptidyl-methionine modification (GO:0018206)	1/12	0.278251	0.486983	0	0	3.30552	4.22853	NAA16
positive regulation of endoplasmic reticulum unfolded protein response (GO:1900103)	1/12	0.278251	0.486983	0	0	3.30552	4.22853	BOK
positive regulation of fatty acid oxidation (GO:0046321)	1/12	0.278251	0.486983	0	0	3.30552	4.22853	IRS2
positive regulation of T-helper 17 type immune response (GO:2000318)	1/12	0.278251	0.486983	0	0	3.30552	4.22853	NFKBIZ
protein auto-ADP-ribosylation (GO:0070213)	1/12	0.278251	0.486983	0	0	3.30552	4.22853	TNKS
protein import into peroxisome matrix (GO:0016558)	1/12	0.278251	0.486983	0	0	3.30552	4.22853	PEX5L
organic acid transport (GO:0015849)	4/100	0.280331	0.489784	0	0	1.51692	1.92919	SLC25A48;SLC27A1;ACSL1;SLC38A2
regulation of cellular component biogenesis (GO:0044087)	2/39	0.281075	0.489784	0	0	1.96649	2.49574	HSP90AA1;PTPN11
regulation of exit from mitosis (GO:0007096)	2/39	0.281075	0.489784	0	0	1.96649	2.49574	ANAPC16;SIRT2
DNA recombination (GO:0006310)	2/39	0.281075	0.489784	0	0	1.96649	2.49574	RAD21;HMGB1
regulation of protein targeting to mitochondrion (GO:1903214)	2/39	0.281075	0.489784	0	0	1.96649	2.49574	UBE2D3;SREBF2
response to peptide (GO:1901652)	2/39	0.281075	0.489784	0	0	1.96649	2.49574	PRNP;ERBIN
negative regulation of secretion by cell (GO:1903531)	2/39	0.281075	0.489784	0	0	1.96649	2.49574	CYP51A1;SNCA
cellular response to calcium ion (GO:0071277)	3/69	0.281929	0.490525	0	0	1.65427	2.09447	SYT1;PLCG2;CPNE2
positive regulation of MAP kinase activity (GO:0043406)	3/69	0.281929	0.490525	0	0	1.65427	2.09447	TAOK3;FGF1;SASH1
adenylate cyclase-modulating G protein-coupled receptor signaling pathway (GO:0007188)	6/165	0.282025	0.490525	0	0	1.37451	1.7398	GNAO1;PSAP;GNAS;LGR5;LGR4;ADCY5
extracellular matrix organization (GO:0030198)	10/300	0.28576	0.496712	0	0	1.25698	1.5745	SH3PXD2A;P4HA1;ADAMTSL3;SMOC1;APLP1;ADAM12;SPP1;HTRA1;PLOD3;ITGB8
protein transport (GO:0015031)	12/369	0.287767	0.497252	0	0	1.22567	1.5267	BBS2;COPA;TBC1D5;TANGO2;LAMP2;STX7;SNX9;ARHGEF2;LRP2;CLU;VAMP2;DNM2
regulation of plasma membrane bounded cell projection assembly (GO:0120032)	3/70	0.289257	0.497252	0	0	1.6295	2.0213	FXR1;TBC1D5;CDKL1
establishment of protein localization to membrane (GO:0090150)	3/70	0.289257	0.497252	0	0	1.6295	2.0213	AFDN;ZDHHC20;RAB3IP
positive regulation of cell-substrate adhesion (GO:0010811)	3/70	0.289257	0.497252	0	0	1.6295	2.0213	CDK6;DOCK1;FERMT2
negative regulation of ERBB signaling pathway (GO:1901185)	2/40	0.291063	0.497252	0	0	1.91465	2.36309	SH3KBP1;PTPRJ
negative regulation of protein kinase B signaling (GO:0051898)	2/40	0.291063	0.497252	0	0	1.91465	2.36309	FLCN;PTPRJ
positive regulation of cation channel activity (GO:2001259)	2/40	0.291063	0.497252	0	0	1.91465	2.36309	RELN;CALM1
intrinsic apoptotic signaling pathway (GO:0097193)	4/102	0.292338	0.497252	0	0	1.48581	1.82731	TMEM117;BCL2;BCL2L1;BOK
positive regulation of vasculature development (GO:1904018)	4/102	0.292338	0.497252	0	0	1.48581	1.82731	ADAM12;ITGB8;FGF1;SASH1
MAPK cascade (GO:0000165)	10/303	0.296014	0.497252	0	0	1.24392	1.51428	TAOK3;IRS2;NCAM1;CALM1;FGF1;SOS1;RALGDS;MT3;NFKB1;BCL2L1
regulation of endopeptidase activity (GO:0052548)	3/71	0.296598	0.497252	0	0	1.60545	1.95123	SPOCK1;SERPINI1;PICALM
cholesterol homeostasis (GO:0042632)	3/71	0.296598	0.497252	0	0	1.60545	1.95123	SCARB1;RALY;LDLR
regulation of TOR signaling (GO:0032006)	3/71	0.296598	0.497252	0	0	1.60545	1.95123	RPTOR;FLCN;FNIP1
gland development (GO:0048732)	3/71	0.296598	0.497252	0	0	1.60545	1.95123	ZBTB1;ARID5B;ARHGAP35
negative regulation of neuron apoptotic process (GO:0043524)	3/71	0.296598	0.497252	0	0	1.60545	1.95123	BCL2;MT3;CPEB4
protein neddylation (GO:0045116)	1/13	0.297606	0.497252	0	0	3.02991	3.6722	DCUN1D1
AMP metabolic process (GO:0046033)	1/13	0.297606	0.497252	0	0	3.02991	3.6722	AK3
antifungal innate immune response (GO:0061760)	1/13	0.297606	0.497252	0	0	3.02991	3.6722	PLCG2
regulation of autophagosome maturation (GO:1901096)	1/13	0.297606	0.497252	0	0	3.02991	3.6722	CLEC16A
regulation of cell aging (GO:0090342)	1/13	0.297606	0.497252	0	0	3.02991	3.6722	NUAK1
regulation of cell communication by electrical coupling (GO:0010649)	1/13	0.297606	0.497252	0	0	3.02991	3.6722	CALM1
regulation of histone modification (GO:0031056)	1/13	0.297606	0.497252	0	0	3.02991	3.6722	FLCN
regulation of interleukin-5 production (GO:0032674)	1/13	0.297606	0.497252	0	0	3.02991	3.6722	PRKCZ
regulation of leukocyte adhesion to vascular endothelial cell (GO:1904994)	1/13	0.297606	0.497252	0	0	3.02991	3.6722	NFAT5
regulation of membrane repolarization (GO:0060306)	1/13	0.297606	0.497252	0	0	3.02991	3.6722	KCNJ2
regulation of mRNA metabolic process (GO:1903311)	1/13	0.297606	0.497252	0	0	3.02991	3.6722	IWS1
regulation of oxidoreductase activity (GO:0051341)	1/13	0.297606	0.497252	0	0	3.02991	3.6722	MT3
embryonic appendage morphogenesis (GO:0035113)	1/13	0.297606	0.497252	0	0	3.02991	3.6722	MBNL1
regulation of protein exit from endoplasmic reticulum (GO:0070861)	1/13	0.297606	0.497252	0	0	3.02991	3.6722	SORL1
regulation of receptor signaling pathway via STAT (GO:1904892)	1/13	0.297606	0.497252	0	0	3.02991	3.6722	MGAT5
regulation of retrograde protein transport, ER to cytosol (GO:1904152)	1/13	0.297606	0.497252	0	0	3.02991	3.6722	SVIP
response to interleukin-6 (GO:0070741)	1/13	0.297606	0.497252	0	0	3.02991	3.6722	NFKB1
response to nitric oxide (GO:0071731)	1/13	0.297606	0.497252	0	0	3.02991	3.6722	MT3
homeostasis of number of cells (GO:0048872)	1/13	0.297606	0.497252	0	0	3.02991	3.6722	OCIAD1
ribosomal subunit export from nucleus (GO:0000054)	1/13	0.297606	0.497252	0	0	3.02991	3.6722	XPO1
spinal cord development (GO:0021510)	1/13	0.297606	0.497252	0	0	3.02991	3.6722	RELN
lipid oxidation (GO:0034440)	1/13	0.297606	0.497252	0	0	3.02991	3.6722	ADIPOR2
macrophage activation involved in immune response (GO:0002281)	1/13	0.297606	0.497252	0	0	3.02991	3.6722	PLCG2
toll-like receptor 9 signaling pathway (GO:0034162)	1/13	0.297606	0.497252	0	0	3.02991	3.6722	IRAK2
transport along microtubule (GO:0010970)	1/13	0.297606	0.497252	0	0	3.02991	3.6722	DYNC1I1
microtubule-based transport (GO:0099111)	1/13	0.297606	0.497252	0	0	3.02991	3.6722	DYNC1I1
mitochondrial outer membrane permeabilization (GO:0097345)	1/13	0.297606	0.497252	0	0	3.02991	3.6722	BNIP3L
mitochondrion transport along microtubule (GO:0047497)	1/13	0.297606	0.497252	0	0	3.02991	3.6722	MAPT
negative regulation of alcohol biosynthetic process (GO:1902931)	1/13	0.297606	0.497252	0	0	3.02991	3.6722	NFKB1
negative regulation of CD4-positive, alpha-beta T cell activation (GO:2000515)	1/13	0.297606	0.497252	0	0	3.02991	3.6722	HMGB1
negative regulation of cellular senescence (GO:2000773)	1/13	0.297606	0.497252	0	0	3.02991	3.6722	CDK6
negative regulation of hydrogen peroxide-induced cell death (GO:1903206)	1/13	0.297606	0.497252	0	0	3.02991	3.6722	NFE2L2
negative regulation of intrinsic apoptotic signaling pathway in response to DNA damage by p53 class mediator (GO:1902166)	1/13	0.297606	0.497252	0	0	3.02991	3.6722	BCL2
negative regulation of myotube differentiation (GO:0010832)	1/13	0.297606	0.497252	0	0	3.02991	3.6722	HDAC4
negative regulation of nucleocytoplasmic transport (GO:0046823)	1/13	0.297606	0.497252	0	0	3.02991	3.6722	RANGAP1
negative regulation of stem cell differentiation (GO:2000737)	1/13	0.297606	0.497252	0	0	3.02991	3.6722	N4BP2L2
negative regulation of vascular endothelial growth factor receptor signaling pathway (GO:0030948)	1/13	0.297606	0.497252	0	0	3.02991	3.6722	EPN2
plasma membrane tubulation (GO:0097320)	1/13	0.297606	0.497252	0	0	3.02991	3.6722	SNX9
positive regulation of adaptive immune response based on somatic recombination of immune receptors built from immunoglobulin superfamily domains (GO:0002824)	1/13	0.297606	0.497252	0	0	3.02991	3.6722	ZBTB1
positive regulation of calcium ion-dependent exocytosis (GO:0045956)	1/13	0.297606	0.497252	0	0	3.02991	3.6722	SYT1
positive regulation of calcium-mediated signaling (GO:0050850)	1/13	0.297606	0.497252	0	0	3.02991	3.6722	PLCG2
positive regulation of lipid transport (GO:0032370)	1/13	0.297606	0.497252	0	0	3.02991	3.6722	SPP1
positive regulation of neuron migration (GO:2001224)	1/13	0.297606	0.497252	0	0	3.02991	3.6722	ARHGEF2
positive regulation of nuclear-transcribed mRNA poly(A) tail shortening (GO:0060213)	1/13	0.297606	0.497252	0	0	3.02991	3.6722	CPEB3
positive regulation of protein acetylation (GO:1901985)	1/13	0.297606	0.497252	0	0	3.02991	3.6722	DIP2B
positive regulation of protein exit from endoplasmic reticulum (GO:0070863)	1/13	0.297606	0.497252	0	0	3.02991	3.6722	SORL1
positive regulation of protein localization to cell surface (GO:2000010)	1/13	0.297606	0.497252	0	0	3.02991	3.6722	HSP90AB1
positive regulation of transporter activity (GO:0032411)	1/13	0.297606	0.497252	0	0	3.02991	3.6722	SGK1
positive regulation of vascular endothelial cell proliferation (GO:1905564)	1/13	0.297606	0.497252	0	0	3.02991	3.6722	HMGB1
protein localization to mitochondrion (GO:0070585)	1/13	0.297606	0.497252	0	0	3.02991	3.6722	DNAJA1
protein methylation (GO:0006479)	2/41	0.301032	0.500886	0	0	1.86546	2.23955	PRMT3;CAMKMT
regulation of filopodium assembly (GO:0051489)	2/41	0.301032	0.500886	0	0	1.86546	2.23955	FXR1;RHOQ
regulation of protein dephosphorylation (GO:0035304)	2/41	0.301032	0.500886	0	0	1.86546	2.23955	ENSA;CALM1
endosome organization (GO:0007032)	2/41	0.301032	0.500886	0	0	1.86546	2.23955	SQSTM1;CORO1C
epithelial cell migration (GO:0010631)	2/41	0.301032	0.500886	0	0	1.86546	2.23955	KANK1;PRKX
regulation of release of cytochrome c from mitochondria (GO:0090199)	2/41	0.301032	0.500886	0	0	1.86546	2.23955	CLU;BCL2L1
regulation of response to DNA damage stimulus (GO:2001020)	2/41	0.301032	0.500886	0	0	1.86546	2.23955	FXR1;MAPT
sterol homeostasis (GO:0055092)	3/72	0.30395	0.505141	0	0	1.5821	1.88412	SCARB1;RALY;LDLR
positive regulation of neurogenesis (GO:0050769)	3/72	0.30395	0.505141	0	0	1.5821	1.88412	ROBO2;TIAM2;LRP2
regulation of insulin secretion (GO:0050796)	4/104	0.304412	0.50561	0	0	1.45594	1.73165	ENSA;ITPR2;IRS2;ADCY5
chemical synaptic transmission (GO:0007268)	10/306	0.306363	0.508549	0	0	1.23112	1.45639	GRID2;DTNA;SYT1;NRXN1;KCNMB4;DLGAP1;ERC1;CALM1;VAMP2;SNCA
cytokine-mediated signaling pathway (GO:0019221)	19/621	0.30931	0.512061	0	0	1.15147	1.35115	HSPA9;SLC27A1;HSP90AA1;IRS2;PTPN11;PTPRJ;LIFR;ADIPOR2;MT3;NFKB1;RPS6KA5;IRAK2;GRB10;BCL2;NCAM1;SOS1;SQSTM1;PAK2;BCL2L1
neutrophil degranulation (GO:0043312)	15/481	0.310799	0.512061	0	0	1.17375	1.37165	GPI;HSP90AA1;HSP90AB1;SNAP23;PTPRJ;ATP11A;HMGB1;SVIP;NFKB1;VAPA;LAMP2;PSAP;VAMP2;HSPA1B;HSPA1A
calcium ion transmembrane import into cytosol (GO:0097553)	2/42	0.310977	0.512061	0	0	1.81873	2.12434	PLCG2;ITPR2
regulation of double-strand break repair (GO:2000779)	2/42	0.310977	0.512061	0	0	1.81873	2.12434	SPIRE1;ZNF365
regulation of ubiquitin-dependent protein catabolic process (GO:2000058)	2/42	0.310977	0.512061	0	0	1.81873	2.12434	XPO1;CLU
heterophilic cell-cell adhesion via plasma membrane cell adhesion molecules (GO:0007157)	2/42	0.310977	0.512061	0	0	1.81873	2.12434	GRID2;CADM1
phosphatidylinositol phosphate biosynthetic process (GO:0046854)	2/42	0.310977	0.512061	0	0	1.81873	2.12434	PIP4K2A;EFR3B
regulation of actin filament polymerization (GO:0030833)	3/73	0.311309	0.512061	0	0	1.55942	1.81979	KANK1;PRKCE;SNX9
negative regulation of cell adhesion (GO:0007162)	3/73	0.311309	0.512061	0	0	1.55942	1.81979	TBCD;SPOCK1;CORO2B
amyloid precursor protein catabolic process (GO:0042987)	1/14	0.316442	0.512061	0	0	2.79669	3.21792	DYRK1A
aorta development (GO:0035904)	1/14	0.316442	0.512061	0	0	2.79669	3.21792	ROBO2
cAMP metabolic process (GO:0046058)	1/14	0.316442	0.512061	0	0	2.79669	3.21792	ADCY5
cardiolipin metabolic process (GO:0032048)	1/14	0.316442	0.512061	0	0	2.79669	3.21792	SLC27A1
regulation of fatty acid beta-oxidation (GO:0031998)	1/14	0.316442	0.512061	0	0	2.79669	3.21792	IRS2
ceramide transport (GO:0035627)	1/14	0.316442	0.512061	0	0	2.79669	3.21792	PSAP
regulation of intrinsic apoptotic signaling pathway in response to DNA damage by p53 class mediator (GO:1902165)	1/14	0.316442	0.512061	0	0	2.79669	3.21792	BCL2
covalent chromatin modification (GO:0016569)	1/14	0.316442	0.512061	0	0	2.79669	3.21792	MT3
dicarboxylic acid catabolic process (GO:0043649)	1/14	0.316442	0.512061	0	0	2.79669	3.21792	GLUL
regulation of response to endoplasmic reticulum stress (GO:1905897)	1/14	0.316442	0.512061	0	0	2.79669	3.21792	CLU
regulation of response to interferon-gamma (GO:0060330)	1/14	0.316442	0.512061	0	0	2.79669	3.21792	HSP90AB1
regulation of retinoic acid receptor signaling pathway (GO:0048385)	1/14	0.316442	0.512061	0	0	2.79669	3.21792	CTBP2
genitalia development (GO:0048806)	1/14	0.316442	0.512061	0	0	2.79669	3.21792	PTPN11
heterochromatin organization (GO:0070828)	1/14	0.316442	0.512061	0	0	2.79669	3.21792	HP1BP3
steroid catabolic process (GO:0006706)	1/14	0.316442	0.512061	0	0	2.79669	3.21792	SPP1
thymus development (GO:0048538)	1/14	0.316442	0.512061	0	0	2.79669	3.21792	ZBTB1
myeloid dendritic cell activation (GO:0001773)	1/14	0.316442	0.512061	0	0	2.79669	3.21792	HMGB1
N-terminal protein amino acid modification (GO:0031365)	1/14	0.316442	0.512061	0	0	2.79669	3.21792	NAA16
negative regulation of cartilage development (GO:0061037)	1/14	0.316442	0.512061	0	0	2.79669	3.21792	PTPN11
negative regulation of cell activation (GO:0050866)	1/14	0.316442	0.512061	0	0	2.79669	3.21792	LDLR
negative regulation of DNA damage response, signal transduction by p53 class mediator (GO:0043518)	1/14	0.316442	0.512061	0	0	2.79669	3.21792	DYRK1A
negative regulation of neuroinflammatory response (GO:0150079)	1/14	0.316442	0.512061	0	0	2.79669	3.21792	LDLR
negative regulation of TORC1 signaling (GO:1904262)	1/14	0.316442	0.512061	0	0	2.79669	3.21792	SESN1
negative regulation of translational initiation (GO:0045947)	1/14	0.316442	0.512061	0	0	2.79669	3.21792	LARP1
neuromuscular process controlling balance (GO:0050885)	1/14	0.316442	0.512061	0	0	2.79669	3.21792	NRXN1
nucleoside phosphate biosynthetic process (GO:1901293)	1/14	0.316442	0.512061	0	0	2.79669	3.21792	AK3
nucleoside triphosphate metabolic process (GO:0009141)	1/14	0.316442	0.512061	0	0	2.79669	3.21792	AK3
peptidyl-serine dephosphorylation (GO:0070262)	1/14	0.316442	0.512061	0	0	2.79669	3.21792	PPP2R2C
positive regulation of glucose metabolic process (GO:0010907)	1/14	0.316442	0.512061	0	0	2.79669	3.21792	IRS2
positive regulation of protein deacetylation (GO:0090312)	1/14	0.316442	0.512061	0	0	2.79669	3.21792	DYRK1A
positive regulation of sodium ion transmembrane transporter activity (GO:2000651)	1/14	0.316442	0.512061	0	0	2.79669	3.21792	ATP1B1
positive regulation of superoxide anion generation (GO:0032930)	1/14	0.316442	0.512061	0	0	2.79669	3.21792	MAPT
positive regulation of type 2 immune response (GO:0002830)	1/14	0.316442	0.512061	0	0	2.79669	3.21792	PRKCZ
regulation of phosphatidylinositol 3-kinase signaling (GO:0014066)	4/106	0.316539	0.512061	0	0	1.42724	1.64177	INSR;PIP4K2A;IRS2;IGF1R
peptidyl-lysine modification (GO:0018205)	4/106	0.316539	0.512061	0	0	1.42724	1.64177	HDAC4;PLOD3;RANGAP1;SIRT2
positive regulation of response to external stimulus (GO:0032103)	5/139	0.316703	0.512061	0	0	1.35832	1.56179	ANKRD17;GPRC5B;NFKBIZ;SASH1;SNCA
negative regulation of cell population proliferation (GO:0008285)	12/379	0.318919	0.51534	0	0	1.19165	1.36184	CDKN1C;FLCN;CDK6;CTBP2;CAMK2N1;CLMN;PTPRJ;PDS5B;SMARCA2;SIRT2;HSPA1B;HSPA1A
positive regulation of cellular process (GO:0048522)	19/625	0.319099	0.51534	0	0	1.14363	1.30632	ANKRD17;HDAC4;HSP90AB1;KDM4C;INSR;IRS2;PTPRJ;LIFR;FGF1;MT3;MEIS2;SIRT2;IGF1R;P2RX7;FXR1;RPTOR;FLCN;BCL2;MAPT
lipid modification (GO:0030258)	2/43	0.320893	0.517045	0	0	1.77428	2.01673	MBOAT2;DGKI
negative regulation of proteolysis (GO:0045861)	2/43	0.320893	0.517045	0	0	1.77428	2.01673	PRNP;CAMK2N1
positive regulation of leukocyte mediated cytotoxicity (GO:0001912)	2/43	0.320893	0.517045	0	0	1.77428	2.01673	CADM1;STX7
positive regulation of neuron differentiation (GO:0045666)	2/43	0.320893	0.517045	0	0	1.77428	2.01673	GPRC5B;ARHGEF2
neutrophil activation involved in immune response (GO:0002283)	15/485	0.321941	0.518436	0	0	1.16352	1.31871	GPI;HSP90AA1;HSP90AB1;SNAP23;PTPRJ;ATP11A;HMGB1;SVIP;NFKB1;VAPA;LAMP2;PSAP;VAMP2;HSPA1B;HSPA1A
cation transport (GO:0006812)	6/174	0.324081	0.521582	0	0	1.30027	1.4651	PIEZO2;KCNMB4;LRP2;ATP1B1;SGK1;KCNJ2
regulation of transcription from RNA polymerase II promoter in response to hypoxia (GO:0061418)	3/75	0.326041	0.524079	0	0	1.51595	1.69897	CREBBP;SIRT2;NFE2L2
mitotic cell cycle phase transition (GO:0044772)	7/209	0.328696	0.524079	0	0	1.26181	1.40391	HSP90AA1;CDK6;NDE1;ENSA;CCP110;YWHAG;DNM2
neutrophil mediated immunity (GO:0002446)	15/488	0.330364	0.524079	0	0	1.15595	1.28029	GPI;HSP90AA1;HSP90AB1;SNAP23;PTPRJ;ATP11A;HMGB1;SVIP;NFKB1;VAPA;LAMP2;PSAP;VAMP2;HSPA1B;HSPA1A
response to amyloid-beta (GO:1904645)	2/44	0.330773	0.524079	0	0	1.73194	1.91609	PRNP;IGF1R
mRNA catabolic process (GO:0006402)	2/44	0.330773	0.524079	0	0	1.73194	1.91609	HSPA1B;HSPA1A
negative regulation of epidermal growth factor receptor signaling pathway (GO:0042059)	2/44	0.330773	0.524079	0	0	1.73194	1.91609	SH3KBP1;PTPRJ
cell morphogenesis involved in neuron differentiation (GO:0048667)	3/76	0.333407	0.524079	0	0	1.4951	1.64221	MAP1B;TBCD;LRP4
positive regulation of growth (GO:0045927)	3/76	0.333407	0.524079	0	0	1.4951	1.64221	RPTOR;INSR;BCL2
regulation of endothelial cell chemotaxis (GO:2001026)	1/15	0.334774	0.524079	0	0	2.5968	2.84167	FGF1
cellular response to ATP (GO:0071318)	1/15	0.334774	0.524079	0	0	2.5968	2.84167	P2RX7
regulation of integrin activation (GO:0033623)	1/15	0.334774	0.524079	0	0	2.5968	2.84167	FERMT2
regulation of microglial cell activation (GO:1903978)	1/15	0.334774	0.524079	0	0	2.5968	2.84167	LDLR
detection of mechanical stimulus involved in sensory perception (GO:0050974)	1/15	0.334774	0.524079	0	0	2.5968	2.84167	PIEZO2
regulation of nuclear-transcribed mRNA catabolic process, deadenylation-dependent decay (GO:1900151)	1/15	0.334774	0.524079	0	0	2.5968	2.84167	CPEB3
regulation of nuclear-transcribed mRNA poly(A) tail shortening (GO:0060211)	1/15	0.334774	0.524079	0	0	2.5968	2.84167	CPEB3
electron transport chain (GO:0022900)	1/15	0.334774	0.524079	0	0	2.5968	2.84167	ENOX2
engulfment of apoptotic cell (GO:0043652)	1/15	0.334774	0.524079	0	0	2.5968	2.84167	RHOBTB1
regulation of secretion (GO:0051046)	1/15	0.334774	0.524079	0	0	2.5968	2.84167	SGK1
regulation of superoxide anion generation (GO:0032928)	1/15	0.334774	0.524079	0	0	2.5968	2.84167	MAPT
glucan catabolic process (GO:0009251)	1/15	0.334774	0.524079	0	0	2.5968	2.84167	CALM1
glucosamine-containing compound metabolic process (GO:1901071)	1/15	0.334774	0.524079	0	0	2.5968	2.84167	CHST3
glycogen catabolic process (GO:0005980)	1/15	0.334774	0.524079	0	0	2.5968	2.84167	CALM1
heterocycle biosynthetic process (GO:0018130)	1/15	0.334774	0.524079	0	0	2.5968	2.84167	GPHN
histone H4-K5 acetylation (GO:0043981)	1/15	0.334774	0.524079	0	0	2.5968	2.84167	JADE2
histone H4-K8 acetylation (GO:0043982)	1/15	0.334774	0.524079	0	0	2.5968	2.84167	JADE2
integrated stress response signaling (GO:0140467)	1/15	0.334774	0.524079	0	0	2.5968	2.84167	NFE2L2
intracellular cholesterol transport (GO:0032367)	1/15	0.334774	0.524079	0	0	2.5968	2.84167	LDLR
synaptonemal complex assembly (GO:0007130)	1/15	0.334774	0.524079	0	0	2.5968	2.84167	RAD21
synaptonemal complex organization (GO:0070193)	1/15	0.334774	0.524079	0	0	2.5968	2.84167	RAD21
T cell proliferation (GO:0042098)	1/15	0.334774	0.524079	0	0	2.5968	2.84167	CADM1
tRNA splicing, via endonucleolytic cleavage and ligation (GO:0006388)	1/15	0.334774	0.524079	0	0	2.5968	2.84167	TSEN15
modulation by host of viral genome replication (GO:0044827)	1/15	0.334774	0.524079	0	0	2.5968	2.84167	VAPA
vitamin D metabolic process (GO:0042359)	1/15	0.334774	0.524079	0	0	2.5968	2.84167	LRP2
myoblast differentiation (GO:0045445)	1/15	0.334774	0.524079	0	0	2.5968	2.84167	MBNL1
myoblast fusion (GO:0007520)	1/15	0.334774	0.524079	0	0	2.5968	2.84167	ADAM12
negative regulation of chondrocyte differentiation (GO:0032331)	1/15	0.334774	0.524079	0	0	2.5968	2.84167	PTPN11
negative regulation of protein processing (GO:0010955)	1/15	0.334774	0.524079	0	0	2.5968	2.84167	PRNP
phosphatidylethanolamine biosynthetic process (GO:0006646)	1/15	0.334774	0.524079	0	0	2.5968	2.84167	SLC27A1
positive regulation of chromosome organization (GO:2001252)	1/15	0.334774	0.524079	0	0	2.5968	2.84167	RAD21
positive regulation of membrane protein ectodomain proteolysis (GO:0051044)	1/15	0.334774	0.524079	0	0	2.5968	2.84167	SNX9
positive regulation of natural killer cell activation (GO:0032816)	1/15	0.334774	0.524079	0	0	2.5968	2.84167	ZBTB1
positive regulation of nuclear-transcribed mRNA catabolic process, deadenylation-dependent decay (GO:1900153)	1/15	0.334774	0.524079	0	0	2.5968	2.84167	CPEB3
positive regulation of pattern recognition receptor signaling pathway (GO:0062208)	1/15	0.334774	0.524079	0	0	2.5968	2.84167	ANKRD17
positive regulation of sprouting angiogenesis (GO:1903672)	1/15	0.334774	0.524079	0	0	2.5968	2.84167	FGF1
prostanoid biosynthetic process (GO:0046457)	1/15	0.334774	0.524079	0	0	2.5968	2.84167	PTGES3
protein hydroxylation (GO:0018126)	1/15	0.334774	0.524079	0	0	2.5968	2.84167	PLOD3
protein localization to cell-cell junction (GO:0150105)	1/15	0.334774	0.524079	0	0	2.5968	2.84167	PAK2
protein localization to chromosome, telomeric region (GO:0070198)	1/15	0.334774	0.524079	0	0	2.5968	2.84167	TNKS
lipid transport (GO:0006869)	4/109	0.334797	0.524079	0	0	1.38625	1.51688	SCARB1;SLC27A1;ACSL1;LDLR
neuron development (GO:0048666)	5/143	0.33786	0.528284	0	0	1.31868	1.43093	CNTNAP2;VAPA;TBCD;HMGB1;MAPT
nitrogen compound transport (GO:0071705)	5/143	0.33786	0.528284	0	0	1.31868	1.43093	SLC25A48;SLC35F3;LRP2;SLC38A2;VAMP2
cellular response to DNA damage stimulus (GO:0006974)	11/350	0.338138	0.528423	0	0	1.18205	1.2817	TAOK3;UBE2B;ZBTB1;WAC;BCL2;FANCC;PDS5B;PDS5A;FOXP1;BCL2L1;BOK
action potential (GO:0001508)	2/45	0.340612	0.531351	0	0	1.69158	1.82185	KCNMB4;KCNJ2
positive regulation of response to biotic stimulus (GO:0002833)	2/45	0.340612	0.531351	0	0	1.69158	1.82185	ANKRD17;SASH1
positive regulation of phosphatidylinositol 3-kinase signaling (GO:0014068)	3/77	0.34077	0.531351	0	0	1.47482	1.58772	INSR;IRS2;IGF1R
positive regulation of protein modification by small protein conjugation or removal (GO:1903322)	3/77	0.34077	0.531351	0	0	1.47482	1.58772	HDAC4;DCUN1D1;UBQLN1
regulation of protein serine/threonine kinase activity (GO:0071900)	4/111	0.346997	0.536098	0	0	1.3602	1.43969	RPTOR;SLC27A1;CALM1;SNCA
protein modification process (GO:0036211)	3/78	0.348127	0.536098	0	0	1.45508	1.53539	MSRA;UBE2D3;FBXO11
negative regulation of protein serine/threonine kinase activity (GO:0071901)	3/78	0.348127	0.536098	0	0	1.45508	1.53539	CDKN1C;PTPRJ;SORL1
regulation of B cell proliferation (GO:0030888)	2/46	0.350405	0.536098	0	0	1.65305	1.73349	BCL2;IRS2
interleukin-12-mediated signaling pathway (GO:0035722)	2/46	0.350405	0.536098	0	0	1.65305	1.73349	HSPA9;PAK2
vesicle organization (GO:0016050)	2/46	0.350405	0.536098	0	0	1.65305	1.73349	SORT1;SQSTM1
postreplication repair (GO:0006301)	2/46	0.350405	0.536098	0	0	1.65305	1.73349	UBE2B;ZBTB1
3'-UTR-mediated mRNA destabilization (GO:0061158)	1/16	0.352616	0.536098	0	0	2.42355	2.52625	CPEB3
apoptotic DNA fragmentation (GO:0006309)	1/16	0.352616	0.536098	0	0	2.42355	2.52625	HMGB1
aromatic amino acid family catabolic process (GO:0009074)	1/16	0.352616	0.536098	0	0	2.42355	2.52625	QDPR
regulation of ATP biosynthetic process (GO:2001169)	1/16	0.352616	0.536098	0	0	2.42355	2.52625	FLCN
regulation of defense response to virus (GO:0050688)	1/16	0.352616	0.536098	0	0	2.42355	2.52625	PPM1B
cellular polysaccharide catabolic process (GO:0044247)	1/16	0.352616	0.536098	0	0	2.42355	2.52625	CALM1
regulation of fatty acid oxidation (GO:0046320)	1/16	0.352616	0.536098	0	0	2.42355	2.52625	PDK4
regulation of hormone secretion (GO:0046883)	1/16	0.352616	0.536098	0	0	2.42355	2.52625	VAMP2
regulation of interleukin-13 production (GO:0032656)	1/16	0.352616	0.536098	0	0	2.42355	2.52625	PRKCZ
dendrite self-avoidance (GO:0070593)	1/16	0.352616	0.536098	0	0	2.42355	2.52625	CNTN2
dendritic cell chemotaxis (GO:0002407)	1/16	0.352616	0.536098	0	0	2.42355	2.52625	HMGB1
dendritic spine morphogenesis (GO:0060997)	1/16	0.352616	0.536098	0	0	2.42355	2.52625	ZNF365
regulation of neurotransmitter transport (GO:0051588)	1/16	0.352616	0.536098	0	0	2.42355	2.52625	KCNMB4
DNA unwinding involved in DNA replication (GO:0006268)	1/16	0.352616	0.536098	0	0	2.42355	2.52625	PURA
regulation of phosphate metabolic process (GO:0019220)	1/16	0.352616	0.536098	0	0	2.42355	2.52625	SIRT2
epiboly involved in wound healing (GO:0090505)	1/16	0.352616	0.536098	0	0	2.42355	2.52625	ARHGAP35
regulation of Rac protein signal transduction (GO:0035020)	1/16	0.352616	0.536098	0	0	2.42355	2.52625	ARHGAP17
regulation of systemic arterial blood pressure by hormone (GO:0001990)	1/16	0.352616	0.536098	0	0	2.42355	2.52625	ECE1
filopodium assembly (GO:0046847)	1/16	0.352616	0.536098	0	0	2.42355	2.52625	SPATA13
glutamine family amino acid catabolic process (GO:0009065)	1/16	0.352616	0.536098	0	0	2.42355	2.52625	GLUL
Golgi to endosome transport (GO:0006895)	1/16	0.352616	0.536098	0	0	2.42355	2.52625	SORT1
response to organophosphorus (GO:0046683)	1/16	0.352616	0.536098	0	0	2.42355	2.52625	P2RX7
retrograde axonal transport (GO:0008090)	1/16	0.352616	0.536098	0	0	2.42355	2.52625	KIF1A
RNA splicing, via endonucleolytic cleavage and ligation (GO:0000394)	1/16	0.352616	0.536098	0	0	2.42355	2.52625	TSEN15
T cell mediated immunity (GO:0002456)	1/16	0.352616	0.536098	0	0	2.42355	2.52625	CADM1
N-acetylglucosamine metabolic process (GO:0006044)	1/16	0.352616	0.536098	0	0	2.42355	2.52625	CHST3
necroptotic process (GO:0070266)	1/16	0.352616	0.536098	0	0	2.42355	2.52625	ITPK1
negative regulation of cell-substrate junction organization (GO:0150118)	1/16	0.352616	0.536098	0	0	2.42355	2.52625	CORO1C
negative regulation of DNA replication (GO:0008156)	1/16	0.352616	0.536098	0	0	2.42355	2.52625	PDS5A
negative regulation of focal adhesion assembly (GO:0051895)	1/16	0.352616	0.536098	0	0	2.42355	2.52625	CORO1C
negative regulation of histone modification (GO:0031057)	1/16	0.352616	0.536098	0	0	2.42355	2.52625	SNCA
negative regulation of macrophage activation (GO:0043031)	1/16	0.352616	0.536098	0	0	2.42355	2.52625	LDLR
negative regulation of telomere maintenance (GO:0032205)	1/16	0.352616	0.536098	0	0	2.42355	2.52625	TNKS
neuron cell-cell adhesion (GO:0007158)	1/16	0.352616	0.536098	0	0	2.42355	2.52625	NRXN1
neutrophil activation (GO:0042119)	1/16	0.352616	0.536098	0	0	2.42355	2.52625	PREX1
oligodendrocyte development (GO:0014003)	1/16	0.352616	0.536098	0	0	2.42355	2.52625	SOX10
platelet-derived growth factor receptor signaling pathway (GO:0048008)	1/16	0.352616	0.536098	0	0	2.42355	2.52625	PTPRJ
positive regulation of leukocyte adhesion to vascular endothelial cell (GO:1904996)	1/16	0.352616	0.536098	0	0	2.42355	2.52625	NFAT5
protein localization to endoplasmic reticulum (GO:0070972)	1/16	0.352616	0.536098	0	0	2.42355	2.52625	VAPA
regulation of mRNA stability (GO:0043488)	5/146	0.353803	0.537611	0	0	1.29042	1.34077	FXR1;LARP1;XPO1;ANP32A;HSPA1A
axon development (GO:0061564)	3/79	0.355475	0.539568	0	0	1.43586	1.48511	MAP1B;MAPT;ARHGAP35
regulation of neuron differentiation (GO:0045664)	3/79	0.355475	0.539568	0	0	1.43586	1.48511	GPRC5B;ARHGEF2;YWHAG
extracellular structure organization (GO:0043062)	7/216	0.359131	0.544822	0	0	1.2191	1.24844	SH3PXD2A;ADAMTSL3;SMOC1;APLP1;ADAM12;SPP1;ITGB8
regulation of wound healing (GO:0061041)	2/47	0.360148	0.545773	0	0	1.61623	1.65056	KANK1;PRKCE
telomere organization (GO:0032200)	2/47	0.360148	0.545773	0	0	1.61623	1.65056	PTGES3;ZNF365
negative regulation of cytokine production (GO:0001818)	6/182	0.362145	0.548503	0	0	1.24065	1.26014	MAPKBP1;PRNP;RPS6KA5;ARRB1;HMGB1;LGR4
regulation of fat cell differentiation (GO:0045598)	3/80	0.362813	0.548509	0	0	1.41714	1.4368	ZBTB16;SIRT2;FERMT2
negative regulation of cell cycle (GO:0045786)	3/80	0.362813	0.548509	0	0	1.41714	1.4368	CDKN1C;CDK6;CAMK2N1
positive regulation of cell adhesion (GO:0045785)	3/80	0.362813	0.548509	0	0	1.41714	1.4368	FLCN;AFDN;PTPRJ
external encapsulating structure organization (GO:0045229)	7/217	0.363502	0.548509	0	0	1.21323	1.22775	SH3PXD2A;ADAMTSL3;SMOC1;APLP1;ADAM12;SPP1;ITGB8
response to lipid (GO:0033993)	4/114	0.365305	0.548509	0	0	1.3229	1.33219	SPP1;ERBIN;FOXP1;SNCA
cellular response to oxygen-containing compound (GO:1901701)	10/323	0.366392	0.548509	0	0	1.16322	1.16793	RPTOR;P2RX7;PDK4;AGAP3;MAPT;HMGB1;CPEB3;MT3;NFKB1;CPEB4
regulation of nucleic acid-templated transcription (GO:1903506)	13/430	0.368389	0.548509	0	0	1.13536	1.13378	CREBBP;ZNF680;INSR;HP1BP3;TFEB;SMARCA2;DNM2;ATXN1;RPS6KA5;NFIA;GTF2IRD1;RALY;ERC1
cellular response to interleukin-12 (GO:0071349)	2/48	0.369836	0.548509	0	0	1.58101	1.57262	HSPA9;PAK2
regulation of interleukin-2 production (GO:0032663)	2/48	0.369836	0.548509	0	0	1.58101	1.57262	PRNP;PLCG2
Golgi to plasma membrane transport (GO:0006893)	2/48	0.369836	0.548509	0	0	1.58101	1.57262	BBS2;VAMP2
negative regulation of mitotic cell cycle (GO:0045930)	2/48	0.369836	0.548509	0	0	1.58101	1.57262	CDKN1C;TOM1L2
positive regulation of DNA repair (GO:0045739)	2/48	0.369836	0.548509	0	0	1.58101	1.57262	SPIRE1;HMGB1
activation of protein kinase A activity (GO:0034199)	1/17	0.369979	0.548509	0	0	2.27196	2.25903	ADCY5
pulmonary valve morphogenesis (GO:0003184)	1/17	0.369979	0.548509	0	0	2.27196	2.25903	ROBO2
purine ribonucleotide transport (GO:0015868)	1/17	0.369979	0.548509	0	0	2.27196	2.25903	ABCC5
pyrimidine-containing compound catabolic process (GO:0072529)	1/17	0.369979	0.548509	0	0	2.27196	2.25903	DPYSL5
amyloid-beta metabolic process (GO:0050435)	1/17	0.369979	0.548509	0	0	2.27196	2.25903	DYRK1A
regulation of cardiac muscle contraction by regulation of the release of sequestered calcium ion (GO:0010881)	1/17	0.369979	0.548509	0	0	2.27196	2.25903	CALM1
regulation of cellular response to growth factor stimulus (GO:0090287)	1/17	0.369979	0.548509	0	0	2.27196	2.25903	PCSK6
cellular response to fatty acid (GO:0071398)	1/17	0.369979	0.548509	0	0	2.27196	2.25903	PDK4
cellular response to gamma radiation (GO:0071480)	1/17	0.369979	0.548509	0	0	2.27196	2.25903	CRYAB
regulation of Golgi organization (GO:1903358)	1/17	0.369979	0.548509	0	0	2.27196	2.25903	PDE4DIP
regulation of metal ion transport (GO:0010959)	1/17	0.369979	0.548509	0	0	2.27196	2.25903	BCL2
diol biosynthetic process (GO:0034312)	1/17	0.369979	0.548509	0	0	2.27196	2.25903	QDPR
embryo development ending in birth or egg hatching (GO:0009792)	1/17	0.369979	0.548509	0	0	2.27196	2.25903	USP22
histone H2A monoubiquitination (GO:0035518)	1/17	0.369979	0.548509	0	0	2.27196	2.25903	PCGF5
histone H2A ubiquitination (GO:0033522)	1/17	0.369979	0.548509	0	0	2.27196	2.25903	UBE2B
response to purine-containing compound (GO:0014074)	1/17	0.369979	0.548509	0	0	2.27196	2.25903	P2RX7
snRNA metabolic process (GO:0016073)	1/17	0.369979	0.548509	0	0	2.27196	2.25903	INTS6
synaptic vesicle membrane organization (GO:0048499)	1/17	0.369979	0.548509	0	0	2.27196	2.25903	SNAP23
membrane depolarization during cardiac muscle cell action potential (GO:0086012)	1/17	0.369979	0.548509	0	0	2.27196	2.25903	KCNJ2
mesonephric tubule development (GO:0072164)	1/17	0.369979	0.548509	0	0	2.27196	2.25903	ROBO2
monosaccharide transmembrane transport (GO:0015749)	1/17	0.369979	0.548509	0	0	2.27196	2.25903	SLC5A3
negative regulation of ATPase activity (GO:0032780)	1/17	0.369979	0.548509	0	0	2.27196	2.25903	PXK
negative regulation of cell aging (GO:0090344)	1/17	0.369979	0.548509	0	0	2.27196	2.25903	CDK6
negative regulation of intrinsic apoptotic signaling pathway by p53 class mediator (GO:1902254)	1/17	0.369979	0.548509	0	0	2.27196	2.25903	BCL2
negative regulation of phagocytosis (GO:0050765)	1/17	0.369979	0.548509	0	0	2.27196	2.25903	HMGB1
negative regulation of vascular associated smooth muscle cell proliferation (GO:1904706)	1/17	0.369979	0.548509	0	0	2.27196	2.25903	TAFA5
positive regulation of telomere capping (GO:1904355)	1/17	0.369979	0.548509	0	0	2.27196	2.25903	TNKS
positive regulation of transcription of Notch receptor target (GO:0007221)	1/17	0.369979	0.548509	0	0	2.27196	2.25903	CREBBP
antigen receptor-mediated signaling pathway (GO:0050851)	6/185	0.376499	0.55788	0	0	1.21967	1.19142	NFKBIZ;PLCG2;BCL2;PTPRJ;PAK2;NFKB1
positive regulation of cytoskeleton organization (GO:0051495)	3/82	0.377446	0.558772	0	0	1.38112	1.34567	P2RX7;PRKCE;SNX9
positive regulation of angiogenesis (GO:0045766)	4/116	0.3775	0.558772	0	0	1.29914	1.2656	ADAM12;ITGB8;FGF1;SASH1
regulation of cellular protein metabolic process (GO:0032268)	2/49	0.379466	0.559068	0	0	1.54729	1.49931	CNDP1;NFKB1
regulation of stress-activated MAPK cascade (GO:0032872)	2/49	0.379466	0.559068	0	0	1.54729	1.49931	TAOK3;IGF1R
RNA catabolic process (GO:0006401)	2/49	0.379466	0.559068	0	0	1.54729	1.49931	HSPA1B;HSPA1A
secondary alcohol metabolic process (GO:1902652)	2/49	0.379466	0.559068	0	0	1.54729	1.49931	SQLE;OSBPL1A
regulation of osteoblast differentiation (GO:0045667)	3/83	0.384738	0.559068	0	0	1.36379	1.30268	CDK6;SMOC1;FERMT2
adenine nucleotide transport (GO:0051503)	1/18	0.386878	0.559068	0	0	2.13821	2.03054	ABCC5
pulmonary valve development (GO:0003177)	1/18	0.386878	0.559068	0	0	2.13821	2.03054	ROBO2
amyloid precursor protein metabolic process (GO:0042982)	1/18	0.386878	0.559068	0	0	2.13821	2.03054	TMCC2
regulation of B cell differentiation (GO:0045577)	1/18	0.386878	0.559068	0	0	2.13821	2.03054	PPP2R3C
regulation of brown fat cell differentiation (GO:0090335)	1/18	0.386878	0.559068	0	0	2.13821	2.03054	FLCN
base conversion or substitution editing (GO:0016553)	1/18	0.386878	0.559068	0	0	2.13821	2.03054	ADARB2
carbohydrate derivative transport (GO:1901264)	1/18	0.386878	0.559068	0	0	2.13821	2.03054	SCARB1
regulation of cellular protein catabolic process (GO:1903362)	1/18	0.386878	0.559068	0	0	2.13821	2.03054	HSP90AA1
cellular response to zinc ion (GO:0071294)	1/18	0.386878	0.559068	0	0	2.13821	2.03054	MT3
dendritic cell migration (GO:0036336)	1/18	0.386878	0.559068	0	0	2.13821	2.03054	HMGB1
regulation of mRNA polyadenylation (GO:1900363)	1/18	0.386878	0.559068	0	0	2.13821	2.03054	CPEB3
regulation of multicellular organism growth (GO:0040014)	1/18	0.386878	0.559068	0	0	2.13821	2.03054	BBS2
regulation of presynapse assembly (GO:1905606)	1/18	0.386878	0.559068	0	0	2.13821	2.03054	SNCA
regulation of presynapse organization (GO:0099174)	1/18	0.386878	0.559068	0	0	2.13821	2.03054	SNCA
regulation of production of miRNAs involved in gene silencing by miRNA (GO:1903798)	1/18	0.386878	0.559068	0	0	2.13821	2.03054	NCOR2
endothelial cell proliferation (GO:0001935)	1/18	0.386878	0.559068	0	0	2.13821	2.03054	PRKX
regulation of protein sumoylation (GO:0033233)	1/18	0.386878	0.559068	0	0	2.13821	2.03054	HDAC4
regulation of telomere maintenance via telomere lengthening (GO:1904356)	1/18	0.386878	0.559068	0	0	2.13821	2.03054	TNKS
regulation of transforming growth factor beta production (GO:0071634)	1/18	0.386878	0.559068	0	0	2.13821	2.03054	ITGB8
regulation of vascular endothelial cell proliferation (GO:1905562)	1/18	0.386878	0.559068	0	0	2.13821	2.03054	HMGB1
regulation of ventricular cardiac muscle cell membrane repolarization (GO:0060307)	1/18	0.386878	0.559068	0	0	2.13821	2.03054	NOS1AP
high-density lipoprotein particle remodeling (GO:0034375)	1/18	0.386878	0.559068	0	0	2.13821	2.03054	SCARB1
interleukin-6-mediated signaling pathway (GO:0070102)	1/18	0.386878	0.559068	0	0	2.13821	2.03054	PTPN11
synaptic transmission, glutamatergic (GO:0035249)	1/18	0.386878	0.559068	0	0	2.13821	2.03054	GRID2
melanosome transport (GO:0032402)	1/18	0.386878	0.559068	0	0	2.13821	2.03054	BBS2
microtubule depolymerization (GO:0007019)	1/18	0.386878	0.559068	0	0	2.13821	2.03054	NCKAP5
mitochondrial fission (GO:0000266)	1/18	0.386878	0.559068	0	0	2.13821	2.03054	DNM2
negative regulation of lipid catabolic process (GO:0050995)	1/18	0.386878	0.559068	0	0	2.13821	2.03054	SORL1
negative regulation of signal transduction by p53 class mediator (GO:1901797)	1/18	0.386878	0.559068	0	0	2.13821	2.03054	DYRK1A
pigment granule transport (GO:0051904)	1/18	0.386878	0.559068	0	0	2.13821	2.03054	BBS2
positive chemotaxis (GO:0050918)	1/18	0.386878	0.559068	0	0	2.13821	2.03054	PTPRJ
positive regulation of cartilage development (GO:0061036)	1/18	0.386878	0.559068	0	0	2.13821	2.03054	ZBTB16
positive regulation of cell cycle phase transition (GO:1901989)	1/18	0.386878	0.559068	0	0	2.13821	2.03054	PLCG2
positive regulation of glial cell differentiation (GO:0045687)	1/18	0.386878	0.559068	0	0	2.13821	2.03054	ZNF365
positive regulation of interleukin-4 production (GO:0032753)	1/18	0.386878	0.559068	0	0	2.13821	2.03054	PRKCZ
positive regulation of macrophage derived foam cell differentiation (GO:0010744)	1/18	0.386878	0.559068	0	0	2.13821	2.03054	NFKB1
positive regulation of mRNA splicing, via spliceosome (GO:0048026)	1/18	0.386878	0.559068	0	0	2.13821	2.03054	TRA2B
positive regulation of response to endoplasmic reticulum stress (GO:1905898)	1/18	0.386878	0.559068	0	0	2.13821	2.03054	BOK
positive regulation of stress-activated protein kinase signaling cascade (GO:0070304)	1/18	0.386878	0.559068	0	0	2.13821	2.03054	TAOK3
presynapse assembly (GO:0099054)	1/18	0.386878	0.559068	0	0	2.13821	2.03054	LRP4
programmed necrotic cell death (GO:0097300)	1/18	0.386878	0.559068	0	0	2.13821	2.03054	ITPK1
actin polymerization or depolymerization (GO:0008154)	2/50	0.389033	0.560737	0	0	1.51498	1.43028	PREX1;SPIRE1
amino acid transport (GO:0006865)	2/50	0.389033	0.560737	0	0	1.51498	1.43028	SLC25A48;SLC38A2
regulation of cellular component movement (GO:0051270)	2/50	0.389033	0.560737	0	0	1.51498	1.43028	CDK6;ZSWIM6
negative regulation of ERK1 and ERK2 cascade (GO:0070373)	2/50	0.389033	0.560737	0	0	1.51498	1.43028	FLCN;CAMK2N1
positive regulation of cell morphogenesis involved in differentiation (GO:0010770)	2/50	0.389033	0.560737	0	0	1.51498	1.43028	DOCK1;FERMT2
adenylate cyclase-activating G protein-coupled receptor signaling pathway (GO:0007189)	4/118	0.389672	0.56108	0	0	1.27622	1.20277	GNAS;LGR5;LGR4;ADCY5
negative regulation of response to external stimulus (GO:0032102)	4/118	0.389672	0.56108	0	0	1.27622	1.20277	MAPKBP1;GRID2;PPM1B;SIRT2
dephosphorylation (GO:0016311)	5/153	0.39108	0.562818	0	0	1.22894	1.15378	PTPRE;PPM1B;PPM1H;PTPRJ;DUSP16
regulation of GTPase activity (GO:0043087)	6/189	0.395654	0.568469	0	0	1.19276	1.10595	AFDN;FLCN;PKP4;SNX9;FERMT2;PICALM
regulation of smoothened signaling pathway (GO:0008589)	2/51	0.398535	0.568469	0	0	1.48399	1.36521	HERC4;CREBBP
sensory perception (GO:0007600)	2/51	0.398535	0.568469	0	0	1.48399	1.36521	P2RX7;GNAS
mitotic nuclear membrane organization (GO:0101024)	2/51	0.398535	0.568469	0	0	1.48399	1.36521	RANGAP1;SIRT2
mitotic nuclear membrane reassembly (GO:0007084)	2/51	0.398535	0.568469	0	0	1.48399	1.36521	RANGAP1;SIRT2
G1/S transition of mitotic cell cycle (GO:0000082)	3/85	0.399258	0.568469	0	0	1.33039	1.22149	CDK18;CDK6;TFDP2
negative regulation of defense response (GO:0031348)	3/85	0.399258	0.568469	0	0	1.33039	1.22149	MAPKBP1;PPM1B;SIRT2
aspartate family amino acid metabolic process (GO:0009066)	1/19	0.403325	0.568469	0	0	2.01931	1.83356	MSRA
regulation of autophagy of mitochondrion (GO:1903146)	1/19	0.403325	0.568469	0	0	2.01931	1.83356	SREBF2
branching involved in ureteric bud morphogenesis (GO:0001658)	1/19	0.403325	0.568469	0	0	2.01931	1.83356	FGF1
regulation of cell-cell adhesion mediated by cadherin (GO:2000047)	1/19	0.403325	0.568469	0	0	2.01931	1.83356	AFDN
cellular response to glucagon stimulus (GO:0071377)	1/19	0.403325	0.568469	0	0	2.01931	1.83356	ADCY5
cellular response to interleukin-7 (GO:0098761)	1/19	0.403325	0.568469	0	0	2.01931	1.83356	IRS2
cytoplasmic translational initiation (GO:0002183)	1/19	0.403325	0.568469	0	0	2.01931	1.83356	EIF5
detection of mechanical stimulus (GO:0050982)	1/19	0.403325	0.568469	0	0	2.01931	1.83356	PIEZO2
regulation of nervous system process (GO:0031644)	1/19	0.403325	0.568469	0	0	2.01931	1.83356	DLGAP1
dopamine metabolic process (GO:0042417)	1/19	0.403325	0.568469	0	0	2.01931	1.83356	SNCA
establishment of melanosome localization (GO:0032401)	1/19	0.403325	0.568469	0	0	2.01931	1.83356	BBS2
regulation of RIG-I signaling pathway (GO:0039535)	1/19	0.403325	0.568469	0	0	2.01931	1.83356	ANKRD17
establishment or maintenance of apical/basal cell polarity (GO:0035088)	1/19	0.403325	0.568469	0	0	2.01931	1.83356	ERBIN
excitatory postsynaptic potential (GO:0060079)	1/19	0.403325	0.568469	0	0	2.01931	1.83356	GRID2
regulation of stem cell population maintenance (GO:2000036)	1/19	0.403325	0.568469	0	0	2.01931	1.83356	ZNF706
response to ATP (GO:0033198)	1/19	0.403325	0.568469	0	0	2.01931	1.83356	P2RX7
response to fatty acid (GO:0070542)	1/19	0.403325	0.568469	0	0	2.01931	1.83356	PDK4
heparan sulfate proteoglycan biosynthetic process (GO:0015012)	1/19	0.403325	0.568469	0	0	2.01931	1.83356	XYLT1
histone deubiquitination (GO:0016578)	1/19	0.403325	0.568469	0	0	2.01931	1.83356	USP22
histone H4-K16 acetylation (GO:0043984)	1/19	0.403325	0.568469	0	0	2.01931	1.83356	JADE2
interleukin-7-mediated signaling pathway (GO:0038111)	1/19	0.403325	0.568469	0	0	2.01931	1.83356	IRS2
striated muscle cell differentiation (GO:0051146)	1/19	0.403325	0.568469	0	0	2.01931	1.83356	SORT1
ureteric bud development (GO:0001657)	1/19	0.403325	0.568469	0	0	2.01931	1.83356	ROBO2
myeloid cell activation involved in immune response (GO:0002275)	1/19	0.403325	0.568469	0	0	2.01931	1.83356	PLCG2
N-glycan processing (GO:0006491)	1/19	0.403325	0.568469	0	0	2.01931	1.83356	GANC
negative regulation of oxidative stress-induced intrinsic apoptotic signaling pathway (GO:1902176)	1/19	0.403325	0.568469	0	0	2.01931	1.83356	NFE2L2
negative regulation of RNA metabolic process (GO:0051253)	1/19	0.403325	0.568469	0	0	2.01931	1.83356	NCOR2
negative regulation of striated muscle cell differentiation (GO:0051154)	1/19	0.403325	0.568469	0	0	2.01931	1.83356	HDAC4
neuromuscular process (GO:0050905)	1/19	0.403325	0.568469	0	0	2.01931	1.83356	NRXN1
positive regulation of cellular protein catabolic process (GO:1903364)	1/19	0.403325	0.568469	0	0	2.01931	1.83356	HSP90AA1
positive regulation of establishment of protein localization (GO:1904951)	1/19	0.403325	0.568469	0	0	2.01931	1.83356	CORO2B
positive regulation of mitochondrial fission (GO:0090141)	1/19	0.403325	0.568469	0	0	2.01931	1.83356	SPIRE1
positive regulation of monocyte chemotaxis (GO:0090026)	1/19	0.403325	0.568469	0	0	2.01931	1.83356	HMGB1
prostaglandin biosynthetic process (GO:0001516)	1/19	0.403325	0.568469	0	0	2.01931	1.83356	PTGES3
negative regulation of cell differentiation (GO:0045596)	6/191	0.405225	0.570574	0	0	1.17975	1.06568	CDK6;ZBTB16;PTPN11;MEIS2;FERMT2;SIRT2
negative regulation of Wnt signaling pathway (GO:0030178)	6/191	0.405225	0.570574	0	0	1.17975	1.06568	TLE4;AMER2;WWOX;CSNK1A1;GRB10;LRP4
cartilage development (GO:0051216)	2/52	0.407967	0.573281	0	0	1.45423	1.30382	ZBTB16;ITGB8
regulation of release of sequestered calcium ion into cytosol (GO:0051279)	2/52	0.407967	0.573281	0	0	1.45423	1.30382	CALM1;SNCA
glycolipid metabolic process (GO:0006664)	2/52	0.407967	0.573281	0	0	1.45423	1.30382	PGAP1;PSAP
response to peptide hormone (GO:0043434)	2/52	0.407967	0.573281	0	0	1.45423	1.30382	SLC27A1;SORT1
protein targeting to membrane (GO:0006612)	3/87	0.413683	0.578516	0	0	1.29858	1.1462	ALDH3A2;ZDHHC20;RAB3IP
sodium ion transmembrane transport (GO:0035725)	3/87	0.413683	0.578516	0	0	1.29858	1.1462	ATP1B3;ATP1A1;ATP1B1
regulation of mRNA catabolic process (GO:0061013)	4/122	0.413906	0.578516	0	0	1.2327	1.08738	FXR1;XPO1;ANP32A;HSPA1A
regulation of DNA replication (GO:0006275)	2/53	0.417326	0.578516	0	0	1.42564	1.24585	ANKRD17;PDS5A
positive regulation of NIK/NF-kappaB signaling (GO:1901224)	2/53	0.417326	0.578516	0	0	1.42564	1.24585	NFAT5;SASH1
[truncated: 803 more rows]

## Sheet: GBA_ODC_DOWN
Term	Overlap	P-value	Adjusted P-value	Old P-value	Old Adjusted P-value	Odds Ratio	Combined Score	Genes
positive regulation of cell-cell adhesion (GO:0022409)	8/47	2.03804e-05	0.0469157	0	0	8.04673	86.9123	MAGI1;ADAM19;TJP1;ANK3;CD47;DENND6A;PLPP3;JAK1
regulation of stress fiber assembly (GO:0051492)	9/74	9.85401e-05	0.0881537	0	0	5.43524	50.1404	TJP1;CCDC88A;TMEFF2;DLC1;ALMS1;LPAR1;CD47;MET;CLASP2
axonogenesis (GO:0007409)	17/240	0.000133083	0.0881537	0	0	3.01692	26.9247	SEMA5A;AUTS2;LAMA2;ATL1;SEMA3B;GAB1;NRXN3;FRS2;UNC5C;ANK3;GAB2;S100B;PTK2;SHTN1;ULK2;SLIT2;FGFR2
protein processing involved in protein targeting to mitochondrion (GO:0006627)	3/5	0.000153178	0.0881537	0	0	58.3653	512.675	MIPEP;IMMP1L;IMMP2L
negative regulation of stress fiber assembly (GO:0051497)	5/24	0.000284767	0.115336	0	0	10.2716	83.8557	TJP1;TMEFF2;DLC1;MET;CLASP2
transmembrane receptor protein tyrosine phosphatase signaling pathway (GO:0007185)	3/6	0.000300614	0.115336	0	0	38.9082	315.533	PTPRD;FRS2;PTN
negative regulation of actin filament bundle assembly (GO:0032232)	5/27	0.000508208	0.161719	0	0	8.86956	67.2722	TJP1;TMEFF2;DLC1;MET;CLASP2
regulation of plasma membrane bounded cell projection organization (GO:0120035)	5/28	0.00060599	0.161719	0	0	8.48349	62.8512	CCDC88A;IL1RAPL1;PSEN1;DISC1;FBXO7
plasma membrane bounded cell projection assembly (GO:0120031)	17/278	0.000733169	0.161719	0	0	2.5726	18.5693	DYNC2H1;GSN;CEP164;SCLT1;CPLANE1;PTPDC1;MTSS1;RAB11A;SEPTIN7;SHTN1;CCDC88A;PCM1;PIP5K1A;NPHP3;POC1B;DISC1;RAPGEF6
protein lipidation (GO:0006497)	7/61	0.00083313	0.161719	0	0	5.07094	35.9546	PIGC;PIGU;ZDHHC9;PIGN;ATG10;ZDHHC21;PIGL
axon development (GO:0061564)	8/79	0.000837139	0.161719	0	0	4.41277	31.2668	SEMA5A;SHTN1;ATL1;PLP1;MTR;ANK3;S100B;FGFR2
mRNA splice site selection (GO:0006376)	5/30	0.00084302	0.161719	0	0	7.80401	55.2408	SFSWAP;LUC7L3;SRSF5;LUC7L2;SF1
regulation of neuron projection development (GO:0010975)	12/165	0.000997737	0.172082	0	0	3.08353	21.3073	CCDC88A;MAG;IL1RAPL1;LPAR1;DENND5A;ROR1;PSEN1;PTN;LRRC4C;DISC1;FBXO7;PPFIA2
nervous system development (GO:0007399)	23/447	0.00104655	0.172082	0	0	2.15086	14.7598	SEMA5A;IGSF8;GSN;MOG;SCD5;LPAR1;LSAMP;MTR;PTN;S100B;PTS;ZEB2;BTD;MOBP;NAV3;NINJ2;ZIC1;DPF3;MBP;RAPGEF5;MET;NAIP;FKTN
positive regulation of cell-cell adhesion mediated by cadherin (GO:2000049)	3/9	0.00119309	0.183099	0	0	19.4511	130.929	ADAM19;TJP1;DENND6A
regulation of glycoprotein biosynthetic process (GO:0010559)	3/10	0.00167263	0.231886	0	0	16.6715	106.587	ABCA2;NECAB1;FKTN
regulation of protein modification process (GO:0031399)	6/51	0.00171245	0.231886	0	0	5.20776	33.1726	ABCA2;CCDC88A;ATG10;ATG14;PTK2;FKTN
central nervous system myelination (GO:0022010)	3/11	0.00225703	0.272882	0	0	14.5868	88.8878	ABCA2;MYRF;PLP1
mitochondrial protein processing (GO:0034982)	3/11	0.00225703	0.272882	0	0	14.5868	88.8878	MIPEP;IMMP1L;IMMP2L
protein localization to plasma membrane (GO:0072659)	10/136	0.00237082	0.272882	0	0	3.11195	18.8102	DPP10;CCDC88A;TTC7B;PIP5K1A;MYO5A;ANK2;ANK3;RAPGEF6;RAB11A;CLASP2
axon extension (GO:0048675)	4/24	0.00283661	0.309034	0	0	7.7904	45.6918	SEMA5A;AUTS2;ULK2;SLIT2
negative regulation of leukocyte chemotaxis (GO:0002689)	3/12	0.00295341	0.309034	0	0	12.9654	75.5208	GREM1;PADI2;SLIT2
glycolipid biosynthetic process (GO:0009247)	5/40	0.00316673	0.316948	0	0	5.57143	32.0639	PIGC;PIGU;PIGN;ST3GAL5;PIGL
substantia nigra development (GO:0021762)	5/43	0.00435567	0.417781	0	0	5.13079	27.8924	CNP;CCDC14;PLP1;PADI2;MBP
sequestering of extracellular ligand from receptor (GO:0035581)	3/14	0.0047068	0.433402	0	0	10.607	56.8401	GREM1;CD46;LTBP1
GPI anchor metabolic process (GO:0006505)	4/28	0.00504894	0.447025	0	0	6.49067	34.3264	PIGC;PIGU;PIGN;PIGL
response to muscle stretch (GO:0035994)	3/15	0.00577449	0.473505	0	0	9.72255	50.113	GSN;DMD;PTK2
regulation of basement membrane assembly involved in embryonic body morphogenesis (GO:1904259)	2/5	0.00602577	0.473505	0	0	25.8871	132.327	PHLDB1;CLASP2
positive regulation of basement membrane assembly involved in embryonic body morphogenesis (GO:1904261)	2/5	0.00602577	0.473505	0	0	25.8871	132.327	PHLDB1;CLASP2
maintenance of blood-brain barrier (GO:0035633)	4/30	0.00649571	0.473505	0	0	5.99077	30.1732	TJP1;LAMA2;DMD;MBP
negative regulation of cell-substrate junction organization (GO:0150118)	3/16	0.00697556	0.473505	0	0	8.97421	44.56	DLC1;APOD;CLASP2
negative regulation of focal adhesion assembly (GO:0051895)	3/16	0.00697556	0.473505	0	0	8.97421	44.56	DLC1;APOD;CLASP2
neuron cell-cell adhesion (GO:0007158)	3/16	0.00697556	0.473505	0	0	8.97421	44.56	NINJ2;NRXN3;ASTN2
myelination (GO:0042552)	5/48	0.00699355	0.473505	0	0	4.53302	22.4963	MYRF;PLLP;PLP1;MBP;BCAS1
regulation of mRNA splicing, via spliceosome (GO:0048024)	7/90	0.00766087	0.477575	0	0	3.29425	16.0484	RBM4;RBM25;DDX5;TIA1;SFSWAP;CIRBP;SF1
GPI anchor biosynthetic process (GO:0006506)	4/32	0.0081935	0.477575	0	0	5.56229	26.7235	PIGC;PIGU;PIGN;PIGL
negative regulation of cell-matrix adhesion (GO:0001953)	4/32	0.0081935	0.477575	0	0	5.56229	26.7235	DLC1;RASA1;APOD;CLASP2
positive regulation of transcription of Notch receptor target (GO:0007221)	3/17	0.0083138	0.477575	0	0	8.33276	39.9126	MAML2;RBPJ;PBX1
preassembly of GPI anchor in ER membrane (GO:0016254)	3/17	0.0083138	0.477575	0	0	8.33276	39.9126	PIGC;PIGN;PIGL
central nervous system development (GO:0007417)	14/268	0.00834388	0.477575	0	0	2.16445	10.3596	GSN;MYRF;MOG;AATK;UBE3A;S100B;PBX1;PTS;SHROOM4;GRIN2A;BTD;ZIC1;APOD;MBP
negative regulation of chemokine-mediated signaling pathway (GO:0070100)	2/6	0.00888836	0.477575	0	0	19.4143	91.6942	PADI2;SLIT2
negative regulation of monocyte chemotaxis (GO:0090027)	2/6	0.00888836	0.477575	0	0	19.4143	91.6942	GREM1;SLIT2
regulation of epithelial cell migration (GO:0010632)	5/51	0.00902383	0.477575	0	0	4.23673	19.9461	ENPP2;PTN;PTK2;RAB11A;CLASP2
protein localization to cell periphery (GO:1990778)	9/140	0.00912827	0.477575	0	0	2.68772	12.6225	DPP10;TTC7B;PIP5K1A;MYO5A;ANK2;ANK3;RAPGEF6;RAB11A;CLASP2
presynapse assembly (GO:0099054)	3/18	0.00979244	0.484015	0	0	7.77685	35.9768	PTPRD;LRRTM3;IL1RAPL1
epithelial tube morphogenesis (GO:0060562)	4/34	0.0101585	0.484015	0	0	5.19093	23.8235	CCM2;SLIT2;MET;MTSS1
protein localization to membrane (GO:0072657)	11/195	0.0107641	0.484015	0	0	2.34183	10.6121	DPP10;TTC7B;PIP5K1A;MYO5A;ANK2;NUP54;ANK3;PTN;RAPGEF6;RAB11A;CLASP2
regulation of autophagy of mitochondrion (GO:1903146)	3/19	0.0114142	0.484015	0	0	7.29042	32.6093	SREBF1;DNM1L;FBXO7
regulation of cell-cell adhesion mediated by cadherin (GO:2000047)	3/19	0.0114142	0.484015	0	0	7.29042	32.6093	ADAM19;TJP1;DENND6A
regulation of oligodendrocyte differentiation (GO:0048713)	3/19	0.0114142	0.484015	0	0	7.29042	32.6093	OPALIN;DAAM2;PTN
regulation of focal adhesion assembly (GO:0051893)	5/54	0.0114279	0.484015	0	0	3.97673	17.7827	COL16A1;DLC1;APOD;PTK2;CLASP2
integrin-mediated signaling pathway (GO:0007229)	6/75	0.0115662	0.484015	0	0	3.39218	15.128	COL16A1;CCM2;CD47;PTN;PLPP3;PTK2
axon ensheathment in central nervous system (GO:0032291)	2/7	0.0122372	0.484015	0	0	15.5307	68.3858	MYRF;PLP1
regulation of transcription from RNA polymerase II promoter involved in myocardial precursor cell differentiation (GO:0003256)	2/7	0.0122372	0.484015	0	0	15.5307	68.3858	GREM1;RBPJ
selenocysteine incorporation (GO:0001514)	2/7	0.0122372	0.484015	0	0	15.5307	68.3858	SECISBP2;SECISBP2L
translational readthrough (GO:0006451)	2/7	0.0122372	0.484015	0	0	15.5307	68.3858	SECISBP2;SECISBP2L
negative regulation of low-density lipoprotein receptor activity (GO:1905598)	2/7	0.0122372	0.484015	0	0	15.5307	68.3858	ABCA2;PSEN1
cell morphogenesis involved in neuron differentiation (GO:0048667)	6/76	0.0122984	0.484015	0	0	3.34355	14.7059	MEF2A;SHTN1;ATL1;ANK3;S100B;FGFR2
regulation of embryonic development (GO:0045995)	4/36	0.0124052	0.484015	0	0	4.866	21.36	PHLDB1;NPHP3;SEPTIN7;CLASP2
cilium organization (GO:0044782)	12/228	0.013251	0.508396	0	0	2.17706	9.4129	DYNC2H1;PCM1;GSN;CEP164;SCLT1;NPHP3;POC1B;CPLANE1;DISC1;PTPDC1;RAB11A;SEPTIN7
cilium assembly (GO:0060271)	15/314	0.0139108	0.520257	0	0	1.96945	8.41957	DYNC2H1;GSN;CEP164;SCLT1;CPLANE1;PTPDC1;RAB11A;SEPTIN7;PCM1;TUBA1A;TBC1D32;ALMS1;NPHP3;POC1B;DISC1
axon guidance (GO:0007411)	11/203	0.0142002	0.520257	0	0	2.24332	9.54421	SEMA5A;TMEFF1;LAMA2;SEMA3B;GAB1;NRXN3;FRS2;UNC5C;GAB2;SLIT2;PTK2
muscle organ development (GO:0007517)	5/58	0.0152642	0.520257	0	0	3.67584	15.3733	MEF2A;LAMA2;TCF12;DMD;FKTN
glycerophospholipid metabolic process (GO:0006650)	6/80	0.0155536	0.520257	0	0	3.16216	13.1655	PIGC;PIGN;PIP5K1A;FAR1;PIGL;SERINC5
regulation of CD4-positive, alpha-beta T cell activation (GO:2000514)	2/8	0.0160461	0.520257	0	0	12.9416	53.4783	CD55;SH3RF1
cardiac atrium development (GO:0003230)	2/8	0.0160461	0.520257	0	0	12.9416	53.4783	NPHP3;ANK2
regulation of chemokine-mediated signaling pathway (GO:0070099)	2/8	0.0160461	0.520257	0	0	12.9416	53.4783	PADI2;SLIT2
regulation of oxidative stress-induced neuron death (GO:1903203)	2/8	0.0160461	0.520257	0	0	12.9416	53.4783	LANCL1;FBXO7
regulation of protein glycosylation (GO:0060049)	2/8	0.0160461	0.520257	0	0	12.9416	53.4783	ABCA2;FKTN
negative regulation of complement activation, classical pathway (GO:0045959)	2/8	0.0160461	0.520257	0	0	12.9416	53.4783	CD46;CD55
positive regulation of homotypic cell-cell adhesion (GO:0034112)	2/8	0.0160461	0.520257	0	0	12.9416	53.4783	ANK3;JAK1
fatty-acyl-CoA metabolic process (GO:0035337)	3/22	0.0171582	0.548587	0	0	6.13835	24.9541	SCD;SCD5;FAR1
positive regulation of catalytic activity (GO:0043085)	4/40	0.0177946	0.561138	0	0	4.32444	17.4226	MAPK8;MSH3;PSEN1;PHACTR4
ear morphogenesis (GO:0042471)	3/23	0.0193703	0.562739	0	0	5.83114	22.9981	MYO6;ZIC1;FGFR2
axon regeneration (GO:0031103)	2/9	0.0202899	0.562739	0	0	11.0922	43.2333	APOD;MTR
biotin metabolic process (GO:0006768)	2/9	0.0202899	0.562739	0	0	11.0922	43.2333	BTD;HLCS
bundle of His cell to Purkinje myocyte communication (GO:0086069)	2/9	0.0202899	0.562739	0	0	11.0922	43.2333	CTNNA3;TNNI3K
regulation of complement activation, classical pathway (GO:0030450)	2/9	0.0202899	0.562739	0	0	11.0922	43.2333	CD46;CD55
regulation of sterol biosynthetic process (GO:0106118)	2/9	0.0202899	0.562739	0	0	11.0922	43.2333	ABCA2;SREBF1
unsaturated fatty acid biosynthetic process (GO:0006636)	2/9	0.0202899	0.562739	0	0	11.0922	43.2333	SCD;SCD5
negative regulation of pathway-restricted SMAD protein phosphorylation (GO:0060394)	2/9	0.0202899	0.562739	0	0	11.0922	43.2333	GREM1;LDLRAD4
negative regulation of platelet aggregation (GO:0090331)	2/9	0.0202899	0.562739	0	0	11.0922	43.2333	ADAMTS18;CD9
positive regulation of extracellular matrix assembly (GO:1901203)	2/9	0.0202899	0.562739	0	0	11.0922	43.2333	PHLDB1;CLASP2
inner ear morphogenesis (GO:0042472)	3/24	0.0217322	0.595567	0	0	5.55318	21.2629	MYO6;ZIC1;FGFR2
negative regulation of actin filament polymerization (GO:0030837)	3/25	0.0242443	0.610944	0	0	5.30049	19.7156	GSN;SLIT2;SSH2
negative regulation of cell junction assembly (GO:1901889)	3/25	0.0242443	0.610944	0	0	5.30049	19.7156	DLC1;APOD;CLASP2
regulation of actin filament-based movement (GO:1903115)	2/10	0.0249442	0.610944	0	0	9.70518	35.8229	PDE4B;ANK2
endothelial tube morphogenesis (GO:0061154)	2/10	0.0249442	0.610944	0	0	9.70518	35.8229	CCM2;RBPJ
myelin assembly (GO:0032288)	2/10	0.0249442	0.610944	0	0	9.70518	35.8229	ABCA2;CD9
negative regulation of humoral immune response mediated by circulating immunoglobulin (GO:0002924)	2/10	0.0249442	0.610944	0	0	9.70518	35.8229	CD46;CD55
neuron projection regeneration (GO:0031102)	2/10	0.0249442	0.610944	0	0	9.70518	35.8229	MTR;PTN
presynaptic membrane assembly (GO:0097105)	2/10	0.0249442	0.610944	0	0	9.70518	35.8229	PTPRD;IL1RAPL1
cell-cell junction assembly (GO:0007043)	5/66	0.02532	0.610944	0	0	3.19245	11.736	CLDN11;TJP1;CDH11;CD9;CDH8
enzyme linked receptor protein signaling pathway (GO:0007167)	8/140	0.0256325	0.610944	0	0	2.36608	8.66906	PTPRD;FRS2;ROR1;PTN;MET;PTK2;FGFR2;MTSS1
RNA splicing, via transesterification reactions with bulged adenosine as nucleophile (GO:0000377)	12/251	0.0259246	0.610944	0	0	1.9652	7.17802	PNN;RBM4;DDX5;SFPQ;SNRNP70;PPWD1;POLR2F;SRSF5;SRSF11;U2SURP;SRRM1;SF1
negative regulation of receptor-mediated endocytosis (GO:0048261)	3/26	0.0269063	0.610944	0	0	5.06977	18.3292	ABCA2;PSEN1;ANKRD13A
positive regulation of ion transmembrane transporter activity (GO:0032414)	3/26	0.0269063	0.610944	0	0	5.06977	18.3292	DMD;ANK2;ANK3
spliceosomal complex assembly (GO:0000245)	4/46	0.0282634	0.610944	0	0	3.70552	13.2146	LUC7L3;SRSF5;LUC7L2;SF1
regulation of cardiac muscle cell contraction (GO:0086004)	3/27	0.0297178	0.610944	0	0	4.85828	17.0818	PDE4B;CTNNA3;ANK2
protein polyglutamylation (GO:0018095)	2/11	0.0299858	0.610944	0	0	8.62638	30.253	TTLL7;TTLL11
regulation of amyloid precursor protein biosynthetic process (GO:0042984)	2/11	0.0299858	0.610944	0	0	8.62638	30.253	ABCA2;NECAB1
regulation of cardiac muscle cell differentiation (GO:2000725)	2/11	0.0299858	0.610944	0	0	8.62638	30.253	GREM1;FRS2
establishment of endothelial intestinal barrier (GO:0090557)	2/11	0.0299858	0.610944	0	0	8.62638	30.253	TJP1;RAPGEF6
response to sterol (GO:0036314)	2/11	0.0299858	0.610944	0	0	8.62638	30.253	ABCA2;RORA
sphingomyelin metabolic process (GO:0006684)	2/11	0.0299858	0.610944	0	0	8.62638	30.253	ABCA2;ABCA8
negative regulation of homotypic cell-cell adhesion (GO:0034111)	2/11	0.0299858	0.610944	0	0	8.62638	30.253	ADAMTS18;CD9
negative regulation of lymphocyte migration (GO:2000402)	2/11	0.0299858	0.610944	0	0	8.62638	30.253	PADI2;APOD
presynaptic membrane organization (GO:0097090)	2/11	0.0299858	0.610944	0	0	8.62638	30.253	PTPRD;IL1RAPL1
glycosphingolipid metabolic process (GO:0006687)	4/47	0.0302978	0.610944	0	0	3.61916	12.6551	ABCA2;ST3GAL5;ESYT2;SUMF1
positive regulation of synapse assembly (GO:0051965)	3/28	0.0326781	0.610944	0	0	4.66371	15.9548	PTPRD;IL1RAPL1;SYNDIG1
ciliary basal body-plasma membrane docking (GO:0097711)	6/95	0.0329757	0.610944	0	0	2.62718	8.96391	PCM1;TUBA1A;CEP164;ALMS1;SCLT1;RAB11A
adherens junction organization (GO:0034332)	4/49	0.0346195	0.610944	0	0	3.45796	11.6303	TJP1;CADM2;CDH11;CDH8
cytoskeleton-dependent cytokinesis (GO:0061640)	5/72	0.03513	0.610944	0	0	2.90566	9.73019	PDCD6IP;RASA1;ANK3;SEPTIN4;SEPTIN7
regulation of alcohol biosynthetic process (GO:1902930)	2/12	0.0353923	0.610944	0	0	7.76335	25.9394	ABCA2;SREBF1
C-terminal protein amino acid modification (GO:0018410)	2/12	0.0353923	0.610944	0	0	7.76335	25.9394	FOLH1;TTL
microtubule anchoring (GO:0034453)	2/12	0.0353923	0.610944	0	0	7.76335	25.9394	PCM1;CLASP2
mitochondrion distribution (GO:0048311)	2/12	0.0353923	0.610944	0	0	7.76335	25.9394	MEF2A;DNM1L
negative regulation of complement activation (GO:0045916)	2/12	0.0353923	0.610944	0	0	7.76335	25.9394	CD46;CD55
positive regulation of sodium ion transmembrane transport (GO:1902307)	2/12	0.0353923	0.610944	0	0	7.76335	25.9394	DMD;ANK3
chloride transmembrane transport (GO:1902476)	4/50	0.0369076	0.610944	0	0	3.38261	11.1604	SLC4A8;SLC1A3;SLC6A1;ANO4
neuron migration (GO:0001764)	4/50	0.0369076	0.610944	0	0	3.38261	11.1604	AUTS2;ASTN2;DISC1;SH3RF1
regulation of neuron apoptotic process (GO:0043523)	6/98	0.0375467	0.610944	0	0	2.54112	8.34039	NRBP2;MAG;TRIM2;RASA1;LANCL1;NAIP
negative regulation of neuron death (GO:1901215)	6/98	0.0375467	0.610944	0	0	2.54112	8.34039	NRBP2;MAG;RASA1;NENF;FBXO7;NAIP
negative regulation of protein phosphorylation (GO:0001933)	8/152	0.0389637	0.610944	0	0	2.16756	7.03401	GREM1;DEPTOR;PRR5L;DMD;LDLRAD4;SLIT2;ATG14;PLPP3
regulation of striated muscle contraction (GO:0006942)	3/30	0.0390406	0.610944	0	0	4.31781	14.0033	DMD;ANK2;TNNI3K
response to alcohol (GO:0097305)	3/30	0.0390406	0.610944	0	0	4.31781	14.0033	ABCA2;GRIN2A;SLIT2
negative regulation of cytoskeleton organization (GO:0051494)	3/30	0.0390406	0.610944	0	0	4.31781	14.0033	TJP1;SLIT2;SSH2
non-motile cilium assembly (GO:1905515)	3/30	0.0390406	0.610944	0	0	4.31781	14.0033	PCM1;TBC1D32;DISC1
regulation of smoothened signaling pathway (GO:0008589)	4/51	0.0392806	0.610944	0	0	3.31047	10.7161	HHIP;ZIC1;RORA;FGFR2
phosphatidylinositol biosynthetic process (GO:0006661)	7/126	0.0404764	0.610944	0	0	2.29341	7.35504	PIGC;PIGU;PIGN;TTC7B;PIP5K1A;PIGL;MTMR7
regulation of homotypic cell-cell adhesion (GO:0034110)	2/13	0.0411422	0.610944	0	0	7.05723	22.5176	ANK3;JAK1
lymphocyte mediated immunity (GO:0002449)	2/13	0.0411422	0.610944	0	0	7.05723	22.5176	CD46;CD55
negative regulation of DNA-dependent DNA replication (GO:2000104)	2/13	0.0411422	0.610944	0	0	7.05723	22.5176	ZRANB3;MSH3
negative regulation of hydrogen peroxide-induced cell death (GO:1903206)	2/13	0.0411422	0.610944	0	0	7.05723	22.5176	MET;PDE8A
negative regulation of mononuclear cell migration (GO:0071676)	2/13	0.0411422	0.610944	0	0	7.05723	22.5176	GREM1;SLIT2
positive regulation of neuron migration (GO:2001224)	2/13	0.0411422	0.610944	0	0	7.05723	22.5176	SHTN1;ZNF609
mRNA processing (GO:0006397)	13/300	0.0415321	0.610944	0	0	1.77209	5.63752	DDX5;PPWD1;U2SURP;SRRM1;PNN;RBM4;SFPQ;SNRNP70;POLR2F;SRSF5;MNAT1;SRSF11;SF1
regulation of potassium ion transport (GO:0043266)	3/31	0.0424401	0.610944	0	0	4.16339	13.1549	DPP10;ANK2;ANK3
negative regulation of axon extension (GO:0030517)	3/31	0.0424401	0.610944	0	0	4.16339	13.1549	SEMA5A;MAG;SEMA3B
protein O-linked glycosylation (GO:0006493)	6/102	0.044243	0.610944	0	0	2.43474	7.59166	GALNT7;GALNT13;GCNT1;GALNT10;TMTC4;FKTN
mRNA splicing, via spliceosome (GO:0000398)	12/274	0.0457677	0.610944	0	0	1.79054	5.52235	PNN;RBM4;DDX5;SFPQ;SNRNP70;PPWD1;POLR2F;SRSF5;SRSF11;U2SURP;SRRM1;SF1
negative regulation of chemotaxis (GO:0050922)	3/32	0.0459829	0.610944	0	0	4.01962	12.3784	SEMA5A;SEMA3B;SLIT2
negative regulation of developmental growth (GO:0048640)	3/32	0.0459829	0.610944	0	0	4.01962	12.3784	MAG;WWC2;ULK2
cytoplasmic microtubule organization (GO:0031122)	4/54	0.0469105	0.610944	0	0	3.11136	9.51925	CCDC88A;PCM1;KATNAL1;RAB11A
amyloid precursor protein catabolic process (GO:0042987)	2/14	0.0472147	0.610944	0	0	6.46879	19.7495	ADAM19;PSEN1
atrial septum development (GO:0003283)	2/14	0.0472147	0.610944	0	0	6.46879	19.7495	NPHP3;ANK2
regulation of gastrulation (GO:0010470)	2/14	0.0472147	0.610944	0	0	6.46879	19.7495	PHLDB1;CLASP2
synaptic membrane adhesion (GO:0099560)	2/14	0.0472147	0.610944	0	0	6.46879	19.7495	PTPRD;LRRC4C
pancreas development (GO:0031016)	2/14	0.0472147	0.610944	0	0	6.46879	19.7495	NPHP3;MET
positive regulation of cardiac muscle cell proliferation (GO:0060045)	2/14	0.0472147	0.610944	0	0	6.46879	19.7495	RBPJ;FGFR2
positive regulation of sodium ion transmembrane transporter activity (GO:2000651)	2/14	0.0472147	0.610944	0	0	6.46879	19.7495	DMD;ANK3
protein targeting to mitochondrion (GO:0006626)	4/55	0.0496237	0.610944	0	0	3.0502	9.16061	MIPEP;IMMP1L;IMMP2L;FBXO7
signal transduction by p53 class mediator (GO:0072331)	3/33	0.049667	0.610944	0	0	3.88543	11.6657	GREM1;DDX5;MYO6
negative chemotaxis (GO:0050919)	3/33	0.049667	0.610944	0	0	3.88543	11.6657	SEMA3B;UNC5C;SLIT2
neuron projection extension (GO:1990138)	3/33	0.049667	0.610944	0	0	3.88543	11.6657	SEMA5A;AUTS2;ULK2
regulation of organelle organization (GO:0033043)	5/80	0.0514269	0.610944	0	0	2.59466	7.69988	TJP1;ZEB2;MYO5A;DNM1L;PTK2
lipid biosynthetic process (GO:0008610)	5/80	0.0514269	0.610944	0	0	2.59466	7.69988	SREBF1;ABCD3;SCD;SCD5;PIP5K1A
positive regulation of protein kinase B signaling (GO:0051897)	8/161	0.0515617	0.610944	0	0	2.03911	6.04591	SEMA5A;GAB1;FRS2;STRN;GAB2;MET;PTK2;FGFR2
regulation of endothelial cell chemotaxis (GO:2001026)	2/15	0.0535902	0.610944	0	0	5.97089	17.4731	SEMA5A;MET
regulation of non-canonical Wnt signaling pathway (GO:2000050)	2/15	0.0535902	0.610944	0	0	5.97089	17.4731	DAAM2;NPHP3
myoblast fusion (GO:0007520)	2/15	0.0535902	0.610944	0	0	5.97089	17.4731	CD9;KCNH1
placenta development (GO:0001890)	2/15	0.0535902	0.610944	0	0	5.97089	17.4731	ADAM19;PTK2
positive regulation of endothelial cell chemotaxis (GO:2001028)	2/15	0.0535902	0.610944	0	0	5.97089	17.4731	SEMA5A;MET
positive regulation of sprouting angiogenesis (GO:1903672)	2/15	0.0535902	0.610944	0	0	5.97089	17.4731	TJP1;JAK1
protein localization to cell-cell junction (GO:0150105)	2/15	0.0535902	0.610944	0	0	5.97089	17.4731	TJP1;JAK1
negative regulation of protein modification process (GO:0031400)	5/81	0.0537279	0.610944	0	0	2.56038	7.48611	PRR5L;DMD;SLIT2;ATG14;PLPP3
positive regulation of cell junction assembly (GO:1901890)	4/57	0.0553035	0.610944	0	0	2.93479	8.49599	PTPRD;COL16A1;IL1RAPL1;SYNDIG1
ribonucleoprotein complex assembly (GO:0022618)	7/136	0.0567914	0.610944	0	0	2.11453	6.06526	RPS27;RPL10;LUC7L3;SRSF5;MDN1;LUC7L2;SF1
regulation of muscle cell differentiation (GO:0051147)	3/35	0.0574508	0.610944	0	0	3.64222	10.4052	MEF2A;RBM4;FGFR2
regulation of trans-synaptic signaling (GO:0099177)	3/35	0.0574508	0.610944	0	0	3.64222	10.4052	SLC4A8;LRRC4C;BTBD9
semaphorin-plexin signaling pathway (GO:0071526)	3/35	0.0574508	0.610944	0	0	3.64222	10.4052	SEMA5A;SEMA3B;MET
muscle cell differentiation (GO:0042692)	3/35	0.0574508	0.610944	0	0	3.64222	10.4052	RORA;DMD;SYNE1
negative regulation of neurogenesis (GO:0050768)	3/35	0.0574508	0.610944	0	0	3.64222	10.4052	PCM1;MAG;PTN
regulation of osteoblast differentiation (GO:0045667)	5/83	0.0585065	0.610944	0	0	2.49448	7.08086	GREM1;DDX5;TMEM64;PTK2;FGFR2
regulation of MAPK cascade (GO:0043408)	8/166	0.0595774	0.610944	0	0	1.97407	5.56783	GREM1;PHLPP1;LPAR1;APIP;ROR1;VRK2;FGFR2;STK3
regulation of establishment of cell polarity (GO:2000114)	2/16	0.0602494	0.610944	0	0	5.54411	15.5749	SHTN1;GSN
Golgi to endosome transport (GO:0006895)	2/16	0.0602494	0.610944	0	0	5.54411	15.5749	MON2;EPS15
T cell mediated immunity (GO:0002456)	2/16	0.0602494	0.610944	0	0	5.54411	15.5749	CD46;CD55
motor neuron axon guidance (GO:0008045)	2/16	0.0602494	0.610944	0	0	5.54411	15.5749	TMEFF1;SLIT2
negative regulation of immune effector process (GO:0002698)	2/16	0.0602494	0.610944	0	0	5.54411	15.5749	CD47;CD55
negative regulation of platelet activation (GO:0010544)	2/16	0.0602494	0.610944	0	0	5.54411	15.5749	ADAMTS18;CD9
oligodendrocyte development (GO:0014003)	2/16	0.0602494	0.610944	0	0	5.54411	15.5749	MYRF;PLP1
protein localization to microtubule organizing center (GO:1905508)	2/16	0.0602494	0.610944	0	0	5.54411	15.5749	PCM1;CCDC14
regulation of cardiac muscle contraction (GO:0055117)	3/36	0.0615459	0.610944	0	0	3.53166	9.84618	PDE4B;ANK2;TNNI3K
regulation of protein import into nucleus (GO:0042306)	3/36	0.0615459	0.610944	0	0	3.53166	9.84618	ZIC1;APOD;PSEN1
membrane assembly (GO:0071709)	3/36	0.0615459	0.610944	0	0	3.53166	9.84618	PTPRD;IL1RAPL1;ANK3
protein-containing complex subunit organization (GO:0043933)	6/112	0.0640744	0.610944	0	0	2.20391	6.05571	MAGI1;MITF;NUP54;MNAT1;DNM1L;MDN1
Notch signaling pathway (GO:0007219)	4/60	0.0644507	0.610944	0	0	2.77714	7.61452	MAML2;PSEN1;RBPJ;PBX1
regulation of microtubule cytoskeleton organization (GO:0070507)	3/37	0.065773	0.610944	0	0	3.42762	9.32841	PHLDB1;STMN4;CLASP2
glutamate receptor signaling pathway (GO:0007215)	3/37	0.065773	0.610944	0	0	3.42762	9.32841	GRM3;GRIN2A;GRIA4
neural crest cell migration (GO:0001755)	3/37	0.065773	0.610944	0	0	3.42762	9.32841	SEMA5A;SEMA3B;PHACTR4
phospholipid biosynthetic process (GO:0008654)	3/37	0.065773	0.610944	0	0	3.42762	9.32841	PIP5K1A;FAR1;ABCA8
acyl-CoA biosynthetic process (GO:0071616)	2/17	0.0671742	0.610944	0	0	5.17424	13.9729	SCD;SCD5
regulation of cardiac muscle contraction by regulation of the release of sequestered calcium ion (GO:0010881)	2/17	0.0671742	0.610944	0	0	5.17424	13.9729	ANK2;DMD
regulation of cell killing (GO:0031341)	2/17	0.0671742	0.610944	0	0	5.17424	13.9729	MAPK8;CD55
regulation of cholesterol biosynthetic process (GO:0045540)	2/17	0.0671742	0.610944	0	0	5.17424	13.9729	ABCA2;SREBF1
regulation of neuroblast proliferation (GO:1902692)	2/17	0.0671742	0.610944	0	0	5.17424	13.9729	PTN;DISC1
regulation of osteoblast proliferation (GO:0033688)	2/17	0.0671742	0.610944	0	0	5.17424	13.9729	GREM1;FGFR2
mesonephric tubule development (GO:0072164)	2/17	0.0671742	0.610944	0	0	5.17424	13.9729	SLIT2;FGFR2
positive regulation of cardiac muscle tissue growth (GO:0055023)	2/17	0.0671742	0.610944	0	0	5.17424	13.9729	RBPJ;FGFR2
O-glycan processing (GO:0016266)	4/61	0.0676649	0.610944	0	0	2.72828	7.34777	GALNT7;GALNT13;GCNT1;GALNT10
negative regulation of cell motility (GO:2000146)	6/114	0.0685771	0.610944	0	0	2.16287	5.79606	TMEFF2;NAV3;DLC1;MITF;LDLRAD4;SLIT2
generation of neurons (GO:0048699)	9/202	0.070593	0.610944	0	0	1.81846	4.82043	PTPRD;NRBP2;AUTS2;IL1RAPL1;OLIG1;ASTN2;DISC1;MET;SH3RF1
negative regulation of cell migration (GO:0030336)	7/144	0.0724078	0.610944	0	0	1.99023	5.22524	TMEFF2;NAV3;DLC1;MITF;LDLRAD4;SLIT2;CLASP2
organelle assembly (GO:0070925)	16/425	0.0731606	0.610944	0	0	1.53008	4.00131	DYNC2H1;GSN;PDCD6IP;CEP164;CIRBP;SCLT1;CPLANE1;ATG14;PTPDC1;SEPTIN7;RAB11A;PCM1;ULK2;NPHP3;POC1B;DISC1
regulation of cation channel activity (GO:2001257)	5/89	0.0742488	0.610944	0	0	2.31558	6.02129	GRIN2A;ANK2;DMD;ANK3;GRIA4
post-Golgi vesicle-mediated transport (GO:0006892)	5/89	0.0742488	0.610944	0	0	2.31558	6.02129	MON2;EXOC6B;MYO5A;COMMD1;EPS15
actin cytoskeleton reorganization (GO:0031532)	4/63	0.074337	0.610944	0	0	2.63553	6.85012	GSN;AUTS2;GAB1;PIP5K1A
acidic amino acid transport (GO:0015800)	2/18	0.0743469	0.610944	0	0	4.8506	12.6068	SLC1A3;SLC6A1
protein O-linked mannosylation (GO:0035269)	2/18	0.0743469	0.610944	0	0	4.8506	12.6068	TMTC4;FKTN
alternative mRNA splicing, via spliceosome (GO:0000380)	2/18	0.0743469	0.610944	0	0	4.8506	12.6068	DDX5;SFPQ
amyloid precursor protein metabolic process (GO:0042982)	2/18	0.0743469	0.610944	0	0	4.8506	12.6068	ADAM19;PSEN1
regulation of cellular protein catabolic process (GO:1903362)	2/18	0.0743469	0.610944	0	0	4.8506	12.6068	RIC1;FAF1
cell migration involved in sprouting angiogenesis (GO:0002042)	2/18	0.0743469	0.610944	0	0	4.8506	12.6068	GREM1;SLIT2
regulation of platelet aggregation (GO:0090330)	2/18	0.0743469	0.610944	0	0	4.8506	12.6068	ADAMTS18;CD9
regulation of presynapse assembly (GO:1905606)	2/18	0.0743469	0.610944	0	0	4.8506	12.6068	PTPRD;IL1RAPL1
regulation of presynapse organization (GO:0099174)	2/18	0.0743469	0.610944	0	0	4.8506	12.6068	PTPRD;IL1RAPL1
regulation of transforming growth factor beta production (GO:0071634)	2/18	0.0743469	0.610944	0	0	4.8506	12.6068	CD46;LTBP1
response to axon injury (GO:0048678)	2/18	0.0743469	0.610944	0	0	4.8506	12.6068	MTR;APOD
intracellular estrogen receptor signaling pathway (GO:0030520)	2/18	0.0743469	0.610944	0	0	4.8506	12.6068	DDX5;PADI2
melanosome transport (GO:0032402)	2/18	0.0743469	0.610944	0	0	4.8506	12.6068	MYO5A;RAB11A
negative regulation of Rho protein signal transduction (GO:0035024)	2/18	0.0743469	0.610944	0	0	4.8506	12.6068	DLC1;MET
pigment granule transport (GO:0051904)	2/18	0.0743469	0.610944	0	0	4.8506	12.6068	MYO5A;RAB11A
positive chemotaxis (GO:0050918)	2/18	0.0743469	0.610944	0	0	4.8506	12.6068	SEMA5A;MET
positive regulation of amyloid-beta formation (GO:1902004)	2/18	0.0743469	0.610944	0	0	4.8506	12.6068	ABCA2;LRRTM3
protein localization to centrosome (GO:0071539)	2/18	0.0743469	0.610944	0	0	4.8506	12.6068	PCM1;CCDC14
vesicle cytoskeletal trafficking (GO:0099518)	3/39	0.0746127	0.610944	0	0	3.23686	8.40109	MYO6;MYO5A;PPFIA2
autophagy of mitochondrion (GO:0000422)	3/40	0.0792196	0.610944	0	0	3.14922	7.98493	ULK2;ATG14;FBXO7
fatty acid derivative biosynthetic process (GO:1901570)	3/40	0.0792196	0.610944	0	0	3.14922	7.98493	SCD;SCD5;FAR1
positive regulation of intrinsic apoptotic signaling pathway (GO:2001244)	3/40	0.0792196	0.610944	0	0	3.14922	7.98493	SFPQ;SEPTIN4;DNM1L
regulation of protein kinase B signaling (GO:0051896)	9/207	0.0794538	0.610944	0	0	1.77208	4.48794	SEMA5A;PHLPP1;GAB1;FRS2;STRN;GAB2;MET;PTK2;FGFR2
regulation of RNA metabolic process (GO:0051252)	4/65	0.0813287	0.610944	0	0	2.54885	6.39572	SNRNP70;RASA1;MITF;PTBP2
inorganic anion transmembrane transport (GO:0098661)	4/65	0.0813287	0.610944	0	0	2.54885	6.39572	SLC4A8;SLC1A3;SLC6A1;ANO4
pyroptosis (GO:0070269)	2/19	0.0817508	0.610944	0	0	4.56503	11.4312	APIP;NAIP
aspartate family amino acid catabolic process (GO:0009068)	2/19	0.0817508	0.610944	0	0	4.56503	11.4312	ASPA;AASS
aspartate family amino acid metabolic process (GO:0009066)	2/19	0.0817508	0.610944	0	0	4.56503	11.4312	FOLH1;ASPA
regulation of leukocyte chemotaxis (GO:0002688)	2/19	0.0817508	0.610944	0	0	4.56503	11.4312	PTN;SLIT2
diol metabolic process (GO:0034311)	2/19	0.0817508	0.610944	0	0	4.56503	11.4312	PLPP3;PTS
establishment of melanosome localization (GO:0032401)	2/19	0.0817508	0.610944	0	0	4.56503	11.4312	MYO5A;RAB11A
heparan sulfate proteoglycan biosynthetic process (GO:0015012)	2/19	0.0817508	0.610944	0	0	4.56503	11.4312	EXT1;HS3ST5
sphingosine metabolic process (GO:0006670)	2/19	0.0817508	0.610944	0	0	4.56503	11.4312	ABCA2;PLPP3
ureteric bud development (GO:0001657)	2/19	0.0817508	0.610944	0	0	4.56503	11.4312	SLIT2;FGFR2
mitochondrion localization (GO:0051646)	2/19	0.0817508	0.610944	0	0	4.56503	11.4312	MEF2A;MFN1
vesicle transport along actin filament (GO:0030050)	2/19	0.0817508	0.610944	0	0	4.56503	11.4312	MYO6;MYO5A
N-glycan processing (GO:0006491)	2/19	0.0817508	0.610944	0	0	4.56503	11.4312	FUT8;MAN2A2
negative regulation of RNA splicing (GO:0033119)	2/19	0.0817508	0.610944	0	0	4.56503	11.4312	SFSWAP;PTBP2
positive regulation of cellular protein catabolic process (GO:1903364)	2/19	0.0817508	0.610944	0	0	4.56503	11.4312	ABCA2;FAF1
positive regulation of cilium assembly (GO:0045724)	2/19	0.0817508	0.610944	0	0	4.56503	11.4312	CCDC88A;SEPTIN7
positive regulation of mitochondrial fission (GO:0090141)	2/19	0.0817508	0.610944	0	0	4.56503	11.4312	DDHD1;DNM1L
embryonic organ development (GO:0048568)	4/66	0.0849422	0.610944	0	0	2.50761	6.18323	RPL10;RBPJ;PBX1;FGFR2
brain development (GO:0007420)	7/150	0.0856335	0.610944	0	0	1.90614	4.68467	GRIN2A;ZIC1;AATK;UBE3A;APOD;PBX1;SHROOM4
regulation of DNA recombination (GO:0000018)	3/42	0.0887925	0.610944	0	0	2.98741	7.23387	ZRANB3;MSH3;SPIDR
regulation of ubiquitin-dependent protein catabolic process (GO:2000058)	3/42	0.0887925	0.610944	0	0	2.98741	7.23387	UBE3A;COMMD1;PTK2
adaptive immune response based on somatic recombination of immune receptors built from immunoglobulin superfamily domains (GO:0002460)	2/20	0.0893696	0.610944	0	0	4.3112	10.4114	CD46;CD55
regulation of hippo signaling (GO:0035330)	2/20	0.0893696	0.610944	0	0	4.3112	10.4114	WWC2;MOB3B
endoplasmic reticulum calcium ion homeostasis (GO:0032469)	2/20	0.0893696	0.610944	0	0	4.3112	10.4114	RAP1GDS1;PSEN1
ganglioside metabolic process (GO:0001573)	2/20	0.0893696	0.610944	0	0	4.3112	10.4114	ABCA2;ST3GAL5
gastrulation (GO:0007369)	2/20	0.0893696	0.610944	0	0	4.3112	10.4114	LMBRD1;NPHP3
negative regulation of axon extension involved in axon guidance (GO:0048843)	2/20	0.0893696	0.610944	0	0	4.3112	10.4114	SEMA5A;SEMA3B
positive regulation of dendrite morphogenesis (GO:0050775)	2/20	0.0893696	0.610944	0	0	4.3112	10.4114	PTPRD;IL1RAPL1
positive regulation of G2/M transition of mitotic cell cycle (GO:0010971)	2/20	0.0893696	0.610944	0	0	4.3112	10.4114	RAD51B;RAB11A
regulation of anatomical structure morphogenesis (GO:0022603)	6/123	0.0910425	0.610944	0	0	1.99557	4.78225	PHLDB1;ZMYM4;LRRC4C;FGFR2;PPFIA2;CLASP2
mRNA metabolic process (GO:0016071)	5/95	0.092063	0.610944	0	0	2.16054	5.1535	SFPQ;DDX5;SRSF5;SRSF11;DIS3L2
regulation of cell-cell adhesion (GO:0022407)	3/43	0.0937524	0.610944	0	0	2.91257	6.89435	MAGI1;CD47;PTK2
actin filament-based transport (GO:0099515)	2/21	0.0971879	0.610944	0	0	4.08408	9.52045	MYO6;MYO5A
regulation of cardiac muscle cell proliferation (GO:0060043)	2/21	0.0971879	0.610944	0	0	4.08408	9.52045	RBPJ;FGFR2
regulation of cardiac muscle contraction by calcium ion signaling (GO:0010882)	2/21	0.0971879	0.610944	0	0	4.08408	9.52045	ANK2;DMD
regulation of cholesterol metabolic process (GO:0090181)	2/21	0.0971879	0.610944	0	0	4.08408	9.52045	ABCA2;SREBF1
regulation of dendritic spine development (GO:0060998)	2/21	0.0971879	0.610944	0	0	4.08408	9.52045	PSEN1;PPFIA2
regulation of fibroblast migration (GO:0010762)	2/21	0.0971879	0.610944	0	0	4.08408	9.52045	PRR5L;PTK2
cellular response to inorganic substance (GO:0071241)	2/21	0.0971879	0.610944	0	0	4.08408	9.52045	MTR;SPIDR
cobalamin metabolic process (GO:0009235)	2/21	0.0971879	0.610944	0	0	4.08408	9.52045	LMBRD1;MTR
focal adhesion assembly (GO:0048041)	2/21	0.0971879	0.610944	0	0	4.08408	9.52045	DLC1;PIP5K1A
heparan sulfate proteoglycan metabolic process (GO:0030201)	2/21	0.0971879	0.610944	0	0	4.08408	9.52045	EXT1;HS3ST5
long-term synaptic potentiation (GO:0060291)	2/21	0.0971879	0.610944	0	0	4.08408	9.52045	SLC24A2;GRIN2A
melanosome localization (GO:0032400)	2/21	0.0971879	0.610944	0	0	4.08408	9.52045	MYO5A;RAB11A
negative regulation of microtubule depolymerization (GO:0007026)	2/21	0.0971879	0.610944	0	0	4.08408	9.52045	NAV3;CLASP2
positive regulation of transcription from RNA polymerase II promoter involved in cellular response to chemical stimulus (GO:1901522)	2/21	0.0971879	0.610944	0	0	4.08408	9.52045	CHD6;RBPJ
intracellular steroid hormone receptor signaling pathway (GO:0030518)	3/44	0.0988236	0.610944	0	0	2.84139	6.57617	DDX5;PADI2;UBE3A
positive regulation of stress fiber assembly (GO:0051496)	3/44	0.0988236	0.610944	0	0	2.84139	6.57617	CCDC88A;LPAR1;CD47
synapse organization (GO:0050808)	6/126	0.0993196	0.610944	0	0	1.94538	4.49269	PTPRD;ANK3;PSEN1;LRRC4C;SLC6A1;PPFIA2
regulation of cell differentiation (GO:0045595)	7/156	0.100145	0.610944	0	0	1.82881	4.20834	GREM1;PHLDB1;KIAA1109;DDX5;PTK2;FGFR2;CLASP2
establishment of protein localization to membrane (GO:0090150)	4/70	0.100157	0.610944	0	0	2.35515	5.41925	RABGEF1;ZDHHC9;ZDHHC21;RAB11A
neural crest cell development (GO:0014032)	3/45	0.104003	0.610944	0	0	2.7736	6.27758	SEMA5A;SEMA3B;PHACTR4
positive regulation of chemotaxis (GO:0050921)	3/45	0.104003	0.610944	0	0	2.7736	6.27758	SEMA5A;PTN;MET
positive regulation of nervous system development (GO:0051962)	3/45	0.104003	0.610944	0	0	2.7736	6.27758	PTPRD;IL1RAPL1;SYNDIG1
negative regulation of neuron apoptotic process (GO:0043524)	4/71	0.104145	0.610944	0	0	2.31988	5.24751	NRBP2;MAG;RASA1;NAIP
protein mannosylation (GO:0035268)	2/22	0.105191	0.610944	0	0	3.87968	8.73696	TMTC4;FKTN
amino acid import (GO:0043090)	2/22	0.105191	0.610944	0	0	3.87968	8.73696	SLC1A3;SLC6A1
regulation of voltage-gated calcium channel activity (GO:1901385)	2/22	0.105191	0.610944	0	0	3.87968	8.73696	PDE4B;DMD
tetrapyrrole metabolic process (GO:0033013)	2/22	0.105191	0.610944	0	0	3.87968	8.73696	LMBRD1;MTR
positive regulation of amyloid precursor protein catabolic process (GO:1902993)	2/22	0.105191	0.610944	0	0	3.87968	8.73696	ABCA2;LRRTM3
positive regulation of axon extension (GO:0045773)	2/22	0.105191	0.610944	0	0	3.87968	8.73696	SEMA5A;SHTN1
positive regulation of DNA-templated transcription, initiation (GO:2000144)	2/22	0.105191	0.610944	0	0	3.87968	8.73696	MED14;MITF
protein localization to cell junction (GO:1902414)	2/22	0.105191	0.610944	0	0	3.87968	8.73696	TJP1;JAK1
regulation of canonical Wnt signaling pathway (GO:0060828)	10/253	0.108086	0.610944	0	0	1.60386	3.56831	INVS;SEMA5A;GREM1;ZEB2;DAAM2;NPHP3;TMEM64;PSEN1;FGFR2;STK3
cell junction organization (GO:0034330)	4/72	0.108205	0.610944	0	0	2.28565	5.08267	TJP1;PSEN1;SLC6A1;PPFIA2
response to ionizing radiation (GO:0010212)	4/72	0.108205	0.610944	0	0	2.28565	5.08267	BABAM2;XRRA1;TRIM13;SPIDR
negative regulation of supramolecular fiber organization (GO:1902904)	4/72	0.108205	0.610944	0	0	2.28565	5.08267	NAV3;SLIT2;SSH2;CLASP2
positive regulation of neurogenesis (GO:0050769)	4/72	0.108205	0.610944	0	0	2.28565	5.08267	PTPRD;IL1RAPL1;SLIT2;DISC1
supramolecular fiber organization (GO:0097435)	13/351	0.108541	0.610944	0	0	1.5007	3.33251	GSN;COL16A1;MYO5A;STMN4;ERMN;SHROOM4;GREM1;CCDC88A;PCM1;KATNAL1;MYO6;COL4A5;COL9A2
blood vessel endothelial cell migration (GO:0043534)	2/23	0.113364	0.610944	0	0	3.69474	8.04401	GREM1;SLIT2
cytoskeleton-dependent intracellular transport (GO:0030705)	2/23	0.113364	0.610944	0	0	3.69474	8.04401	CCDC88A;TUBA1A
regulation of mononuclear cell migration (GO:0071675)	2/23	0.113364	0.610944	0	0	3.69474	8.04401	SLIT2;PTK2
regulation of release of sequestered calcium ion into cytosol by sarcoplasmic reticulum (GO:0010880)	2/23	0.113364	0.610944	0	0	3.69474	8.04401	ANK2;DMD
regulation of steroid metabolic process (GO:0019218)	2/23	0.113364	0.610944	0	0	3.69474	8.04401	ABCA2;RORA
membrane protein ectodomain proteolysis (GO:0006509)	2/23	0.113364	0.610944	0	0	3.69474	8.04401	ADAM19;PSEN1
peptidyl-L-cysteine S-palmitoylation (GO:0018230)	2/23	0.113364	0.610944	0	0	3.69474	8.04401	ZDHHC9;ZDHHC21
peptidyl-S-diacylglycerol-L-cysteine biosynthetic process from peptidyl-cysteine (GO:0018231)	2/23	0.113364	0.610944	0	0	3.69474	8.04401	ZDHHC9;ZDHHC21
positive regulation of cell cycle G2/M phase transition (GO:1902751)	2/23	0.113364	0.610944	0	0	3.69474	8.04401	RAD51B;RAB11A
epidermal growth factor receptor signaling pathway (GO:0007173)	3/47	0.114673	0.610944	0	0	2.64725	5.73308	GAREM1;GAB1;PTK2
regulation of synapse assembly (GO:0051963)	3/47	0.114673	0.610944	0	0	2.64725	5.73308	PTPRD;IL1RAPL1;SYNDIG1
pyrimidine ribonucleotide metabolic process (GO:0009218)	1/5	0.119819	0.610944	0	0	9.68787	20.5555	AK5
C-terminal protein deglutamylation (GO:0035609)	1/5	0.119819	0.610944	0	0	9.68787	20.5555	FOLH1
regulation of cell proliferation involved in heart morphogenesis (GO:2000136)	1/5	0.119819	0.610944	0	0	9.68787	20.5555	RBPJ
cardiac muscle cell myoblast differentiation (GO:0060379)	1/5	0.119819	0.610944	0	0	9.68787	20.5555	RBPJ
cardiac muscle cell proliferation (GO:0060038)	1/5	0.119819	0.610944	0	0	9.68787	20.5555	DIPK2A
regulation of circadian sleep/wake cycle (GO:0042749)	1/5	0.119819	0.610944	0	0	9.68787	20.5555	PTGDS
regulation of core promoter binding (GO:1904796)	1/5	0.119819	0.610944	0	0	9.68787	20.5555	PSEN1
regulation of cyclase activity (GO:0031279)	1/5	0.119819	0.610944	0	0	9.68787	20.5555	MAPK8
cell-cell adhesion mediated by integrin (GO:0033631)	1/5	0.119819	0.610944	0	0	9.68787	20.5555	PLPP3
regulation of Fc-gamma receptor signaling pathway involved in phagocytosis (GO:1905449)	1/5	0.119819	0.610944	0	0	9.68787	20.5555	CD47
cellular response to heparin (GO:0071504)	1/5	0.119819	0.610944	0	0	9.68787	20.5555	SLIT2
regulation of guanyl-nucleotide exchange factor activity (GO:1905097)	1/5	0.119819	0.610944	0	0	9.68787	20.5555	MET
regulation of histone H4-K16 acetylation (GO:2000618)	1/5	0.119819	0.610944	0	0	9.68787	20.5555	AUTS2
regulation of integrin biosynthetic process (GO:0045113)	1/5	0.119819	0.610944	0	0	9.68787	20.5555	TMEFF2
regulation of intracellular cholesterol transport (GO:0032383)	1/5	0.119819	0.610944	0	0	9.68787	20.5555	ABCA2
regulation of low-density lipoprotein particle receptor catabolic process (GO:0032803)	1/5	0.119819	0.610944	0	0	9.68787	20.5555	ABCA2
regulation of metaphase plate congression (GO:0090235)	1/5	0.119819	0.610944	0	0	9.68787	20.5555	TTL
regulation of morphogenesis of a branching structure (GO:0060688)	1/5	0.119819	0.610944	0	0	9.68787	20.5555	FGFR2
determination of dorsal/ventral asymmetry (GO:0048262)	1/5	0.119819	0.610944	0	0	9.68787	20.5555	GREM1
regulation of myoblast proliferation (GO:2000291)	1/5	0.119819	0.610944	0	0	9.68787	20.5555	ZNF609
determination of pancreatic left/right asymmetry (GO:0035469)	1/5	0.119819	0.610944	0	0	9.68787	20.5555	NPHP3
regulation of plasma membrane organization (GO:1903729)	1/5	0.119819	0.610944	0	0	9.68787	20.5555	GSN
regulation of protein kinase C activity (GO:1900019)	1/5	0.119819	0.610944	0	0	9.68787	20.5555	DIPK2A
regulation of retinal ganglion cell axon guidance (GO:0090259)	1/5	0.119819	0.610944	0	0	9.68787	20.5555	SLIT2
extracellular exosome biogenesis (GO:0097734)	1/5	0.119819	0.610944	0	0	9.68787	20.5555	RAB11A
glucuronate catabolic process (GO:0006064)	1/5	0.119819	0.610944	0	0	9.68787	20.5555	CRYL1
glucuronate catabolic process to xylulose 5-phosphate (GO:0019640)	1/5	0.119819	0.610944	0	0	9.68787	20.5555	CRYL1
regulation of vascular associated smooth muscle contraction (GO:0003056)	1/5	0.119819	0.610944	0	0	9.68787	20.5555	ZDHHC21
renal tubule development (GO:0061326)	1/5	0.119819	0.610944	0	0	9.68787	20.5555	MTSS1
rescue of stalled ribosome (GO:0072344)	1/5	0.119819	0.610944	0	0	9.68787	20.5555	LTN1
histone citrullination (GO:0036414)	1/5	0.119819	0.610944	0	0	9.68787	20.5555	PADI2
response to mitochondrial depolarisation (GO:0098780)	1/5	0.119819	0.610944	0	0	9.68787	20.5555	ATG14
Roundabout signaling pathway (GO:0035385)	1/5	0.119819	0.610944	0	0	9.68787	20.5555	SLIT2
SA node cell to atrial cardiac muscle cell signaling (GO:0086018)	1/5	0.119819	0.610944	0	0	9.68787	20.5555	ANK2
salivary gland morphogenesis (GO:0007435)	1/5	0.119819	0.610944	0	0	9.68787	20.5555	FGFR2
intracellular distribution of mitochondria (GO:0048312)	1/5	0.119819	0.610944	0	0	9.68787	20.5555	DNM1L
kidney morphogenesis (GO:0060993)	1/5	0.119819	0.610944	0	0	9.68787	20.5555	NPHP3
L-aspartate transmembrane transport (GO:0070778)	1/5	0.119819	0.610944	0	0	9.68787	20.5555	SLC1A3
L-methionine salvage from methylthioadenosine (GO:0019509)	1/5	0.119819	0.610944	0	0	9.68787	20.5555	APIP
striated muscle cell proliferation (GO:0014855)	1/5	0.119819	0.610944	0	0	9.68787	20.5555	DIPK2A
succinyl-CoA metabolic process (GO:0006104)	1/5	0.119819	0.610944	0	0	9.68787	20.5555	SUCLG2
maintenance of animal organ identity (GO:0048496)	1/5	0.119819	0.610944	0	0	9.68787	20.5555	NPHP3
meiotic mismatch repair (GO:0000710)	1/5	0.119819	0.610944	0	0	9.68787	20.5555	MSH3
melanin biosynthetic process (GO:0042438)	1/5	0.119819	0.610944	0	0	9.68787	20.5555	TRPC1
membrane depolarization during SA node cell action potential (GO:0086046)	1/5	0.119819	0.610944	0	0	9.68787	20.5555	ANK2
tight junction organization (GO:0120193)	1/5	0.119819	0.610944	0	0	9.68787	20.5555	CLDN11
ubiquitin-independent protein catabolic process via the multivesicular body sorting pathway (GO:0090611)	1/5	0.119819	0.610944	0	0	9.68787	20.5555	PDCD6IP
modulation by symbiont of host autophagy (GO:0075071)	1/5	0.119819	0.610944	0	0	9.68787	20.5555	ULK2
monocyte extravasation (GO:0035696)	1/5	0.119819	0.610944	0	0	9.68787	20.5555	CD47
xylulose 5-phosphate biosynthetic process (GO:1901159)	1/5	0.119819	0.610944	0	0	9.68787	20.5555	CRYL1
negative regulation of collateral sprouting (GO:0048671)	1/5	0.119819	0.610944	0	0	9.68787	20.5555	ULK2
negative regulation of organ growth (GO:0046621)	1/5	0.119819	0.610944	0	0	9.68787	20.5555	WWC2
negative regulation of response to food (GO:0032096)	1/5	0.119819	0.610944	0	0	9.68787	20.5555	NENF
negative regulation of smooth muscle cell apoptotic process (GO:0034392)	1/5	0.119819	0.610944	0	0	9.68787	20.5555	DIPK2A
negative regulation of sphingolipid biosynthetic process (GO:0090155)	1/5	0.119819	0.610944	0	0	9.68787	20.5555	ABCA2
negative regulation of T cell migration (GO:2000405)	1/5	0.119819	0.610944	0	0	9.68787	20.5555	APOD
positive regulation of axon extension involved in axon guidance (GO:0048842)	1/5	0.119819	0.610944	0	0	9.68787	20.5555	SEMA5A
positive regulation of blood-brain barrier permeability (GO:1905605)	1/5	0.119819	0.610944	0	0	9.68787	20.5555	TJP1
positive regulation of CD4-positive, alpha-beta T cell proliferation (GO:2000563)	1/5	0.119819	0.610944	0	0	9.68787	20.5555	CD55
positive regulation of cell proliferation involved in heart morphogenesis (GO:2000138)	1/5	0.119819	0.610944	0	0	9.68787	20.5555	RBPJ
positive regulation of macrophage proliferation (GO:0120041)	1/5	0.119819	0.610944	0	0	9.68787	20.5555	PTK2
positive regulation of mast cell activation involved in immune response (GO:0033008)	1/5	0.119819	0.610944	0	0	9.68787	20.5555	GAB2
positive regulation of metallopeptidase activity (GO:1905050)	1/5	0.119819	0.610944	0	0	9.68787	20.5555	MBP
positive regulation of non-motile cilium assembly (GO:1902857)	1/5	0.119819	0.610944	0	0	9.68787	20.5555	SEPTIN7
positive regulation of protein kinase C activity (GO:1900020)	1/5	0.119819	0.610944	0	0	9.68787	20.5555	DIPK2A
positive regulation of protein localization to cilium (GO:1903566)	1/5	0.119819	0.610944	0	0	9.68787	20.5555	CCDC88A
positive regulation of transcription from RNA polymerase II promoter in response to hypoxia (GO:0061419)	1/5	0.119819	0.610944	0	0	9.68787	20.5555	RBPJ
positive regulation of transcription from RNA polymerase II promoter involved in heart development (GO:1901228)	1/5	0.119819	0.610944	0	0	9.68787	20.5555	GREM1
protein citrullination (GO:0018101)	1/5	0.119819	0.610944	0	0	9.68787	20.5555	PADI2
protein localization to axon (GO:0099612)	1/5	0.119819	0.610944	0	0	9.68787	20.5555	ANK3
cellular response to interleukin-12 (GO:0071349)	3/48	0.120157	0.610944	0	0	2.58829	5.48448	HNRNPDL;CD47;JAK1
Golgi to plasma membrane transport (GO:0006893)	3/48	0.120157	0.610944	0	0	2.58829	5.48448	EXOC6B;ANK3;COMMD1
nucleus organization (GO:0006997)	3/48	0.120157	0.610944	0	0	2.58829	5.48448	PDCD6IP;NUP54;SYNE1
fibroblast growth factor receptor signaling pathway (GO:0008543)	4/75	0.1208	0.610944	0	0	2.18873	4.62615	TIA1;POLR2F;FRS2;FGFR2
double-strand break repair (GO:0006302)	7/164	0.121444	0.610944	0	0	1.73491	3.65771	RAD51B;BABAM2;SFPQ;MAPK8;SMARCA5;CYREN;SPIDR
regulation of axon extension involved in axon guidance (GO:0048841)	2/24	0.121694	0.610944	0	0	3.52662	7.42792	SEMA5A;SEMA3B
negative regulation of ossification (GO:0030279)	2/24	0.121694	0.610944	0	0	3.52662	7.42792	GREM1;RBPJ
negative regulation of protein depolymerization (GO:1901880)	2/24	0.121694	0.610944	0	0	3.52662	7.42792	NAV3;CLASP2
peptidyl-glutamic acid modification (GO:0018200)	2/24	0.121694	0.610944	0	0	3.52662	7.42792	TTLL7;TTLL11
positive regulation of transcription from RNA polymerase II promoter in response to stress (GO:0036003)	2/24	0.121694	0.610944	0	0	3.52662	7.42792	CHD6;RBPJ
regulation of cell division (GO:0051302)	4/76	0.125132	0.610944	0	0	2.15822	4.48561	UVRAG;TXNIP;RAB11A;FGFR2
regulation of epithelial to mesenchymal transition (GO:0010717)	4/76	0.125132	0.610944	0	0	2.15822	4.48561	GREM1;PHLDB1;LDLRAD4;CLASP2
chloride transport (GO:0006821)	4/76	0.125132	0.610944	0	0	2.15822	4.48561	SLC4A8;SLC1A3;SLC6A1;ANO4
regulation of RNA splicing (GO:0043484)	4/76	0.125132	0.610944	0	0	2.15822	4.48561	TIA1;SNRNP70;PTBP2;SF1
water-soluble vitamin metabolic process (GO:0006767)	4/76	0.125132	0.610944	0	0	2.15822	4.48561	LMBRD1;BTD;HLCS;MTR
phospholipid metabolic process (GO:0006644)	4/76	0.125132	0.610944	0	0	2.15822	4.48561	ABCA2;ENPP2;PIP5K1A;PLPP3
mitotic cytokinesis (GO:0000281)	3/49	0.125735	0.610944	0	0	2.53189	5.25008	PDCD6IP;RASA1;ANK3
negative regulation of cell projection organization (GO:0031345)	3/49	0.125735	0.610944	0	0	2.53189	5.25008	MAG;LPAR1;DENND5A
cellular protein localization (GO:0034613)	12/329	0.129465	0.610944	0	0	1.47565	3.01673	PIGU;RIC1;SCFD2;MYO6;USO1;SYNDIG1;ANK2;DMD;SEPTIN4;RAB28;EVI5;SEPTIN7
regulation of organelle assembly (GO:1902115)	4/77	0.12953	0.610944	0	0	2.12855	4.35042	PDCD6IP;GSN;ALMS1;EVI5
organic substance transport (GO:0071702)	6/136	0.129633	0.610944	0	0	1.79481	3.66688	ABCA2;ABCD3;ABCA6;SLCO1A2;TXNIP;ABCA8
regulation of phosphatidylinositol 3-kinase signaling (GO:0014066)	5/106	0.1298	0.610944	0	0	1.92415	3.92864	GAB1;PIP5K1A;ROR1;DIPK2A;PTK2
regulation of cardiac muscle cell action potential (GO:0098901)	2/25	0.130168	0.610944	0	0	3.37312	6.87754	CTNNA3;ANK2
regulation of cholesterol transport (GO:0032374)	2/25	0.130168	0.610944	0	0	3.37312	6.87754	ABCA2;ABCA8
regulation of microtubule depolymerization (GO:0031114)	2/25	0.130168	0.610944	0	0	3.37312	6.87754	NAV3;CLASP2
regulation of mitochondrial fission (GO:0090140)	2/25	0.130168	0.610944	0	0	3.37312	6.87754	DDHD1;DNM1L
regulation of neutrophil chemotaxis (GO:0090022)	2/25	0.130168	0.610944	0	0	3.37312	6.87754	SLIT2;DNM1L
ribosomal large subunit assembly (GO:0000027)	2/25	0.130168	0.610944	0	0	3.37312	6.87754	RPL10;MDN1
in utero embryonic development (GO:0001701)	2/25	0.130168	0.610944	0	0	3.37312	6.87754	FUT8;FGFR2
peroxisome organization (GO:0007031)	2/25	0.130168	0.610944	0	0	3.37312	6.87754	ABCD3;DNM1L
positive regulation of ERBB signaling pathway (GO:1901186)	2/25	0.130168	0.610944	0	0	3.37312	6.87754	CCDC88A;RBPJ
ribosome assembly (GO:0042255)	3/50	0.131405	0.610944	0	0	2.4779	5.02882	RPS27;RPL10;MDN1
regulation of axonogenesis (GO:0050770)	3/51	0.137163	0.610944	0	0	2.42615	4.81976	MAG;SLIT2;LRRC4C
mesenchymal cell differentiation (GO:0048762)	3/51	0.137163	0.610944	0	0	2.42615	4.81976	DDX5;RBPJ;FGFR2
positive regulation of actin filament bundle assembly (GO:0032233)	3/51	0.137163	0.610944	0	0	2.42615	4.81976	CCDC88A;LPAR1;CD47
regulation of monocyte chemotaxis (GO:0090025)	2/26	0.138774	0.610944	0	0	3.2324	6.38371	GREM1;SLIT2
regulation of myelination (GO:0031641)	2/26	0.138774	0.610944	0	0	3.2324	6.38371	MYRF;PTN
hippo signaling (GO:0035329)	2/26	0.138774	0.610944	0	0	3.2324	6.38371	TJP1;STK3
TOR signaling (GO:0031929)	2/26	0.138774	0.610944	0	0	3.2324	6.38371	CCDC88A;PRR5L
positive regulation of microtubule polymerization or depolymerization (GO:0031112)	2/26	0.138774	0.610944	0	0	3.2324	6.38371	NAV3;MET
cell-cell adhesion via plasma-membrane adhesion molecules (GO:0098742)	7/170	0.138821	0.610944	0	0	1.67053	3.29858	PTPRD;CLDN11;MAG;CDH11;IL1RAPL1;LRRC4C;CDH8
lipid transport (GO:0006869)	5/109	0.141148	0.610944	0	0	1.86835	3.65813	ABCA2;ABCD3;ABCA6;SLCO1A2;ABCA8
modulation of chemical synaptic transmission (GO:0050804)	5/109	0.141148	0.610944	0	0	1.86835	3.65813	GRM3;SLC4A8;LRRC4C;BTBD9;CNTNAP4
protein sulfation (GO:0006477)	1/6	0.142005	0.610944	0	0	7.7499	15.127	HS3ST5
adherens junction maintenance (GO:0034334)	1/6	0.142005	0.610944	0	0	7.7499	15.127	TJP1
aspartate metabolic process (GO:0006531)	1/6	0.142005	0.610944	0	0	7.7499	15.127	ASPA
attachment of GPI anchor to protein (GO:0016255)	1/6	0.142005	0.610944	0	0	7.7499	15.127	PIGU
B cell chemotaxis (GO:0035754)	1/6	0.142005	0.610944	0	0	7.7499	15.127	CYP7B1
blood vessel endothelial cell proliferation involved in sprouting angiogenesis (GO:0002043)	1/6	0.142005	0.610944	0	0	7.7499	15.127	SEMA5A
bundle of His cell-Purkinje myocyte adhesion involved in cell communication (GO:0086073)	1/6	0.142005	0.610944	0	0	7.7499	15.127	CTNNA3
cellular carbohydrate catabolic process (GO:0044275)	1/6	0.142005	0.610944	0	0	7.7499	15.127	ENOSF1
cellular lipid biosynthetic process (GO:0097384)	1/6	0.142005	0.610944	0	0	7.7499	15.127	FAR1
regulation of extracellular exosome assembly (GO:1903551)	1/6	0.142005	0.610944	0	0	7.7499	15.127	PDCD6IP
cellular response to magnesium ion (GO:0071286)	1/6	0.142005	0.610944	0	0	7.7499	15.127	ANK3
regulation of hepatocyte proliferation (GO:2000345)	1/6	0.142005	0.610944	0	0	7.7499	15.127	PTN
regulation of interleukin-1-mediated signaling pathway (GO:2000659)	1/6	0.142005	0.610944	0	0	7.7499	15.127	VRK2
regulation of keratinocyte apoptotic process (GO:1902172)	1/6	0.142005	0.610944	0	0	7.7499	15.127	GSN
regulation of macromolecule biosynthetic process (GO:0010556)	1/6	0.142005	0.610944	0	0	7.7499	15.127	MITF
regulation of macrophage proliferation (GO:0120040)	1/6	0.142005	0.610944	0	0	7.7499	15.127	PTK2
dendrite extension (GO:0097484)	1/6	0.142005	0.610944	0	0	7.7499	15.127	AUTS2
detection of virus (GO:0009597)	1/6	0.142005	0.610944	0	0	7.7499	15.127	SERINC5
determination of liver left/right asymmetry (GO:0071910)	1/6	0.142005	0.610944	0	0	7.7499	15.127	NPHP3
regulation of non-motile cilium assembly (GO:1902855)	1/6	0.142005	0.610944	0	0	7.7499	15.127	SEPTIN7
regulation of peptidyl-cysteine S-nitrosylation (GO:2000169)	1/6	0.142005	0.610944	0	0	7.7499	15.127	DMD
double-strand break repair via classical nonhomologous end joining (GO:0097680)	1/6	0.142005	0.610944	0	0	7.7499	15.127	UVRAG
regulation of protein localization to cilium (GO:1903564)	1/6	0.142005	0.610944	0	0	7.7499	15.127	CCDC88A
regulation of protein targeting (GO:1903533)	1/6	0.142005	0.610944	0	0	7.7499	15.127	SREBF1
epithelial tube branching involved in lung morphogenesis (GO:0060441)	1/6	0.142005	0.610944	0	0	7.7499	15.127	FGFR2
epithelial tube formation (GO:0072175)	1/6	0.142005	0.610944	0	0	7.7499	15.127	FGFR2
regulation of relaxation of cardiac muscle (GO:1901897)	1/6	0.142005	0.610944	0	0	7.7499	15.127	PDE4B
gamma-aminobutyric acid transport (GO:0015812)	1/6	0.142005	0.610944	0	0	7.7499	15.127	SLC6A1
glandular epithelial cell differentiation (GO:0002067)	1/6	0.142005	0.610944	0	0	7.7499	15.127	FGFR2
regulation of translational elongation (GO:0006448)	1/6	0.142005	0.610944	0	0	7.7499	15.127	USP16
glycerol ether biosynthetic process (GO:0046504)	1/6	0.142005	0.610944	0	0	7.7499	15.127	FAR1
heparan sulfate proteoglycan biosynthetic process, enzymatic modification (GO:0015015)	1/6	0.142005	0.610944	0	0	7.7499	15.127	HS3ST5
response to heparin (GO:0071503)	1/6	0.142005	0.610944	0	0	7.7499	15.127	SLIT2
retinal ganglion cell axon guidance (GO:0031290)	1/6	0.142005	0.610944	0	0	7.7499	15.127	SLIT2
inner ear auditory receptor cell differentiation (GO:0042491)	1/6	0.142005	0.610944	0	0	7.7499	15.127	MYO6
ruffle assembly (GO:0097178)	1/6	0.142005	0.610944	0	0	7.7499	15.127	PIP5K1A
L-serine biosynthetic process (GO:0006564)	1/6	0.142005	0.610944	0	0	7.7499	15.127	SERINC5
leukocyte chemotaxis involved in inflammatory response (GO:0002232)	1/6	0.142005	0.610944	0	0	7.7499	15.127	PTN
magnesium ion homeostasis (GO:0010960)	1/6	0.142005	0.610944	0	0	7.7499	15.127	ANK3
maintenance of DNA repeat elements (GO:0043570)	1/6	0.142005	0.610944	0	0	7.7499	15.127	MSH3
T-tubule organization (GO:0033292)	1/6	0.142005	0.610944	0	0	7.7499	15.127	ANK2
TORC2 signaling (GO:0038203)	1/6	0.142005	0.610944	0	0	7.7499	15.127	PRR5L
ventricular cardiac muscle cell development (GO:0055015)	1/6	0.142005	0.610944	0	0	7.7499	15.127	MEF2A
vesicle localization (GO:0051648)	1/6	0.142005	0.610944	0	0	7.7499	15.127	RAB11A
morphogenesis of an endothelium (GO:0003159)	1/6	0.142005	0.610944	0	0	7.7499	15.127	CCM2
mRNA 3'-splice site recognition (GO:0000389)	1/6	0.142005	0.610944	0	0	7.7499	15.127	SF1
mRNA 5'-splice site recognition (GO:0000395)	1/6	0.142005	0.610944	0	0	7.7499	15.127	SFSWAP
negative regulation of actin filament depolymerization (GO:0030835)	1/6	0.142005	0.610944	0	0	7.7499	15.127	GSN
negative regulation of cardiac muscle cell differentiation (GO:2000726)	1/6	0.142005	0.610944	0	0	7.7499	15.127	FRS2
negative regulation of cell size (GO:0045792)	1/6	0.142005	0.610944	0	0	7.7499	15.127	DEPTOR
negative regulation of endoplasmic reticulum calcium ion concentration (GO:0032471)	1/6	0.142005	0.610944	0	0	7.7499	15.127	RAP1GDS1
negative regulation of lamellipodium organization (GO:1902744)	1/6	0.142005	0.610944	0	0	7.7499	15.127	SLIT2
negative regulation of relaxation of muscle (GO:1901078)	1/6	0.142005	0.610944	0	0	7.7499	15.127	PDE4B
nephron tubule development (GO:0072080)	1/6	0.142005	0.610944	0	0	7.7499	15.127	MTSS1
neurotransmitter receptor transport, endosome to postsynaptic membrane (GO:0098887)	1/6	0.142005	0.610944	0	0	7.7499	15.127	RAB11A
peptidyl-diphthamide biosynthetic process from peptidyl-histidine (GO:0017183)	1/6	0.142005	0.610944	0	0	7.7499	15.127	DPH6
peptidyl-diphthamide metabolic process (GO:0017182)	1/6	0.142005	0.610944	0	0	7.7499	15.127	DPH6
positive regulation of autophagosome maturation (GO:1901098)	1/6	0.142005	0.610944	0	0	7.7499	15.127	UVRAG
positive regulation of deacetylase activity (GO:0090045)	1/6	0.142005	0.610944	0	0	7.7499	15.127	MAPK8
positive regulation of neurotransmitter secretion (GO:0001956)	1/6	0.142005	0.610944	0	0	7.7499	15.127	SLC4A8
protein localization to nuclear envelope (GO:0090435)	1/6	0.142005	0.610944	0	0	7.7499	15.127	NUP54
neuron projection morphogenesis (GO:0048812)	6/140	0.142873	0.610944	0	0	1.74087	3.38739	MEF2A;SHTN1;ATL1;ANK3;S100B;FGFR2
ameboidal-type cell migration (GO:0001667)	3/52	0.143005	0.610944	0	0	2.37651	4.62202	SEMA5A;SEMA3B;PHACTR4
regulation of exocytosis (GO:0017157)	3/52	0.143005	0.610944	0	0	2.37651	4.62202	IL1RAPL1;SEPTIN4;CLASP2
regulation of release of sequestered calcium ion into cytosol (GO:0051279)	3/52	0.143005	0.610944	0	0	2.37651	4.62202	TRPC1;ANK2;DMD
glycolipid metabolic process (GO:0006664)	3/52	0.143005	0.610944	0	0	2.37651	4.62202	ABCA2;ESYT2;SUMF1
sprouting angiogenesis (GO:0002040)	3/52	0.143005	0.610944	0	0	2.37651	4.62202	SEMA5A;GREM1;SLIT2
positive regulation of cell migration (GO:0030335)	10/269	0.143657	0.610944	0	0	1.50352	2.91733	TJP1;SEMA5A;SHTN1;ZNF609;SEMA3B;GAB1;ENPP2;PTK2;RAB11A;CLASP2
MAPK cascade (GO:0000165)	11/303	0.145304	0.610944	0	0	1.46742	2.83054	MEF2A;MAPK8;ZDHHC9;RASA1;FRS2;MBP;CCM2;MET;PTK2;FGFR2;JAK1
stress-activated protein kinase signaling cascade (GO:0031098)	2/27	0.147498	0.610944	0	0	3.10295	5.93886	MAPK8;CCM2
negative regulation of plasma membrane bounded cell projection assembly (GO:0120033)	2/27	0.147498	0.610944	0	0	3.10295	5.93886	ODF2L;SLIT2
negative regulation of protein polymerization (GO:0032272)	2/27	0.147498	0.610944	0	0	3.10295	5.93886	SLIT2;SSH2
positive regulation of calcium ion transmembrane transport (GO:1904427)	2/27	0.147498	0.610944	0	0	3.10295	5.93886	TRPC1;ANK2
positive regulation of muscle cell differentiation (GO:0051149)	2/27	0.147498	0.610944	0	0	3.10295	5.93886	MEF2A;RBM4
bicellular tight junction assembly (GO:0070830)	3/53	0.148928	0.610944	0	0	2.32886	4.43483	CLDN11;PDCD6IP;STRN
cell-cell junction organization (GO:0045216)	4/82	0.15244	0.610944	0	0	1.99159	3.74615	TJP1;CADM2;CDH11;CDH8
ephrin receptor signaling pathway (GO:0048013)	4/82	0.15244	0.610944	0	0	1.99159	3.74615	RASA1;PSEN1;PTK2;ANKS1B
regulation of cytoskeleton organization (GO:0051493)	5/112	0.152911	0.610944	0	0	1.81569	3.40967	TJP1;CCDC88A;PHLDB1;DLC1;PTK2
regulation of alternative mRNA splicing, via spliceosome (GO:0000381)	3/54	0.154929	0.610944	0	0	2.28308	4.25746	RBM4;RBM25;DDX5
glycosaminoglycan metabolic process (GO:0030203)	3/54	0.154929	0.610944	0	0	2.28308	4.25746	EXT1;HGSNAT;HS3ST5
unsaturated fatty acid metabolic process (GO:0033559)	3/54	0.154929	0.610944	0	0	2.28308	4.25746	CYP2J2;SCD;SCD5
cellular response to epidermal growth factor stimulus (GO:0071364)	2/28	0.15633	0.610944	0	0	2.98345	5.53664	GAREM1;PDE8A
regulation of microtubule polymerization or depolymerization (GO:0031110)	2/28	0.15633	0.610944	0	0	2.98345	5.53664	STMN4;CLASP2
regulation of multicellular organismal development (GO:2000026)	2/28	0.15633	0.610944	0	0	2.98345	5.53664	KIAA1109;PTN
regulation of neuron migration (GO:2001222)	2/28	0.15633	0.610944	0	0	2.98345	5.53664	SHTN1;ZNF609
regulation of postsynapse organization (GO:0099175)	2/28	0.15633	0.610944	0	0	2.98345	5.53664	IL1RAPL1;PPFIA2
response to ketone (GO:1901654)	2/28	0.15633	0.610944	0	0	2.98345	5.53664	UBE3A;SLIT2
negative regulation of axonogenesis (GO:0050771)	2/28	0.15633	0.610944	0	0	2.98345	5.53664	MAG;ULK2
negative regulation of oxidative stress-induced cell death (GO:1903202)	2/28	0.15633	0.610944	0	0	2.98345	5.53664	FBXO7;PDE8A
positive regulation of microtubule polymerization (GO:0031116)	2/28	0.15633	0.610944	0	0	2.98345	5.53664	NAV3;MET
positive regulation of phosphatidylinositol 3-kinase activity (GO:0043552)	2/28	0.15633	0.610944	0	0	2.98345	5.53664	ATG14;PTK2
positive regulation of protein import into nucleus (GO:0042307)	2/28	0.15633	0.610944	0	0	2.98345	5.53664	ZIC1;PSEN1
positive regulation of response to wounding (GO:1903036)	2/28	0.15633	0.610944	0	0	2.98345	5.53664	PTN;PTK2
protein depolymerization (GO:0051261)	2/28	0.15633	0.610944	0	0	2.98345	5.53664	GSN;STMN4
protein localization to cell surface (GO:0034394)	2/28	0.15633	0.610944	0	0	2.98345	5.53664	PIGU;ANK2
protein localization to lysosome (GO:0061462)	2/28	0.15633	0.610944	0	0	2.98345	5.53664	LMBRD1;ZFYVE16
membrane organization (GO:0061024)	9/242	0.15923	0.610944	0	0	1.50316	2.76192	CCDC88A;PDCD6IP;FNBP1;USO1;ATP10B;ANK2;ANK3;DNM1L;EPS15
positive regulation of developmental process (GO:0051094)	7/177	0.160524	0.610944	0	0	1.60116	2.92902	PHLDB1;ENPP2;PSEN1;PTN;DDHD1;DNM1L;CLASP2
histone modification (GO:0016570)	5/114	0.160974	0.610944	0	0	1.78219	3.25519	USP16;KAT6B;HLCS;PADI2;RCOR3
regulation of cardiac conduction (GO:1903779)	3/55	0.161005	0.610944	0	0	2.23906	4.08924	TRPC1;ANK2;TNNI3K
glycoprotein metabolic process (GO:0009100)	3/55	0.161005	0.610944	0	0	2.23906	4.08924	FUT8;MAN2A2;GCNT1
vascular transport (GO:0010232)	4/84	0.162007	0.610944	0	0	1.9416	3.53394	ABCA2;SLC4A8;SLC1A3;SLC6A1
nuclear export (GO:0051168)	4/84	0.162007	0.610944	0	0	1.9416	3.53394	XPO6;SRSF5;SRSF11;SRRM1
pyrimidine ribonucleotide biosynthetic process (GO:0009220)	1/7	0.163633	0.610944	0	0	6.45792	11.6897	AK5
receptor-mediated endocytosis of virus by host cell (GO:0019065)	1/7	0.163633	0.610944	0	0	6.45792	11.6897	EPS15
autophagosome membrane docking (GO:0016240)	1/7	0.163633	0.610944	0	0	6.45792	11.6897	ATG14
regulation of blood-brain barrier permeability (GO:1905603)	1/7	0.163633	0.610944	0	0	6.45792	11.6897	TJP1
regulation of bone remodeling (GO:0046850)	1/7	0.163633	0.610944	0	0	6.45792	11.6897	GREM1
cardiac muscle cell-cardiac muscle cell adhesion (GO:0086042)	1/7	0.163633	0.610944	0	0	6.45792	11.6897	CTNNA3
regulation of chromatin assembly or disassembly (GO:0001672)	1/7	0.163633	0.610944	0	0	6.45792	11.6897	PADI2
Cdc42 protein signal transduction (GO:0032488)	1/7	0.163633	0.610944	0	0	6.45792	11.6897	SHTN1
regulation of glial cell differentiation (GO:0045685)	1/7	0.163633	0.610944	0	0	6.45792	11.6897	OPALIN
dendrite arborization (GO:0140059)	1/7	0.163633	0.610944	0	0	6.45792	11.6897	PTN
dense core granule cytoskeletal transport (GO:0099519)	1/7	0.163633	0.610944	0	0	6.45792	11.6897	PPFIA2
detection of muscle stretch (GO:0035995)	1/7	0.163633	0.610944	0	0	6.45792	11.6897	PTK2
determination of digestive tract left/right asymmetry (GO:0071907)	1/7	0.163633	0.610944	0	0	6.45792	11.6897	NPHP3
dorsal aorta development (GO:0035907)	1/7	0.163633	0.610944	0	0	6.45792	11.6897	RBPJ
dorsal aorta morphogenesis (GO:0035912)	1/7	0.163633	0.610944	0	0	6.45792	11.6897	RBPJ
endothelial cell morphogenesis (GO:0001886)	1/7	0.163633	0.610944	0	0	6.45792	11.6897	MET
epithelial cell differentiation involved in kidney development (GO:0035850)	1/7	0.163633	0.610944	0	0	6.45792	11.6897	MTSS1
establishment of centrosome localization (GO:0051660)	1/7	0.163633	0.610944	0	0	6.45792	11.6897	PARD3B
excitatory chemical synaptic transmission (GO:0098976)	1/7	0.163633	0.610944	0	0	6.45792	11.6897	GRIN2A
exocrine system development (GO:0035272)	1/7	0.163633	0.610944	0	0	6.45792	11.6897	FGFR2
regulation of skeletal muscle contraction (GO:0014819)	1/7	0.163633	0.610944	0	0	6.45792	11.6897	DMD
regulation of smooth muscle cell differentiation (GO:0051150)	1/7	0.163633	0.610944	0	0	6.45792	11.6897	FGFR2
regulation of transforming growth factor beta activation (GO:1901388)	1/7	0.163633	0.610944	0	0	6.45792	11.6897	LTBP1
gland morphogenesis (GO:0022612)	1/7	0.163633	0.610944	0	0	6.45792	11.6897	FGFR2
glial cell migration (GO:0008347)	1/7	0.163633	0.610944	0	0	6.45792	11.6897	CD9
SA node cell action potential (GO:0086015)	1/7	0.163633	0.610944	0	0	6.45792	11.6897	ANK2
L-methionine salvage (GO:0071267)	1/7	0.163633	0.610944	0	0	6.45792	11.6897	APIP
late nucleophagy (GO:0044805)	1/7	0.163633	0.610944	0	0	6.45792	11.6897	ULK2
somatic recombination of immunoglobulin gene segments (GO:0016447)	1/7	0.163633	0.610944	0	0	6.45792	11.6897	MSH3
long-term synaptic depression (GO:0060292)	1/7	0.163633	0.610944	0	0	6.45792	11.6897	SLC24A2
substrate-dependent cell migration, cell extension (GO:0006930)	1/7	0.163633	0.610944	0	0	6.45792	11.6897	SHTN1
lysosomal microautophagy (GO:0016237)	1/7	0.163633	0.610944	0	0	6.45792	11.6897	ULK2
maintenance of protein location in extracellular region (GO:0071694)	1/7	0.163633	0.610944	0	0	6.45792	11.6897	LTBP1
membrane biogenesis (GO:0044091)	1/7	0.163633	0.610944	0	0	6.45792	11.6897	ANK3
membrane fission (GO:0090148)	1/7	0.163633	0.610944	0	0	6.45792	11.6897	DNM1L
miRNA catabolic process (GO:0010587)	1/7	0.163633	0.610944	0	0	6.45792	11.6897	DIS3L2
ureter development (GO:0072189)	1/7	0.163633	0.610944	0	0	6.45792	11.6897	NPHP3
very long-chain fatty acid catabolic process (GO:0042760)	1/7	0.163633	0.610944	0	0	6.45792	11.6897	ABCD3
modulation by symbiont of host apoptotic process (GO:0052150)	1/7	0.163633	0.610944	0	0	6.45792	11.6897	SFPQ
negative regulation of cardiocyte differentiation (GO:1905208)	1/7	0.163633	0.610944	0	0	6.45792	11.6897	FRS2
negative regulation of double-strand break repair via nonhomologous end joining (GO:2001033)	1/7	0.163633	0.610944	0	0	6.45792	11.6897	CYREN
negative regulation of oligodendrocyte differentiation (GO:0048715)	1/7	0.163633	0.610944	0	0	6.45792	11.6897	DAAM2
negative regulation of protein import (GO:1904590)	1/7	0.163633	0.610944	0	0	6.45792	11.6897	APOD
negative regulation of protein import into nucleus (GO:0042308)	1/7	0.163633	0.610944	0	0	6.45792	11.6897	APOD
negative regulation of steroid metabolic process (GO:0045939)	1/7	0.163633	0.610944	0	0	6.45792	11.6897	ABCA2
neuron projection arborization (GO:0140058)	1/7	0.163633	0.610944	0	0	6.45792	11.6897	PTN
neurotransmitter receptor transport, endosome to plasma membrane (GO:0099639)	1/7	0.163633	0.610944	0	0	6.45792	11.6897	RAB11A
Notch receptor processing, ligand-dependent (GO:0035333)	1/7	0.163633	0.610944	0	0	6.45792	11.6897	PSEN1
piecemeal microautophagy of the nucleus (GO:0034727)	1/7	0.163633	0.610944	0	0	6.45792	11.6897	ULK2
positive regulation by symbiont of host autophagy (GO:0075044)	1/7	0.163633	0.610944	0	0	6.45792	11.6897	ULK2
positive regulation of cardiac muscle cell differentiation (GO:2000727)	1/7	0.163633	0.610944	0	0	6.45792	11.6897	GREM1
positive regulation of chemokine (C-X-C motif) ligand 2 production (GO:2000343)	1/7	0.163633	0.610944	0	0	6.45792	11.6897	MBP
positive regulation of helicase activity (GO:0051096)	1/7	0.163633	0.610944	0	0	6.45792	11.6897	MSH3
positive regulation of histone H4 acetylation (GO:0090240)	1/7	0.163633	0.610944	0	0	6.45792	11.6897	AUTS2
positive regulation of lamellipodium morphogenesis (GO:2000394)	1/7	0.163633	0.610944	0	0	6.45792	11.6897	ENPP2
positive regulation of membrane depolarization (GO:1904181)	1/7	0.163633	0.610944	0	0	6.45792	11.6897	ANK3
positive regulation of oxidative stress-induced cell death (GO:1903209)	1/7	0.163633	0.610944	0	0	6.45792	11.6897	SFPQ
positive regulation of receptor catabolic process (GO:2000646)	1/7	0.163633	0.610944	0	0	6.45792	11.6897	ABCA2
protein desumoylation (GO:0016926)	1/7	0.163633	0.610944	0	0	6.45792	11.6897	SENP7
protein localization to cytoplasmic stress granule (GO:1903608)	1/7	0.163633	0.610944	0	0	6.45792	11.6897	TIA1
anterograde trans-synaptic signaling (GO:0098916)	9/244	0.164675	0.610944	0	0	1.49021	2.68802	GRM3;GRIN2A;CNP;PLP1;SLC1A3;MBP;SLC6A1;PRKACB;GRIA4
cellular amide metabolic process (GO:0043603)	5/115	0.165068	0.610944	0	0	1.7659	3.18108	MIPEP;ABCA2;BTD;HLCS;PLPP3
actin filament polymerization (GO:0030041)	2/29	0.16526	0.610944	0	0	2.87281	5.17173	GSN;WASHC3
regulation of calcium ion transmembrane transporter activity (GO:1901019)	2/29	0.16526	0.610944	0	0	2.87281	5.17173	DMD;ANK2
establishment of endothelial barrier (GO:0061028)	2/29	0.16526	0.610944	0	0	2.87281	5.17173	TJP1;RAPGEF6
regulation of cell cycle G2/M phase transition (GO:1902749)	4/85	0.166871	0.610944	0	0	1.91753	3.43341	PCM1;TUBA1A;CEP164;ALMS1
blood vessel morphogenesis (GO:0048514)	3/56	0.167151	0.610944	0	0	2.1967	3.92959	RASA1;CCM2;RBPJ
tight junction assembly (GO:0120192)	3/56	0.167151	0.610944	0	0	2.1967	3.92959	CLDN11;PDCD6IP;STRN
peptidyl-tyrosine modification (GO:0018212)	3/56	0.167151	0.610944	0	0	2.1967	3.92959	TTL;PTK2;FGFR2
negative regulation of programmed cell death (GO:0043069)	13/381	0.167529	0.610944	0	0	1.37621	2.45873	RPL10;APIP;PSEN1;PTK2;SH3RF1;TJP1;GREM1;BABAM2;MAPK8;TMBIM4;RASA1;MET;NAIP
cytosolic transport (GO:0016482)	5/116	0.169204	0.610944	0	0	1.7499	3.10896	MON2;RIC1;DENND5A;EVI5;EPS15
sphingolipid metabolic process (GO:0006665)	5/116	0.169204	0.610944	0	0	1.7499	3.10896	ABCA2;ENPP2;ESYT2;PLPP3;SUMF1
positive regulation of angiogenesis (GO:0045766)	5/116	0.169204	0.610944	0	0	1.7499	3.10896	SEMA5A;TJP1;GAB1;EMC10;JAK1
positive regulation of intracellular protein transport (GO:0090316)	6/148	0.171103	0.610944	0	0	1.64212	2.89914	PCM1;MAPK8;ZIC1;PRR5L;ANK3;PSEN1
positive regulation of transferase activity (GO:0051347)	6/148	0.171103	0.610944	0	0	1.64212	2.89914	GREM1;NVL;ROR1;MET;FGFR2;SERINC5
transport across blood-brain barrier (GO:0150104)	4/86	0.171785	0.610944	0	0	1.89405	3.33638	ABCA2;SLC4A8;SLC1A3;SLC6A1
negative regulation of phosphorylation (GO:0042326)	4/86	0.171785	0.610944	0	0	1.89405	3.33638	PRR5L;SLIT2;ATG14;PLPP3
positive regulation of endothelial cell migration (GO:0010595)	4/86	0.171785	0.610944	0	0	1.89405	3.33638	SEMA5A;EMC10;PLPP3;MET
ribosomal large subunit biogenesis (GO:0042273)	3/57	0.173365	0.610944	0	0	2.15591	3.77793	RPL10;NVL;MDN1
negative regulation of DNA recombination (GO:0045910)	3/57	0.173365	0.610944	0	0	2.15591	3.77793	ZRANB3;MSH3;POLR2F
positive regulation of gene expression, epigenetic (GO:0045815)	3/57	0.173365	0.610944	0	0	2.15591	3.77793	SMARCA5;PADI2;POLR2F
positive regulation of cell projection organization (GO:0031346)	5/117	0.173379	0.610944	0	0	1.73418	3.03876	PTPRD;IL1RAPL1;ROR1;PTN;SLIT2
cardiac muscle cell action potential (GO:0086001)	2/30	0.174275	0.610944	0	0	2.77006	4.83963	DMD;ANK2
fatty-acyl-CoA biosynthetic process (GO:0046949)	2/30	0.174275	0.610944	0	0	2.77006	4.83963	SCD;SCD5
respiratory tube development (GO:0030323)	2/30	0.174275	0.610944	0	0	2.77006	4.83963	NPHP3;FGFR2
ion homeostasis (GO:0050801)	2/30	0.174275	0.610944	0	0	2.77006	4.83963	SLC4A8;SLC4A5
termination of RNA polymerase I transcription (GO:0006363)	2/30	0.174275	0.610944	0	0	2.77006	4.83963	POLR2F;MNAT1
multivesicular body assembly (GO:0036258)	2/30	0.174275	0.610944	0	0	2.77006	4.83963	PDCD6IP;RAB11A
positive regulation of lipid kinase activity (GO:0090218)	2/30	0.174275	0.610944	0	0	2.77006	4.83963	ATG14;PTK2
positive regulation of protein import (GO:1904591)	2/30	0.174275	0.610944	0	0	2.77006	4.83963	ZIC1;PSEN1
primary neural tube formation (GO:0014020)	2/30	0.174275	0.610944	0	0	2.77006	4.83963	DLC1;PHACTR4
regulation of G2/M transition of mitotic cell cycle (GO:0010389)	6/149	0.174785	0.610944	0	0	1.63055	2.844	RAD51B;PCM1;TUBA1A;CEP164;ALMS1;RAB11A
protein targeting to membrane (GO:0006612)	4/87	0.17675	0.610944	0	0	1.87113	3.24271	RABGEF1;ABCD3;ZDHHC9;ZDHHC21
regulation of protein binding (GO:0043393)	5/118	0.177594	0.610944	0	0	1.71875	2.97043	MAPK8;NVL;PSEN1;DISC1;STK3
negative regulation of neuron projection development (GO:0010977)	3/58	0.179643	0.610944	0	0	2.1166	3.63376	MAG;LPAR1;DENND5A
positive regulation of mitochondrion organization (GO:0010822)	3/58	0.179643	0.610944	0	0	2.1166	3.63376	DDHD1;DNM1L;FBXO7
positive regulation of protein binding (GO:0032092)	3/58	0.179643	0.610944	0	0	2.1166	3.63376	NVL;PSEN1;STK3
protein palmitoylation (GO:0018345)	2/31	0.183367	0.610944	0	0	2.67441	4.5365	ZDHHC9;ZDHHC21
regulation of cellular pH (GO:0030641)	2/31	0.183367	0.610944	0	0	2.67441	4.5365	SLC4A8;SLC4A5
renal water homeostasis (GO:0003091)	2/31	0.183367	0.610944	0	0	2.67441	4.5365	PRKACB;RAB11A
tube closure (GO:0060606)	2/31	0.183367	0.610944	0	0	2.67441	4.5365	DLC1;PHACTR4
multivesicular body organization (GO:0036257)	2/31	0.183367	0.610944	0	0	2.67441	4.5365	PDCD6IP;RAB11A
negative regulation of osteoblast differentiation (GO:0045668)	2/31	0.183367	0.610944	0	0	2.67441	4.5365	GREM1;TMEM64
actin filament reorganization (GO:0090527)	1/8	0.184716	0.610944	0	0	5.53508	9.34837	GSN
purine ribonucleoside monophosphate catabolic process (GO:0009169)	1/8	0.184716	0.610944	0	0	5.53508	9.34837	PRTFDC1
regulation of alpha-beta T cell differentiation (GO:0046637)	1/8	0.184716	0.610944	0	0	5.53508	9.34837	SH3RF1
regulation of alpha-beta T cell proliferation (GO:0046640)	1/8	0.184716	0.610944	0	0	5.53508	9.34837	SH3RF1
aspartate family amino acid biosynthetic process (GO:0009067)	1/8	0.184716	0.610944	0	0	5.53508	9.34837	MTR
atrial cardiac muscle cell to AV node cell signaling (GO:0086026)	1/8	0.184716	0.610944	0	0	5.53508	9.34837	ANK2
axon extension involved in axon guidance (GO:0048846)	1/8	0.184716	0.610944	0	0	5.53508	9.34837	SLIT2
regulation of CD8-positive, alpha-beta T cell proliferation (GO:2000564)	1/8	0.184716	0.610944	0	0	5.53508	9.34837	SH3RF1
regulation of chaperone-mediated autophagy (GO:1904714)	1/8	0.184716	0.610944	0	0	5.53508	9.34837	SNRNP70
regulation of collateral sprouting (GO:0048670)	1/8	0.184716	0.610944	0	0	5.53508	9.34837	ULK2
regulation of cytoplasmic translational elongation (GO:1900247)	1/8	0.184716	0.610944	0	0	5.53508	9.34837	DPH6
regulation of establishment of protein localization to mitochondrion (GO:1903747)	1/8	0.184716	0.610944	0	0	5.53508	9.34837	SREBF1
cellular response to epinephrine stimulus (GO:0071872)	1/8	0.184716	0.610944	0	0	5.53508	9.34837	PDE4B
regulation of extracellular matrix constituent secretion (GO:0003330)	1/8	0.184716	0.610944	0	0	5.53508	9.34837	RIC1
cellular response to interleukin-21 (GO:0098757)	1/8	0.184716	0.610944	0	0	5.53508	9.34837	JAK1
cytoplasmic sequestering of NF-kappaB (GO:0007253)	1/8	0.184716	0.610944	0	0	5.53508	9.34837	FAF1
regulation of nitric oxide metabolic process (GO:0080164)	1/8	0.184716	0.610944	0	0	5.53508	9.34837	CD47
dynamin family protein polymerization involved in membrane fission (GO:0003373)	1/8	0.184716	0.610944	0	0	5.53508	9.34837	DNM1L
dynamin family protein polymerization involved in mitochondrial fission (GO:0003374)	1/8	0.184716	0.610944	0	0	5.53508	9.34837	DNM1L
regulation of protein localization to nucleolus (GO:1904749)	1/8	0.184716	0.610944	0	0	5.53508	9.34837	NVL
entry of bacterium into host cell (GO:0035635)	1/8	0.184716	0.610944	0	0	5.53508	9.34837	MET
ER overload response (GO:0006983)	1/8	0.184716	0.610944	0	0	5.53508	9.34837	ATG10
regulation of RNA biosynthetic process (GO:2001141)	1/8	0.184716	0.610944	0	0	5.53508	9.34837	MITF
forebrain neuron development (GO:0021884)	1/8	0.184716	0.610944	0	0	5.53508	9.34837	FGFR2
regulation of transcription from RNA polymerase II promoter in response to oxidative stress (GO:0043619)	1/8	0.184716	0.610944	0	0	5.53508	9.34837	CHD6
regulation of wound healing, spreading of epidermal cells (GO:1903689)	1/8	0.184716	0.610944	0	0	5.53508	9.34837	CLASP2
replication fork protection (GO:0048478)	1/8	0.184716	0.610944	0	0	5.53508	9.34837	ZRANB3
hair cell differentiation (GO:0035315)	1/8	0.184716	0.610944	0	0	5.53508	9.34837	MYO6
response to epinephrine (GO:0071871)	1/8	0.184716	0.610944	0	0	5.53508	9.34837	PDE4B
heparan sulfate proteoglycan biosynthetic process, polysaccharide chain biosynthetic process (GO:0015014)	1/8	0.184716	0.610944	0	0	5.53508	9.34837	EXT1
histidine catabolic process (GO:0006548)	1/8	0.184716	0.610944	0	0	5.53508	9.34837	CARNS1
histidine metabolic process (GO:0006547)	1/8	0.184716	0.610944	0	0	5.53508	9.34837	CARNS1
rRNA base methylation (GO:0070475)	1/8	0.184716	0.610944	0	0	5.53508	9.34837	METTL15
integrin activation (GO:0033622)	1/8	0.184716	0.610944	0	0	5.53508	9.34837	COL16A1
interleukin-21-mediated signaling pathway (GO:0038114)	1/8	0.184716	0.610944	0	0	5.53508	9.34837	JAK1
sequestering of BMP from receptor via BMP binding (GO:0038098)	1/8	0.184716	0.610944	0	0	5.53508	9.34837	GREM1
SREBP signaling pathway (GO:0032933)	1/8	0.184716	0.610944	0	0	5.53508	9.34837	SREBF1
sulfur amino acid biosynthetic process (GO:0000097)	1/8	0.184716	0.610944	0	0	5.53508	9.34837	MTR
methionine metabolic process (GO:0006555)	1/8	0.184716	0.610944	0	0	5.53508	9.34837	MTR
mitophagy (GO:0000423)	1/8	0.184716	0.610944	0	0	5.53508	9.34837	ATG14
ventricular trabecula myocardium morphogenesis (GO:0003222)	1/8	0.184716	0.610944	0	0	5.53508	9.34837	RBPJ
natural killer cell differentiation (GO:0001779)	1/8	0.184716	0.610944	0	0	5.53508	9.34837	PBX1
negative regulation by symbiont of host apoptotic process (GO:0033668)	1/8	0.184716	0.610944	0	0	5.53508	9.34837	SFPQ
negative regulation by symbiont of host programmed cell death (GO:0052041)	1/8	0.184716	0.610944	0	0	5.53508	9.34837	SFPQ
negative regulation of appetite (GO:0032099)	1/8	0.184716	0.610944	0	0	5.53508	9.34837	NENF
negative regulation of keratinocyte proliferation (GO:0010839)	1/8	0.184716	0.610944	0	0	5.53508	9.34837	FGFR2
negative regulation of long-term synaptic potentiation (GO:1900272)	1/8	0.184716	0.610944	0	0	5.53508	9.34837	PTN
negative regulation of muscle cell apoptotic process (GO:0010656)	1/8	0.184716	0.610944	0	0	5.53508	9.34837	DIPK2A
negative regulation of neural precursor cell proliferation (GO:2000178)	1/8	0.184716	0.610944	0	0	5.53508	9.34837	PTN
negative regulation of nitrogen compound metabolic process (GO:0051172)	1/8	0.184716	0.610944	0	0	5.53508	9.34837	ABCA2
negative regulation of osteoblast proliferation (GO:0033689)	1/8	0.184716	0.610944	0	0	5.53508	9.34837	GREM1
negative regulation of response to reactive oxygen species (GO:1901032)	1/8	0.184716	0.610944	0	0	5.53508	9.34837	PDE8A
negative regulation of sodium ion transport (GO:0010766)	1/8	0.184716	0.610944	0	0	5.53508	9.34837	COMMD1
neuron projection extension involved in neuron projection guidance (GO:1902284)	1/8	0.184716	0.610944	0	0	5.53508	9.34837	SLIT2
positive regulation of cell migration by vascular endothelial growth factor signaling pathway (GO:0038089)	1/8	0.184716	0.610944	0	0	5.53508	9.34837	GAB1
positive regulation of cysteine-type endopeptidase activity involved in apoptotic signaling pathway (GO:2001269)	1/8	0.184716	0.610944	0	0	5.53508	9.34837	GSN
positive regulation of execution phase of apoptosis (GO:1900119)	1/8	0.184716	0.610944	0	0	5.53508	9.34837	DLC1
positive regulation of extracellular matrix disassembly (GO:0090091)	1/8	0.184716	0.610944	0	0	5.53508	9.34837	CLASP2
positive regulation of fibroblast migration (GO:0010763)	1/8	0.184716	0.610944	0	0	5.53508	9.34837	PTK2
positive regulation of melanin biosynthetic process (GO:0048023)	1/8	0.184716	0.610944	0	0	5.53508	9.34837	ZEB2
positive regulation of oligodendrocyte differentiation (GO:0048714)	1/8	0.184716	0.610944	0	0	5.53508	9.34837	PTN
positive regulation of secondary metabolite biosynthetic process (GO:1900378)	1/8	0.184716	0.610944	0	0	5.53508	9.34837	ZEB2
progesterone receptor signaling pathway (GO:0050847)	1/8	0.184716	0.610944	0	0	5.53508	9.34837	UBE3A
protein deglutamylation (GO:0035608)	1/8	0.184716	0.610944	0	0	5.53508	9.34837	FOLH1
protein deglycosylation (GO:0006517)	1/8	0.184716	0.610944	0	0	5.53508	9.34837	MAN2A2
negative regulation of autophagy (GO:0010507)	3/59	0.185981	0.613061	0	0	2.0787	3.4966	NRBP2;SNRNP70;MET
regulation of endothelial cell migration (GO:0010594)	4/89	0.186823	0.613061	0	0	1.82692	3.06483	EMC10;PTN;SLIT2;PTK2
collagen fibril organization (GO:0030199)	4/89	0.186823	0.613061	0	0	1.82692	3.06483	GREM1;COL16A1;COL4A5;COL9A2
cellular amino acid catabolic process (GO:0009063)	4/90	0.191927	0.613061	0	0	1.80558	2.98036	AUH;CARNS1;ASPA;AASS
positive regulation of binding (GO:0051099)	4/90	0.191927	0.613061	0	0	1.80558	2.98036	NVL;PSEN1;MET;STK3
protein complex oligomerization (GO:0051259)	4/90	0.191927	0.613061	0	0	1.80558	2.98036	HGSNAT;PDCD6IP;ATL1;DNM1L
apical junction assembly (GO:0043297)	3/60	0.192378	0.613061	0	0	2.04213	3.36603	CLDN11;PDCD6IP;STRN
7-methylguanosine mRNA capping (GO:0006370)	2/32	0.192526	0.613061	0	0	2.58513	4.25905	POLR2F;MNAT1
7-methylguanosine RNA capping (GO:0009452)	2/32	0.192526	0.613061	0	0	2.58513	4.25905	POLR2F;MNAT1
regulation of cellular biosynthetic process (GO:0031326)	2/32	0.192526	0.613061	0	0	2.58513	4.25905	MITF;CD47
regulation of centrosome duplication (GO:0010824)	2/32	0.192526	0.613061	0	0	2.58513	4.25905	PDCD6IP;ALMS1
regulation of dendrite morphogenesis (GO:0048814)	2/32	0.192526	0.613061	0	0	2.58513	4.25905	PTPRD;IL1RAPL1
regulation of intracellular protein transport (GO:0033157)	2/32	0.192526	0.613061	0	0	2.58513	4.25905	PCM1;PRR5L
regulation of NMDA receptor activity (GO:2000310)	2/32	0.192526	0.613061	0	0	2.58513	4.25905	GRIN2A;GRIA4
establishment or maintenance of epithelial cell apical/basal polarity (GO:0045197)	2/32	0.192526	0.613061	0	0	2.58513	4.25905	PDCD6IP;PARD3B
liver development (GO:0001889)	2/32	0.192526	0.613061	0	0	2.58513	4.25905	NPHP3;MET
transcription initiation from RNA polymerase I promoter (GO:0006361)	2/32	0.192526	0.613061	0	0	2.58513	4.25905	POLR2F;MNAT1
negative regulation of microtubule polymerization or depolymerization (GO:0031111)	2/32	0.192526	0.613061	0	0	2.58513	4.25905	NAV3;CLASP2
positive regulation of lamellipodium organization (GO:1902745)	2/32	0.192526	0.613061	0	0	2.58513	4.25905	AUTS2;ENPP2
protein K63-linked deubiquitination (GO:0070536)	2/32	0.192526	0.613061	0	0	2.58513	4.25905	BABAM2;USP16
positive regulation of supramolecular fiber organization (GO:1902905)	4/91	0.197075	0.613061	0	0	1.78474	2.89872	SEMA5A;NAV3;PSEN1;MET
response to light stimulus (GO:0009416)	3/61	0.198828	0.613061	0	0	2.00681	3.24163	ZRANB3;MAPK8;CIRBP
regulation of cholesterol efflux (GO:0010874)	2/33	0.201743	0.613061	0	0	2.50161	4.00447	ABCA2;ABCA8
regulation of protein localization to cell surface (GO:2000008)	2/33	0.201743	0.613061	0	0	2.50161	4.00447	ABCA2;COMMD1
regulation of sprouting angiogenesis (GO:1903670)	2/33	0.201743	0.613061	0	0	2.50161	4.00447	TJP1;JAK1
vasculogenesis (GO:0001570)	2/33	0.201743	0.613061	0	0	2.50161	4.00447	RASA1;CCM2
muscle cell development (GO:0055001)	2/33	0.201743	0.613061	0	0	2.50161	4.00447	DMD;ANK2
cellular response to fibroblast growth factor stimulus (GO:0044344)	4/92	0.202265	0.613061	0	0	1.76436	2.81977	TIA1;POLR2F;FRS2;FGFR2
protein O-linked glycosylation via threonine (GO:0018243)	1/9	0.20527	0.613061	0	0	4.84294	7.66846	GALNT13
actin-mediated cell contraction (GO:0070252)	1/9	0.20527	0.613061	0	0	4.84294	7.66846	GSN
amyloid-beta formation (GO:0034205)	1/9	0.20527	0.613061	0	0	4.84294	7.66846	PSEN1
associative learning (GO:0008306)	1/9	0.20527	0.613061	0	0	4.84294	7.66846	SLC6A1
astral microtubule organization (GO:0030953)	1/9	0.20527	0.613061	0	0	4.84294	7.66846	RAB11A
regulation of CD8-positive, alpha-beta T cell activation (GO:2001185)	1/9	0.20527	0.613061	0	0	4.84294	7.66846	SH3RF1
regulation of complement-dependent cytotoxicity (GO:1903659)	1/9	0.20527	0.613061	0	0	4.84294	7.66846	CD55
regulation of endothelial cell development (GO:1901550)	1/9	0.20527	0.613061	0	0	4.84294	7.66846	ZDHHC21
cellular response to interleukin-9 (GO:0071355)	1/9	0.20527	0.613061	0	0	4.84294	7.66846	JAK1
cellular response to nitric oxide (GO:0071732)	1/9	0.20527	0.613061	0	0	4.84294	7.66846	MTR
regulation of helicase activity (GO:0051095)	1/9	0.20527	0.613061	0	0	4.84294	7.66846	MSH3
cellular response to reactive nitrogen species (GO:1902170)	1/9	0.20527	0.613061	0	0	4.84294	7.66846	MTR
cellular response to sterol depletion (GO:0071501)	1/9	0.20527	0.613061	0	0	4.84294	7.66846	SREBF1
embryonic digestive tract morphogenesis (GO:0048557)	1/9	0.20527	0.613061	0	0	4.84294	7.66846	FGFR2
epithelial cell apoptotic process (GO:1904019)	1/9	0.20527	0.613061	0	0	4.84294	7.66846	GSN
epithelial cilium movement involved in determination of left/right asymmetry (GO:0060287)	1/9	0.20527	0.613061	0	0	4.84294	7.66846	NPHP3
epithelial to mesenchymal transition involved in endocardial cushion formation (GO:0003198)	1/9	0.20527	0.613061	0	0	4.84294	7.66846	RBPJ
regulation of skeletal muscle cell differentiation (GO:2001014)	1/9	0.20527	0.613061	0	0	4.84294	7.66846	DDX5
regulation of smooth muscle cell apoptotic process (GO:0034391)	1/9	0.20527	0.613061	0	0	4.84294	7.66846	DIPK2A
fucose catabolic process (GO:0019317)	1/9	0.20527	0.613061	0	0	4.84294	7.66846	FUT8
regulation of tumor necrosis factor superfamily cytokine production (GO:1903555)	1/9	0.20527	0.613061	0	0	4.84294	7.66846	CD47
glycerolipid biosynthetic process (GO:0045017)	1/9	0.20527	0.613061	0	0	4.84294	7.66846	FAR1
regulation of Wnt signaling pathway, planar cell polarity pathway (GO:2000095)	1/9	0.20527	0.613061	0	0	4.84294	7.66846	NPHP3
response to magnesium ion (GO:0032026)	1/9	0.20527	0.613061	0	0	4.84294	7.66846	ANK3
response to vitamin (GO:0033273)	1/9	0.20527	0.613061	0	0	4.84294	7.66846	HLCS
interleukin-9-mediated signaling pathway (GO:0038113)	1/9	0.20527	0.613061	0	0	4.84294	7.66846	JAK1
L-fucose catabolic process (GO:0042355)	1/9	0.20527	0.613061	0	0	4.84294	7.66846	FUT8
L-fucose metabolic process (GO:0042354)	1/9	0.20527	0.613061	0	0	4.84294	7.66846	FUT8
maintenance of apical/basal cell polarity (GO:0035090)	1/9	0.20527	0.613061	0	0	4.84294	7.66846	PDCD6IP
maintenance of epithelial cell apical/basal polarity (GO:0045199)	1/9	0.20527	0.613061	0	0	4.84294	7.66846	PDCD6IP
mitochondrial fragmentation involved in apoptotic process (GO:0043653)	1/9	0.20527	0.613061	0	0	4.84294	7.66846	DNM1L
negative regulation of exocytosis (GO:0045920)	1/9	0.20527	0.613061	0	0	4.84294	7.66846	IL1RAPL1
negative regulation of glial cell differentiation (GO:0045686)	1/9	0.20527	0.613061	0	0	4.84294	7.66846	DAAM2
negative regulation of leukocyte proliferation (GO:0070664)	1/9	0.20527	0.613061	0	0	4.84294	7.66846	GREM1
neurotransmitter receptor transport to postsynaptic membrane (GO:0098969)	1/9	0.20527	0.613061	0	0	4.84294	7.66846	RAB11A
Notch receptor processing (GO:0007220)	1/9	0.20527	0.613061	0	0	4.84294	7.66846	PSEN1
nucleoside diphosphate phosphorylation (GO:0006165)	1/9	0.20527	0.613061	0	0	4.84294	7.66846	AK5
nucleoside triphosphate biosynthetic process (GO:0009142)	1/9	0.20527	0.613061	0	0	4.84294	7.66846	AK5
nucleotide phosphorylation (GO:0046939)	1/9	0.20527	0.613061	0	0	4.84294	7.66846	AK5
peroxisome fission (GO:0016559)	1/9	0.20527	0.613061	0	0	4.84294	7.66846	DNM1L
phenol-containing compound biosynthetic process (GO:0046189)	1/9	0.20527	0.613061	0	0	4.84294	7.66846	TRPC1
positive regulation of autophagy of mitochondrion (GO:1903599)	1/9	0.20527	0.613061	0	0	4.84294	7.66846	FBXO7
positive regulation of mast cell degranulation (GO:0043306)	1/9	0.20527	0.613061	0	0	4.84294	7.66846	GAB2
positive regulation of membrane potential (GO:0045838)	1/9	0.20527	0.613061	0	0	4.84294	7.66846	ANK3
positive regulation of memory T cell differentiation (GO:0043382)	1/9	0.20527	0.613061	0	0	4.84294	7.66846	CD46
positive regulation of mitochondrial calcium ion concentration (GO:0051561)	1/9	0.20527	0.613061	0	0	4.84294	7.66846	RAP1GDS1
double-strand break repair via nonhomologous end joining (GO:0006303)	3/62	0.20533	0.613061	0	0	1.9727	3.12305	BABAM2;UVRAG;CYREN
regulation of heart contraction (GO:0008016)	4/93	0.207495	0.618721	0	0	1.74445	2.74341	CYP2J2;TRPC1;ANK2;TNNI3K
regulation of phosphorylation (GO:0042325)	5/125	0.208123	0.619791	0	0	1.6179	2.5395	CCDC88A;NUP54;PSEN1;ATG14;PTK2
regulation of amyloid-beta formation (GO:1902003)	2/34	0.211009	0.62036	0	0	2.42331	3.77032	ABCA2;LRRTM3
autophagosome maturation (GO:0097352)	2/34	0.211009	0.62036	0	0	2.42331	3.77032	UVRAG;ATG14
cardiac muscle contraction (GO:0060048)	2/34	0.211009	0.62036	0	0	2.42331	3.77032	GSN;DMD
cell-substrate junction assembly (GO:0007044)	2/34	0.211009	0.62036	0	0	2.42331	3.77032	DLC1;PIP5K1A
regulation of lamellipodium assembly (GO:0010591)	2/34	0.211009	0.62036	0	0	2.42331	3.77032	AUTS2;SLIT2
response to steroid hormone (GO:0048545)	2/34	0.211009	0.62036	0	0	2.42331	3.77032	ABCA2;UBE3A
transcription by RNA polymerase I (GO:0006360)	2/34	0.211009	0.62036	0	0	2.42331	3.77032	POLR2F;MNAT1
ventricular cardiac muscle tissue morphogenesis (GO:0055010)	2/34	0.211009	0.62036	0	0	2.42331	3.77032	RBPJ;FGFR2
neural tube closure (GO:0001843)	2/34	0.211009	0.62036	0	0	2.42331	3.77032	DLC1;PHACTR4
positive regulation of telomerase activity (GO:0051973)	2/34	0.211009	0.62036	0	0	2.42331	3.77032	GREM1;NVL
negative regulation of cell growth (GO:0030308)	5/126	0.212619	0.623924	0	0	1.60445	2.4841	MAG;ULK2;TP53TG5;SLIT2;CRLF3
positive regulation of epithelial cell migration (GO:0010634)	4/94	0.212763	0.623924	0	0	1.72498	2.66953	ENPP2;EMC10;RAB11A;CLASP2
regulation of cilium assembly (GO:1902017)	3/64	0.218474	0.625639	0	0	1.90782	2.90197	CCDC88A;ODF2L;EVI5
bicarbonate transport (GO:0015701)	2/35	0.220315	0.625639	0	0	2.34975	3.55446	SLC4A8;SLC4A5
cellular response to amyloid-beta (GO:1904646)	2/35	0.220315	0.625639	0	0	2.34975	3.55446	GRIN2A;PSEN1
regulation of phosphatidylinositol 3-kinase activity (GO:0043551)	2/35	0.220315	0.625639	0	0	2.34975	3.55446	ATG14;PTK2
respiratory system development (GO:0060541)	2/35	0.220315	0.625639	0	0	2.34975	3.55446	NPHP3;FGFR2
lung development (GO:0030324)	2/35	0.220315	0.625639	0	0	2.34975	3.55446	NPHP3;FGFR2
negative regulation of Ras protein signal transduction (GO:0046580)	2/35	0.220315	0.625639	0	0	2.34975	3.55446	DLC1;MET
nuclear-transcribed mRNA catabolic process, exonucleolytic (GO:0000291)	2/35	0.220315	0.625639	0	0	2.34975	3.55446	HBS1L;DIS3L2
positive regulation of lipid biosynthetic process (GO:0046889)	2/35	0.220315	0.625639	0	0	2.34975	3.55446	SREBF1;LPGAT1
DNA repair (GO:0006281)	10/298	0.221173	0.625639	0	0	1.35009	2.03703	ZRANB3;RAD51B;BABAM2;UVRAG;MAPK8;MSH3;FANCL;SMARCA5;COMMD1;MNAT1
transmembrane receptor protein tyrosine kinase signaling pathway (GO:0007169)	13/404	0.221719	0.625639	0	0	1.2937	1.94875	TIA1;GAB1;FRS2;PSEN1;SOGA1;PTK2;MTSS1;RASA1;POLR2F;ROR1;MET;FGFR2;ANKS1B
protein autoubiquitination (GO:0051865)	3/65	0.22511	0.625639	0	0	1.87696	2.79885	TRIM13;UBE3A;SH3RF1
protein O-linked glycosylation via serine (GO:0018242)	1/10	0.225306	0.625639	0	0	4.30462	6.41515	GALNT13
regulation of cell-cell adhesion involved in gastrulation (GO:0070587)	1/10	0.225306	0.625639	0	0	4.30462	6.41515	MBP
cellular response to hydroxyurea (GO:0072711)	1/10	0.225306	0.625639	0	0	4.30462	6.41515	SPIDR
regulation of high voltage-gated calcium channel activity (GO:1901841)	1/10	0.225306	0.625639	0	0	4.30462	6.41515	PDE4B
regulation of hydrogen peroxide-induced cell death (GO:1903205)	1/10	0.225306	0.625639	0	0	4.30462	6.41515	PDE8A
regulation of memory T cell differentiation (GO:0043380)	1/10	0.225306	0.625639	0	0	4.30462	6.41515	CD46
regulation of organ growth (GO:0046620)	1/10	0.225306	0.625639	0	0	4.30462	6.41515	WWC2
regulation of podosome assembly (GO:0071801)	1/10	0.225306	0.625639	0	0	4.30462	6.41515	GSN
ether lipid biosynthetic process (GO:0008611)	1/10	0.225306	0.625639	0	0	4.30462	6.41515	FAR1
sarcoplasmic reticulum calcium ion transport (GO:0070296)	1/10	0.225306	0.625639	0	0	4.30462	6.41515	ANK2
sequestering of actin monomers (GO:0042989)	1/10	0.225306	0.625639	0	0	4.30462	6.41515	GSN
SNARE complex assembly (GO:0035493)	1/10	0.225306	0.625639	0	0	4.30462	6.41515	UVRAG
L-glutamate transmembrane transport (GO:0015813)	1/10	0.225306	0.625639	0	0	4.30462	6.41515	SLC1A3
L-serine metabolic process (GO:0006563)	1/10	0.225306	0.625639	0	0	4.30462	6.41515	SERINC5
membrane lipid catabolic process (GO:0046466)	1/10	0.225306	0.625639	0	0	4.30462	6.41515	ENPP2
microtubule anchoring at centrosome (GO:0034454)	1/10	0.225306	0.625639	0	0	4.30462	6.41515	PCM1
modification-dependent macromolecule catabolic process (GO:0043632)	1/10	0.225306	0.625639	0	0	4.30462	6.41515	DIS3L2
morphogenesis of an epithelial sheet (GO:0002011)	1/10	0.225306	0.625639	0	0	4.30462	6.41515	PHACTR4
myelin maintenance (GO:0043217)	1/10	0.225306	0.625639	0	0	4.30462	6.41515	MYRF
negative regulation of cellular protein catabolic process (GO:1903363)	1/10	0.225306	0.625639	0	0	4.30462	6.41515	RIC1
negative regulation of circadian rhythm (GO:0042754)	1/10	0.225306	0.625639	0	0	4.30462	6.41515	SFPQ
negative regulation of delayed rectifier potassium channel activity (GO:1902260)	1/10	0.225306	0.625639	0	0	4.30462	6.41515	ANK3
negative regulation of heterotypic cell-cell adhesion (GO:0034115)	1/10	0.225306	0.625639	0	0	4.30462	6.41515	MBP
negative regulation of leukocyte migration (GO:0002686)	1/10	0.225306	0.625639	0	0	4.30462	6.41515	SLIT2
negative regulation of sodium ion transmembrane transport (GO:1902306)	1/10	0.225306	0.625639	0	0	4.30462	6.41515	COMMD1
neuron projection fasciculation (GO:0106030)	1/10	0.225306	0.625639	0	0	4.30462	6.41515	SEMA5A
neuron projection maintenance (GO:1990535)	1/10	0.225306	0.625639	0	0	4.30462	6.41515	PSEN1
phosphatidylcholine catabolic process (GO:0034638)	1/10	0.225306	0.625639	0	0	4.30462	6.41515	ENPP2
positive regulation of circadian rhythm (GO:0042753)	1/10	0.225306	0.625639	0	0	4.30462	6.41515	RORA
positive regulation of lipase activity (GO:0060193)	1/10	0.225306	0.625639	0	0	4.30462	6.41515	FGFR2
positive regulation of mesenchymal cell proliferation (GO:0002053)	1/10	0.225306	0.625639	0	0	4.30462	6.41515	FGFR2
protein insertion into ER membrane by stop-transfer membrane-anchor sequence (GO:0045050)	1/10	0.225306	0.625639	0	0	4.30462	6.41515	EMC10
calcium-dependent cell-cell adhesion via plasma membrane cell adhesion molecules (GO:0016339)	2/36	0.229655	0.62819	0	0	2.28052	3.35506	CDH11;CDH8
regulation of microtubule-based process (GO:0032886)	2/36	0.229655	0.62819	0	0	2.28052	3.35506	PHLDB1;CLASP2
dendrite morphogenesis (GO:0048813)	2/36	0.229655	0.62819	0	0	2.28052	3.35506	MEF2A;PTN
regulation of mRNA processing (GO:0050684)	2/36	0.229655	0.62819	0	0	2.28052	3.35506	TIA1;SF1
regulation of ossification (GO:0030278)	2/36	0.229655	0.62819	0	0	2.28052	3.35506	PTN;RBPJ
regulation of receptor internalization (GO:0002090)	2/36	0.229655	0.62819	0	0	2.28052	3.35506	GREM1;ANKRD13A
regulation of sodium ion transport (GO:0002028)	2/36	0.229655	0.62819	0	0	2.28052	3.35506	NKAIN2;ANK3
membrane fusion (GO:0061025)	2/36	0.229655	0.62819	0	0	2.28052	3.35506	USO1;DNM1L
mitochondrion disassembly (GO:0061726)	2/36	0.229655	0.62819	0	0	2.28052	3.35506	ULK2;FBXO7
negative regulation of cellular protein localization (GO:1903828)	2/36	0.229655	0.62819	0	0	2.28052	3.35506	COMMD1;ANKRD13A
negative regulation of DNA metabolic process (GO:0051053)	2/36	0.229655	0.62819	0	0	2.28052	3.35506	ZRANB3;MSH3
G2/M transition of mitotic cell cycle (GO:0000086)	5/130	0.230901	0.62819	0	0	1.55279	2.27602	PCM1;TUBA1A;CEP164;ALMS1;MNAT1
protein glycosylation (GO:0006486)	5/130	0.230901	0.62819	0	0	1.55279	2.27602	GALNT7;FUT8;ST3GAL5;GALNT10;FKTN
ERBB signaling pathway (GO:0038127)	3/66	0.231785	0.62819	0	0	1.84707	2.70031	GAREM1;GAB1;PTK2
protein-containing complex assembly (GO:0065003)	9/267	0.233105	0.62819	0	0	1.35574	1.97432	MAGI1;HGSNAT;COL16A1;USO1;DMD;MITF;MNAT1;DNM1L;MDN1
regulation of signal transduction (GO:0009966)	7/198	0.233635	0.62819	0	0	1.42357	2.06986	SEMA5A;HHIP;ZIC1;RORA;CD46;CD55;FGFR2
negative regulation of intracellular signal transduction (GO:1902532)	7/198	0.233635	0.62819	0	0	1.42357	2.06986	PHLPP1;DEPTOR;WWC2;RORA;TRIM59;SLIT2;UACA
RNA splicing (GO:0008380)	4/98	0.234191	0.62819	0	0	1.65123	2.39696	SFPQ;LUC7L3;SRSF11;SRRM1
cell cycle G2/M phase transition (GO:0044839)	5/131	0.235542	0.62819	0	0	1.54038	2.22719	PCM1;TUBA1A;CEP164;ALMS1;MNAT1
regulation of intracellular pH (GO:0051453)	2/37	0.239019	0.62819	0	0	2.21525	3.17049	SLC4A8;SLC4A5
regulation of p38MAPK cascade (GO:1900744)	2/37	0.239019	0.62819	0	0	2.21525	3.17049	PHLPP1;EMC10
regulation of transport (GO:0051049)	2/37	0.239019	0.62819	0	0	2.21525	3.17049	MYO6;RAB11A
positive regulation of exocytosis (GO:0045921)	2/37	0.239019	0.62819	0	0	2.21525	3.17049	PDCD6IP;CLASP2
mRNA-containing ribonucleoprotein complex export from nucleus (GO:0071427)	4/99	0.239629	0.62819	0	0	1.63377	2.33411	NUP54;SRSF5;SRSF11;SRRM1
negative regulation of apoptotic process (GO:0043066)	15/485	0.244176	0.62819	0	0	1.24174	1.75069	RPL10;APIP;PSEN1;PTK2;SH3RF1;TJP1;GREM1;NRBP2;BABAM2;MAG;SFPQ;MAPK8;TMBIM4;RASA1;NAIP
actin filament depolymerization (GO:0030042)	1/11	0.244838	0.62819	0	0	3.87396	5.45127	GSN
protein oxidation (GO:0018158)	1/11	0.244838	0.62819	0	0	3.87396	5.45127	SUMF1
regulation of calcium ion transmembrane transport via high voltage-gated calcium channel (GO:1902514)	1/11	0.244838	0.62819	0	0	3.87396	5.45127	SESTD1
regulation of CD4-positive, alpha-beta T cell proliferation (GO:2000561)	1/11	0.244838	0.62819	0	0	3.87396	5.45127	CD55
regulation of coagulation (GO:0050818)	1/11	0.244838	0.62819	0	0	3.87396	5.45127	HS3ST5
regulation of cysteine-type endopeptidase activity involved in apoptotic signaling pathway (GO:2001267)	1/11	0.244838	0.62819	0	0	3.87396	5.45127	GSN
cell proliferation in forebrain (GO:0021846)	1/11	0.244838	0.62819	0	0	3.87396	5.45127	PCM1
cell-cell junction maintenance (GO:0045217)	1/11	0.244838	0.62819	0	0	3.87396	5.45127	TJP1
cellular response to interleukin-2 (GO:0071352)	1/11	0.244838	0.62819	0	0	3.87396	5.45127	JAK1
chromatin-mediated maintenance of transcription (GO:0048096)	1/11	0.244838	0.62819	0	0	3.87396	5.45127	PADI2
regulation of lamellipodium morphogenesis (GO:2000392)	1/11	0.244838	0.62819	0	0	3.87396	5.45127	ENPP2
regulation of melanin biosynthetic process (GO:0048021)	1/11	0.244838	0.62819	0	0	3.87396	5.45127	ZEB2
cyclooxygenase pathway (GO:0019371)	1/11	0.244838	0.62819	0	0	3.87396	5.45127	PTGDS
regulation of mesenchymal cell proliferation (GO:0010464)	1/11	0.244838	0.62819	0	0	3.87396	5.45127	FGFR2
regulation of monocyte chemotactic protein-1 production (GO:0071637)	1/11	0.244838	0.62819	0	0	3.87396	5.45127	APOD
regulation of phospholipase activity (GO:0010517)	1/11	0.244838	0.62819	0	0	3.87396	5.45127	FGFR2
enteric nervous system development (GO:0048484)	1/11	0.244838	0.62819	0	0	3.87396	5.45127	PHACTR4
regulation of stress-activated protein kinase signaling cascade (GO:0070302)	1/11	0.244838	0.62819	0	0	3.87396	5.45127	GREM1
glycerolipid metabolic process (GO:0046486)	1/11	0.244838	0.62819	0	0	3.87396	5.45127	PIP5K1A
response to hydroxyurea (GO:0072710)	1/11	0.244838	0.62819	0	0	3.87396	5.45127	SPIDR
interleukin-2-mediated signaling pathway (GO:0038110)	1/11	0.244838	0.62819	0	0	3.87396	5.45127	JAK1
interleukin-35-mediated signaling pathway (GO:0070757)	1/11	0.244838	0.62819	0	0	3.87396	5.45127	JAK1
lipoprotein biosynthetic process (GO:0042158)	1/11	0.244838	0.62819	0	0	3.87396	5.45127	ATG10
tetrahydrobiopterin metabolic process (GO:0046146)	1/11	0.244838	0.62819	0	0	3.87396	5.45127	PTS
miRNA mediated inhibition of translation (GO:0035278)	1/11	0.244838	0.62819	0	0	3.87396	5.45127	RBM4
mitochondrion morphogenesis (GO:0070584)	1/11	0.244838	0.62819	0	0	3.87396	5.45127	DNM1L
negative regulation of bone remodeling (GO:0046851)	1/11	0.244838	0.62819	0	0	3.87396	5.45127	GREM1
negative regulation of calcium ion transmembrane transport (GO:1903170)	1/11	0.244838	0.62819	0	0	3.87396	5.45127	SESTD1
negative regulation of cholesterol transport (GO:0032375)	1/11	0.244838	0.62819	0	0	3.87396	5.45127	ABCA2
negative regulation of oxidative stress-induced neuron death (GO:1903204)	1/11	0.244838	0.62819	0	0	3.87396	5.45127	FBXO7
negative regulation of platelet-derived growth factor receptor signaling pathway (GO:0010642)	1/11	0.244838	0.62819	0	0	3.87396	5.45127	APOD
negative regulation of protein localization to cell surface (GO:2000009)	1/11	0.244838	0.62819	0	0	3.87396	5.45127	COMMD1
negative regulation of translation, ncRNA-mediated (GO:0040033)	1/11	0.244838	0.62819	0	0	3.87396	5.45127	RBM4
negative regulation of voltage-gated potassium channel activity (GO:1903817)	1/11	0.244838	0.62819	0	0	3.87396	5.45127	ANK3
Notch signaling involved in heart development (GO:0061314)	1/11	0.244838	0.62819	0	0	3.87396	5.45127	RBPJ
organophosphate catabolic process (GO:0046434)	1/11	0.244838	0.62819	0	0	3.87396	5.45127	ENPP2
positive regulation of actin nucleation (GO:0051127)	1/11	0.244838	0.62819	0	0	3.87396	5.45127	GSN
positive regulation of dendrite development (GO:1900006)	1/11	0.244838	0.62819	0	0	3.87396	5.45127	PTN
positive regulation of myelination (GO:0031643)	1/11	0.244838	0.62819	0	0	3.87396	5.45127	MYRF
positive regulation of neuroblast proliferation (GO:0002052)	1/11	0.244838	0.62819	0	0	3.87396	5.45127	DISC1
positive regulation of production of miRNAs involved in gene silencing by miRNA (GO:1903800)	1/11	0.244838	0.62819	0	0	3.87396	5.45127	DDX5
positive regulation of transforming growth factor beta production (GO:0071636)	1/11	0.244838	0.62819	0	0	3.87396	5.45127	CD46
positive regulation of triglyceride biosynthetic process (GO:0010867)	1/11	0.244838	0.62819	0	0	3.87396	5.45127	SREBF1
chemical synaptic transmission (GO:0007268)	10/306	0.245054	0.62819	0	0	1.31305	1.84652	GRM3;GRIN2A;CNP;PLP1;SLC1A3;MBP;SLC6A1;PRKACB;CDH8;GRIA4
regulation of axon extension (GO:0030516)	2/38	0.248402	0.636064	0	0	2.15361	2.99934	SHTN1;MAG
DNA-templated transcription, initiation (GO:0006352)	6/168	0.250178	0.636072	0	0	1.4379	1.99233	MAML2;SMARCA5;POLR2F;RORA;RBPJ;MNAT1
cell chemotaxis (GO:0060326)	3/69	0.252011	0.636072	0	0	1.76284	2.42969	SEMA5A;LPAR1;PIP5K1A
RNA 3'-end processing (GO:0031123)	3/69	0.252011	0.636072	0	0	1.76284	2.42969	SRSF5;SRSF11;SRRM1
peptidyl-tyrosine phosphorylation (GO:0018108)	3/69	0.252011	0.636072	0	0	1.76284	2.42969	AATK;PTK2;FGFR2
positive regulation of protein transport (GO:0051222)	3/69	0.252011	0.636072	0	0	1.76284	2.42969	PCM1;PRR5L;DNM1L
regulation of heart rate by cardiac conduction (GO:0086091)	2/39	0.257796	0.636072	0	0	2.09529	2.84035	CTNNA3;ANK2
DNA recombination (GO:0006310)	2/39	0.257796	0.636072	0	0	2.09529	2.84035	RAD51B;MSH3
regulation of viral entry into host cell (GO:0046596)	2/39	0.257796	0.636072	0	0	2.09529	2.84035	GSN;HS3ST5
membrane protein proteolysis (GO:0033619)	2/39	0.257796	0.636072	0	0	2.09529	2.84035	ADAM19;PSEN1
negative regulation of cellular metabolic process (GO:0031324)	2/39	0.257796	0.636072	0	0	2.09529	2.84035	ABCA2;ANKRD13A
phospholipid dephosphorylation (GO:0046839)	2/39	0.257796	0.636072	0	0	2.09529	2.84035	PLPP3;MTMR7
positive regulation of intracellular transport (GO:0032388)	2/39	0.257796	0.636072	0	0	2.09529	2.84035	PCM1;PRR5L
protein acylation (GO:0043543)	2/39	0.257796	0.636072	0	0	2.09529	2.84035	ZDHHC9;ZDHHC21
angiotensin maturation (GO:0002003)	1/12	0.263879	0.636072	0	0	3.5216	4.69171	AOPEP
regulation of actin filament depolymerization (GO:0030834)	1/12	0.263879	0.636072	0	0	3.5216	4.69171	SEMA5A
regulation of actin nucleation (GO:0051125)	1/12	0.263879	0.636072	0	0	3.5216	4.69171	GSN
regulation of amyloid precursor protein catabolic process (GO:1902991)	1/12	0.263879	0.636072	0	0	3.5216	4.69171	ABCA2
regulation of angiotensin levels in blood (GO:0002002)	1/12	0.263879	0.636072	0	0	3.5216	4.69171	AOPEP
ATP transport (GO:0015867)	1/12	0.263879	0.636072	0	0	3.5216	4.69171	CD47
regulation of axon regeneration (GO:0048679)	1/12	0.263879	0.636072	0	0	3.5216	4.69171	PTN
axonal fasciculation (GO:0007413)	1/12	0.263879	0.636072	0	0	3.5216	4.69171	SEMA5A
regulation of CD4-positive, alpha-beta T cell differentiation (GO:0043370)	1/12	0.263879	0.636072	0	0	3.5216	4.69171	SH3RF1
regulation of cholesterol esterification (GO:0010872)	1/12	0.263879	0.636072	0	0	3.5216	4.69171	ABCA2
cellular response to fluid shear stress (GO:0071498)	1/12	0.263879	0.636072	0	0	3.5216	4.69171	MTSS1
cellular response to growth hormone stimulus (GO:0071378)	1/12	0.263879	0.636072	0	0	3.5216	4.69171	PTK2
regulation of hemopoiesis (GO:1903706)	1/12	0.263879	0.636072	0	0	3.5216	4.69171	PTN
digestive system development (GO:0055123)	1/12	0.263879	0.636072	0	0	3.5216	4.69171	FGFR2
regulation of nucleobase-containing compound metabolic process (GO:0019219)	1/12	0.263879	0.636072	0	0	3.5216	4.69171	RASA1
regulation of oxidative stress-induced cell death (GO:1903201)	1/12	0.263879	0.636072	0	0	3.5216	4.69171	LANCL1
endoplasmic reticulum membrane organization (GO:0090158)	1/12	0.263879	0.636072	0	0	3.5216	4.69171	ATL1
regulation of sequestering of calcium ion (GO:0051282)	1/12	0.263879	0.636072	0	0	3.5216	4.69171	ANK2
exit from mitosis (GO:0010458)	1/12	0.263879	0.636072	0	0	3.5216	4.69171	CLASP2
ganglion development (GO:0061548)	1/12	0.263879	0.636072	0	0	3.5216	4.69171	UNC5C
regulation of ventricular cardiac muscle cell action potential (GO:0098911)	1/12	0.263879	0.636072	0	0	3.5216	4.69171	CTNNA3
Golgi localization (GO:0051645)	1/12	0.263879	0.636072	0	0	3.5216	4.69171	UVRAG
histone H3-K9 demethylation (GO:0033169)	1/12	0.263879	0.636072	0	0	3.5216	4.69171	JMJD1C
serine family amino acid biosynthetic process (GO:0009070)	1/12	0.263879	0.636072	0	0	3.5216	4.69171	SERINC5
sphingoid metabolic process (GO:0046519)	1/12	0.263879	0.636072	0	0	3.5216	4.69171	PLPP3
lysine catabolic process (GO:0006554)	1/12	0.263879	0.636072	0	0	3.5216	4.69171	AASS
lysine metabolic process (GO:0006553)	1/12	0.263879	0.636072	0	0	3.5216	4.69171	AASS
melanocyte differentiation (GO:0030318)	1/12	0.263879	0.636072	0	0	3.5216	4.69171	MITF
microtubule anchoring at microtubule organizing center (GO:0072393)	1/12	0.263879	0.636072	0	0	3.5216	4.69171	PCM1
mitochondrial genome maintenance (GO:0000002)	1/12	0.263879	0.636072	0	0	3.5216	4.69171	MEF2A
mRNA transcription (GO:0009299)	1/12	0.263879	0.636072	0	0	3.5216	4.69171	DDX5
negative regulation of cell division (GO:0051782)	1/12	0.263879	0.636072	0	0	3.5216	4.69171	TXNIP
negative regulation of cilium assembly (GO:1902018)	1/12	0.263879	0.636072	0	0	3.5216	4.69171	ODF2L
negative regulation of receptor internalization (GO:0002091)	1/12	0.263879	0.636072	0	0	3.5216	4.69171	ANKRD13A
negative regulation of vascular permeability (GO:0043116)	1/12	0.263879	0.636072	0	0	3.5216	4.69171	SLIT2
neurotransmitter uptake (GO:0001504)	1/12	0.263879	0.636072	0	0	3.5216	4.69171	SLC1A3
nucleotide-sugar metabolic process (GO:0009225)	1/12	0.263879	0.636072	0	0	3.5216	4.69171	FUT8
positive regulation of actin filament depolymerization (GO:0030836)	1/12	0.263879	0.636072	0	0	3.5216	4.69171	SEMA5A
positive regulation of cardiocyte differentiation (GO:1905209)	1/12	0.263879	0.636072	0	0	3.5216	4.69171	GREM1
positive regulation of leukocyte proliferation (GO:0070665)	1/12	0.263879	0.636072	0	0	3.5216	4.69171	PTK2
positive regulation of protein depolymerization (GO:1901881)	1/12	0.263879	0.636072	0	0	3.5216	4.69171	SEMA5A
positive regulation of vascular permeability (GO:0043117)	1/12	0.263879	0.636072	0	0	3.5216	4.69171	TJP1
presynapse organization (GO:0099172)	1/12	0.263879	0.636072	0	0	3.5216	4.69171	LRRTM3
cholesterol homeostasis (GO:0042632)	3/71	0.265634	0.638113	0	0	1.71081	2.26792	ABCA2;RORA;CYP7B1
fatty acid biosynthetic process (GO:0006633)	3/71	0.265634	0.638113	0	0	1.71081	2.26792	ABCD3;SCD;SCD5
regulation of microtubule polymerization (GO:0031113)	2/40	0.267195	0.638113	0	0	2.04005	2.69241	NAV3;MET
regulation of sodium ion transmembrane transporter activity (GO:2000649)	2/40	0.267195	0.638113	0	0	2.04005	2.69241	DMD;ANK3
intraciliary transport involved in cilium assembly (GO:0035735)	2/40	0.267195	0.638113	0	0	2.04005	2.69241	DYNC2H1;PCM1
negative regulation of I-kappaB kinase/NF-kappaB signaling (GO:0043124)	2/40	0.267195	0.638113	0	0	2.04005	2.69241	RORA;TRIM59
positive regulation of cation channel activity (GO:2001259)	2/40	0.267195	0.638113	0	0	2.04005	2.69241	ANK2;ANK3
positive regulation of wound healing (GO:0090303)	2/40	0.267195	0.638113	0	0	2.04005	2.69241	PLPP3;PTK2
mRNA transport (GO:0051028)	4/104	0.26722	0.638113	0	0	1.55168	2.04772	NUP54;SRSF5;SRSF11;SRRM1
sterol homeostasis (GO:0055092)	3/72	0.272478	0.639308	0	0	1.68593	2.19204	ABCA2;RORA;CYP7B1
neuron differentiation (GO:0030182)	6/174	0.275707	0.639308	0	0	1.38612	1.78589	PTPRD;NRBP2;IL1RAPL1;OLIG1;MET;PBX1
mitotic cell cycle phase transition (GO:0044772)	7/209	0.275707	0.639308	0	0	1.34528	1.73328	PCM1;TUBA1A;ALMS1;CEP164;CRLF3;MNAT1;CLASP2
carbohydrate catabolic process (GO:0016052)	2/41	0.276592	0.639308	0	0	1.98764	2.55454	ENOSF1;ENO4
regulation of viral transcription (GO:0046782)	2/41	0.276592	0.639308	0	0	1.98764	2.55454	TRIM13;POLR2F
keratinocyte differentiation (GO:0030216)	2/41	0.276592	0.639308	0	0	1.98764	2.55454	PIP5K1A;TXNIP
visual system development (GO:0150063)	2/41	0.276592	0.639308	0	0	1.98764	2.55454	ADAMTS18;PBX1
negative regulation of cell-cell adhesion (GO:0022408)	2/41	0.276592	0.639308	0	0	1.98764	2.55454	MBP;PTK2
positive regulation of cation transmembrane transport (GO:1904064)	2/41	0.276592	0.639308	0	0	1.98764	2.55454	ANK2;ANK3
transcription initiation from RNA polymerase II promoter (GO:0006367)	5/140	0.278355	0.639308	0	0	1.43702	1.83775	MAML2;POLR2F;RORA;RBPJ;MNAT1
RNA export from nucleus (GO:0006405)	4/106	0.278417	0.639308	0	0	1.5211	1.94493	NUP54;SRSF5;SRSF11;SRRM1
small GTPase mediated signal transduction (GO:0007264)	4/106	0.278417	0.639308	0	0	1.5211	1.94493	SHTN1;CCDC88A;RAPGEF5;RAPGEF6
regulation of actin filament polymerization (GO:0030833)	3/73	0.279342	0.639308	0	0	1.66176	2.11928	RASA1;SLIT2;SSH2
endoplasmic reticulum organization (GO:0007029)	3/73	0.279342	0.639308	0	0	1.66176	2.11928	SHTN1;ATL1;DNM1L
regulation of Rho protein signal transduction (GO:0035023)	3/73	0.279342	0.639308	0	0	1.66176	2.11928	DLC1;LPAR1;MET
negative regulation of cell adhesion (GO:0007162)	3/73	0.279342	0.639308	0	0	1.66176	2.11928	SEMA5A;RASA1;PTK2
pteridine-containing compound metabolic process (GO:0042558)	1/13	0.28244	0.639308	0	0	3.22797	4.08108	PTS
purine ribonucleoside triphosphate metabolic process (GO:0009205)	1/13	0.28244	0.639308	0	0	3.22797	4.08108	MFN1
regulation of actomyosin structure organization (GO:0110020)	1/13	0.28244	0.639308	0	0	3.22797	4.08108	ALMS1
atrial cardiac muscle cell action potential (GO:0086014)	1/13	0.28244	0.639308	0	0	3.22797	4.08108	ANK2
regulation of autophagosome maturation (GO:1901096)	1/13	0.28244	0.639308	0	0	3.22797	4.08108	UVRAG
regulation of cell communication by electrical coupling (GO:0010649)	1/13	0.28244	0.639308	0	0	3.22797	4.08108	ANK3
carboxylic acid biosynthetic process (GO:0046394)	1/13	0.28244	0.639308	0	0	3.22797	4.08108	CARNS1
regulation of chemokine (C-X-C motif) ligand 2 production (GO:2000341)	1/13	0.28244	0.639308	0	0	3.22797	4.08108	MBP
cell part morphogenesis (GO:0032990)	1/13	0.28244	0.639308	0	0	3.22797	4.08108	DNM1L
cellular response to interleukin-15 (GO:0071350)	1/13	0.28244	0.639308	0	0	3.22797	4.08108	JAK1
chromatin organization involved in regulation of transcription (GO:0034401)	1/13	0.28244	0.639308	0	0	3.22797	4.08108	PADI2
regulation of leukocyte adhesion to vascular endothelial cell (GO:1904994)	1/13	0.28244	0.639308	0	0	3.22797	4.08108	ZDHHC21
regulation of nucleocytoplasmic transport (GO:0046822)	1/13	0.28244	0.639308	0	0	3.22797	4.08108	RBM4
regulation of platelet-derived growth factor receptor signaling pathway (GO:0010640)	1/13	0.28244	0.639308	0	0	3.22797	4.08108	APOD
entry into host (GO:0044409)	1/13	0.28244	0.639308	0	0	3.22797	4.08108	MET
regulation of receptor signaling pathway via STAT (GO:1904892)	1/13	0.28244	0.639308	0	0	3.22797	4.08108	PIGU
relaxation of cardiac muscle (GO:0055119)	1/13	0.28244	0.639308	0	0	3.22797	4.08108	GSN
high-density lipoprotein particle assembly (GO:0034380)	1/13	0.28244	0.639308	0	0	3.22797	4.08108	PRKACB
response to nitric oxide (GO:0071731)	1/13	0.28244	0.639308	0	0	3.22797	4.08108	MTR
reticulophagy (GO:0061709)	1/13	0.28244	0.639308	0	0	3.22797	4.08108	ULK2
interleukin-15-mediated signaling pathway (GO:0035723)	1/13	0.28244	0.639308	0	0	3.22797	4.08108	JAK1
intraciliary retrograde transport (GO:0035721)	1/13	0.28244	0.639308	0	0	3.22797	4.08108	DYNC2H1
sphingoid biosynthetic process (GO:0046520)	1/13	0.28244	0.639308	0	0	3.22797	4.08108	ABCA2
sphingosine biosynthetic process (GO:0046512)	1/13	0.28244	0.639308	0	0	3.22797	4.08108	ABCA2
synaptic vesicle localization (GO:0097479)	1/13	0.28244	0.639308	0	0	3.22797	4.08108	SYNDIG1
transport along microtubule (GO:0010970)	1/13	0.28244	0.639308	0	0	3.22797	4.08108	BORCS5
negative regulation of adenylate cyclase activity (GO:0007194)	1/13	0.28244	0.639308	0	0	3.22797	4.08108	GRM3
negative regulation of gluconeogenesis (GO:0045721)	1/13	0.28244	0.639308	0	0	3.22797	4.08108	SOGA1
negative regulation of hippo signaling (GO:0035331)	1/13	0.28244	0.639308	0	0	3.22797	4.08108	WWC2
negative regulation of histone methylation (GO:0031061)	1/13	0.28244	0.639308	0	0	3.22797	4.08108	AASS
negative regulation of macromolecule biosynthetic process (GO:0010558)	1/13	0.28244	0.639308	0	0	3.22797	4.08108	TMEFF2
negative regulation of nucleocytoplasmic transport (GO:0046823)	1/13	0.28244	0.639308	0	0	3.22797	4.08108	APOD
negative regulation of viral release from host cell (GO:1902187)	1/13	0.28244	0.639308	0	0	3.22797	4.08108	TRIM13
positive regulation of CD4-positive, alpha-beta T cell activation (GO:2000516)	1/13	0.28244	0.639308	0	0	3.22797	4.08108	CD55
positive regulation of fatty acid biosynthetic process (GO:0045723)	1/13	0.28244	0.639308	0	0	3.22797	4.08108	LPGAT1
positive regulation of mRNA metabolic process (GO:1903313)	1/13	0.28244	0.639308	0	0	3.22797	4.08108	PRR5L
positive regulation of sodium ion transport (GO:0010765)	1/13	0.28244	0.639308	0	0	3.22797	4.08108	ANK3
mRNA export from nucleus (GO:0006406)	4/107	0.284043	0.642307	0	0	1.50625	1.89581	NUP54;SRSF5;SRSF11;SRRM1
calcium ion transmembrane import into cytosol (GO:0097553)	2/42	0.285982	0.64281	0	0	1.93785	2.42585	SLC24A2;GRIN2A
regulation of nervous system development (GO:0051960)	2/42	0.285982	0.64281	0	0	1.93785	2.42585	NPHP3;PTN
heterophilic cell-cell adhesion via plasma membrane cell adhesion molecules (GO:0007157)	2/42	0.285982	0.64281	0	0	1.93785	2.42585	PTPRD;IL1RAPL1
skeletal system morphogenesis (GO:0048705)	2/42	0.285982	0.64281	0	0	1.93785	2.42585	HHIP;FGFR2
negative regulation of protein catabolic process (GO:0042177)	2/42	0.285982	0.64281	0	0	1.93785	2.42585	RIC1;SNRNP70
nucleic acid-templated transcription (GO:0097659)	2/42	0.285982	0.64281	0	0	1.93785	2.42585	MEF2A;POLR2F
sphingolipid biosynthetic process (GO:0030148)	3/74	0.286221	0.64281	0	0	1.63827	2.04947	ST3GAL5;ABCA8;PLPP3
anion transport (GO:0006820)	2/43	0.295359	0.643563	0	0	1.89049	2.30557	SLCO1A2;LRRC8B
DNA-dependent DNA replication maintenance of fidelity (GO:0045005)	2/43	0.295359	0.643563	0	0	1.89049	2.30557	ZRANB3;MSH3
positive regulation of axonogenesis (GO:0050772)	2/43	0.295359	0.643563	0	0	1.89049	2.30557	SHTN1;SLIT2
RNA processing (GO:0006396)	6/179	0.297428	0.643563	0	0	1.34571	1.63178	RBM4;SFPQ;LUC7L3;SRSF5;SRSF11;SRRM1
RNA transport (GO:0050658)	3/76	0.300017	0.643563	0	0	1.59322	1.91811	SRSF5;SRSF11;SRRM1
protein localization to vacuole (GO:0072665)	1/14	0.300534	0.643563	0	0	2.97951	3.58195	LMBRD1
protein modification by small protein conjugation or removal (GO:0070647)	1/14	0.300534	0.643563	0	0	2.97951	3.58195	ATG10
activation of cysteine-type endopeptidase activity (GO:0097202)	1/14	0.300534	0.643563	0	0	2.97951	3.58195	GRIN2A
bone morphogenesis (GO:0060349)	1/14	0.300534	0.643563	0	0	2.97951	3.58195	FGFR2
calcium ion import across plasma membrane (GO:0098703)	1/14	0.300534	0.643563	0	0	2.97951	3.58195	SLC24A2
regulation of cell projection organization (GO:0031344)	1/14	0.300534	0.643563	0	0	2.97951	3.58195	ERMN
cardiac left ventricle morphogenesis (GO:0003214)	1/14	0.300534	0.643563	0	0	2.97951	3.58195	RBPJ
cellular response to low-density lipoprotein particle stimulus (GO:0071404)	1/14	0.300534	0.643563	0	0	2.97951	3.58195	CD9
regulation of histone methylation (GO:0031060)	1/14	0.300534	0.643563	0	0	2.97951	3.58195	AASS
ceramide transport (GO:0035627)	1/14	0.300534	0.643563	0	0	2.97951	3.58195	ABCA2
regulation of integrin-mediated signaling pathway (GO:2001044)	1/14	0.300534	0.643563	0	0	2.97951	3.58195	PHACTR4
covalent chromatin modification (GO:0016569)	1/14	0.300534	0.643563	0	0	2.97951	3.58195	HLCS
cytoplasmic sequestering of transcription factor (GO:0042994)	1/14	0.300534	0.643563	0	0	2.97951	3.58195	FAF1
detection of bacterium (GO:0016045)	1/14	0.300534	0.643563	0	0	2.97951	3.58195	NAIP
dicarboxylic acid catabolic process (GO:0043649)	1/14	0.300534	0.643563	0	0	2.97951	3.58195	ASPA
regulation of response to interferon-gamma (GO:0060330)	1/14	0.300534	0.643563	0	0	2.97951	3.58195	JAK1
ether lipid metabolic process (GO:0046485)	1/14	0.300534	0.643563	0	0	2.97951	3.58195	FAR1
relaxation of muscle (GO:0090075)	1/14	0.300534	0.643563	0	0	2.97951	3.58195	GSN
renal absorption (GO:0070293)	1/14	0.300534	0.643563	0	0	2.97951	3.58195	GSN
response to X-ray (GO:0010165)	1/14	0.300534	0.643563	0	0	2.97951	3.58195	XRRA1
sodium-independent organic anion transport (GO:0043252)	1/14	0.300534	0.643563	0	0	2.97951	3.58195	SLCO1A2
substrate-dependent cell migration (GO:0006929)	1/14	0.300534	0.643563	0	0	2.97951	3.58195	SHTN1
manganese ion transport (GO:0006828)	1/14	0.300534	0.643563	0	0	2.97951	3.58195	TRPC1
microvillus organization (GO:0032528)	1/14	0.300534	0.643563	0	0	2.97951	3.58195	RAPGEF6
vascular endothelial growth factor signaling pathway (GO:0038084)	1/14	0.300534	0.643563	0	0	2.97951	3.58195	GAB1
negative regulation of bone mineralization (GO:0030502)	1/14	0.300534	0.643563	0	0	2.97951	3.58195	GREM1
negative regulation of cartilage development (GO:0061037)	1/14	0.300534	0.643563	0	0	2.97951	3.58195	GREM1
negative regulation of coagulation (GO:0050819)	1/14	0.300534	0.643563	0	0	2.97951	3.58195	HS3ST5
negative regulation of cyclase activity (GO:0031280)	1/14	0.300534	0.643563	0	0	2.97951	3.58195	GRM3
negative regulation of mRNA splicing, via spliceosome (GO:0048025)	1/14	0.300534	0.643563	0	0	2.97951	3.58195	SFSWAP
negative regulation of smooth muscle cell migration (GO:0014912)	1/14	0.300534	0.643563	0	0	2.97951	3.58195	SLIT2
negative regulation of translational initiation (GO:0045947)	1/14	0.300534	0.643563	0	0	2.97951	3.58195	RBM4
negative regulation of viral transcription (GO:0032897)	1/14	0.300534	0.643563	0	0	2.97951	3.58195	TRIM13
nuclear migration (GO:0007097)	1/14	0.300534	0.643563	0	0	2.97951	3.58195	PCM1
nuclear pore organization (GO:0006999)	1/14	0.300534	0.643563	0	0	2.97951	3.58195	NUP54
nucleoside phosphate biosynthetic process (GO:1901293)	1/14	0.300534	0.643563	0	0	2.97951	3.58195	AK5
nucleoside triphosphate metabolic process (GO:0009141)	1/14	0.300534	0.643563	0	0	2.97951	3.58195	AK5
peptidyl-serine dephosphorylation (GO:0070262)	1/14	0.300534	0.643563	0	0	2.97951	3.58195	PPP2R2B
positive regulation of cyclase activity (GO:0031281)	1/14	0.300534	0.643563	0	0	2.97951	3.58195	MAPK8
positive regulation of glycoprotein biosynthetic process (GO:0010560)	1/14	0.300534	0.643563	0	0	2.97951	3.58195	ABCA2
positive regulation of leukocyte degranulation (GO:0043302)	1/14	0.300534	0.643563	0	0	2.97951	3.58195	GAB2
positive regulation of macrophage chemotaxis (GO:0010759)	1/14	0.300534	0.643563	0	0	2.97951	3.58195	PTK2
positive regulation of potassium ion transmembrane transporter activity (GO:1901018)	1/14	0.300534	0.643563	0	0	2.97951	3.58195	ANK2
positive regulation of protein-containing complex disassembly (GO:0043243)	1/14	0.300534	0.643563	0	0	2.97951	3.58195	UVRAG
positive regulation of regulatory T cell differentiation (GO:0045591)	1/14	0.300534	0.643563	0	0	2.97951	3.58195	CD46
extracellular structure organization (GO:0043062)	7/216	0.303434	0.6489	0	0	1.29975	1.55007	ADAM19;COL16A1;LAMA2;ADAMTS18;COL4A5;COL9A2;CD47
branching morphogenesis of an epithelial tube (GO:0048754)	2/44	0.304718	0.6489	0	0	1.84538	2.19299	SLIT2;MET
cardiac ventricle morphogenesis (GO:0003208)	2/44	0.304718	0.6489	0	0	1.84538	2.19299	RBPJ;FGFR2
response to amyloid-beta (GO:1904645)	2/44	0.304718	0.6489	0	0	1.84538	2.19299	GRIN2A;PSEN1
mitotic spindle assembly (GO:0090307)	2/44	0.304718	0.6489	0	0	1.84538	2.19299	RAB11A;CLASP2
mRNA catabolic process (GO:0006402)	2/44	0.304718	0.6489	0	0	1.84538	2.19299	DDX5;DIS3L2
regulation of Wnt signaling pathway (GO:0030111)	4/111	0.306703	0.651632	0	0	1.44964	1.7133	DAAM2;PSEN1;DISC1;FGFR2
positive regulation of phosphatidylinositol 3-kinase signaling (GO:0014068)	3/77	0.306928	0.651632	0	0	1.57161	1.8563	GAB1;ROR1;PTK2
positive regulation of protein modification by small protein conjugation or removal (GO:1903322)	3/77	0.306928	0.651632	0	0	1.57161	1.8563	UBE3A;COMMD1;SEPTIN4
external encapsulating structure organization (GO:0045229)	7/217	0.307443	0.651632	0	0	1.29349	1.52563	ADAM19;COL16A1;LAMA2;ADAMTS18;COL4A5;COL9A2;CD47
action potential (GO:0001508)	2/45	0.314054	0.651632	0	0	1.80237	2.08749	DMD;ANK3
regulation of receptor signaling pathway via JAK-STAT (GO:0046425)	2/45	0.314054	0.651632	0	0	1.80237	2.08749	PIGU;CRLF3
positive regulation of Notch signaling pathway (GO:0045747)	2/45	0.314054	0.651632	0	0	1.80237	2.08749	MAML2;RBPJ
androgen receptor signaling pathway (GO:0030521)	1/15	0.318173	0.651632	0	0	2.76654	3.16813	DDX5
regulation of amyloid fibril formation (GO:1905906)	1/15	0.318173	0.651632	0	0	2.76654	3.16813	PSEN1
calcium ion import into cytosol (GO:1902656)	1/15	0.318173	0.651632	0	0	2.76654	3.16813	SLC24A2
cardiac myofibril assembly (GO:0055003)	1/15	0.318173	0.651632	0	0	2.76654	3.16813	MEF2A
regulation of establishment of protein localization (GO:0070201)	1/15	0.318173	0.651632	0	0	2.76654	3.16813	SPIDR
regulation of extracellular matrix disassembly (GO:0010715)	1/15	0.318173	0.651632	0	0	2.76654	3.16813	CLASP2
regulation of extracellular matrix organization (GO:1903053)	1/15	0.318173	0.651632	0	0	2.76654	3.16813	RIC1
clathrin coat assembly (GO:0048268)	1/15	0.318173	0.651632	0	0	2.76654	3.16813	EPS15
embryonic cranial skeleton morphogenesis (GO:0048701)	1/15	0.318173	0.651632	0	0	2.76654	3.16813	FGFR2
endoplasmic reticulum tubular network organization (GO:0071786)	1/15	0.318173	0.651632	0	0	2.76654	3.16813	ATL1
establishment of spindle localization (GO:0051293)	1/15	0.318173	0.651632	0	0	2.76654	3.16813	CLASP2
regulation of secretion (GO:0051046)	1/15	0.318173	0.651632	0	0	2.76654	3.16813	MYO6
regulation of synaptic transmission, GABAergic (GO:0032228)	1/15	0.318173	0.651632	0	0	2.76654	3.16813	CNTNAP4
G protein-coupled glutamate receptor signaling pathway (GO:0007216)	1/15	0.318173	0.651632	0	0	2.76654	3.16813	GRM3
ganglioside biosynthetic process (GO:0001574)	1/15	0.318173	0.651632	0	0	2.76654	3.16813	ST3GAL5
regulation of triglyceride biosynthetic process (GO:0010866)	1/15	0.318173	0.651632	0	0	2.76654	3.16813	SREBF1
GTP metabolic process (GO:0046039)	1/15	0.318173	0.651632	0	0	2.76654	3.16813	MFN1
response to ethanol (GO:0045471)	1/15	0.318173	0.651632	0	0	2.76654	3.16813	GRIN2A
histone H3 deacetylation (GO:0070932)	1/15	0.318173	0.651632	0	0	2.76654	3.16813	SFPQ
interleukin-27-mediated signaling pathway (GO:0070106)	1/15	0.318173	0.651632	0	0	2.76654	3.16813	JAK1
microvillus assembly (GO:0030033)	1/15	0.318173	0.651632	0	0	2.76654	3.16813	RAPGEF6
mitotic recombination (GO:0006312)	1/15	0.318173	0.651632	0	0	2.76654	3.16813	MSH3
myoblast differentiation (GO:0045445)	1/15	0.318173	0.651632	0	0	2.76654	3.16813	DDX5
negative regulation of cellular component movement (GO:0051271)	1/15	0.318173	0.651632	0	0	2.76654	3.16813	CD9
negative regulation of chondrocyte differentiation (GO:0032331)	1/15	0.318173	0.651632	0	0	2.76654	3.16813	GREM1
negative regulation of mRNA processing (GO:0050686)	1/15	0.318173	0.651632	0	0	2.76654	3.16813	SFSWAP
neurotrophin TRK receptor signaling pathway (GO:0048011)	1/15	0.318173	0.651632	0	0	2.76654	3.16813	FRS2
nucleosome positioning (GO:0016584)	1/15	0.318173	0.651632	0	0	2.76654	3.16813	SMARCA5
peptidyl-arginine modification (GO:0018195)	1/15	0.318173	0.651632	0	0	2.76654	3.16813	PADI2
peptidyl-tyrosine autophosphorylation (GO:0038083)	1/15	0.318173	0.651632	0	0	2.76654	3.16813	AATK
positive regulation of cell killing (GO:0031343)	1/15	0.318173	0.651632	0	0	2.76654	3.16813	MAPK8
positive regulation of DNA damage response, signal transduction by p53 class mediator (GO:0043517)	1/15	0.318173	0.651632	0	0	2.76654	3.16813	DDX5
positive regulation of exosomal secretion (GO:1903543)	1/15	0.318173	0.651632	0	0	2.76654	3.16813	PDCD6IP
positive regulation of histone H3-K4 methylation (GO:0051571)	1/15	0.318173	0.651632	0	0	2.76654	3.16813	AUTS2
prostanoid biosynthetic process (GO:0046457)	1/15	0.318173	0.651632	0	0	2.76654	3.16813	PTGDS
protein kinase A signaling (GO:0010737)	1/15	0.318173	0.651632	0	0	2.76654	3.16813	PRKACB
recombinational repair (GO:0000725)	3/79	0.320767	0.655262	0	0	1.5301	1.73978	RAD51B;SFPQ;SPIDR
mRNA 3'-end processing (GO:0031124)	3/79	0.320767	0.655262	0	0	1.5301	1.73978	SRSF5;SRSF11;SRRM1
positive regulation of hydrolase activity (GO:0051345)	5/149	0.32256	0.655262	0	0	1.34658	1.52361	MAPK8;RIC1;RAP1GDS1;EVI5;RAPGEF6
regulation of apoptotic process (GO:0042981)	21/742	0.323335	0.655262	0	0	1.13218	1.27831	RBM25;PHLPP1;RPL10;FAF1;LANCL1;APIP;SEPTIN4;PSEN1;PTK2;SH3RF1;STK3;TJP1;GREM1;BABAM2;MAPK8;TMBIM4;TRIM2;RASA1;SLIT2;DNM1L;NAIP
alpha-amino acid metabolic process (GO:1901605)	2/46	0.323361	0.655262	0	0	1.76132	1.9885	FOLH1;ASPA
regulation of cellular protein localization (GO:1903827)	2/46	0.323361	0.655262	0	0	1.76132	1.9885	ABCA2;SPIDR
regulation of telomerase activity (GO:0051972)	2/46	0.323361	0.655262	0	0	1.76132	1.9885	GREM1;NVL
interleukin-12-mediated signaling pathway (GO:0035722)	2/46	0.323361	0.655262	0	0	1.76132	1.9885	HNRNPDL;JAK1
vesicle organization (GO:0016050)	2/46	0.323361	0.655262	0	0	1.76132	1.9885	ZFYVE16;EPS15
positive regulation of nucleocytoplasmic transport (GO:0046824)	2/46	0.323361	0.655262	0	0	1.76132	1.9885	ZIC1;PSEN1
positive regulation of organelle assembly (GO:1902117)	2/46	0.323361	0.655262	0	0	1.76132	1.9885	CCDC88A;PDCD6IP
posttranscriptional regulation of gene expression (GO:0010608)	2/46	0.323361	0.655262	0	0	1.76132	1.9885	RPL10;ATG14
positive regulation of kinase activity (GO:0033674)	4/114	0.323818	0.655611	0	0	1.40989	1.58975	ROR1;MET;PTK2;FGFR2
skin development (GO:0043588)	3/80	0.327689	0.660973	0	0	1.51015	1.68486	TXNIP;PIP5K1A;MET
calcium ion transport (GO:0006816)	4/115	0.329539	0.660973	0	0	1.39712	1.55088	SLC24A2;TRPC1;ANK2;PSEN1
epithelial to mesenchymal transition (GO:0001837)	2/47	0.332636	0.660973	0	0	1.72209	1.89551	DDX5;RBPJ
histone deacetylation (GO:0016575)	2/47	0.332636	0.660973	0	0	1.72209	1.89551	SFPQ;RCOR3
regulation of cell migration (GO:0030334)	12/408	0.333666	0.660973	0	0	1.1764	1.29123	SEMA5A;TJP1;TMEFF2;NAV3;DLC1;SEMA3B;ENPP2;MITF;PRR5L;LDLRAD4;SLIT2;PTK2
positive regulation of cellular amide metabolic process (GO:0034250)	3/81	0.33461	0.660973	0	0	1.49071	1.63201	ABCA2;LRRTM3;CIRBP
autophagy of nucleus (GO:0044804)	1/16	0.335368	0.660973	0	0	2.58197	2.82088	ULK2
regulation of cellular carbohydrate metabolic process (GO:0010675)	1/16	0.335368	0.660973	0	0	2.58197	2.82088	RORA
regulation of ERBB signaling pathway (GO:1901184)	1/16	0.335368	0.660973	0	0	2.58197	2.82088	RBPJ
cellular response to sterol (GO:0036315)	1/16	0.335368	0.660973	0	0	2.58197	2.82088	RORA
regulation of mast cell degranulation (GO:0043304)	1/16	0.335368	0.660973	0	0	2.58197	2.82088	GAB2
digestive tract morphogenesis (GO:0048546)	1/16	0.335368	0.660973	0	0	2.58197	2.82088	FGFR2
regulation of phosphate metabolic process (GO:0019220)	1/16	0.335368	0.660973	0	0	2.58197	2.82088	PSEN1
epiboly involved in wound healing (GO:0090505)	1/16	0.335368	0.660973	0	0	2.58197	2.82088	TMEFF2
regulation of Rac protein signal transduction (GO:0035020)	1/16	0.335368	0.660973	0	0	2.58197	2.82088	AUTS2
glycosphingolipid biosynthetic process (GO:0006688)	1/16	0.335368	0.660973	0	0	2.58197	2.82088	ST3GAL5
sphingolipid catabolic process (GO:0030149)	1/16	0.335368	0.660973	0	0	2.58197	2.82088	ENPP2
mesenchyme development (GO:0060485)	1/16	0.335368	0.660973	0	0	2.58197	2.82088	FGFR2
transepithelial transport (GO:0070633)	1/16	0.335368	0.660973	0	0	2.58197	2.82088	SLC1A3
mRNA cis splicing, via spliceosome (GO:0045292)	1/16	0.335368	0.660973	0	0	2.58197	2.82088	SFSWAP
necroptotic process (GO:0070266)	1/16	0.335368	0.660973	0	0	2.58197	2.82088	DNM1L
negative regulation of anoikis (GO:2000811)	1/16	0.335368	0.660973	0	0	2.58197	2.82088	PTK2
negative regulation of histone modification (GO:0031057)	1/16	0.335368	0.660973	0	0	2.58197	2.82088	AASS
negative regulation of lyase activity (GO:0051350)	1/16	0.335368	0.660973	0	0	2.58197	2.82088	GRM3
negative regulation of transcription regulatory region DNA binding (GO:2000678)	1/16	0.335368	0.660973	0	0	2.58197	2.82088	PSEN1
neuron projection organization (GO:0106027)	1/16	0.335368	0.660973	0	0	2.58197	2.82088	PSEN1
nucleoside diphosphate metabolic process (GO:0009132)	1/16	0.335368	0.660973	0	0	2.58197	2.82088	AK5
oogenesis (GO:0048477)	1/16	0.335368	0.660973	0	0	2.58197	2.82088	PTN
positive regulation of alpha-beta T cell proliferation (GO:0046641)	1/16	0.335368	0.660973	0	0	2.58197	2.82088	CD55
positive regulation of TORC1 signaling (GO:1904263)	1/16	0.335368	0.660973	0	0	2.58197	2.82088	SIK3
protein localization to endoplasmic reticulum (GO:0070972)	1/16	0.335368	0.660973	0	0	2.58197	2.82088	ANK2
cellular component assembly (GO:0022607)	8/261	0.337314	0.66401	0	0	1.22676	1.33317	MAGI1;GSN;LRRTM3;MITF;ANK3;MNAT1;DNM1L;MDN1
actin filament organization (GO:0007015)	5/152	0.337486	0.66401	0	0	1.3189	1.43263	GSN;MYO6;MYO5A;ERMN;SHROOM4
regulation of gene expression, epigenetic (GO:0040029)	3/82	0.341528	0.668263	0	0	1.47177	1.58116	CREBZF;SMARCA5;POLR2F
positive regulation of protein ubiquitination (GO:0031398)	3/82	0.341528	0.668263	0	0	1.47177	1.58116	UBE3A;COMMD1;SEPTIN4
regulation of interleukin-10 production (GO:0032653)	2/48	0.341875	0.668263	0	0	1.68457	1.80806	CD47;CD46
regulation of interleukin-2 production (GO:0032663)	2/48	0.341875	0.668263	0	0	1.68457	1.80806	NAV3;PDE4B
regulation of mitochondrion organization (GO:0010821)	2/48	0.341875	0.668263	0	0	1.68457	1.80806	SREBF1;DNM1L
regulation of protein metabolic process (GO:0051246)	2/48	0.341875	0.668263	0	0	1.68457	1.80806	MAPK8;FAF1
positive regulation of DNA repair (GO:0045739)	2/48	0.341875	0.668263	0	0	1.68457	1.80806	BABAM2;SPIDR
positive regulation of Wnt signaling pathway (GO:0030177)	5/153	0.342474	0.668263	0	0	1.30992	1.40365	SEMA5A;ZEB2;DAAM2;DISC1;FGFR2
extracellular matrix organization (GO:0030198)	9/300	0.345005	0.668263	0	0	1.19994	1.27697	ADAM19;GREM1;GSN;COL16A1;LAMA2;ADAMTS18;COL4A5;COL9A2;CD47
regulation of Notch signaling pathway (GO:0008593)	3/83	0.34844	0.668263	0	0	1.45329	1.53219	MAML2;RBPJ;CD46
peptide metabolic process (GO:0006518)	3/83	0.34844	0.668263	0	0	1.45329	1.53219	MIPEP;DMD;PSEN1
aminoglycan biosynthetic process (GO:0006023)	2/49	0.351072	0.668263	0	0	1.64864	1.72574	EXT1;HS3ST5
receptor internalization (GO:0031623)	2/49	0.351072	0.668263	0	0	1.64864	1.72574	LMBRD1;CD9
regulation of cellular localization (GO:0060341)	2/49	0.351072	0.668263	0	0	1.64864	1.72574	GSN;TTL
regulation of stress-activated MAPK cascade (GO:0032872)	2/49	0.351072	0.668263	0	0	1.64864	1.72574	GREM1;PHLPP1
activation of protein kinase A activity (GO:0034199)	1/17	0.35213	0.668263	0	0	2.42048	2.52638	PRKACB
pulmonary valve morphogenesis (GO:0003184)	1/17	0.35213	0.668263	0	0	2.42048	2.52638	SLIT2
amyloid-beta metabolic process (GO:0050435)	1/17	0.35213	0.668263	0	0	2.42048	2.52638	PSEN1
aorta morphogenesis (GO:0035909)	1/17	0.35213	0.668263	0	0	2.42048	2.52638	RBPJ
regulation of cellular response to growth factor stimulus (GO:0090287)	1/17	0.35213	0.668263	0	0	2.42048	2.52638	SLIT2
cell surface receptor signaling pathway involved in heart development (GO:0061311)	1/17	0.35213	0.668263	0	0	2.42048	2.52638	RBPJ
regulation of establishment of endothelial barrier (GO:1903140)	1/17	0.35213	0.668263	0	0	2.42048	2.52638	ZDHHC21
regulation of Golgi organization (GO:1903358)	1/17	0.35213	0.668263	0	0	2.42048	2.52638	MYO5A
copper ion homeostasis (GO:0055070)	1/17	0.35213	0.668263	0	0	2.42048	2.52638	COMMD1
regulation of metal ion transport (GO:0010959)	1/17	0.35213	0.668263	0	0	2.42048	2.52638	ANK2
diol biosynthetic process (GO:0034312)	1/17	0.35213	0.668263	0	0	2.42048	2.52638	ABCA2
embryo development ending in birth or egg hatching (GO:0009792)	1/17	0.35213	0.668263	0	0	2.42048	2.52638	STOX2
epithelial cell morphogenesis (GO:0003382)	1/17	0.35213	0.668263	0	0	2.42048	2.52638	MET
gliogenesis (GO:0042063)	1/17	0.35213	0.668263	0	0	2.42048	2.52638	CD9
ribosomal small subunit assembly (GO:0000028)	1/17	0.35213	0.668263	0	0	2.42048	2.52638	RPS27
ruffle organization (GO:0031529)	1/17	0.35213	0.668263	0	0	2.42048	2.52638	PIP5K1A
sulfation (GO:0051923)	1/17	0.35213	0.668263	0	0	2.42048	2.52638	HS3ST5
tail-anchored membrane protein insertion into ER membrane (GO:0071816)	1/17	0.35213	0.668263	0	0	2.42048	2.52638	EMC10
membrane depolarization during cardiac muscle cell action potential (GO:0086012)	1/17	0.35213	0.668263	0	0	2.42048	2.52638	ANK2
midbody abscission (GO:0061952)	1/17	0.35213	0.668263	0	0	2.42048	2.52638	PDCD6IP
negative regulation of chemokine production (GO:0032682)	1/17	0.35213	0.668263	0	0	2.42048	2.52638	APOD
negative regulation of phagocytosis (GO:0050765)	1/17	0.35213	0.668263	0	0	2.42048	2.52638	CD47
negative regulation of viral entry into host cell (GO:0046597)	1/17	0.35213	0.668263	0	0	2.42048	2.52638	GSN
positive regulation of DNA replication (GO:0045740)	1/17	0.35213	0.668263	0	0	2.42048	2.52638	FAF1
positive regulation of muscle hypertrophy (GO:0014742)	1/17	0.35213	0.668263	0	0	2.42048	2.52638	MEF2A
positive regulation of regulated secretory pathway (GO:1903307)	1/17	0.35213	0.668263	0	0	2.42048	2.52638	SLC4A8
positive regulation of stem cell differentiation (GO:2000738)	1/17	0.35213	0.668263	0	0	2.42048	2.52638	PTN
protein autoprocessing (GO:0016540)	1/17	0.35213	0.668263	0	0	2.42048	2.52638	MYRF
macroautophagy (GO:0016236)	4/120	0.358199	0.677555	0	0	1.33655	1.37219	UVRAG;ATG10;MFN1;ATG14
actin polymerization or depolymerization (GO:0008154)	2/50	0.360225	0.677555	0	0	1.61421	1.64815	GSN;WASHC3
regulation of complement activation (GO:0030449)	2/50	0.360225	0.677555	0	0	1.61421	1.64815	CD46;CD55
positive regulation of cell morphogenesis involved in differentiation (GO:0010770)	2/50	0.360225	0.677555	0	0	1.61421	1.64815	PTPRD;IL1RAPL1
positive regulation of ion transport (GO:0043270)	2/50	0.360225	0.677555	0	0	1.61421	1.64815	ANK2;ANK3
protein homooligomerization (GO:0051260)	4/121	0.363934	0.677555	0	0	1.32506	1.33935	PDCD6IP;USP16;ATL1;APIP
skeletal system development (GO:0001501)	5/158	0.367475	0.677555	0	0	1.26678	1.26817	EXT1;HHIP;CDH11;COL9A2;FGFR2
pulmonary valve development (GO:0003177)	1/18	0.36847	0.677555	0	0	2.27798	2.27432	SLIT2
regulation of catabolic process (GO:0009894)	1/18	0.36847	0.677555	0	0	2.27798	2.27432	FAF1
regulation of delayed rectifier potassium channel activity (GO:1902259)	1/18	0.36847	0.677555	0	0	2.27798	2.27432	ANK3
cellular response to alkaloid (GO:0071312)	1/18	0.36847	0.677555	0	0	2.27798	2.27432	SPIDR
regulation of establishment or maintenance of cell polarity (GO:0032878)	1/18	0.36847	0.677555	0	0	2.27798	2.27432	SHTN1
regulation of oxidative stress-induced intrinsic apoptotic signaling pathway (GO:1902175)	1/18	0.36847	0.677555	0	0	2.27798	2.27432	SFPQ
regulation of production of miRNAs involved in gene silencing by miRNA (GO:1903798)	1/18	0.36847	0.677555	0	0	2.27798	2.27432	DDX5
endothelial cell proliferation (GO:0001935)	1/18	0.36847	0.677555	0	0	2.27798	2.27432	SEMA5A
establishment of vesicle localization (GO:0051650)	1/18	0.36847	0.677555	0	0	2.27798	2.27432	RAB11A
regulation of ventricular cardiac muscle cell membrane repolarization (GO:0060307)	1/18	0.36847	0.677555	0	0	2.27798	2.27432	ANK2
release of cytochrome c from mitochondria (GO:0001836)	1/18	0.36847	0.677555	0	0	2.27798	2.27432	DNM1L
interleukin-6-mediated signaling pathway (GO:0070102)	1/18	0.36847	0.677555	0	0	2.27798	2.27432	JAK1
sodium ion import across plasma membrane (GO:0098719)	1/18	0.36847	0.677555	0	0	2.27798	2.27432	SLC6A1
leukocyte tethering or rolling (GO:0050901)	1/18	0.36847	0.677555	0	0	2.27798	2.27432	GCNT1
synaptic transmission, glutamatergic (GO:0035249)	1/18	0.36847	0.677555	0	0	2.27798	2.27432	CDH8
triglyceride biosynthetic process (GO:0019432)	1/18	0.36847	0.677555	0	0	2.27798	2.27432	LPGAT1
microtubule depolymerization (GO:0007019)	1/18	0.36847	0.677555	0	0	2.27798	2.27432	STMN4
tRNA metabolic process (GO:0006399)	1/18	0.36847	0.677555	0	0	2.27798	2.27432	DTD1
mitochondrial fission (GO:0000266)	1/18	0.36847	0.677555	0	0	2.27798	2.27432	DNM1L
mitochondrial fusion (GO:0008053)	1/18	0.36847	0.677555	0	0	2.27798	2.27432	MFN1
ventricular cardiac muscle cell action potential (GO:0086005)	1/18	0.36847	0.677555	0	0	2.27798	2.27432	ANK2
negative regulation of cation transmembrane transport (GO:1904063)	1/18	0.36847	0.677555	0	0	2.27798	2.27432	COMMD1
phosphatidylglycerol acyl-chain remodeling (GO:0036148)	1/18	0.36847	0.677555	0	0	2.27798	2.27432	LPGAT1
phosphatidylinositol acyl-chain remodeling (GO:0036149)	1/18	0.36847	0.677555	0	0	2.27798	2.27432	LPGAT1
positive regulation of cardiac muscle hypertrophy (GO:0010613)	1/18	0.36847	0.677555	0	0	2.27798	2.27432	MEF2A
positive regulation of extracellular matrix organization (GO:1903055)	1/18	0.36847	0.677555	0	0	2.27798	2.27432	CLASP2
positive regulation of fatty acid metabolic process (GO:0045923)	1/18	0.36847	0.677555	0	0	2.27798	2.27432	LPGAT1
positive regulation of glial cell differentiation (GO:0045687)	1/18	0.36847	0.677555	0	0	2.27798	2.27432	PTN
positive regulation of mRNA splicing, via spliceosome (GO:0048026)	1/18	0.36847	0.677555	0	0	2.27798	2.27432	CIRBP
positive regulation of nervous system process (GO:0031646)	1/18	0.36847	0.677555	0	0	2.27798	2.27432	MYRF
programmed necrotic cell death (GO:0097300)	1/18	0.36847	0.677555	0	0	2.27798	2.27432	DNM1L
regulation of neuron death (GO:1901214)	3/86	0.369125	0.677555	0	0	1.40055	1.39582	TRIM2;LANCL1;NENF
inositol lipid-mediated signaling (GO:0048017)	2/51	0.369329	0.677555	0	0	1.58119	1.57497	GAB2;KCNH1
mitotic metaphase plate congression (GO:0007080)	2/51	0.369329	0.677555	0	0	1.58119	1.57497	PDCD6IP;RAB11A
potassium ion transport (GO:0006813)	4/122	0.369666	0.677555	0	0	1.31376	1.3074	SLC24A2;KCNH8;SLC1A3;KCNH1
protein autophosphorylation (GO:0046777)	5/159	0.372481	0.677555	0	0	1.25849	1.24285	ULK2;AATK;VRK2;PTK2;FGFR2
positive regulation of epithelial cell proliferation (GO:0050679)	4/123	0.375395	0.677555	0	0	1.30266	1.27631	SEMA5A;EMC10;PTN;FGFR2
calcium ion transmembrane transport (GO:0070588)	3/87	0.375995	0.677555	0	0	1.3838	1.35361	SLC24A2;GRIN2A;TRPC1
sodium ion transmembrane transport (GO:0035725)	3/87	0.375995	0.677555	0	0	1.3838	1.35361	SLC24A2;SLC4A8;SLC6A1
amide biosynthetic process (GO:0043604)	2/52	0.378382	0.677555	0	0	1.54948	1.50586	DMD;ABCA8
regulation of intrinsic apoptotic signaling pathway (GO:2001242)	2/52	0.378382	0.677555	0	0	1.54948	1.50586	SEPTIN4;DNM1L
endocytic recycling (GO:0032456)	2/52	0.378382	0.677555	0	0	1.54948	1.50586	KIAA1109;EPS15
fatty acid beta-oxidation (GO:0006635)	2/52	0.378382	0.677555	0	0	1.54948	1.50586	ABCD3;AUH
negative regulation of cellular biosynthetic process (GO:0031327)	2/52	0.378382	0.677555	0	0	1.54948	1.50586	ABCA2;SOGA1
protein homotetramerization (GO:0051289)	2/52	0.378382	0.677555	0	0	1.54948	1.50586	USP16;APIP
retrograde transport, endosome to Golgi (GO:0042147)	3/88	0.38285	0.677555	0	0	1.36745	1.31291	RIC1;DENND5A;EVI5
actin filament capping (GO:0051693)	1/19	0.384399	0.677555	0	0	2.15131	2.05682	GSN
regulation of bicellular tight junction assembly (GO:2000810)	1/19	0.384399	0.677555	0	0	2.15131	2.05682	TJP1
barbed-end actin filament capping (GO:0051016)	1/19	0.384399	0.677555	0	0	2.15131	2.05682	GSN
regulation of centriole replication (GO:0046599)	1/19	0.384399	0.677555	0	0	2.15131	2.05682	ALMS1
cardiac muscle cell contraction (GO:0086003)	1/19	0.384399	0.677555	0	0	2.15131	2.05682	GSN
regulation of epithelial cell differentiation (GO:0030856)	1/19	0.384399	0.677555	0	0	2.15131	2.05682	KIAA1109
regulation of exosomal secretion (GO:1903541)	1/19	0.384399	0.677555	0	0	2.15131	2.05682	PDCD6IP
cellular response to glucagon stimulus (GO:0071377)	1/19	0.384399	0.677555	0	0	2.15131	2.05682	PRKACB
cellular response to interleukin-7 (GO:0098761)	1/19	0.384399	0.677555	0	0	2.15131	2.05682	JAK1
regulation of histone H3-K4 methylation (GO:0051569)	1/19	0.384399	0.677555	0	0	2.15131	2.05682	AUTS2
cytoplasmic translational initiation (GO:0002183)	1/19	0.384399	0.677555	0	0	2.15131	2.05682	RBM4
regulation of mitotic spindle assembly (GO:1901673)	1/19	0.384399	0.677555	0	0	2.15131	2.05682	PDCD6IP
detection of mechanical stimulus (GO:0050982)	1/19	0.384399	0.677555	0	0	2.15131	2.05682	PTK2
endoplasmic reticulum mannose trimming (GO:1904380)	1/19	0.384399	0.677555	0	0	2.15131	2.05682	TRIM13
epoxygenase P450 pathway (GO:0019373)	1/19	0.384399	0.677555	0	0	2.15131	2.05682	CYP2J2
establishment of skin barrier (GO:0061436)	1/19	0.384399	0.677555	0	0	2.15131	2.05682	MET
establishment or maintenance of apical/basal cell polarity (GO:0035088)	1/19	0.384399	0.677555	0	0	2.15131	2.05682	PARD3B
excitatory postsynaptic potential (GO:0060079)	1/19	0.384399	0.677555	0	0	2.15131	2.05682	GRIN2A
regulation of stem cell population maintenance (GO:2000036)	1/19	0.384399	0.677555	0	0	2.15131	2.05682	PTN
fatty acid transmembrane transport (GO:1902001)	1/19	0.384399	0.677555	0	0	2.15131	2.05682	ABCD3
regulation of synaptic vesicle exocytosis (GO:2000300)	1/19	0.384399	0.677555	0	0	2.15131	2.05682	SLC4A8
regulation of T cell cytokine production (GO:0002724)	1/19	0.384399	0.677555	0	0	2.15131	2.05682	CD55
regulation of water loss via skin (GO:0033561)	1/19	0.384399	0.677555	0	0	2.15131	2.05682	MET
response to cholesterol (GO:0070723)	1/19	0.384399	0.677555	0	0	2.15131	2.05682	ABCA2
heart trabecula morphogenesis (GO:0061384)	1/19	0.384399	0.677555	0	0	2.15131	2.05682	RBPJ
response to fatty acid (GO:0070542)	1/19	0.384399	0.677555	0	0	2.15131	2.05682	SCD
histone deubiquitination (GO:0016578)	1/19	0.384399	0.677555	0	0	2.15131	2.05682	USP16
interleukin-7-mediated signaling pathway (GO:0038111)	1/19	0.384399	0.677555	0	0	2.15131	2.05682	JAK1
leukocyte adhesion to vascular endothelial cell (GO:0061756)	1/19	0.384399	0.677555	0	0	2.15131	2.05682	GCNT1
negative regulation of cytokine production involved in inflammatory response (GO:1900016)	1/19	0.384399	0.677555	0	0	2.15131	2.05682	APOD
negative regulation of nervous system development (GO:0051961)	1/19	0.384399	0.677555	0	0	2.15131	2.05682	PCM1
negative regulation of protein localization to nucleus (GO:1900181)	1/19	0.384399	0.677555	0	0	2.15131	2.05682	APOD
negative regulation of RNA metabolic process (GO:0051253)	1/19	0.384399	0.677555	0	0	2.15131	2.05682	PTBP2
negative regulation of striated muscle cell differentiation (GO:0051154)	1/19	0.384399	0.677555	0	0	2.15131	2.05682	FRS2
NLS-bearing protein import into nucleus (GO:0006607)	1/19	0.384399	0.677555	0	0	2.15131	2.05682	NUP54
positive regulation of focal adhesion assembly (GO:0051894)	1/19	0.384399	0.677555	0	0	2.15131	2.05682	COL16A1
positive regulation of macrophage migration (GO:1905523)	1/19	0.384399	0.677555	0	0	2.15131	2.05682	PTK2
positive regulation of neutrophil chemotaxis (GO:0090023)	1/19	0.384399	0.677555	0	0	2.15131	2.05682	DNM1L
positive regulation of triglyceride metabolic process (GO:0090208)	1/19	0.384399	0.677555	0	0	2.15131	2.05682	SREBF1
prostaglandin biosynthetic process (GO:0001516)	1/19	0.384399	0.677555	0	0	2.15131	2.05682	PTGDS
endomembrane system organization (GO:0010256)	6/199	0.386648	0.678341	0	0	1.20501	1.14505	DYNC2H1;ATL1;ANK3;DNM1L;SYNE1;CLASP2
protein targeting (GO:0006605)	4/125	0.386839	0.678341	0	0	1.28099	1.21662	RABGEF1;ZDHHC9;ZDHHC21;FBXO7
regulation of DNA replication (GO:0006275)	2/53	0.387381	0.678341	0	0	1.51902	1.44056	CCDC88A;FAF1
regulation of immune effector process (GO:0002697)	2/53	0.387381	0.678341	0	0	1.51902	1.44056	CD46;CD55
epidermal cell differentiation (GO:0009913)	2/53	0.387381	0.678341	0	0	1.51902	1.44056	TXNIP;PIP5K1A
heart morphogenesis (GO:0003007)	2/53	0.387381	0.678341	0	0	1.51902	1.44056	DLC1;PTK2
negative regulation of cysteine-type endopeptidase activity (GO:2000117)	2/53	0.387381	0.678341	0	0	1.51902	1.44056	SH3RF1;NAIP
positive regulation of macroautophagy (GO:0016239)	2/53	0.387381	0.678341	0	0	1.51902	1.44056	UVRAG;TRIM13
peptide biosynthetic process (GO:0043043)	5/162	0.387497	0.678341	0	0	1.23425	1.17013	HBS1L;RPS27;RPL10;CARNS1;DMD
cellular response to DNA damage stimulus (GO:0006974)	10/350	0.388332	0.679285	0	0	1.14051	1.0788	ZRANB3;RAD51B;BABAM2;UVRAG;USP16;MSH3;FANCL;PSEN1;MNAT1;SPIDR
regulation of cysteine-type endopeptidase activity involved in apoptotic process (GO:0043281)	3/89	0.389689	0.681141	0	0	1.35148	1.27365	UACA;SH3RF1;NAIP
regulation of humoral immune response (GO:0002920)	2/54	0.396321	0.68195	0	0	1.48973	1.37879	CD46;CD55
positive regulation of leukocyte chemotaxis (GO:0002690)	2/54	0.396321	0.68195	0	0	1.48973	1.37879	PTN;PTK2
sodium ion transport (GO:0006814)	3/90	0.396508	0.68195	0	0	1.33588	1.23577	SLC24A2;SLC4A8;SLC6A1
protein targeting to lysosome (GO:0006622)	1/20	0.399927	0.68195	0	0	2.03798	1.86776	ZFYVE16
adrenergic receptor signaling pathway (GO:0071875)	1/20	0.399927	0.68195	0	0	2.03798	1.86776	ZDHHC21
branched-chain amino acid catabolic process (GO:0009083)	1/20	0.399927	0.68195	0	0	2.03798	1.86776	AUH
branched-chain amino acid metabolic process (GO:0009081)	1/20	0.399927	0.68195	0	0	2.03798	1.86776	AUH
calcium-independent cell-cell adhesion via plasma membrane cell-adhesion molecules (GO:0016338)	1/20	0.399927	0.68195	0	0	2.03798	1.86776	CLDN11
cardiac epithelial to mesenchymal transition (GO:0060317)	1/20	0.399927	0.68195	0	0	2.03798	1.86776	RBPJ
regulation of granulocyte chemotaxis (GO:0071622)	1/20	0.399927	0.68195	0	0	2.03798	1.86776	PTK2
cellular response to nitrogen compound (GO:1901699)	1/20	0.399927	0.68195	0	0	2.03798	1.86776	SPIDR
embryonic digestive tract development (GO:0048566)	1/20	0.399927	0.68195	0	0	2.03798	1.86776	FGFR2
regulation of programmed necrotic cell death (GO:0062098)	1/20	0.399927	0.68195	0	0	2.03798	1.86776	PDCD6IP
regulation of protein kinase A signaling (GO:0010738)	1/20	0.399927	0.68195	0	0	2.03798	1.86776	AKAP7
regulation of protein localization to cell periphery (GO:1904375)	1/20	0.399927	0.68195	0	0	2.03798	1.86776	ABCA2
epithelial cilium movement involved in extracellular fluid movement (GO:0003351)	1/20	0.399927	0.68195	0	0	2.03798	1.86776	NPHP3
regulation of smooth muscle cell migration (GO:0014910)	1/20	0.399927	0.68195	0	0	2.03798	1.86776	SLIT2
regulation of smooth muscle contraction (GO:0006940)	1/20	0.399927	0.68195	0	0	2.03798	1.86776	ZDHHC21
regulation of T cell migration (GO:2000404)	1/20	0.399927	0.68195	0	0	2.03798	1.86776	APOD
growth hormone receptor signaling pathway (GO:0060396)	1/20	0.399927	0.68195	0	0	2.03798	1.86776	PTK2
hepaticobiliary system development (GO:0061008)	1/20	0.399927	0.68195	0	0	2.03798	1.86776	MET
insulin secretion (GO:0030073)	1/20	0.399927	0.68195	0	0	2.03798	1.86776	SNX19
maintenance of protein location in nucleus (GO:0051457)	1/20	0.399927	0.68195	0	0	2.03798	1.86776	SYNE1
microtubule nucleation (GO:0007020)	1/20	0.399927	0.68195	0	0	2.03798	1.86776	CLASP2
miRNA metabolic process (GO:0010586)	1/20	0.399927	0.68195	0	0	2.03798	1.86776	DIS3L2
mitotic cytokinetic process (GO:1902410)	1/20	0.399927	0.68195	0	0	2.03798	1.86776	PDCD6IP
modulation by symbiont of entry into host (GO:0052372)	1/20	0.399927	0.68195	0	0	2.03798	1.86776	HS3ST5
xenobiotic transport (GO:0042908)	1/20	0.399927	0.68195	0	0	2.03798	1.86776	ABCA8
negative regulation of viral life cycle (GO:1903901)	1/20	0.399927	0.68195	0	0	2.03798	1.86776	GSN
oligodendrocyte differentiation (GO:0048709)	1/20	0.399927	0.68195	0	0	2.03798	1.86776	MYRF
positive regulation of alpha-beta T cell activation (GO:0046635)	1/20	0.399927	0.68195	0	0	2.03798	1.86776	CD55
positive regulation of nitrogen compound metabolic process (GO:0051173)	1/20	0.399927	0.68195	0	0	2.03798	1.86776	MAPK8
positive regulation of protein processing (GO:0010954)	1/20	0.399927	0.68195	0	0	2.03798	1.86776	GSN
negative regulation of canonical Wnt signaling pathway (GO:0090090)	5/165	0.402491	0.685814	0	0	1.21092	1.10204	INVS;GREM1;NPHP3;TMEM64;STK3
regulation of gene silencing by RNA (GO:0060966)	2/55	0.405201	0.687378	0	0	1.46155	1.32032	POLR2F;NUP54
ceramide metabolic process (GO:0006672)	2/55	0.405201	0.687378	0	0	1.46155	1.32032	ABCA2;PLPP3
regulation of posttranscriptional gene silencing (GO:0060147)	2/55	0.405201	0.687378	0	0	1.46155	1.32032	POLR2F;NUP54
negative regulation of cysteine-type endopeptidase activity involved in apoptotic process (GO:0043154)	2/55	0.405201	0.687378	0	0	1.46155	1.32032	SH3RF1;NAIP
negative regulation of cytokine-mediated signaling pathway (GO:0001960)	2/55	0.405201	0.687378	0	0	1.46155	1.32032	PADI2;SLIT2
positive regulation of response to DNA damage stimulus (GO:2001022)	2/55	0.405201	0.687378	0	0	1.46155	1.32032	BABAM2;DDX5
gene expression (GO:0010467)	10/356	0.408671	0.689288	0	0	1.12038	1.00257	MEF2A;HBS1L;RBM4;RPS27;RPL10;POLR2F;NUP54;SRSF5;SRSF11;SRRM1
regulation of lipid metabolic process (GO:0019216)	3/92	0.410083	0.689288	0	0	1.30573	1.16392	SREBF1;SCD;RORA
positive regulation of cellular component biogenesis (GO:0044089)	3/92	0.410083	0.689288	0	0	1.30573	1.16392	PDCD6IP;FAF1;SPIDR
autophagosome organization (GO:1905037)	2/56	0.414017	0.689288	0	0	1.43441	1.26493	ULK2;ATG14
Rho protein signal transduction (GO:0007266)	2/56	0.414017	0.689288	0	0	1.43441	1.26493	SHTN1;PHACTR4
sensory organ development (GO:0007423)	2/56	0.414017	0.689288	0	0	1.43441	1.26493	ADAMTS18;PBX1
nuclear-transcribed mRNA catabolic process, deadenylation-dependent decay (GO:0000288)	2/56	0.414017	0.689288	0	0	1.43441	1.26493	HBS1L;PAN3
purinergic nucleotide receptor signaling pathway (GO:0035590)	1/21	0.415064	0.689288	0	0	1.93598	1.70235	TXNIP
regulation of anoikis (GO:2000209)	1/21	0.415064	0.689288	0	0	1.93598	1.70235	PTK2
autonomic nervous system development (GO:0048483)	1/21	0.415064	0.689288	0	0	1.93598	1.70235	PHACTR4
calcium ion transport into cytosol (GO:0060402)	1/21	0.415064	0.689288	0	0	1.93598	1.70235	GRIN2A
regulation of cell-substrate junction assembly (GO:0090109)	1/21	0.415064	0.689288	0	0	1.93598	1.70235	PTK2
regulation of lipopolysaccharide-mediated signaling pathway (GO:0031664)	1/21	0.415064	0.689288	0	0	1.93598	1.70235	CD55
response to glucagon (GO:0033762)	1/21	0.415064	0.689288	0	0	1.93598	1.70235	PRKACB
response to progesterone (GO:0032570)	1/21	0.415064	0.689288	0	0	1.93598	1.70235	UBE3A
intracellular lipid transport (GO:0032365)	1/21	0.415064	0.689288	0	0	1.93598	1.70235	ABCD3
linoleic acid metabolic process (GO:0043651)	1/21	0.415064	0.689288	0	0	1.93598	1.70235	CYP2J2
sterol transport (GO:0015918)	1/21	0.415064	0.689288	0	0	1.93598	1.70235	ABCA8
stress granule assembly (GO:0034063)	1/21	0.415064	0.689288	0	0	1.93598	1.70235	CIRBP
vacuolar acidification (GO:0007035)	1/21	0.415064	0.689288	0	0	1.93598	1.70235	DMXL1
myotube differentiation (GO:0014902)	1/21	0.415064	0.689288	0	0	1.93598	1.70235	KCNH1
negative regulation of cell communication (GO:0010648)	1/21	0.415064	0.689288	0	0	1.93598	1.70235	HHIP
negative regulation of peptidyl-serine phosphorylation (GO:0033137)	1/21	0.415064	0.689288	0	0	1.93598	1.70235	DMD
negative regulation of small GTPase mediated signal transduction (GO:0051058)	1/21	0.415064	0.689288	0	0	1.93598	1.70235	SLIT2
neurotrophin signaling pathway (GO:0038179)	1/21	0.415064	0.689288	0	0	1.93598	1.70235	FRS2
nuclear-transcribed mRNA poly(A) tail shortening (GO:0000289)	1/21	0.415064	0.689288	0	0	1.93598	1.70235	PAN3
positive regulation of glycolytic process (GO:0045821)	1/21	0.415064	0.689288	0	0	1.93598	1.70235	PSEN1
positive regulation of purine nucleotide metabolic process (GO:1900544)	1/21	0.415064	0.689288	0	0	1.93598	1.70235	PSEN1
positive regulation of T cell cytokine production (GO:0002726)	1/21	0.415064	0.689288	0	0	1.93598	1.70235	CD55
positive regulation of canonical Wnt signaling pathway (GO:0090263)	4/130	0.41531	0.689288	0	0	1.22984	1.0807	SEMA5A;ZEB2;DAAM2;FGFR2
cellular response to metal ion (GO:0071248)	4/131	0.420972	0.695033	0	0	1.22009	1.05561	MEF2A;MAPK8;ANK3;KCNH1
arachidonic acid metabolic process (GO:0019369)	2/57	0.422768	0.695033	0	0	1.40826	1.21241	CYP2J2;PTGDS
regulation of bone mineralization (GO:0030500)	2/57	0.422768	0.695033	0	0	1.40826	1.21241	GREM1;PTN
cellular response to peptide (GO:1901653)	2/57	0.422768	0.695033	0	0	1.40826	1.21241	GRIN2A;PSEN1
protein K48-linked ubiquitination (GO:0070936)	2/57	0.422768	0.695033	0	0	1.40826	1.21241	UBE2E3;UBE3A
regulation of kinase activity (GO:0043549)	3/94	0.423564	0.695033	0	0	1.2769	1.09692	ROR1;MET;FGFR2
regulation of adenylate cyclase activity (GO:0045761)	1/22	0.42982	0.695033	0	0	1.8437	1.5568	GRM3
regulation of cardiac muscle cell membrane repolarization (GO:0099623)	1/22	0.42982	0.695033	0	0	1.8437	1.5568	ANK2
regulation of centrosome cycle (GO:0046605)	1/22	0.42982	0.695033	0	0	1.8437	1.5568	PDCD6IP
cell projection assembly (GO:0030031)	1/22	0.42982	0.695033	0	0	1.8437	1.5568	GSN
regulation of DNA recombination at telomere (GO:0072695)	1/22	0.42982	0.695033	0	0	1.8437	1.5568	POLR2F
regulation of execution phase of apoptosis (GO:1900117)	1/22	0.42982	0.695033	0	0	1.8437	1.5568	DLC1
regulation of macrophage chemotaxis (GO:0010758)	1/22	0.42982	0.695033	0	0	1.8437	1.5568	PTK2
exogenous drug catabolic process (GO:0042738)	1/22	0.42982	0.695033	0	0	1.8437	1.5568	CYP2J2
regulation of vacuole organization (GO:0044088)	1/22	0.42982	0.695033	0	0	1.8437	1.5568	ENO4
regulation of viral release from host cell (GO:1902186)	1/22	0.42982	0.695033	0	0	1.8437	1.5568	TRIM13
rRNA methylation (GO:0031167)	1/22	0.42982	0.695033	0	0	1.8437	1.5568	METTL15
membrane protein intracellular domain proteolysis (GO:0031293)	1/22	0.42982	0.695033	0	0	1.8437	1.5568	PSEN1
mitochondrial calcium ion homeostasis (GO:0051560)	1/22	0.42982	0.695033	0	0	1.8437	1.5568	RAP1GDS1
negative regulation of biomineral tissue development (GO:0070168)	1/22	0.42982	0.695033	0	0	1.8437	1.5568	GREM1
negative regulation of DNA recombination at telomere (GO:0048239)	1/22	0.42982	0.695033	0	0	1.8437	1.5568	POLR2F
negative regulation of interleukin-2 production (GO:0032703)	1/22	0.42982	0.695033	0	0	1.8437	1.5568	NAV3
negative regulation of lipid biosynthetic process (GO:0051055)	1/22	0.42982	0.695033	0	0	1.8437	1.5568	ABCA2
negative regulation of small molecule metabolic process (GO:0062014)	1/22	0.42982	0.695033	0	0	1.8437	1.5568	SOGA1
neuronal action potential (GO:0019228)	1/22	0.42982	0.695033	0	0	1.8437	1.5568	ANK3
organelle fusion (GO:0048284)	1/22	0.42982	0.695033	0	0	1.8437	1.5568	MFN1
osteoclast differentiation (GO:0030316)	1/22	0.42982	0.695033	0	0	1.8437	1.5568	GAB2
positive regulation of calcium ion transmembrane transporter activity (GO:1901021)	1/22	0.42982	0.695033	0	0	1.8437	1.5568	ANK2
positive regulation of dendritic spine development (GO:0060999)	1/22	0.42982	0.695033	0	0	1.8437	1.5568	PSEN1
positive regulation of granulocyte chemotaxis (GO:0071624)	1/22	0.42982	0.695033	0	0	1.8437	1.5568	DNM1L
positive regulation of neural precursor cell proliferation (GO:2000179)	1/22	0.42982	0.695033	0	0	1.8437	1.5568	DISC1
positive regulation of neutrophil migration (GO:1902624)	1/22	0.42982	0.695033	0	0	1.8437	1.5568	DNM1L
positive regulation of signal transduction by p53 class mediator (GO:1901798)	1/22	0.42982	0.695033	0	0	1.8437	1.5568	DDX5
protein import into peroxisome membrane (GO:0045046)	1/22	0.42982	0.695033	0	0	1.8437	1.5568	ABCD3
receptor metabolic process (GO:0043112)	2/58	0.431452	0.695033	0	0	1.38304	1.16258	UVRAG;CD9
autophagosome assembly (GO:0000045)	2/58	0.431452	0.695033	0	0	1.38304	1.16258	ULK2;ATG14
chordate embryonic development (GO:0043009)	2/58	0.431452	0.695033	0	0	1.38304	1.16258	FUT8;FGFR2
regulation of neurotransmitter receptor activity (GO:0099601)	2/58	0.431452	0.695033	0	0	1.38304	1.16258	GRIN2A;GRIA4
regulation of pathway-restricted SMAD protein phosphorylation (GO:0060393)	2/58	0.431452	0.695033	0	0	1.38304	1.16258	GREM1;LDLRAD4
eye development (GO:0001654)	2/58	0.431452	0.695033	0	0	1.38304	1.16258	ADAMTS18;PBX1
nucleosome assembly (GO:0006334)	2/58	0.431452	0.695033	0	0	1.38304	1.16258	KAT6B;SMARCA5
positive regulation of mitotic cell cycle phase transition (GO:1901992)	2/58	0.431452	0.695033	0	0	1.38304	1.16258	RAD51B;RAB11A
nuclear-transcribed mRNA catabolic process (GO:0000956)	5/171	0.432334	0.695966	0	0	1.16679	0.978422	DDX5;PAN3;RPS27;RPL10;DIS3L2
regulation of vesicle-mediated transport (GO:0060627)	3/96	0.436938	0.702789	0	0	1.24931	1.03438	ZFYVE16;SEPTIN4;RAB11A
protein polymerization (GO:0051258)	2/59	0.440065	0.702789	0	0	1.35871	1.11527	GSN;WASHC3
regulation of secretion by cell (GO:1903530)	2/59	0.440065	0.702789	0	0	1.35871	1.11527	RIC1;SEPTIN4
fatty acid oxidation (GO:0019395)	2/59	0.440065	0.702789	0	0	1.35871	1.11527	ABCD3;AUH
response to reactive oxygen species (GO:0000302)	2/59	0.440065	0.702789	0	0	1.35871	1.11527	MAPK8;APOD
selective autophagy (GO:0061912)	2/59	0.440065	0.702789	0	0	1.35871	1.11527	ULK2;ATG14
positive regulation of apoptotic signaling pathway (GO:2001235)	2/59	0.440065	0.702789	0	0	1.35871	1.11527	SEPTIN4;DNM1L
positive regulation of gene expression (GO:0010628)	13/482	0.441147	0.702789	0	0	1.07414	0.879048	DDX5;GSN;CIRBP;SMARCA5;MITF;ANK2;ANK3;PSEN1;RBPJ;ADAM19;MAPK8;POLR2F;CD46
double-strand break repair via homologous recombination (GO:0000724)	3/97	0.443581	0.702789	0	0	1.23595	1.00468	RAD51B;SFPQ;SPIDR
acylglycerol biosynthetic process (GO:0046463)	1/23	0.444204	0.702789	0	0	1.7598	1.42803	LPGAT1
regulation of calcium ion transmembrane transport (GO:1903169)	1/23	0.444204	0.702789	0	0	1.7598	1.42803	ANK2
regulation of interferon-gamma-mediated signaling pathway (GO:0060334)	1/23	0.444204	0.702789	0	0	1.7598	1.42803	JAK1
regulation of necroptotic process (GO:0060544)	1/23	0.444204	0.702789	0	0	1.7598	1.42803	PDCD6IP
drug catabolic process (GO:0042737)	1/23	0.444204	0.702789	0	0	1.7598	1.42803	CYP2J2
negative regulation of G protein-coupled receptor signaling pathway (GO:0045744)	1/23	0.444204	0.702789	0	0	1.7598	1.42803	MET
negative regulation of intracellular protein transport (GO:0090317)	1/23	0.444204	0.702789	0	0	1.7598	1.42803	APOD
negative regulation of smoothened signaling pathway (GO:0045879)	1/23	0.444204	0.702789	0	0	1.7598	1.42803	HHIP
nucleotide metabolic process (GO:0009117)	1/23	0.444204	0.702789	0	0	1.7598	1.42803	AK5
oligosaccharide biosynthetic process (GO:0009312)	1/23	0.444204	0.702789	0	0	1.7598	1.42803	FUT8
positive regulation of cholesterol efflux (GO:0010875)	1/23	0.444204	0.702789	0	0	1.7598	1.42803	ABCA8
positive regulation of epithelial cell apoptotic process (GO:1904037)	1/23	0.444204	0.702789	0	0	1.7598	1.42803	GSN
positive regulation of mRNA processing (GO:0050685)	1/23	0.444204	0.702789	0	0	1.7598	1.42803	CIRBP
positive regulation of protein autophosphorylation (GO:0031954)	1/23	0.444204	0.702789	0	0	1.7598	1.42803	GREM1
positive regulation of receptor internalization (GO:0002092)	1/23	0.444204	0.702789	0	0	1.7598	1.42803	GREM1
positive regulation of transcription initiation from RNA polymerase II promoter (GO:0060261)	1/23	0.444204	0.702789	0	0	1.7598	1.42803	MED14
response to organic cyclic compound (GO:0014070)	2/60	0.448605	0.705576	0	0	1.33521	1.07032	ABCA2;HLCS
cellular calcium ion homeostasis (GO:0006874)	4/136	0.449066	0.705576	0	0	1.17358	0.939549	SLC24A2;TRPC1;ANK2;PSEN1
mitochondrion organization (GO:0007005)	5/175	0.452058	0.705576	0	0	1.1391	0.904384	MEF2A;IMMP2L;MFN1;DNM1L;FBXO7
protein transport (GO:0015031)	10/369	0.452727	0.705576	0	0	1.07908	0.855131	RIC1;SCFD2;MYO6;USO1;SYNDIG1;TXNIP;ANK3;RAB28;TVP23C;EVI5
positive regulation of phosphorylation (GO:0042327)	7/253	0.454913	0.705576	0	0	1.10214	0.8681	ROR1;PSEN1;ATG14;PDE8A;MET;PTK2;FGFR2
response to UV (GO:0009411)	3/99	0.456774	0.705576	0	0	1.21008	0.948179	ZRANB3;MAPK8;CIRBP
organic anion transport (GO:0015711)	3/99	0.456774	0.705576	0	0	1.21008	0.948179	SLC4A8;SLCO1A2;SLC4A5
regulation of DNA-templated transcription, initiation (GO:2000142)	2/61	0.457072	0.705576	0	0	1.31251	1.02758	MED14;MITF
[truncated: 839 more rows]

## Sheet: GBA_OPC_UP
Term	Overlap	P-value	Adjusted P-value	Old P-value	Old Adjusted P-value	Odds Ratio	Combined Score	Genes
[truncated: 1,768 more rows]

[truncated: 5 more sheets: GBA_OPC_DOWN, LRRK2_ODC_UP, LRRK2_ODC_DOWN, LRRK2_OPC_UP, LRRK2_OPC_DOWN]
