# Supplementary material for: Transcriptomic changes in oligodendrocytes and precursor cells associate with clinical outcomes of Parkinson’s disease
Source: Mol Brain. 2024 Aug 13;17:56. doi: 10.1186/s13041-024-01128-z (PMC11323592; doi:10.1186/s13041-024-01128-z)
Supplement: Supplementary file 8 — Supplementary Material 8: Table S8: Polygenic risk scores in Tuebingen PD cohort with case-control and general PRS clinical outcomes prediction. [file 13041_2024_1128_MOESM8_ESM.xlsx]

## Sheet: PRS_Score
FID	IID	GBA1_ODC_DEG	GBA1_OPC_DEG	LRRK2_ODC_DEG	LRRK2_OPC_DEG	General_PRS	GBA1_MG_DEG	LRRK2_MG_DEG	Pheno
TEUBPD10009_TEUBPD10009	TEUBPD10009_TEUBPD10009	0.00291473	-0.002425	0.00509346	-0.0198168	-0.000622428	-0.00130826	-0.00500931	1
TEUBPD10076_TEUBPD10076	TEUBPD10076_TEUBPD10076	0.0043364	-0.00155124	0.00652166	-0.0210657	-0.000866802	0.0010175	-0.00435321	1
TEUBPD10165_TEUBPD10165	TEUBPD10165_TEUBPD10165	0.00449459	-0.00119974	0.00597195	-0.0181503	-9.62567e-05	-0.000193895	-0.00399959	2
TEUBPD10193_TEUBPD10193	TEUBPD10193_TEUBPD10193	0.00349856	-0.00277546	0.00541555	-0.0205776	-0.000518171	-0.000233953	-0.00469234	1
TEUBPD10223_TEUBPD10223	TEUBPD10223_TEUBPD10223	0.00308596	-0.00150875	0.00572093	-0.019442	-0.000417803	-0.00148355	-0.00453377	1
TEUBPD10234_TEUBPD10234	TEUBPD10234_TEUBPD10234	0.00362201	-0.00303035	0.00504012	-0.0221437	-0.000791775	-0.000112442	-0.00586911	1
TEUBPD10277_TEUBPD10277	TEUBPD10277_TEUBPD10277	0.0041214	-0.00119967	0.00693547	-0.0206374	-0.000475772	0.00147779	-0.00369143	1
TEUBPD10281_TEUBPD10281	TEUBPD10281_TEUBPD10281	0.00307066	-0.00249249	0.00553823	-0.0170962	-0.000701468	-0.000749477	-0.00543517	1
TEUBPD10287_TEUBPD10287	TEUBPD10287_TEUBPD10287	0.00265532	-0.00116025	0.0049827	-0.0174353	-0.000846938	-0.000750988	-0.00494481	1
TEUBPD10304_TEUBPD10304	TEUBPD10304_TEUBPD10304	0.00243984	-0.0016154	0.00629578	-0.0194052	-0.000165017	-0.000307965	-0.00643476	1
TEUBPD10313_TEUBPD10313	TEUBPD10313_TEUBPD10313	0.00326626	-0.00172578	0.00622544	-0.0187675	-0.000452983	-0.000627093	-0.00534259	1
TEUBPD10654_TEUBPD10654	TEUBPD10654_TEUBPD10654	0.00410026	-0.000222781	0.00524971	-0.0202066	-0.000139635	0.000929593	-0.00509061	2
TEUBPD10688_TEUBPD10688	TEUBPD10688_TEUBPD10688	0.00377541	-0.00184347	0.00627674	-0.0242472	-0.000365949	0.000595233	-0.00613443	2
TEUBPD10897_TEUBPD10897	TEUBPD10897_TEUBPD10897	0.00434786	-0.00119902	0.00471148	-0.0175175	0.000224244	0.00101395	-0.00384514	2
TEUBPD10963_TEUBPD10963	TEUBPD10963_TEUBPD10963	0.00325148	-0.00198257	0.00561221	-0.0175266	4.91347e-05	-0.000995523	-0.00486227	2
TEUBPD11196_TEUBPD11196	TEUBPD11196_TEUBPD11196	0.00217934	-0.000260966	0.00688387	-0.0182643	-0.000308197	0.00108988	-0.00419761	1
TEUBPD11219_TEUBPD11219	TEUBPD11219_TEUBPD11219	0.00405706	-0.00118283	0.00737456	-0.0171136	0.000209721	0.00138023	-0.00497834	2
TEUBPD11329_TEUBPD11329	TEUBPD11329_TEUBPD11329	0.00374228	-0.00196775	0.00623372	-0.0192881	-0.000602089	-0.000140058	-0.00389736	1
TEUBPD11359_TEUBPD11359	TEUBPD11359_TEUBPD11359	0.00381635	-0.00138597	0.00581672	-0.0183864	9.15404e-05	5.41279e-05	-0.00514127	2
TEUBPD11452_TEUBPD11452	TEUBPD11452_TEUBPD11452	0.00354215	-0.00150189	0.00678823	-0.0190577	-0.000863588	-0.000948023	-0.00362801	1
TEUBPD11488_TEUBPD11488	TEUBPD11488_TEUBPD11488	0.00361866	-0.00135046	0.00532907	-0.0174388	-0.000382777	2.69767e-05	-0.0045687	2
TEUBPD11493_TEUBPD11493	TEUBPD11493_TEUBPD11493	0.00449804	-0.00121684	0.00627064	-0.0209007	-0.000238247	0.000520174	-0.00432298	1
TEUBPD11585_TEUBPD11585	TEUBPD11585_TEUBPD11585	0.00439242	-0.00150366	0.00849404	-0.0201217	-0.000244168	0.000269826	-0.00497957	2
TEUBPD11710_TEUBPD11710	TEUBPD11710_TEUBPD11710	0.00357694	-0.0017611	0.00480872	-0.0187493	-0.000478922	-0.000220698	-0.00510643	1
TEUBPD11738_TEUBPD11738	TEUBPD11738_TEUBPD11738	0.00405785	-0.00109576	0.00467587	-0.0187094	0.000164371	0.000783953	-0.00411334	2
TEUBPD11841_TEUBPD11841	TEUBPD11841_TEUBPD11841	0.00247794	-0.00080842	0.0057782	-0.0163056	-0.000404177	-0.000842849	-0.00500544	2
TEUBPD12036_TEUBPD12036	TEUBPD12036_TEUBPD12036	0.002401	-0.00124687	0.00639884	-0.0178717	-5.82567e-05	-0.00129808	-0.00545428	2
TEUBPD12107_TEUBPD12107	TEUBPD12107_TEUBPD12107	0.00488775	-0.00111214	0.00862922	-0.0201434	0.000351578	0.0010218	-0.00362142	2
TEUBPD12223_TEUBPD12223	TEUBPD12223_TEUBPD12223	0.00409342	-0.000987206	0.00582936	-0.0180493	-0.000585521	0.000553488	-0.0033617	1
TEUBPD12275_TEUBPD12275	TEUBPD12275_TEUBPD12275	0.00390231	-0.00172931	0.0066814	-0.0162465	-0.000255322	0.000233721	-0.004243	2
TEUBPD12277_TEUBPD12277	TEUBPD12277_TEUBPD12277	0.00350584	-0.00405248	0.0048702	-0.0223175	-0.000584957	-0.0010711	-0.00466738	1
TEUBPD12443_TEUBPD12443	TEUBPD12443_TEUBPD12443	0.00412337	-0.00120516	0.00380174	-0.0189927	5.43677e-05	-0.000239477	-0.00498517	2
TEUBPD12466_TEUBPD12466	TEUBPD12466_TEUBPD12466	0.00491417	-0.00180104	0.00827616	-0.0190154	-0.00069342	0.000509186	-0.00539456	1
TEUBPD12487_TEUBPD12487	TEUBPD12487_TEUBPD12487	0.00497711	-0.000564817	0.00616657	-0.021799	-0.00056026	0.00111802	-0.00442998	1
TEUBPD12500_TEUBPD12500	TEUBPD12500_TEUBPD12500	0.00379098	-0.000801893	0.00552529	-0.0194878	-0.000381867	0.000171802	-0.00519901	1
TEUBPD12546_TEUBPD12546	TEUBPD12546_TEUBPD12546	0.0039211	-0.00239928	0.00637515	-0.0182612	-0.000118101	-0.000885988	-0.0041388	2
TEUBPD12586_TEUBPD12586	TEUBPD12586_TEUBPD12586	0.00369847	-0.000944582	0.00514724	-0.020421	-0.000484006	-8.56395e-05	-0.0042757	2
TEUBPD12611_TEUBPD12611	TEUBPD12611_TEUBPD12611	0.00427502	-0.000748956	0.00633823	-0.0181049	-5.12425e-05	0.000468314	-0.00422545	2
TEUBPD12630_TEUBPD12630	TEUBPD12630_TEUBPD12630	0.00511486	0.000336619	0.00683198	-0.0171724	0.000265315	0.000822616	-0.00448921	2
TEUBPD12680_TEUBPD12680	TEUBPD12680_TEUBPD12680	0.00269333	-0.00213427	0.00477544	-0.020707	-0.000133483	-0.000376105	-0.0045187	2
TEUBPD12712_TEUBPD12712	TEUBPD12712_TEUBPD12712	0.00375724	-0.00259935	0.00665494	-0.0216175	-0.00023239	0.000138953	-0.00407801	2
TEUBPD12773_TEUBPD12773	TEUBPD12773_TEUBPD12773	0.00371412	-0.00298642	0.00675712	-0.0211126	-0.000784929	0.000638779	-0.0058654	1
TEUBPD12783_TEUBPD12783	TEUBPD12783_TEUBPD12783	0.00229586	-0.000916384	0.0033173	-0.0160696	-0.000468853	-0.000448198	-0.00468245	1
TEUBPD12833_TEUBPD12833	TEUBPD12833_TEUBPD12833	0.00418819	-0.00204484	0.00639317	-0.0204748	-0.000395902	-0.000287151	-0.00652578	2
TEUBPD12859_TEUBPD12859	TEUBPD12859_TEUBPD12859	0.00367171	-0.00180568	0.00558052	-0.021051	-0.000794111	-0.000732035	-0.00599967	1
TEUBPD12864_TEUBPD12864	TEUBPD12864_TEUBPD12864	0.00358069	-0.000407507	0.00648735	-0.0180752	-4.62092e-05	0.000517151	-0.00277537	2
TEUBPD12877_TEUBPD12877	TEUBPD12877_TEUBPD12877	0.00424969	-0.00157676	0.00672602	-0.0189811	0.000428111	0.0014111	-0.0046327	2
TEUBPD12893_TEUBPD12893	TEUBPD12893_TEUBPD12893	0.00293269	-0.00303675	0.00531686	-0.0198867	-0.0012558	-0.000655988	-0.00567166	1
TEUBPD12918_TEUBPD12918	TEUBPD12918_TEUBPD12918	0.00384738	-0.00188029	0.0054064	-0.0193839	-0.000780491	0.00065343	-0.00526697	1
TEUBPD12919_TEUBPD12919	TEUBPD12919_TEUBPD12919	0.00486848	-0.00135372	0.00687326	-0.0208035	1.95277e-05	0.000804244	-0.0030201	2
TEUBPD12999_TEUBPD12999	TEUBPD12999_TEUBPD12999	0.0055456	-0.00100679	0.00655727	-0.0181343	0.000202032	0.000307442	-0.00448015	2
TEUBPD13011_TEUBPD13011	TEUBPD13011_TEUBPD13011	0.00365096	-0.00124523	0.00677369	-0.0214906	-0.00028665	0.000550407	-0.00586227	2
TEUBPD13017_TEUBPD13017	TEUBPD13017_TEUBPD13017	0.00323684	-0.0012654	0.00585349	-0.0181927	-0.000150916	0.000449419	-0.0053453	1
TEUBPD13049_TEUBPD13049	TEUBPD13049_TEUBPD13049	0.0044939	-0.00140222	0.00623692	-0.0173192	-0.000694333	6.73837e-05	-0.00516516	1
TEUBPD13062_TEUBPD13062	TEUBPD13062_TEUBPD13062	0.00301491	-0.00222474	0.00691875	-0.0163759	-9.11537e-05	0.000342442	-0.00564498	2
TEUBPD13071_TEUBPD13071	TEUBPD13071_TEUBPD13071	0.00425301	-0.000979112	0.00596192	-0.0179724	-0.000389274	0.00127994	-0.00487867	2
TEUBPD13099_TEUBPD13099	TEUBPD13099_TEUBPD13099	0.00307101	-0.00246678	0.00337224	-0.0203503	-0.000940811	-0.00143134	-0.00603353	1
TEUBPD13107_TEUBPD13107	TEUBPD13107_TEUBPD13107	0.00412964	-0.00188466	0.00473605	-0.0190762	-0.000528067	-0.000698314	-0.00481582	2
TEUBPD13112_TEUBPD13112	TEUBPD13112_TEUBPD13112	0.00324904	-0.00079047	0.00560988	-0.0170678	-0.0006522	4.0814e-05	-0.00643493	1
TEUBPD13116_TEUBPD13116	TEUBPD13116_TEUBPD13116	0.00330052	-0.00182774	0.00690945	-0.0193878	-0.000439521	0.000910698	-0.00395494	1
TEUBPD13238_TEUBPD13238	TEUBPD13238_TEUBPD13238	0.00423256	-0.00116319	0.00735174	-0.017899	-0.000101372	0.00103366	-0.00459671	2
TEUBPD13282_TEUBPD13282	TEUBPD13282_TEUBPD13282	0.00399359	-0.00206064	0.00697863	-0.018608	-0.000261036	0.000520756	-0.00393616	2
TEUBPD13284_TEUBPD13284	TEUBPD13284_TEUBPD13284	0.00261116	-0.00278649	0.00547602	-0.0220577	-0.00121502	-0.00147593	-0.00531087	1
TEUBPD13422_TEUBPD13422	TEUBPD13422_TEUBPD13422	0.00490902	-0.000663055	0.00729375	-0.0184811	-0.000144669	0.00125645	-0.00323072	2
TEUBPD13426_TEUBPD13426	TEUBPD13426_TEUBPD13426	0.00387528	-0.00112063	0.00491512	-0.0233734	-0.000153461	0.000757674	-0.00517545	2
TEUBPD13437_TEUBPD13437	TEUBPD13437_TEUBPD13437	0.00459826	-0.00138035	0.00495407	-0.0182301	-0.000790989	-0.000255174	-0.00449703	1
TEUBPD13574_TEUBPD13574	TEUBPD13574_TEUBPD13574	0.00442293	-0.00167872	0.00526076	-0.0187843	-1.75594e-05	0.00126041	-0.0037117	2
TEUBPD13640_TEUBPD13640	TEUBPD13640_TEUBPD13640	0.00257053	-0.0022077	0.00458169	-0.0180269	-0.000349737	-0.000770407	-0.00466318	2
TEUBPD13745_TEUBPD13745	TEUBPD13745_TEUBPD13745	0.00435562	-5.44386e-05	0.00774738	-0.0157804	-0.000126463	0.00071093	-0.0038486	2
TEUBPD13844_TEUBPD13844	TEUBPD13844_TEUBPD13844	0.00519111	-0.000292493	0.0067891	-0.0186392	-3.0336e-05	0.00124198	-0.00376771	2
TEUBPD13866_TEUBPD13866	TEUBPD13866_TEUBPD13866	0.00455357	-0.00108825	0.00531148	-0.0181745	0.000412355	0.00117721	-0.00575898	2
TEUBPD13919_TEUBPD13919	TEUBPD13919_TEUBPD13919	0.00395283	-0.00129954	0.00758547	-0.0167636	-0.000346038	0.00130209	-0.00439638	1
TEUBPD13921_TEUBPD13921	TEUBPD13921_TEUBPD13921	0.00288963	-0.00191501	0.00717703	-0.0197035	-0.00104306	-0.000244302	-0.00484629	1
TEUBPD13924_TEUBPD13924	TEUBPD13924_TEUBPD13924	0.00305331	-0.000224739	0.00581061	-0.0197577	-0.000457423	-0.000977558	-0.00461384	1
TEUBPD13925_TEUBPD13925	TEUBPD13925_TEUBPD13925	0.00376064	-0.00159791	0.00375087	-0.017271	-0.000493385	0.000735349	-0.00446672	1
TEUBPD13926_TEUBPD13926	TEUBPD13926_TEUBPD13926	0.00411277	-0.0013143	0.00582922	-0.0172825	-0.000341639	-0.00116238	-0.00562759	1
TEUBPD13927_TEUBPD13927	TEUBPD13927_TEUBPD13927	0.00423954	-0.00169739	0.00734099	-0.0148881	0.000177395	-0.000130407	-0.00498377	2
TEUBPD13933_TEUBPD13933	TEUBPD13933_TEUBPD13933	0.00429342	-0.000670953	0.0051782	-0.0208154	-0.000306044	0.000533198	-0.00480898	1
TEUBPD13935_TEUBPD13935	TEUBPD13935_TEUBPD13935	0.00410619	-0.00269811	0.00584157	-0.0242049	-0.000431255	0.000520465	-0.00307504	1
TEUBPD13936_TEUBPD13936	TEUBPD13936_TEUBPD13936	0.00209786	-0.00302839	0.00373968	-0.0192056	-0.0005507	-0.000275988	-0.00671952	1
TEUBPD13937_TEUBPD13937	TEUBPD13937_TEUBPD13937	0.00436094	-0.00205444	0.0060266	-0.0196423	-0.000684453	-0.000161628	-0.0041612	1
TEUBPD13938_TEUBPD13938	TEUBPD13938_TEUBPD13938	0.00341386	-0.00236945	0.00524506	-0.0193465	-0.00078891	-0.000811919	-0.00495964	1
TEUBPD13939_TEUBPD13939	TEUBPD13939_TEUBPD13939	0.00453618	-0.00144256	0.00695203	-0.0188689	-0.000109531	0.00113919	-0.00470568	1
TEUBPD13940_TEUBPD13940	TEUBPD13940_TEUBPD13940	0.00350881	-0.00223309	0.00376831	-0.021342	-0.000319217	-0.000605523	-0.00403666	1
TEUBPD13941_TEUBPD13941	TEUBPD13941_TEUBPD13941	0.00403544	-0.00201815	0.00525581	-0.0221601	-0.000536082	-4.82558e-05	-0.00417965	1
TEUBPD13942_TEUBPD13942	TEUBPD13942_TEUBPD13942	0.00366513	-0.000209138	0.00619433	-0.0160808	-0.000523949	0.000216395	-0.00455667	1
TEUBPD13943_TEUBPD13943	TEUBPD13943_TEUBPD13943	0.00357855	-0.000653786	0.00640349	-0.0226108	-0.000816273	-0.000608198	-0.00552051	1
TEUBPD13944_TEUBPD13944	TEUBPD13944_TEUBPD13944	0.00439795	-0.00114974	0.00620349	-0.0210587	-0.000135382	0.000808372	-0.00405552	1
TEUBPD13947_TEUBPD13947	TEUBPD13947_TEUBPD13947	0.00384464	-0.00202063	0.00590262	-0.0211573	-0.000417122	-0.000294535	-0.00349292	1
TEUBPD13954_TEUBPD13954	TEUBPD13954_TEUBPD13954	0.00309943	-0.00179569	0.0060625	-0.022228	-0.000500656	-0.00040343	-0.00597364	1
TEUBPD13955_TEUBPD13955	TEUBPD13955_TEUBPD13955	0.00349608	-0.00160124	0.00620799	-0.0182958	-0.000500922	0.0014318	-0.00448064	2
TEUBPD13959_TEUBPD13959	TEUBPD13959_TEUBPD13959	0.00298003	-0.00224537	0.0058686	-0.018086	-0.000568678	-0.00180413	-0.00542364	1
TEUBPD13961_TEUBPD13961	TEUBPD13961_TEUBPD13961	0.00334237	-0.00369576	0.0052939	-0.0183178	-0.000819103	-0.000549767	-0.00582117	1
TEUBPD13967_TEUBPD13967	TEUBPD13967_TEUBPD13967	0.00385144	-0.00118884	0.00689215	-0.019399	-0.000325185	-3.23837e-05	-0.00428657	1
TEUBPD13968_TEUBPD13968	TEUBPD13968_TEUBPD13968	0.00266016	-0.00219093	0.00619099	-0.0189283	-0.000691477	0.00057593	-0.00584909	1
TEUBPD13969_TEUBPD13969	TEUBPD13969_TEUBPD13969	0.00538452	9.72585e-06	0.00626265	-0.0173308	-0.000434108	0.000466977	-0.00309555	1
TEUBPD13970_TEUBPD13970	TEUBPD13970_TEUBPD13970	0.00362467	-0.00123727	0.005975	-0.01925	-0.000630136	5.85465e-05	-0.00486656	1
TEUBPD13971_TEUBPD13971	TEUBPD13971_TEUBPD13971	0.00407646	-0.000909269	0.00726613	-0.0194301	-0.000622767	0.000531919	-0.00377397	1
TEUBPD13973_TEUBPD13973	TEUBPD13973_TEUBPD13973	0.00322568	-0.000413316	0.00358241	-0.0191455	-0.000638384	-0.000932267	-0.00444588	1
TEUBPD13974_TEUBPD13974	TEUBPD13974_TEUBPD13974	0.00296975	-0.00230999	0.00644346	-0.019829	-0.000509468	-0.000367674	-0.00572414	1
TEUBPD13975_TEUBPD13975	TEUBPD13975_TEUBPD13975	0.0028204	-0.00121651	0.00549826	-0.0177612	-0.000700542	-0.000319477	-0.00509654	1
TEUBPD13977_TEUBPD13977	TEUBPD13977_TEUBPD13977	0.00295349	-0.0016045	0.00539695	-0.0188909	-0.000806358	1.75e-05	-0.00677471	1
TEUBPD13978_TEUBPD13978	TEUBPD13978_TEUBPD13978	0.00294032	-0.00158107	0.00519142	-0.0178811	-0.000782561	-0.00104971	-0.00688105	1
TEUBPD13979_TEUBPD13979	TEUBPD13979_TEUBPD13979	0.00518971	-0.00234204	0.00562529	-0.0207042	-0.000387309	0.000309419	-0.0040257	1
TEUBPD13980_TEUBPD13980	TEUBPD13980_TEUBPD13980	0.0033354	-0.00163995	0.00586017	-0.0198245	-0.000675759	-0.000535058	-0.00492232	1
TEUBPD13982_TEUBPD13982	TEUBPD13982_TEUBPD13982	0.00435218	-0.00100914	0.00800247	-0.0183091	-0.000528051	0.000344767	-0.00458114	1
TEUBPD13987_TEUBPD13987	TEUBPD13987_TEUBPD13987	0.00324215	-0.00170046	0.0069593	-0.0194049	-0.000421201	-0.00124221	-0.00629992	1
TEUBPD13989_TEUBPD13989	TEUBPD13989_TEUBPD13989	0.00411569	-0.00102552	0.00618125	-0.0200402	-0.000653395	-0.000697616	-0.00557076	1
TEUBPD13990_TEUBPD13990	TEUBPD13990_TEUBPD13990	0.00361643	-0.00191808	0.00426483	-0.0174773	-0.000395921	-0.00180262	-0.00602496	1
TEUBPD13991_TEUBPD13991	TEUBPD13991_TEUBPD13991	0.00435362	-2.33681e-05	0.00505814	-0.0198259	-0.000617071	-9.28488e-05	-0.00684193	1
TEUBPD13993_TEUBPD13993	TEUBPD13993_TEUBPD13993	0.00369564	-0.00171769	0.00583706	-0.0178119	-0.000750979	-2.7907e-05	-0.0044285	1
TEUBPD13997_TEUBPD13997	TEUBPD13997_TEUBPD13997	0.00303832	-0.00163446	0.00488953	-0.0213283	-0.00052367	0.000569302	-0.00547249	1
TEUBPD13999_TEUBPD13999	TEUBPD13999_TEUBPD13999	0.00352995	-0.000564621	0.00690581	-0.016572	-0.000586558	0.000723081	-0.00403756	1
TEUBPD14000_TEUBPD14000	TEUBPD14000_TEUBPD14000	0.00397921	-0.00145535	0.00576672	-0.0181556	-0.000694605	6.33721e-05	-0.0049804	1
TEUBPD14001_TEUBPD14001	TEUBPD14001_TEUBPD14001	0.00320327	-0.00273003	0.00337951	-0.0205762	-0.000647705	-0.00111006	-0.00468204	1
TEUBPD14006_TEUBPD14006	TEUBPD14006_TEUBPD14006	0.00295044	-0.00136097	0.0046314	-0.0158423	-0.000576475	-0.000258895	-0.00567784	1
TEUBPD14017_TEUBPD14017	TEUBPD14017_TEUBPD14017	0.00384468	-0.00202604	0.0057234	-0.0182626	-0.000697699	-4.73837e-05	-0.00423707	1
TEUBPD14018_TEUBPD14018	TEUBPD14018_TEUBPD14018	0.00358322	-0.0022329	0.00516352	-0.0168608	-0.000585502	0.000527267	-0.00496853	1
TEUBPD14019_TEUBPD14019	TEUBPD14019_TEUBPD14019	0.00350959	-0.00258283	0.00661642	-0.0232769	-0.000575506	0.00098436	-0.00464201	1
TEUBPD14020_TEUBPD14020	TEUBPD14020_TEUBPD14020	0.0025718	-0.00183642	0.00552108	-0.0217021	-0.000803128	-0.0012186	-0.00542397	1
TEUBPD14021_TEUBPD14021	TEUBPD14021_TEUBPD14021	0.00317977	-0.00243355	0.00489346	-0.0202699	-0.000555268	-3.51744e-05	-0.00482405	1
TEUBPD14022_TEUBPD14022	TEUBPD14022_TEUBPD14022	0.00335196	-0.00180907	0.00449331	-0.0200591	-0.000523477	-0.00104047	-0.00443509	1
TEUBPD14024_TEUBPD14024	TEUBPD14024_TEUBPD14024	0.00361181	-0.00254001	0.00437544	-0.0227892	-0.000537895	-0.00112128	-0.00520379	1
TEUBPD14025_TEUBPD14025	TEUBPD14025_TEUBPD14025	0.00320798	-0.00239739	0.00631686	-0.0222983	-0.000445975	-0.000383547	-0.00460783	1
TEUBPD14026_TEUBPD14026	TEUBPD14026_TEUBPD14026	0.00372341	-0.00176899	0.00526206	-0.0216157	-0.000214054	-0.000578895	-0.00518105	1
TEUBPD14027_TEUBPD14027	TEUBPD14027_TEUBPD14027	0.00325266	-0.00154811	0.00518038	-0.0210021	-0.000411281	-0.000642616	-0.00351046	1
TEUBPD14028_TEUBPD14028	TEUBPD14028_TEUBPD14028	0.00353073	-0.000540144	0.00803983	-0.0179406	-0.000535113	6.67442e-05	-0.00650437	1
TEUBPD14029_TEUBPD14029	TEUBPD14029_TEUBPD14029	0.00247677	-0.00173388	0.00563605	-0.0203636	-0.000885667	-0.000375465	-0.00588213	1
TEUBPD14030_TEUBPD14030	TEUBPD14030_TEUBPD14030	0.00356116	-0.00253153	0.00576381	-0.0189517	-0.00115295	-0.000404128	-0.00389753	1
TEUBPD14036_TEUBPD14036	TEUBPD14036_TEUBPD14036	0.00409281	-0.00276501	0.00815538	-0.0206287	-0.00061529	-2.79651e-05	-0.0037617	1
TEUBPD14038_TEUBPD14038	TEUBPD14038_TEUBPD14038	0.00317066	-0.00149197	0.00415669	-0.0182238	-0.000413845	0.000653953	-0.0048318	1
TEUBPD14039_TEUBPD14039	TEUBPD14039_TEUBPD14039	0.00286194	-0.00284523	0.00513721	-0.0208381	-0.000790761	-0.000614826	-0.00589819	1
TEUBPD14040_TEUBPD14040	TEUBPD14040_TEUBPD14040	0.00318509	-0.00240901	0.00581163	-0.0208318	-0.000389968	0.000184302	-0.00495659	1
TEUBPD14041_TEUBPD14041	TEUBPD14041_TEUBPD14041	0.00354198	-0.00115078	0.00659113	-0.020715	-0.000492517	-0.000407035	-0.00530972	1
TEUBPD14042_TEUBPD14042	TEUBPD14042_TEUBPD14042	0.00316901	-0.00222911	0.00509448	-0.0194206	-0.000580577	-0.000690465	-0.00432891	1
TEUBPD14043_TEUBPD14043	TEUBPD14043_TEUBPD14043	0.00291094	-0.00174354	0.0061064	-0.0199241	-0.000485794	-0.000944593	-0.00474588	1
TEUBPD14044_TEUBPD14044	TEUBPD14044_TEUBPD14044	0.00411874	-0.00238943	0.00697776	-0.0198339	-0.000357391	-0.000261744	-0.00381227	1
TEUBPD14047_TEUBPD14047	TEUBPD14047_TEUBPD14047	0.00241003	-0.00241305	0.00495843	-0.019857	-0.000519731	0.00118523	-0.00532957	1
TEUBPD14048_TEUBPD14048	TEUBPD14048_TEUBPD14048	0.00358413	-0.000881462	0.00480567	-0.0181073	-0.000747655	-0.000896512	-0.00520807	1
TEUBPD14049_TEUBPD14049	TEUBPD14049_TEUBPD14049	0.00282228	-0.00179067	0.00525015	-0.0225601	-0.000807125	-0.00101192	-0.00646845	1
TEUBPD14050_TEUBPD14050	TEUBPD14050_TEUBPD14050	0.0031065	-0.00161208	0.00579753	-0.0187864	-0.000457458	-0.000689593	-0.00661211	1
TEUBPD14051_TEUBPD14051	TEUBPD14051_TEUBPD14051	0.00340453	-0.0033596	0.00467616	-0.0190871	-0.000570783	0.00010936	-0.00387381	1
TEUBPD14052_TEUBPD14052	TEUBPD14052_TEUBPD14052	0.00415998	-0.00278185	0.0061436	-0.01895	-0.000584425	0.000842209	-0.00445997	1
TEUBPD14053_TEUBPD14053	TEUBPD14053_TEUBPD14053	0.00360501	-0.00124373	0.00585	-0.0185864	5.9683e-06	0.000632035	-0.0061799	1
TEUBPD14054_TEUBPD14054	TEUBPD14054_TEUBPD14054	0.00407594	-0.00188127	0.00602427	-0.0179371	-0.000206022	3.13953e-06	-0.00491244	1
TEUBPD14055_TEUBPD14055	TEUBPD14055_TEUBPD14055	0.00277554	-0.00214785	0.0055436	-0.0164629	-0.000811499	0.000332442	-0.0040145	1
TEUBPD14056_TEUBPD14056	TEUBPD14056_TEUBPD14056	0.00476587	-0.00109164	0.00806846	-0.0179717	-0.000350295	-3.52907e-05	-0.0040542	1
TEUBPD14057_TEUBPD14057	TEUBPD14057_TEUBPD14057	0.0028187	-0.00182892	0.00532907	-0.0187993	-0.000883404	-0.000215988	-0.00401104	1
TEUBPD14059_TEUBPD14059	TEUBPD14059_TEUBPD14059	0.00434285	-0.00222435	0.00564738	-0.0192413	-0.000642187	0.000418372	-0.00353657	1
TEUBPD14060_TEUBPD14060	TEUBPD14060_TEUBPD14060	0.00365806	-0.00178916	0.00462529	-0.0187937	-0.000450139	-0.000721221	-0.0039285	1
TEUBPD14077_TEUBPD14077	TEUBPD14077_TEUBPD14077	0.00374294	-0.00175574	0.00624099	-0.0199923	-0.000468003	-0.000449593	-0.0031089	1
TEUBPD14078_TEUBPD14078	TEUBPD14078_TEUBPD14078	0.00344337	-0.00254504	0.00494055	-0.0212514	-0.000502523	-0.000915058	-0.00482068	1
TEUBPD14079_TEUBPD14079	TEUBPD14079_TEUBPD14079	0.00364804	-0.00134289	0.00565945	-0.0175671	-0.00081897	0.00142093	-0.00598394	1
TEUBPD14080_TEUBPD14080	TEUBPD14080_TEUBPD14080	0.00303849	-0.00267944	0.00519259	-0.0211664	-0.000677483	-0.00147308	-0.0053346	1
TEUBPD14081_TEUBPD14081	TEUBPD14081_TEUBPD14081	0.00429551	-0.000284726	0.00562369	-0.0211997	-0.000363971	-0.00124233	-0.0045411	1
TEUBPD14082_TEUBPD14082	TEUBPD14082_TEUBPD14082	0.00369616	-0.00256208	0.00481526	-0.0227283	-0.000227531	-0.000453605	-0.00579613	1
TEUBPD14085_TEUBPD14085	TEUBPD14085_TEUBPD14085	0.00383038	-0.00290875	0.00516047	-0.0228458	-0.000409689	-3.28488e-05	-0.00488896	1
TEUBPD14086_TEUBPD14086	TEUBPD14086_TEUBPD14086	0.0037595	-0.00140444	0.00644869	-0.0189892	-0.000389705	-0.000373198	-0.00400527	1
TEUBPD14087_TEUBPD14087	TEUBPD14087_TEUBPD14087	0.00344525	-0.00148107	0.00363169	-0.0194626	-0.000412288	-0.000827791	-0.00570502	1
TEUBPD14088_TEUBPD14088	TEUBPD14088_TEUBPD14088	0.00374568	-0.000607376	0.003925	-0.0181808	-0.000437122	-0.00146936	-0.00566705	1
TEUBPD14089_TEUBPD14089	TEUBPD14089_TEUBPD14089	0.00388644	-0.00209876	0.00562863	-0.0215577	-0.00068109	-0.0006225	-0.00544028	1
TEUBPD14096_TEUBPD14096	TEUBPD14096_TEUBPD14096	0.00313548	-0.00194745	0.00617718	-0.0201902	-0.000549765	-2.82558e-05	-0.00487133	1
TEUBPD14100_TEUBPD14100	TEUBPD14100_TEUBPD14100	0.00355567	-0.00252755	0.00622238	-0.020278	-0.000921471	0.000207558	-0.00448954	1
TEUBPD14103_TEUBPD14103	TEUBPD14103_TEUBPD14103	0.00365344	-0.00251828	0.00626453	-0.0198864	-3.62979e-05	-0.000460698	-0.00473773	1
TEUBPD14104_TEUBPD14104	TEUBPD14104_TEUBPD14104	0.00256112	-0.0028064	0.00563009	-0.0200409	-0.000661572	-0.000567035	-0.00518608	1
TEUBPD14106_TEUBPD14106	TEUBPD14106_TEUBPD14106	0.00445623	-0.00142187	0.00518808	-0.0227105	-0.000525864	-0.000677733	-0.00485807	1
TEUBPD14112_TEUBPD14112	TEUBPD14112_TEUBPD14112	0.00377956	-0.00104974	0.00478241	-0.0188455	-0.000326507	0.0013511	-0.00488847	1
TEUBPD14118_TEUBPD14118	TEUBPD14118_TEUBPD14118	0.00488692	-0.00185953	0.00683358	-0.02055	0.000257683	0.000538372	-0.00226853	2
TEUBPD14130_TEUBPD14130	TEUBPD14130_TEUBPD14130	0.00305484	-0.00151775	0.00708939	-0.0188084	-0.000835521	-0.00112453	-0.0072827	1
TEUBPD14132_TEUBPD14132	TEUBPD14132_TEUBPD14132	0.00362912	-0.00213982	0.00538547	-0.0216657	-0.000575838	-0.00178326	-0.00541524	1
TEUBPD14133_TEUBPD14133	TEUBPD14133_TEUBPD14133	0.0033143	-0.00323969	0.00406933	-0.0248136	-0.000472672	-0.00163663	-0.00465025	1
TEUBPD14135_TEUBPD14135	TEUBPD14135_TEUBPD14135	0.00458884	-0.0019109	0.00724942	-0.0180042	-0.000418818	-0.000588256	-0.00480593	1
TEUBPD14136_TEUBPD14136	TEUBPD14136_TEUBPD14136	0.00315719	-0.000134726	0.00586294	-0.0186038	-0.000233223	0.000794942	-0.00591417	1
TEUBPD14139_TEUBPD14139	TEUBPD14139_TEUBPD14139	0.00309316	-0.00248388	0.00479782	-0.0200325	-0.000665284	-0.00176512	-0.00451631	1
TEUBPD14140_TEUBPD14140	TEUBPD14140_TEUBPD14140	0.00311382	-0.00324928	0.00245087	-0.0199591	-0.000718666	0.000306047	-0.00557265	1
TEUBPD14142_TEUBPD14142	TEUBPD14142_TEUBPD14142	0.00382908	-0.000777546	0.00617703	-0.0154818	-0.000663975	-4.07558e-05	-0.0045159	1
TEUBPD14143_TEUBPD14143	TEUBPD14143_TEUBPD14143	0.00327511	-0.00328355	0.00285436	-0.0214818	-0.000608567	-0.00116616	-0.00525807	1
TEUBPD14144_TEUBPD14144	TEUBPD14144_TEUBPD14144	0.00352058	-0.00272552	0.00418372	-0.0196486	-0.000459217	-0.000213953	-0.00558056	1
TEUBPD14150_TEUBPD14150	TEUBPD14150_TEUBPD14150	0.00334146	-0.000933486	0.0045984	-0.0167573	-0.000846767	-0.00110884	-0.00452932	1
TEUBPD14151_TEUBPD14151	TEUBPD14151_TEUBPD14151	0.00386543	-0.000846345	0.00538154	-0.0212615	-0.000654951	-7.96512e-06	-0.00536301	1
TEUBPD14152_TEUBPD14152	TEUBPD14152_TEUBPD14152	0.00436783	-0.00163662	0.00622951	-0.0184045	-0.000527566	-0.000583547	-0.00388015	1
TEUBPD14153_TEUBPD14153	TEUBPD14153_TEUBPD14153	0.00533544	-0.00143923	0.0068189	-0.0213706	-0.000394564	0.000904535	-0.00587669	1
TEUBPD14154_TEUBPD14154	TEUBPD14154_TEUBPD14154	0.00331626	-0.00201482	0.00492209	-0.0175129	-0.000661074	-0.000769186	-0.00617133	1
TEUBPD14156_TEUBPD14156	TEUBPD14156_TEUBPD14156	0.00362816	-0.00102624	0.00707849	-0.0172825	-0.000418298	0.000730349	-0.00382743	1
TEUBPD14157_TEUBPD14157	TEUBPD14157_TEUBPD14157	0.0028337	-0.000857311	0.00621424	-0.017114	-0.000660922	-0.00022657	-0.00481433	1
TEUBPD14158_TEUBPD14158	TEUBPD14158_TEUBPD14158	0.00366251	-0.00162859	0.00785422	-0.0205717	-0.000683119	-0.000993547	-0.00457858	1
TEUBPD14160_TEUBPD14160	TEUBPD14160_TEUBPD14160	0.00327293	-0.00161717	0.00499201	-0.0193713	-0.000457721	-0.00133517	-0.00584217	1
TEUBPD14161_TEUBPD14161	TEUBPD14161_TEUBPD14161	0.00344398	-0.0016968	0.0058734	-0.020449	-0.000796906	-9.5814e-05	-0.00594761	1
TEUBPD14162_TEUBPD14162	TEUBPD14162_TEUBPD14162	0.00369878	-0.00294772	0.00524826	-0.0206458	-0.000717027	0.000436686	-0.00432051	1
TEUBPD14163_TEUBPD14163	TEUBPD14163_TEUBPD14163	0.00461818	-0.00135509	0.00674578	-0.0183538	-0.000297166	0.000700872	-0.00360527	1
TEUBPD14165_TEUBPD14165	TEUBPD14165_TEUBPD14165	0.00349512	-0.00262415	0.0054189	-0.0223437	-0.000572434	-0.000855291	-0.00427199	1
TEUBPD14166_TEUBPD14166	TEUBPD14166_TEUBPD14166	0.00323989	-0.00177931	0.00526323	-0.0182451	-0.000376098	-0.00102401	-0.00531697	1
TEUBPD14167_TEUBPD14167	TEUBPD14167_TEUBPD14167	0.0032163	-0.0019374	0.00783488	-0.0190434	-0.000705715	-0.000414826	-0.00361054	1
TEUBPD14168_TEUBPD14168	TEUBPD14168_TEUBPD14168	0.00384098	-0.000713446	0.00546541	-0.0163675	-0.000528447	0.00074907	-0.00487232	1
TEUBPD14170_TEUBPD14170	TEUBPD14170_TEUBPD14170	0.00296312	-0.00300698	0.00540945	-0.0204668	-0.00040271	0.000188779	-0.00522092	1
TEUBPD14171_TEUBPD14171	TEUBPD14171_TEUBPD14171	0.00288378	-0.00120483	0.00535901	-0.0203399	-0.000447455	-0.000449302	-0.004279	1
TEUBPD14172_TEUBPD14172	TEUBPD14172_TEUBPD14172	0.00327585	-0.00144158	0.00537573	-0.0211339	-0.000609344	-0.0010261	-0.00570626	1
TEUBPD14174_TEUBPD14174	TEUBPD14174_TEUBPD14174	0.004715	-0.000908029	0.0060048	-0.0182727	-0.000608038	0.000457733	-0.0055589	1
TEUBPD14181_TEUBPD14181	TEUBPD14181_TEUBPD14181	0.00313718	-0.00163969	0.00605262	-0.0186836	-0.000361651	-0.000509767	-0.00342578	1
TEUBPD14182_TEUBPD14182	TEUBPD14182_TEUBPD14182	0.00369721	-0.00157513	0.00602515	-0.0191455	-0.000440352	0.000449709	-0.00497446	1
TEUBPD14183_TEUBPD14183	TEUBPD14183_TEUBPD14183	0.00300911	-0.0015342	0.00544927	-0.0191399	-0.00081103	-0.00101791	-0.00336656	1
TEUBPD14185_TEUBPD14185	TEUBPD14185_TEUBPD14185	0.0039197	-0.00145829	0.00496831	-0.0219993	-0.000295756	-0.000300698	-0.006514	1
TEUBPD14186_TEUBPD14186	TEUBPD14186_TEUBPD14186	0.0033687	-0.00259824	0.0036561	-0.0189622	-0.000899192	-0.000136628	-0.00528913	1
TEUBPD14188_TEUBPD14188	TEUBPD14188_TEUBPD14188	0.00454948	-0.000946606	0.00647515	-0.0180014	4.33788e-05	0.00100895	-0.00454761	2
TEUBPD14189_TEUBPD14189	TEUBPD14189_TEUBPD14189	0.00222799	-0.00373727	0.00363779	-0.0212937	-0.000707883	-0.00261919	-0.00620791	1
TEUBPD14192_TEUBPD14192	TEUBPD14192_TEUBPD14192	0.00417258	-0.00221123	0.00555422	-0.0185178	-0.000752868	-0.000125872	-0.0063743	1
TEUBPD14193_TEUBPD14193	TEUBPD14193_TEUBPD14193	0.00376051	-0.00181704	0.0052048	-0.0210514	-0.000590567	-0.000725116	-0.00553204	1
TEUBPD14194_TEUBPD14194	TEUBPD14194_TEUBPD14194	0.00408147	-0.0020968	0.00638823	-0.0210654	-0.000503391	-0.000187093	-0.00475181	1
TEUBPD14204_TEUBPD14204	TEUBPD14204_TEUBPD14204	0.00380519	-0.00261932	0.00532427	-0.0202133	-0.000416298	-0.00150872	-0.00759926	1
TEUBPD14205_TEUBPD14205	TEUBPD14205_TEUBPD14205	0.00325161	-0.00121201	0.0046093	-0.0199224	-0.000645547	-0.000863547	-0.00558064	1
TEUBPD14206_TEUBPD14206	TEUBPD14206_TEUBPD14206	0.00302838	-0.0029047	0.00462718	-0.0201748	-0.000682564	-5.40698e-06	-0.00583089	1
TEUBPD14208_TEUBPD14208	TEUBPD14208_TEUBPD14208	0.00352842	-0.00316619	0.00734462	-0.0178573	-0.000689718	-0.000678023	-0.0054	1
TEUBPD14209_TEUBPD14209	TEUBPD14209_TEUBPD14209	0.0023959	-0.00213642	0.00508953	-0.0182825	-0.000473407	-0.000485581	-0.00644514	1
TEUBPD14210_TEUBPD14210	TEUBPD14210_TEUBPD14210	0.00363021	-0.00135117	0.00631948	-0.0150587	-0.000612834	0.000368953	-0.0046757	1
TEUBPD14211_TEUBPD14211	TEUBPD14211_TEUBPD14211	0.00254359	-0.00140561	0.00343924	-0.019035	-0.000443334	-0.00158064	-0.00600066	1
TEUBPD14212_TEUBPD14212	TEUBPD14212_TEUBPD14212	0.00381321	-0.00231012	0.00672892	-0.0214608	-0.000767553	-0.000425	-0.0055154	1
TEUBPD14214_TEUBPD14214	TEUBPD14214_TEUBPD14214	0.00335231	-0.00141188	0.00749084	-0.0195787	-0.000885515	0.000246977	-0.00454671	1
TEUBPD14215_TEUBPD14215	TEUBPD14215_TEUBPD14215	0.00453383	-0.00141593	0.00700974	-0.0182234	3.55626e-06	0.000572733	-0.0038701	2
TEUBPD14217_TEUBPD14217	TEUBPD14217_TEUBPD14217	0.00251316	-0.00199556	0.00387762	-0.0221017	-0.000489712	-0.0011525	-0.00465041	1
TEUBPD14218_TEUBPD14218	TEUBPD14218_TEUBPD14218	0.00411678	-0.00148584	0.00518779	-0.0207259	-0.000599052	0.000557965	-0.00437595	1
TEUBPD14221_TEUBPD14221	TEUBPD14221_TEUBPD14221	0.00354499	-0.00315111	0.0054968	-0.0212406	-0.000442298	-3.98837e-05	-0.00441878	1
TEUBPD14222_TEUBPD14222	TEUBPD14222_TEUBPD14222	0.00300166	-0.00153538	0.00586076	-0.0203997	-0.000791046	-0.00102122	-0.00463204	1
TEUBPD14224_TEUBPD14224	TEUBPD14224_TEUBPD14224	0.00399969	-0.00070359	0.0049436	-0.020264	-0.000440818	0.000833488	-0.00444185	1
TEUBPD14225_TEUBPD14225	TEUBPD14225_TEUBPD14225	0.00405881	-0.00279014	0.00548576	-0.0224969	-0.000342174	-0.000692791	-0.00441277	1
TEUBPD14226_TEUBPD14226	TEUBPD14226_TEUBPD14226	0.00392829	-0.000758681	0.00553488	-0.0197045	-0.000483829	0.00110488	-0.00326878	1
TEUBPD14227_TEUBPD14227	TEUBPD14227_TEUBPD14227	0.0044231	-0.00187102	0.00858081	-0.0206997	-0.000316577	0.000933314	-0.00500708	1
TEUBPD14228_TEUBPD14228	TEUBPD14228_TEUBPD14228	0.00404664	-9.56266e-05	0.0061436	-0.0193573	-0.000334821	0.00016843	-0.00496829	1
TEUBPD14248_TEUBPD14248	TEUBPD14248_TEUBPD14248	0.0031364	-0.00281958	0.00288299	-0.0216294	-0.000625074	-1.26163e-05	-0.00581886	1
TEUBPD14250_TEUBPD14250	TEUBPD14250_TEUBPD14250	0.00482493	-0.00135046	0.00739433	-0.019371	-0.000625477	0.00077157	-0.00357339	1
TEUBPD14251_TEUBPD14251	TEUBPD14251_TEUBPD14251	0.00399817	-0.00122977	0.00450058	-0.0169322	-0.000519518	-0.000531221	-0.00592455	1
TEUBPD14255_TEUBPD14255	TEUBPD14255_TEUBPD14255	0.00472847	-0.00304615	0.00702587	-0.0210762	-0.000111493	-3.44767e-05	-0.00402422	1
TEUBPD14257_TEUBPD14257	TEUBPD14257_TEUBPD14257	0.00336883	-0.00169608	0.00615596	-0.0194255	-0.000571924	-0.000740465	-0.00552735	1
TEUBPD14267_TEUBPD14267	TEUBPD14267_TEUBPD14267	0.00457319	-0.00172115	0.00549738	-0.0221794	-0.000874162	-1.42442e-05	-0.00442924	1
TEUBPD14268_TEUBPD14268	TEUBPD14268_TEUBPD14268	0.00371378	-0.000779569	0.00764564	-0.0162843	-0.000444463	0.000543081	-0.00354572	1
TEUBPD14269_TEUBPD14269	TEUBPD14269_TEUBPD14269	0.00379294	-0.000819125	0.0064298	-0.0169997	-0.000533661	0.000523605	-0.00368855	1
TEUBPD14270_TEUBPD14270	TEUBPD14270_TEUBPD14270	0.00399826	-0.0010158	0.00600334	-0.019215	-0.0004609	0.00021186	-0.00340272	1
TEUBPD14276_TEUBPD14276	TEUBPD14276_TEUBPD14276	0.00362332	-0.000997585	0.00560741	-0.0179241	-0.000280628	-8.25581e-05	-0.00435082	2
TEUBPD14283_TEUBPD14283	TEUBPD14283_TEUBPD14283	0.00428762	-0.00118172	0.00622922	-0.0187437	-0.000353661	0.000437267	-0.00402957	1
TEUBPD14285_TEUBPD14285	TEUBPD14285_TEUBPD14285	0.00386033	-0.00170509	0.00651439	-0.0195608	-0.000448412	0.000499535	-0.00569868	1
TEUBPD14286_TEUBPD14286	TEUBPD14286_TEUBPD14286	0.00340122	-0.00142944	0.00440712	-0.0201402	-0.000432412	-0.000188953	-0.00532496	1
TEUBPD14298_TEUBPD14298	TEUBPD14298_TEUBPD14298	0.00321713	-0.00215281	0.00652195	-0.019157	-0.000752225	-0.00121587	-0.00547718	1
TEUBPD14299_TEUBPD14299	TEUBPD14299_TEUBPD14299	0.00434272	-0.000427089	0.00554855	-0.0215556	-0.000505097	0.000541395	-0.00348575	1
TEUBPD14300_TEUBPD14300	TEUBPD14300_TEUBPD14300	0.00437001	-0.00275268	0.00633503	-0.0174629	-0.000482076	0.000402965	-0.00583558	1
TEUBPD14301_TEUBPD14301	TEUBPD14301_TEUBPD14301	0.00274686	-0.00179856	0.00269637	-0.0194476	-0.000424859	-0.000303837	-0.00574382	1
TEUBPD14302_TEUBPD14302	TEUBPD14302_TEUBPD14302	0.00217236	-0.00280862	0.00483285	-0.0217892	-0.000708168	2.51744e-05	-0.00707479	1
TEUBPD14312_TEUBPD14312	TEUBPD14312_TEUBPD14312	0.00311142	-0.00197905	0.00494927	-0.0212881	-0.000732488	-0.000999477	-0.00479909	1
TEUBPD14313_TEUBPD14313	TEUBPD14313_TEUBPD14313	0.00336652	-0.00154249	0.00687558	-0.0201724	-0.000915246	-0.00152273	-0.0052701	1
TEUBPD14314_TEUBPD14314	TEUBPD14314_TEUBPD14314	0.00356652	-0.00152383	0.00671933	-0.017192	-0.000679829	-0.000212209	-0.00455865	1
TEUBPD14315_TEUBPD14315	TEUBPD14315_TEUBPD14315	0.0040214	-0.00145561	0.00707994	-0.0165895	-0.000402488	-0.000139186	-0.00482521	1
TEUBPD14316_TEUBPD14316	TEUBPD14316_TEUBPD14316	0.00473675	-0.00174706	0.00649477	-0.0169465	-0.000384434	0.000702558	-0.00455988	1
TEUBPD14325_TEUBPD14325	TEUBPD14325_TEUBPD14325	0.00397228	-0.00237604	0.00751134	-0.0167776	-0.000118777	0.00146017	-0.00551862	1
TEUBPD14328_TEUBPD14328	TEUBPD14328_TEUBPD14328	0.00386186	-0.000913969	0.00865843	-0.0193157	-0.000533661	0.000340756	-0.00322348	1
TEUBPD14329_TEUBPD14329	TEUBPD14329_TEUBPD14329	0.00398269	-0.000653264	0.00629477	-0.0197605	-0.000770418	-0.000244535	-0.00350832	1
TEUBPD14337_TEUBPD14337	TEUBPD14337_TEUBPD14337	0.00364965	-0.00131704	0.00560174	-0.020515	-0.000641924	-0.0010039	-0.00559061	1
TEUBPD14338_TEUBPD14338	TEUBPD14338_TEUBPD14338	0.00357637	-0.00157154	0.00341279	-0.0209626	-0.000369981	-3.62791e-05	-0.00540437	1
TEUBPD14339_TEUBPD14339	TEUBPD14339_TEUBPD14339	0.00361229	-0.00111691	0.00637297	-0.021679	-0.000490605	7.69186e-05	-0.00476384	1
TEUBPD14340_TEUBPD14340	TEUBPD14340_TEUBPD14340	0.00402576	-0.00165803	0.00576788	-0.0189021	-0.000745227	2.22093e-05	-0.00416038	1
TEUBPD14341_TEUBPD14341	TEUBPD14341_TEUBPD14341	0.00219943	-0.00205601	0.00511192	-0.0198483	-0.00101102	-0.000840116	-0.00695181	1
TEUBPD14348_TEUBPD14348	TEUBPD14348_TEUBPD14348	0.00381417	-0.00137415	0.00561759	-0.022179	-0.000579138	-0.00116256	-0.0055332	1
TEUBPD14350_TEUBPD14350	TEUBPD14350_TEUBPD14350	0.00287463	-0.00235698	0.00564666	-0.0232531	-0.000566345	-0.0015575	-0.00593748	1
TEUBPD14366_TEUBPD14366	TEUBPD14366_TEUBPD14366	0.0034286	-0.000892363	0.00502849	-0.0175465	-0.000616745	-0.000565058	-0.00452801	1
TEUBPD14367_TEUBPD14367	TEUBPD14367_TEUBPD14367	0.00264019	-0.00253362	0.00300552	-0.0214703	-0.000562796	-0.000695698	-0.00591738	1
TEUBPD14368_TEUBPD14368	TEUBPD14368_TEUBPD14368	0.00275349	-0.000544843	0.00509055	-0.019579	-0.000596387	-0.00048686	-0.00631524	1
TEUBPD14369_TEUBPD14369	TEUBPD14369_TEUBPD14369	0.00413435	-0.00244445	0.0054734	-0.0191329	-0.000564032	0.0014214	-0.00433163	1
TEUBPD14377_TEUBPD14377	TEUBPD14377_TEUBPD14377	0.00321944	-0.00154413	0.00459826	-0.0211706	-0.000977223	-0.000263198	-0.00520725	1
TEUBPD14378_TEUBPD14378	TEUBPD14378_TEUBPD14378	0.00297511	-0.00227728	0.0058311	-0.0194469	-0.000563176	0.000269651	-0.00475033	1
TEUBPD14379_TEUBPD14379	TEUBPD14379_TEUBPD14379	0.00379852	-0.00141332	0.00738285	-0.0209073	-3.70777e-05	-5.06977e-05	-0.00510016	1
TEUBPD14380_TEUBPD14380	TEUBPD14380_TEUBPD14380	0.00305785	-0.00276534	0.00572878	-0.019942	-0.000886374	-0.000866686	-0.00573797	1
TEUBPD14385_TEUBPD14385	TEUBPD14385_TEUBPD14385	0.00395148	-0.00187924	0.00407326	-0.0192804	-0.000342089	0.000239767	-0.00472158	1
TEUBPD14386_TEUBPD14386	TEUBPD14386_TEUBPD14386	0.0039228	-0.00100698	0.00563256	-0.0199734	-0.000437826	-0.000246512	-0.00397446	1
TEUBPD14387_TEUBPD14387	TEUBPD14387_TEUBPD14387	0.00365266	-0.00087748	0.0057798	-0.0183678	-0.000674523	-0.000146453	-0.00456079	1
TEUBPD14428_TEUBPD14428	TEUBPD14428_TEUBPD14428	0.00385942	-0.000972454	0.00394128	-0.019965	-0.000752656	-0.00115401	-0.00645783	1
TEUBPD14445_TEUBPD14445	TEUBPD14445_TEUBPD14445	0.00448788	0.000312794	0.00700654	-0.0177643	2.66244e-07	-0.00017186	-0.00379209	2
TEUBPD14486_TEUBPD14486	TEUBPD14486_TEUBPD14486	0.00485153	-0.00232872	0.00706177	-0.0198675	4.75119e-05	0.00125052	-0.00352949	2
TEUBPD14509_TEUBPD14509	TEUBPD14509_TEUBPD14509	0.00372572	-0.0030139	0.00446279	-0.018685	-0.000252415	-0.000515116	-0.00517331	2
TEUBPD14510_TEUBPD14510	TEUBPD14510_TEUBPD14510	0.00356186	-0.00181606	0.00889331	-0.018671	-3.23867e-05	0.00143041	-0.00383171	2
TEUBPD14534_TEUBPD14534	TEUBPD14534_TEUBPD14534	0.00422358	-0.00137924	0.00446599	-0.0183874	-6.77655e-06	0.000794012	-0.00567694	2
TEUBPD14535_TEUBPD14535	TEUBPD14535_TEUBPD14535	0.00434795	-0.00121514	0.00739855	-0.0228448	-0.000140146	-0.000195872	-0.00518229	2
TEUBPD14543_TEUBPD14543	TEUBPD14543_TEUBPD14543	0.00411787	-0.000132637	0.00613358	-0.0170626	-0.000405829	0.00128355	-0.00359572	1
TEUBPD14545_TEUBPD14545	TEUBPD14545_TEUBPD14545	0.00268535	-0.00225496	0.00449113	-0.0234042	-0.000661315	-0.00067814	-0.00478764	1
TEUBPD14547_TEUBPD14547	TEUBPD14547_TEUBPD14547	0.00390793	-0.000955091	0.00596337	-0.0180311	-0.000685512	0.000620698	-0.00528575	1
TEUBPD14548_TEUBPD14548	TEUBPD14548_TEUBPD14548	0.00326129	-0.000746475	0.00439128	-0.020442	-0.000579832	-0.000126163	-0.00396005	1
TEUBPD14549_TEUBPD14549	TEUBPD14549_TEUBPD14549	0.00334943	-0.00166886	0.00607485	-0.0196178	-0.000661594	0.000783663	-0.00540288	1
TEUBPD14550_TEUBPD14550	TEUBPD14550_TEUBPD14550	0.00452738	-0.00155359	0.00642776	-0.0196374	-0.000530973	0.000699477	-0.00490437	1
TEUBPD14551_TEUBPD14551	TEUBPD14551_TEUBPD14551	0.00366665	-0.00086547	0.00522093	-0.0193643	-0.000532431	0.000972384	-0.00373591	1
TEUBPD14552_TEUBPD14552	TEUBPD14552_TEUBPD14552	0.00432742	-0.00101436	0.00581308	-0.0205007	-0.00051091	4.77907e-05	-0.00347603	1
TEUBPD14562_TEUBPD14562	TEUBPD14562_TEUBPD14562	0.00372271	-0.000898564	0.00588721	-0.0179829	-0.000183227	0.000503779	-0.0046514	2
TEUBPD14567_TEUBPD14567	TEUBPD14567_TEUBPD14567	0.00352367	-0.000648956	0.00511773	-0.0174538	-0.000446257	-0.000108953	-0.00574712	1
TEUBPD14568_TEUBPD14568	TEUBPD14568_TEUBPD14568	0.00386094	-0.00216645	0.00694346	-0.0174126	-0.000524742	-9.93023e-05	-0.00534382	1
TEUBPD14569_TEUBPD14569	TEUBPD14569_TEUBPD14569	0.00430881	-0.000943081	0.00553895	-0.0218811	-0.000513379	-2.46512e-05	-0.00428031	1
TEUBPD14570_TEUBPD14570	TEUBPD14570_TEUBPD14570	0.00305724	-0.00199432	0.00492471	-0.0187906	-0.000732666	-0.00121279	-0.00486623	1
TEUBPD14571_TEUBPD14571	TEUBPD14571_TEUBPD14571	0.00335885	-0.00230222	0.00348677	-0.0173399	-0.000532076	-0.00021907	-0.00428781	1
TEUBPD14572_TEUBPD14572	TEUBPD14572_TEUBPD14572	0.00422681	-0.00105764	0.00325276	-0.0186112	-0.000298301	0.000560174	-0.00596837	1
TEUBPD14573_TEUBPD14573	TEUBPD14573_TEUBPD14573	0.00317258	-0.00231475	0.00578256	-0.019336	-0.000720063	-0.000439942	-0.00657702	1
TEUBPD14574_TEUBPD14574	TEUBPD14574_TEUBPD14574	0.00309734	-0.00182728	0.00454564	-0.0222227	-0.00098658	-0.00070686	-0.00553163	1
TEUBPD14575_TEUBPD14575	TEUBPD14575_TEUBPD14575	0.00346229	-0.00197781	0.00671512	-0.0172437	-0.000569702	1.80233e-05	-0.00392035	1
TEUBPD14576_TEUBPD14576	TEUBPD14576_TEUBPD14576	0.00526282	-0.00113779	0.00487631	-0.0190038	0.00017735	0.002625	-0.00425708	2
TEUBPD14589_TEUBPD14589	TEUBPD14589_TEUBPD14589	0.00290833	-0.00306704	0.0066689	-0.0180423	-0.000680992	-0.00118785	-0.00517619	1
TEUBPD14591_TEUBPD14591	TEUBPD14591_TEUBPD14591	0.0041558	-0.00221175	0.00604869	-0.0185234	-0.000736941	0.000362791	-0.00503048	1
TEUBPD14594_TEUBPD14594	TEUBPD14594_TEUBPD14594	0.00383282	-0.00220992	0.00533881	-0.0205094	-0.000899258	-0.000808547	-0.00664926	1
TEUBPD14595_TEUBPD14595	TEUBPD14595_TEUBPD14595	0.00300183	-0.00184713	0.00436395	-0.0204542	-0.000768282	-0.00111767	-0.0051612	1
TEUBPD14596_TEUBPD14596	TEUBPD14596_TEUBPD14596	0.00354451	-0.00173858	0.00458648	-0.0197689	-0.000538637	-0.00124355	-0.00517768	1
TEUBPD14597_TEUBPD14597	TEUBPD14597_TEUBPD14597	0.00357384	-0.0018049	0.00591541	-0.0190972	-0.000605975	7.6686e-05	-0.0060701	1
TEUBPD14598_TEUBPD14598	TEUBPD14598_TEUBPD14598	0.00259922	-0.0018611	0.00435683	-0.0200238	-0.000556628	-0.0010611	-0.00575535	1
TEUBPD14601_TEUBPD14601	TEUBPD14601_TEUBPD14601	0.00512611	-0.00133329	0.00571497	-0.021508	-0.000539575	0.000538023	-0.0032972	1
TEUBPD14602_TEUBPD14602	TEUBPD14602_TEUBPD14602	0.00413531	-0.0013438	0.00480334	-0.0210052	-0.00075833	-0.000236279	-0.00442455	1
TEUBPD14603_TEUBPD14603	TEUBPD14603_TEUBPD14603	0.00488636	-0.000862728	0.00708169	-0.0202832	-0.000401455	-0.000267326	-0.00457858	1
TEUBPD14604_TEUBPD14604	TEUBPD14604_TEUBPD14604	0.00464263	-0.000629112	0.00620465	-0.017914	-0.000737233	-0.000677209	-0.00413007	1
TEUBPD14605_TEUBPD14605	TEUBPD14605_TEUBPD14605	0.0036279	-0.00291795	0.00561439	-0.0212203	-0.000619306	-0.00062907	-0.00648847	1
TEUBPD14607_TEUBPD14607	TEUBPD14607_TEUBPD14607	0.00420292	-0.00190326	0.00615451	-0.0213514	-0.000446041	0.000787558	-0.00527026	1
TEUBPD14608_TEUBPD14608	TEUBPD14608_TEUBPD14608	0.00431918	-0.00217572	0.00551323	-0.020335	-0.000764079	-0.000602907	-0.00523336	1
TEUBPD14613_TEUBPD14613	TEUBPD14613_TEUBPD14613	0.00369337	-0.00270196	0.0060827	-0.0196776	-0.000685499	-0.000147384	-0.00535923	1
TEUBPD14614_TEUBPD14614	TEUBPD14614_TEUBPD14614	0.00264564	-0.00313257	0.00522674	-0.0218472	-0.000835132	-0.00112535	-0.00573418	1
TEUBPD14615_TEUBPD14615	TEUBPD14615_TEUBPD14615	0.00257027	-0.00154432	0.00521047	-0.0199706	-0.000784158	-0.00118767	-0.00521672	1
TEUBPD14616_TEUBPD14616	TEUBPD14616_TEUBPD14616	0.00484311	-0.000797063	0.00808576	-0.0190315	-0.000513693	0.000620233	-0.00322727	1
TEUBPD14617_TEUBPD14617	TEUBPD14617_TEUBPD14617	0.0042245	-0.00121697	0.00729549	-0.016342	-0.000395632	0.000946744	-0.00304679	1
TEUBPD14620_TEUBPD14620	TEUBPD14620_TEUBPD14620	0.00316639	-0.00096436	0.00423779	-0.0206031	-0.000667141	-3.5407e-05	-0.00618056	1
TEUBPD14621_TEUBPD14621	TEUBPD14621_TEUBPD14621	0.00400776	-0.00144178	0.00854797	-0.0202846	-0.000335258	0.000327209	-0.00395049	1
TEUBPD14622_TEUBPD14622	TEUBPD14622_TEUBPD14622	0.00288553	-0.00182311	0.00472137	-0.0166629	-0.000525943	-0.000871686	-0.00644745	1
TEUBPD14635_TEUBPD14635	TEUBPD14635_TEUBPD14635	0.00424826	-0.00225725	0.00743096	-0.0225042	-0.000456675	0.000407267	-0.00443954	1
TEUBPD14636_TEUBPD14636	TEUBPD14636_TEUBPD14636	0.00301661	-0.00189811	0.00554273	-0.0206871	-0.000600777	-0.000286105	-0.00584415	1
TEUBPD14639_TEUBPD14639	TEUBPD14639_TEUBPD14639	0.00390026	-0.00216384	0.00599985	-0.018465	-0.000286162	0.00103465	-0.00352076	1
TEUBPD14640_TEUBPD14640	TEUBPD14640_TEUBPD14640	0.00358374	-0.00311018	0.00522108	-0.021449	-0.000520022	-0.000931395	-0.00452817	1
TEUBPD14641_TEUBPD14641	TEUBPD14641_TEUBPD14641	0.00451731	-0.000819648	0.00809346	-0.0185395	-0.000679823	0.00036	-0.00379539	1
TEUBPD14643_TEUBPD14643	TEUBPD14643_TEUBPD14643	0.00438095	-0.00126443	0.00575974	-0.0208266	-0.000670827	1.63953e-05	-0.00614638	1
TEUBPD14644_TEUBPD14644	TEUBPD14644_TEUBPD14644	0.00353457	-0.000406593	0.00553721	-0.0183969	-0.000427246	1.09884e-05	-0.00541334	1
TEUBPD14650_TEUBPD14650	TEUBPD14650_TEUBPD14650	0.00387751	-0.00087389	0.00592267	-0.0194738	-0.000557575	0.000449884	-0.00445881	1
TEUBPD14651_TEUBPD14651	TEUBPD14651_TEUBPD14651	0.00433963	-0.0014077	0.00743735	-0.017921	-0.000401667	8.48837e-06	-0.00503682	1
TEUBPD14652_TEUBPD14652	TEUBPD14652_TEUBPD14652	0.00244603	-0.00206736	0.00703677	-0.0172587	-0.000575078	-0.00101285	-0.00416886	1
TEUBPD14653_TEUBPD14653	TEUBPD14653_TEUBPD14653	0.00282363	0.000374543	0.00396642	-0.0179192	-0.000595696	-0.000457035	-0.00629341	1
TEUBPD14654_TEUBPD14654	TEUBPD14654_TEUBPD14654	0.00225872	-0.00119915	0.0046625	-0.0193287	-0.000618564	0.000759651	-0.00639522	1
TEUBPD14655_TEUBPD14655	TEUBPD14655_TEUBPD14655	0.003165	-0.00196625	0.00507238	-0.0182783	-0.000564577	0.000295	-0.00470684	1
TEUBPD14656_TEUBPD14656	TEUBPD14656_TEUBPD14656	0.00387446	-0.00182363	0.00600392	-0.0175234	-0.000571794	0.00162651	-0.00401005	1
TEUBPD14657_TEUBPD14657	TEUBPD14657_TEUBPD14657	0.00349961	-0.00274393	0.00605756	-0.0174916	-0.000792301	-0.000756802	-0.00448007	1
TEUBPD14665_TEUBPD14665	TEUBPD14665_TEUBPD14665	0.00433121	-0.00144191	0.00776948	-0.0174535	-0.000120659	0.000300523	-0.00526713	2
TEUBPD14667_TEUBPD14667	TEUBPD14667_TEUBPD14667	0.00436626	-0.00117892	0.00616599	-0.0159979	-0.000595474	0.000541221	-0.00540362	1
TEUBPD14668_TEUBPD14668	TEUBPD14668_TEUBPD14668	0.00317515	-0.00105764	0.00412762	-0.0185535	-0.000494647	-0.000535698	-0.00601944	1
TEUBPD14670_TEUBPD14670	TEUBPD14670_TEUBPD14670	0.00373622	-0.00118081	0.0066561	-0.0216119	-0.000786105	-0.000284593	-0.00582652	1
TEUBPD14671_TEUBPD14671	TEUBPD14671_TEUBPD14671	0.00287376	-0.00248851	0.00618445	-0.0176888	-0.000745116	-0.000870465	-0.00583542	1
TEUBPD14672_TEUBPD14672	TEUBPD14672_TEUBPD14672	0.00463038	-0.00237781	0.00605828	-0.018371	-0.000424491	0.000366337	-0.00409012	1
TEUBPD14673_TEUBPD14673	TEUBPD14673_TEUBPD14673	0.00390388	-0.0010846	0.00456221	-0.0183507	-0.000536342	-0.000110116	-0.00451005	1
TEUBPD14675_TEUBPD14675	TEUBPD14675_TEUBPD14675	0.00426635	-0.00174674	0.00645814	-0.0169392	-0.000627908	6.80233e-06	-0.00615511	1
TEUBPD14676_TEUBPD14676	TEUBPD14676_TEUBPD14676	0.00359791	-0.00296129	0.0066452	-0.0216906	-0.000520558	0.000186221	-0.00372694	1
TEUBPD14682_TEUBPD14682	TEUBPD14682_TEUBPD14682	0.00476221	-0.00217037	0.00651948	-0.0205084	-0.000572374	0.00156599	-0.00380923	1
TEUBPD14683_TEUBPD14683	TEUBPD14683_TEUBPD14683	0.00385257	-0.00129145	0.00623794	-0.021843	-0.000675287	0.000235523	-0.00483254	1
TEUBPD14684_TEUBPD14684	TEUBPD14684_TEUBPD14684	0.00493601	-0.00178525	0.00449477	-0.0200171	-0.000558526	-0.00060814	-0.00453031	1
TEUBPD14687_TEUBPD14687	TEUBPD14687_TEUBPD14687	0.0033684	-0.00212885	0.00532267	-0.0203021	-0.000559987	0.00130047	-0.00392183	1
TEUBPD14688_TEUBPD14688	TEUBPD14688_TEUBPD14688	0.003768	-0.00155875	0.00727907	-0.0201521	-0.000698865	0.000193081	-0.00540857	1
TEUBPD14689_TEUBPD14689	TEUBPD14689_TEUBPD14689	0.00280981	-0.00116828	0.00493692	-0.0197948	-0.000661252	0.000172616	-0.00599539	1
TEUBPD14690_TEUBPD14690	TEUBPD14690_TEUBPD14690	0.00446016	-0.00192121	0.00563314	-0.0203378	-0.000569616	-0.000127035	-0.00434209	1
TEUBPD14696_TEUBPD14696	TEUBPD14696_TEUBPD14696	0.00415427	-0.00159523	0.00658488	-0.0177916	-0.000407439	0.00145523	-0.00404349	1
TEUBPD14697_TEUBPD14697	TEUBPD14697_TEUBPD14697	0.00386744	-0.00200463	0.00604666	-0.0182451	-0.000230926	-0.000398198	-0.00536417	1
TEUBPD14700_TEUBPD14700	TEUBPD14700_TEUBPD14700	0.00321896	-0.0013032	0.00476192	-0.0204633	-0.000476184	0.000854477	-0.00557784	1
TEUBPD14701_TEUBPD14701	TEUBPD14701_TEUBPD14701	0.00321255	-0.0022171	0.00436177	-0.0176409	-0.000747401	0.00128552	-0.00415577	1
TEUBPD14702_TEUBPD14702	TEUBPD14702_TEUBPD14702	0.00198134	-0.00127082	0.00464317	-0.0160615	-0.000530685	-0.000963488	-0.00558946	1
TEUBPD14703_TEUBPD14703	TEUBPD14703_TEUBPD14703	0.00250296	-0.00188779	0.00348009	-0.0206479	-0.000503208	-0.000875698	-0.0058841	1
TEUBPD14704_TEUBPD14704	TEUBPD14704_TEUBPD14704	0.00396927	-0.00264556	0.00615174	-0.0162689	-0.000871537	0.000202209	-0.00484506	1
TEUBPD14705_TEUBPD14705	TEUBPD14705_TEUBPD14705	0.00283479	-0.00249034	0.0061936	-0.023221	-0.000871198	0.000592616	-0.00561252	1
TEUBPD14713_TEUBPD14713	TEUBPD14713_TEUBPD14713	0.00396443	-0.00290692	0.00622936	-0.0210944	-0.000304811	8.18023e-05	-0.0031925	1
TEUBPD14714_TEUBPD14714	TEUBPD14714_TEUBPD14714	0.00280536	-0.00171325	0.00650567	-0.0188045	-0.000629661	3.23837e-05	-0.00580708	1
TEUBPD14715_TEUBPD14715	TEUBPD14715_TEUBPD14715	0.00323391	-0.0011782	0.00598677	-0.0201238	-0.000829363	-0.00113378	-0.00562068	1
TEUBPD14716_TEUBPD14716	TEUBPD14716_TEUBPD14716	0.00401609	-0.0019846	0.00493837	-0.0196503	-0.000649002	0.000225291	-0.00518575	1
TEUBPD14717_TEUBPD14717	TEUBPD14717_TEUBPD14717	0.00373365	-0.00118048	0.00589971	-0.0181916	-0.000702891	-0.000513547	-0.00565914	1
TEUBPD14719_TEUBPD14719	TEUBPD14719_TEUBPD14719	0.0028765	-0.00243427	0.00668256	-0.0197332	-0.000337214	0.00087093	-0.00463624	1
TEUBPD14721_TEUBPD14721	TEUBPD14721_TEUBPD14721	0.00341508	-0.00233179	0.00456483	-0.0175825	-0.000652767	-6.45349e-05	-0.00398674	1
TEUBPD14722_TEUBPD14722	TEUBPD14722_TEUBPD14722	0.00384996	-0.00310326	0.00593779	-0.0188045	-0.000460935	-0.000456744	-0.00472232	1
TEUBPD14725_TEUBPD14725	TEUBPD14725_TEUBPD14725	0.00504425	-0.000642102	0.0076032	-0.0208899	1.50713e-05	-0.000243837	-0.00393476	2
TEUBPD14726_TEUBPD14726	TEUBPD14726_TEUBPD14726	0.00377014	-0.00101632	0.0047266	-0.0187364	2.25166e-05	0.000306279	-0.00429662	2
TEUBPD14761_TEUBPD14761	TEUBPD14761_TEUBPD14761	0.00296334	-0.000973303	0.00347616	-0.0232066	-0.00050006	-0.000304942	-0.00605082	1
TEUBPD14763_TEUBPD14763	TEUBPD14763_TEUBPD14763	0.00401582	-0.00148982	0.00571105	-0.0213262	-0.000247436	-0.00149791	-0.00401623	1
TEUBPD14765_TEUBPD14765	TEUBPD14765_TEUBPD14765	0.00247489	-0.00327115	0.00388663	-0.0197115	-0.000598612	-0.00101331	-0.00442685	1
TEUBPD14766_TEUBPD14766	TEUBPD14766_TEUBPD14766	0.00432786	-0.00135888	0.00600247	-0.0217346	-0.000447176	0.000791163	-0.005243	1
TEUBPD14767_TEUBPD14767	TEUBPD14767_TEUBPD14767	0.0040354	-0.00228538	0.00619927	-0.0190745	-0.000690948	-0.000412791	-0.00456318	1
TEUBPD14768_TEUBPD14768	TEUBPD14768_TEUBPD14768	0.00400044	-0.0014641	0.00730465	-0.0202192	-0.000512672	-2.53488e-05	-0.00684695	1
TEUBPD14769_TEUBPD14769	TEUBPD14769_TEUBPD14769	0.00376892	-0.00214034	0.00653299	-0.0192374	-0.000818951	-0.000331221	-0.00409423	1
TEUBPD14770_TEUBPD14770	TEUBPD14770_TEUBPD14770	0.0032517	-0.00255398	0.00600756	-0.0211416	-0.000760995	7.90116e-05	-0.00443221	1
TEUBPD14771_TEUBPD14771	TEUBPD14771_TEUBPD14771	0.00443396	-0.00132644	0.00574172	-0.0203874	-0.000574719	-0.000137093	-0.00525774	1
TEUBPD14772_TEUBPD14772	TEUBPD14772_TEUBPD14772	0.0031116	-0.00171475	0.00543387	-0.0185189	-0.000713826	-0.000686163	-0.00466763	1
TEUBPD14773_TEUBPD14773	TEUBPD14773_TEUBPD14773	0.00370288	-0.00354641	0.00603241	-0.0189594	-0.000324887	0.000646686	-0.00391013	1
TEUBPD14774_TEUBPD14774	TEUBPD14774_TEUBPD14774	0.00341744	-0.00211841	0.00576468	-0.0187913	-0.00072065	-3.02907e-05	-0.00571211	1
TEUBPD14775_TEUBPD14775	TEUBPD14775_TEUBPD14775	0.003651	-0.00131534	0.00600523	-0.0208367	-0.000403065	-0.000575174	-0.00603369	1
TEUBPD14777_TEUBPD14777	TEUBPD14777_TEUBPD14777	0.00428309	-0.00189491	0.00773009	-0.0207769	-0.000530729	-0.000967035	-0.00504712	1
TEUBPD14778_TEUBPD14778	TEUBPD14778_TEUBPD14778	0.00363897	-0.00277082	0.00377355	-0.0166647	-0.000898384	-0.000443953	-0.00514811	1
TEUBPD14779_TEUBPD14779	TEUBPD14779_TEUBPD14779	0.00298949	-0.00353531	0.00449637	-0.0225402	-0.000886929	-0.00181401	-0.00462941	1
TEUBPD14780_TEUBPD14780	TEUBPD14780_TEUBPD14780	0.0033306	-0.0014451	0.00720451	-0.0179815	-0.000522203	-0.000292558	-0.00481087	1
TEUBPD14782_TEUBPD14782	TEUBPD14782_TEUBPD14782	0.00375715	-0.00165196	0.00646831	-0.017808	-0.000306406	0.000692326	-0.00408575	1
TEUBPD14783_TEUBPD14783	TEUBPD14783_TEUBPD14783	0.00457293	-0.00224047	0.00692849	-0.0185703	-0.000131512	-0.00103605	-0.00397883	2
TEUBPD14784_TEUBPD14784	TEUBPD14784_TEUBPD14784	0.00289643	-0.00303081	0.00422151	-0.0195815	-0.000726945	-0.00111744	-0.00433822	1
TEUBPD14785_TEUBPD14785	TEUBPD14785_TEUBPD14785	0.00293239	-0.00204282	0.00365262	-0.0213962	-0.000817483	-0.00147808	-0.00646499	1
TEUBPD14786_TEUBPD14786	TEUBPD14786_TEUBPD14786	0.00370567	-0.00136619	0.00395654	-0.0200392	-0.000799683	0.000128198	-0.00491524	1
TEUBPD14796_TEUBPD14796	TEUBPD14796_TEUBPD14796	0.00349834	-0.00299458	0.00570741	-0.0180713	-0.000330881	9.81977e-05	-0.00500791	1
TEUBPD14798_TEUBPD14798	TEUBPD14798_TEUBPD14798	0.00385039	-0.00101769	0.0061468	-0.0188385	-0.0001442	-4.73837e-05	-0.00317348	1
TEUBPD14799_TEUBPD14799	TEUBPD14799_TEUBPD14799	0.00283195	-0.00146377	0.00360799	-0.0229297	-0.000658494	-0.00122122	-0.00634242	1
TEUBPD14802_TEUBPD14802	TEUBPD14802_TEUBPD14802	0.00389629	-0.000508681	0.00903256	-0.0182503	-0.000668827	0.000651163	-0.00567315	1
TEUBPD14808_TEUBPD14808	TEUBPD14808_TEUBPD14808	0.00361151	-0.00190065	0.0068202	-0.0191028	-0.000590815	-6.77326e-05	-0.00492166	1
TEUBPD14809_TEUBPD14809	TEUBPD14809_TEUBPD14809	0.00444939	-0.00193231	0.00793416	-0.0211101	-0.000618612	-8.42442e-05	-0.00446442	1
TEUBPD14810_TEUBPD14810	TEUBPD14810_TEUBPD14810	0.0037405	-0.00196658	0.00608532	-0.0191252	0.000264624	-0.000145233	-0.00413295	2
TEUBPD14811_TEUBPD14811	TEUBPD14811_TEUBPD14811	0.00438457	-0.00224112	0.00740087	-0.0199066	-0.000312735	0.000853953	-0.00422381	1
TEUBPD14812_TEUBPD14812	TEUBPD14812_TEUBPD14812	0.00255004	-0.00222174	0.00287369	-0.0199958	-0.000747407	-0.00102192	-0.00626244	1
TEUBPD14813_TEUBPD14813	TEUBPD14813_TEUBPD14813	0.00427079	-0.00259465	0.0065686	-0.0166675	-0.000375179	0.000577384	-0.00462035	1
TEUBPD14816_TEUBPD14816	TEUBPD14816_TEUBPD14816	0.00391713	-0.00232689	0.00568416	-0.0176318	-0.000351353	-0.000299477	-0.00471886	1
TEUBPD14817_TEUBPD14817	TEUBPD14817_TEUBPD14817	0.00406238	-0.00154876	0.00697922	-0.0168906	-0.00094683	-0.000269535	-0.00314292	1
TEUBPD14820_TEUBPD14820	TEUBPD14820_TEUBPD14820	0.00436975	-0.00202637	0.00576221	-0.0202469	-0.000906675	0.000881977	-0.00492397	1
TEUBPD14821_TEUBPD14821	TEUBPD14821_TEUBPD14821	0.00401125	-0.0021235	0.00710756	-0.0198164	-0.000532536	0.000162209	-0.00363937	1
TEUBPD14827_TEUBPD14827	TEUBPD14827_TEUBPD14827	0.00507066	-0.0010299	0.00647529	-0.0176427	0.000196843	0.00182337	-0.00508435	2
TEUBPD14828_TEUBPD14828	TEUBPD14828_TEUBPD14828	0.00320876	-0.00137461	0.00665	-0.0192538	-0.000664352	-0.000512616	-0.00443773	1
TEUBPD14830_TEUBPD14830	TEUBPD14830_TEUBPD14830	0.00386351	-0.00182291	0.00572529	-0.0204955	-0.000238105	0.000252674	-0.00537158	1
TEUBPD14831_TEUBPD14831	TEUBPD14831_TEUBPD14831	0.00347319	-0.00129282	0.00397035	-0.0198577	-0.000505423	-0.000959884	-0.00572619	1
TEUBPD14834_TEUBPD14834	TEUBPD14834_TEUBPD14834	0.00384686	-0.00278603	0.00494491	-0.0192769	-0.000236517	-0.000468256	-0.00496079	1
TEUBPD14835_TEUBPD14835	TEUBPD14835_TEUBPD14835	0.00370227	-0.002978	0.00558096	-0.0215895	-0.000611382	-0.000481163	-0.00529753	1
TEUBPD14844_TEUBPD14844	TEUBPD14844_TEUBPD14844	0.00352424	-0.00123349	0.00570669	-0.0168126	-0.000561128	0.000438721	-0.00456013	1
TEUBPD14846_TEUBPD14846	TEUBPD14846_TEUBPD14846	0.0028905	-0.00208342	0.00673503	-0.0179423	-0.000905043	-0.000426047	-0.00446697	1
TEUBPD14849_TEUBPD14849	TEUBPD14849_TEUBPD14849	0.00292568	-0.00019654	0.00550015	-0.0184692	-0.00053838	-0.000415698	-0.00442372	1
TEUBPD14851_TEUBPD14851	TEUBPD14851_TEUBPD14851	0.0046966	-0.00045953	0.00544564	-0.0187731	0.000423994	-0.000172093	-0.00486227	2
TEUBPD14856_TEUBPD14856	TEUBPD14856_TEUBPD14856	0.00364956	-0.00170999	0.00591977	-0.0204839	-0.000853109	-0.000716105	-0.00492512	1
TEUBPD14859_TEUBPD14859	TEUBPD14859_TEUBPD14859	0.00275109	0.000487728	0.00520683	-0.0194315	-0.000369227	2.12791e-05	-0.00459185	1
TEUBPD14860_TEUBPD14860	TEUBPD14860_TEUBPD14860	0.00363104	-0.00209067	0.00682049	-0.020536	-0.000486973	0.000293488	-0.0048453	1
TEUBPD14866_TEUBPD14866	TEUBPD14866_TEUBPD14866	0.00377119	-0.00247689	0.00513924	-0.0183535	-0.000588479	0.00023407	-0.00434415	1
TEUBPD14867_TEUBPD14867	TEUBPD14867_TEUBPD14867	0.0035306	-0.00321469	0.0051673	-0.0192241	-0.000569055	0.000922674	-0.00496697	1
TEUBPD14868_TEUBPD14868	TEUBPD14868_TEUBPD14868	0.00235235	-0.00241175	0.00613096	-0.0196573	-0.000641385	-0.0012386	-0.003614	1
TEUBPD14873_TEUBPD14873	TEUBPD14873_TEUBPD14873	0.00332977	-0.00152448	0.00448241	-0.0211934	-5.39556e-05	7.9186e-05	-0.00559053	2
TEUBPD14875_TEUBPD14875	TEUBPD14875_TEUBPD14875	0.00340179	-0.000677023	0.00571628	-0.0200584	-0.000423277	0.000144477	-0.00409794	1
TEUBPD14886_TEUBPD14886	TEUBPD14886_TEUBPD14886	0.00344481	-0.00226005	0.00458198	-0.0177087	-0.000428086	5.05233e-05	-0.00487677	2
TEUBPD14936_TEUBPD14936	TEUBPD14936_TEUBPD14936	0.00349285	-0.00242905	0.00503081	-0.0183374	-0.000182552	0.000983488	-0.00520082	2
TEUBPD14943_TEUBPD14943	TEUBPD14943_TEUBPD14943	0.00471125	-0.00254217	0.00352602	-0.0191878	-0.000874193	-0.000796628	-0.00498781	1
TEUBPD14945_TEUBPD14945	TEUBPD14945_TEUBPD14945	0.00516103	-0.000834399	0.00647398	-0.0189913	-0.000468209	0.00095157	-0.00411194	1
TEUBPD14948_TEUBPD14948	TEUBPD14948_TEUBPD14948	0.00337524	-0.00219785	0.00439404	-0.0195811	-0.000583008	-0.00143215	-0.00410824	1
TEUBPD14949_TEUBPD14949	TEUBPD14949_TEUBPD14949	0.00414507	-0.00103055	0.0077875	-0.0164392	-0.000627388	0.000606163	-0.00368188	1
TEUBPD14957_TEUBPD14957	TEUBPD14957_TEUBPD14957	0.00392803	-0.00171116	0.0064811	-0.0209451	-0.000553414	-0.000125291	-0.00318451	1
TEUBPD14960_TEUBPD14960	TEUBPD14960_TEUBPD14960	0.00387598	-0.000758812	0.00615233	-0.0184969	0.000114859	8.4186e-05	-0.00379671	2
TEUBPD14961_TEUBPD14961	TEUBPD14961_TEUBPD14961	0.00364756	-0.0023515	0.00522485	-0.0186958	-0.000624244	-0.00186384	-0.00626466	1
TEUBPD14963_TEUBPD14963	TEUBPD14963_TEUBPD14963	0.00452319	-0.00108681	0.00581672	-0.0211045	-0.000253429	5.13953e-05	-0.00335206	1
TEUBPD14964_TEUBPD14964	TEUBPD14964_TEUBPD14964	0.00365379	-0.0015936	0.00771991	-0.0188045	-0.000801886	0.000352733	-0.00404102	1
TEUBPD14965_TEUBPD14965	TEUBPD14965_TEUBPD14965	0.00481748	-0.0022406	0.00791584	-0.0188259	-0.000626713	0.000816105	-0.00446656	1
TEUBPD14978_TEUBPD14978	TEUBPD14978_TEUBPD14978	0.00463243	-0.00201116	0.00477238	-0.0186493	-0.000646425	0.000175	-0.00471087	1
TEUBPD14983_TEUBPD14983	TEUBPD14983_TEUBPD14983	0.00457023	-0.00160979	0.00559331	-0.0176007	-0.000226653	-0.00106645	-0.00463048	1
TEUBPD14986_TEUBPD14986	TEUBPD14986_TEUBPD14986	0.00405711	-0.000831919	0.00776177	-0.0206073	-0.000384006	-0.00031064	-0.00409662	1
TEUBPD14992_TEUBPD14992	TEUBPD14992_TEUBPD14992	0.00378553	-0.00176057	0.00508459	-0.0208783	-0.000510266	-3.46512e-05	-0.00549885	2
TEUBPD14993_TEUBPD14993	TEUBPD14993_TEUBPD14993	0.0042092	-0.00192108	0.0054327	-0.0204559	-0.000506475	0.000979186	-0.00431796	1
TEUBPD14995_TEUBPD14995	TEUBPD14995_TEUBPD14995	0.00340863	-0.00279719	0.00675756	-0.0179336	-0.000548311	0.00127936	-0.00475371	1
TEUBPD15000_TEUBPD15000	TEUBPD15000_TEUBPD15000	0.00303854	-0.00228923	0.00399985	-0.0187308	-0.000798735	-0.00152331	-0.00567265	1
TEUBPD15002_TEUBPD15002	TEUBPD15002_TEUBPD15002	0.00376931	-0.00176658	0.00729564	-0.015308	-0.000318368	0.000469884	-0.00440362	1
TEUBPD15031_TEUBPD15031	TEUBPD15031_TEUBPD15031	0.00321033	-0.000263512	0.0070939	-0.0162937	-0.000779448	0.000622558	-0.00533451	1
TEUBPD15033_TEUBPD15033	TEUBPD15033_TEUBPD15033	0.003049	-0.00244752	0.00714244	-0.020751	-0.000642507	-0.000260407	-0.00468979	1
TEUBPD15034_TEUBPD15034	TEUBPD15034_TEUBPD15034	0.00407193	-0.000876567	0.00678154	-0.0188951	-0.000114577	0.00101988	-0.0043902	1
TEUBPD15035_TEUBPD15035	TEUBPD15035_TEUBPD15035	0.0043806	-0.0015985	0.00615233	-0.0214171	-0.000430269	8.03488e-05	-0.0044089	1
TEUBPD15036_TEUBPD15036	TEUBPD15036_TEUBPD15036	0.00500131	5.0718e-05	0.00625334	-0.0190059	0.000193014	0.00169372	-0.00387727	2
TEUBPD15039_TEUBPD15039	TEUBPD15039_TEUBPD15039	0.00296661	-0.00257023	0.00650683	-0.0203157	-0.000687132	-0.000346686	-0.00450906	1
TEUBPD15045_TEUBPD15045	TEUBPD15045_TEUBPD15045	0.00235929	-0.000842298	0.00552064	-0.0211822	-0.000861708	-0.00115407	-0.00467957	1
TEUBPD15046_TEUBPD15046	TEUBPD15046_TEUBPD15046	0.00293492	-0.000566188	0.00583881	-0.0198353	-0.000283246	0.00142558	-0.00601895	1
TEUBPD15047_TEUBPD15047	TEUBPD15047_TEUBPD15047	0.00387114	-0.00125738	0.00476584	-0.0179266	-0.000781391	-0.0012543	-0.00408954	1
TEUBPD15049_TEUBPD15049	TEUBPD15049_TEUBPD15049	0.00341408	-0.00289497	0.00431831	-0.0221699	-0.000738561	-0.000485291	-0.00601442	1
TEUBPD15052_TEUBPD15052	TEUBPD15052_TEUBPD15052	0.00343653	-0.00181795	0.00559564	-0.0173437	-0.000597937	-0.000333488	-0.0051696	1
TEUBPD15054_TEUBPD15054	TEUBPD15054_TEUBPD15054	0.00210484	-0.00307683	0.00431991	-0.0205308	-0.00067581	-0.00201535	-0.00592282	1
TEUBPD15062_TEUBPD15062	TEUBPD15062_TEUBPD15062	0.00274159	-0.00142206	0.00527834	-0.0182528	-0.000371556	0.000432558	-0.00603023	1
TEUBPD15065_TEUBPD15065	TEUBPD15065_TEUBPD15065	0.00297707	-0.00137885	0.00513488	-0.0188759	-0.0009913	-2.02907e-05	-0.00635988	1
TEUBPD15066_TEUBPD15066	TEUBPD15066_TEUBPD15066	0.00307167	-0.00125235	0.00527936	-0.0200731	-0.000449094	-0.000771337	-0.00357537	1
TEUBPD15067_TEUBPD15067	TEUBPD15067_TEUBPD15067	0.00326286	-0.000683943	0.00576512	-0.0181304	-0.000820827	-0.000704535	-0.00485231	1
TEUBPD15068_TEUBPD15068	TEUBPD15068_TEUBPD15068	0.00269695	-0.00148623	0.00578154	-0.0183161	-0.000473876	-0.000123198	-0.00531466	1
TEUBPD15070_TEUBPD15070	TEUBPD15070_TEUBPD15070	0.0036425	-0.000786815	0.00450073	-0.0196769	-0.00046793	0.000286802	-0.00452315	1
TEUBPD15080_TEUBPD15080	TEUBPD15080_TEUBPD15080	0.00333766	-0.00136958	0.00689826	-0.0209441	-0.000530222	6.74419e-05	-0.00504638	1
TEUBPD15083_TEUBPD15083	TEUBPD15083_TEUBPD15083	0.00356696	-0.00238127	0.0056734	-0.0193801	-0.000784127	-0.000143663	-0.00524514	1
TEUBPD15086_TEUBPD15086	TEUBPD15086_TEUBPD15086	0.0037548	-0.00137781	0.00495247	-0.0178801	-0.00023704	-0.00138192	-0.0052098	1
TEUBPD15088_TEUBPD15088	TEUBPD15088_TEUBPD15088	0.00359804	-0.00161808	0.00554549	-0.0211927	-0.000389864	0.00070343	-0.00444407	1
TEUBPD15096_TEUBPD15096	TEUBPD15096_TEUBPD15096	0.00317829	-0.000963708	0.00589782	-0.0174238	-0.000524003	0.000109593	-0.00599119	1
TEUBPD15097_TEUBPD15097	TEUBPD15097_TEUBPD15097	0.00396242	-0.00280849	0.00576366	-0.0194115	-0.000484792	-0.00022814	-0.00531738	1
TEUBPD15099_TEUBPD15099	TEUBPD15099_TEUBPD15099	0.00395711	-0.0014611	0.0057766	-0.0220864	-0.000270139	-8.72093e-07	-0.00436787	1
TEUBPD15101_TEUBPD15101	TEUBPD15101_TEUBPD15101	0.00422053	-0.00228505	0.00717602	-0.0207962	-0.000511284	-0.000238895	-0.00467092	1
TEUBPD15102_TEUBPD15102	TEUBPD15102_TEUBPD15102	0.00329464	-0.00242689	0.00531584	-0.0191678	-0.000720067	0.000119709	-0.00470717	1
TEUBPD15106_TEUBPD15106	TEUBPD15106_TEUBPD15106	0.00234289	-0.00223851	0.00337282	-0.023071	-0.00103116	-0.00102808	-0.00559893	1
TEUBPD15171_TEUBPD15171	TEUBPD15171_TEUBPD15171	0.00481582	-0.000466449	0.00740509	-0.0164874	-0.000132485	-0.000108081	-0.00518072	2
TEUBPD15378_TEUBPD15378	TEUBPD15378_TEUBPD15378	0.00458339	-0.000839426	0.0059907	-0.0210608	4.8748e-05	0.00091657	-0.00362331	2
TEUBPD15411_TEUBPD15411	TEUBPD15411_TEUBPD15411	0.00488326	-0.00155457	0.00683605	-0.0195643	0.000314	0.00121506	-0.00416985	2
TEUBPD15412_TEUBPD15412	TEUBPD15412_TEUBPD15412	0.00399045	-0.000488055	0.00626642	-0.0162098	0.000196222	0.00107698	-0.00484662	2
TEUBPD15427_TEUBPD15427	TEUBPD15427_TEUBPD15427	0.0037585	-0.00267533	0.00600756	-0.0232318	0.000197952	0.00125686	-0.00431952	2
TEUBPD15469_TEUBPD15469	TEUBPD15469_TEUBPD15469	0.00356534	-0.000245039	0.00665916	-0.0183885	0.00027433	0.000832791	-0.00292356	2
TEUBPD15567_TEUBPD15567	TEUBPD15567_TEUBPD15567	0.00353435	-0.00111057	0.00690741	-0.017458	-0.00037491	0.00106733	-0.0043117	1
TEUBPD15582_TEUBPD15582	TEUBPD15582_TEUBPD15582	0.00341055	-7.18668e-05	0.00446352	-0.020965	-0.000448945	-0.000880698	-0.0046145	1
TEUBPD15583_TEUBPD15583	TEUBPD15583_TEUBPD15583	0.00348195	-0.0023876	0.00420145	-0.0205031	-0.00043542	-0.00122442	-0.00627891	1
TEUBPD15589_TEUBPD15589	TEUBPD15589_TEUBPD15589	0.00295536	-0.00118107	0.00696584	-0.0185825	-0.000750365	-0.00125715	-0.00504201	1
TEUBPD15591_TEUBPD15591	TEUBPD15591_TEUBPD15591	0.00406809	-0.000602872	0.0053923	-0.021778	-0.000590456	-1.77326e-05	-0.00421919	1
TEUBPD15594_TEUBPD15594	TEUBPD15594_TEUBPD15594	0.0041408	-0.00113943	0.00699113	-0.0170045	-0.00038446	2.44186e-05	-0.00461137	1
TEUBPD15595_TEUBPD15595	TEUBPD15595_TEUBPD15595	0.00353605	-0.00238897	0.0054936	-0.0194573	-0.000550865	-0.000390581	-0.00438361	1
TEUBPD15603_TEUBPD15603	TEUBPD15603_TEUBPD15603	0.00381382	-0.00168466	0.00326061	-0.0233794	-0.000831794	-0.000631105	-0.00477751	1
TEUBPD15604_TEUBPD15604	TEUBPD15604_TEUBPD15604	0.00317681	-0.00237089	0.00711105	-0.0208972	-0.000691059	-0.00071657	-0.00517661	1
TEUBPD15605_TEUBPD15605	TEUBPD15605_TEUBPD15605	0.00298243	-0.00282363	0.00634302	-0.0180301	-0.000658846	-4.30233e-05	-0.006521	1
TEUBPD15606_TEUBPD15606	TEUBPD15606_TEUBPD15606	0.00470375	-0.00109347	0.00621003	-0.0178213	-0.00025071	-4.06977e-07	-0.00526746	1
TEUBPD15609_TEUBPD15609	TEUBPD15609_TEUBPD15609	0.00339573	-0.00313492	0.00673256	-0.0196528	-0.000860406	-0.000201453	-0.00400305	1
TEUBPD15610_TEUBPD15610	TEUBPD15610_TEUBPD15610	0.00278758	-0.00257258	0.00741555	-0.022136	-0.000522678	0.000579186	-0.00545717	1
TEUBPD15620_TEUBPD15620	TEUBPD15620_TEUBPD15620	0.00502127	-0.000667298	0.00746352	-0.0205654	-0.000424241	0.000522209	-0.00475173	1
TEUBPD15621_TEUBPD15621	TEUBPD15621_TEUBPD15621	0.00462167	-9.88251e-05	0.00699898	-0.0169007	-0.000108184	-0.0005275	-0.00346895	2
TEUBPD15627_TEUBPD15627	TEUBPD15627_TEUBPD15627	0.00331617	-0.00175339	0.00658503	-0.0246528	-0.00076065	0.000429767	-0.00496985	1
TEUBPD15635_TEUBPD15635	TEUBPD15635_TEUBPD15635	0.00294311	-0.00160098	0.00469041	-0.0217413	-0.000399607	-0.000675116	-0.00447216	1
TEUBPD15636_TEUBPD15636	TEUBPD15636_TEUBPD15636	0.00420061	-0.000482768	0.00677616	-0.0200003	-0.00037407	0.000323488	-0.00391326	1
TEUBPD15637_TEUBPD15637	TEUBPD15637_TEUBPD15637	0.00224359	-0.00308936	0.00571584	-0.0187734	-0.000626409	-0.000146628	-0.00669539	1
TEUBPD15639_TEUBPD15639	TEUBPD15639_TEUBPD15639	0.00399093	-0.00221208	0.00513823	-0.0208395	-0.000783027	-0.000413779	-0.00571244	1
TEUBPD15646_TEUBPD15646	TEUBPD15646_TEUBPD15646	0.00315453	-0.00118179	0.00458445	-0.0192199	-0.000571173	-0.000511163	-0.00511606	1
TEUBPD15648_TEUBPD15648	TEUBPD15648_TEUBPD15648	0.00417363	-0.000756527	0.00582413	-0.0163077	-0.000489559	-0.000516395	-0.00462677	1
TEUBPD15666_TEUBPD15666	TEUBPD15666_TEUBPD15666	0.00354272	-0.00316808	0.0064564	-0.0188668	-0.000734967	-0.00142337	-0.00533171	1
TEUBPD15678_TEUBPD15678	TEUBPD15678_TEUBPD15678	0.00425336	-0.00139138	0.00442936	-0.0195294	-0.00053465	-0.00033436	-0.00555066	1
TEUBPD15680_TEUBPD15680	TEUBPD15680_TEUBPD15680	0.00350889	-0.00174465	0.00620102	-0.0202119	-0.000902323	-0.000533314	-0.00500939	1
TEUBPD15683_TEUBPD15683	TEUBPD15683_TEUBPD15683	0.00374874	-0.00141325	0.00674448	-0.0195336	-0.000148742	6.95349e-05	-0.00535453	1
TEUBPD15684_TEUBPD15684	TEUBPD15684_TEUBPD15684	0.00275998	-0.00233623	0.00482166	-0.0189696	-0.00101425	-0.00185291	-0.00549242	1
TEUBPD15685_TEUBPD15685	TEUBPD15685_TEUBPD15685	0.0025888	-0.00276123	0.00459477	-0.0201636	-0.000567978	-0.00094186	-0.00499316	1
TEUBPD15686_TEUBPD15686	TEUBPD15686_TEUBPD15686	0.00463452	-0.00181775	0.00780422	-0.0232811	-0.000592152	0.000303721	-0.00516046	1
TEUBPD15696_TEUBPD15696	TEUBPD15696_TEUBPD15696	0.00400031	-0.00141103	0.00702922	-0.0200038	-0.000594098	0.00100953	-0.00389382	1
TEUBPD15700_TEUBPD15700	TEUBPD15700_TEUBPD15700	0.0033364	-0.00254164	0.00663532	-0.0174007	-0.000511626	-0.000255058	-0.00435601	1
TEUBPD15704_TEUBPD15704	TEUBPD15704_TEUBPD15704	0.0044592	-0.00150104	0.00709157	-0.0190413	-0.000936273	-0.000382849	-0.00570535	1
TEUBPD15708_TEUBPD15708	TEUBPD15708_TEUBPD15708	0.00328021	-0.00125783	0.00543256	-0.0192752	-0.000791201	-0.000646337	-0.00604885	1
TEUBPD15709_TEUBPD15709	TEUBPD15709_TEUBPD15709	0.0035466	-0.00311984	0.00851991	-0.0181094	-0.00112611	-0.00012093	-0.00456647	1
TEUBPD15712_TEUBPD15712	TEUBPD15712_TEUBPD15712	0.00359311	-0.000700783	0.00620712	-0.0197699	7.21712e-05	0.000288721	-0.00533871	2
TEUBPD15729_TEUBPD15729	TEUBPD15729_TEUBPD15729	0.00407044	-0.00326279	0.00407994	-0.0187815	-0.000874856	-0.000308372	-0.0041547	1
TEUBPD15730_TEUBPD15730	TEUBPD15730_TEUBPD15730	0.00377799	-0.0022532	0.00376076	-0.0222185	-0.000696913	-0.00133866	-0.00580552	1
TEUBPD15732_TEUBPD15732	TEUBPD15732_TEUBPD15732	0.00340414	-0.00115574	0.00539331	-0.0180399	-0.000185372	0.000567791	-0.00559778	1
TEUBPD15736_TEUBPD15736	TEUBPD15736_TEUBPD15736	0.00310885	-0.00176638	0.00537195	-0.0199045	-0.000417943	-0.000806744	-0.00400428	1
TEUBPD15737_TEUBPD15737	TEUBPD15737_TEUBPD15737	0.00383409	-0.0012265	0.00655451	-0.0184727	-0.000697813	0.000433721	-0.00542216	1
TEUBPD15738_TEUBPD15738	TEUBPD15738_TEUBPD15738	0.00293662	-0.00181632	0.00417965	-0.0190769	-0.000862678	-0.000419186	-0.0041047	1
TEUBPD15753_TEUBPD15753	TEUBPD15753_TEUBPD15753	0.00410157	-0.00148701	0.00532558	-0.0204339	-0.000640048	-0.000174244	-0.00437932	1
TEUBPD15755_TEUBPD15755	TEUBPD15755_TEUBPD15755	0.00284359	-0.00319125	0.00456163	-0.0206549	-0.000981708	-0.000294651	-0.00522809	1
TEUBPD15759_TEUBPD15759	TEUBPD15759_TEUBPD15759	0.00361656	-0.00153779	0.00475102	-0.0198168	-0.000609401	-0.00066657	-0.00554522	1
TEUBPD15760_TEUBPD15760	TEUBPD15760_TEUBPD15760	0.00320497	-0.0023049	0.00714811	-0.0202517	-0.000756469	-0.000456628	-0.00412216	1
TEUBPD15778_TEUBPD15778	TEUBPD15778_TEUBPD15778	0.00410676	0.000366906	0.00691497	-0.0183441	-0.000325623	0.00174041	-0.00358822	1
TEUBPD15780_TEUBPD15780	TEUBPD15780_TEUBPD15780	0.00303888	-0.00133316	0.00470189	-0.0211059	-0.000749905	-0.000537209	-0.00457982	1
TEUBPD15781_TEUBPD15781	TEUBPD15781_TEUBPD15781	0.00324712	-0.00196906	0.00444942	-0.0193965	-0.000686567	-0.000437267	-0.00533188	1
TEUBPD15782_TEUBPD15782	TEUBPD15782_TEUBPD15782	0.00344124	-0.00242709	0.00853023	-0.017501	-0.00066999	-0.00032	-0.00612619	1
TEUBPD15784_TEUBPD15784	TEUBPD15784_TEUBPD15784	0.00387476	-0.00145242	0.00604041	-0.0189514	-0.00031497	-0.000916279	-0.00438526	1
TEUBPD15787_TEUBPD15787	TEUBPD15787_TEUBPD15787	0.00334839	-0.00201057	0.00524549	-0.0232619	-0.00083838	-0.00120651	-0.00474646	1
TEUBPD15801_TEUBPD15801	TEUBPD15801_TEUBPD15801	0.0033524	-0.00160561	0.00712122	-0.017193	-0.000523924	-0.00094314	-0.00567109	1
TEUBPD15805_TEUBPD15805	TEUBPD15805_TEUBPD15805	0.00395632	-0.00285555	0.00563706	-0.0206252	-0.00051917	-0.000481512	-0.00548699	1
TEUBPD15806_TEUBPD15806	TEUBPD15806_TEUBPD15806	0.00438801	-0.000606136	0.00634666	-0.016714	1.32932e-05	0.000375349	-0.00474415	2
TEUBPD15807_TEUBPD15807	TEUBPD15807_TEUBPD15807	0.00358178	-0.00292552	0.00761105	-0.019279	-0.000491366	-5.55233e-05	-0.00342166	1
TEUBPD15811_TEUBPD15811	TEUBPD15811_TEUBPD15811	0.00395235	-0.00140574	0.00531017	-0.0185573	-0.000568875	-5.48837e-05	-0.00448666	1
TEUBPD15812_TEUBPD15812	TEUBPD15812_TEUBPD15812	0.00376866	-0.000173629	0.00535015	-0.0206535	-0.000637861	0.00095064	-0.00484201	1
TEUBPD15813_TEUBPD15813	TEUBPD15813_TEUBPD15813	0.00464799	0.00012252	0.0057186	-0.0170664	-0.000854894	8.73256e-05	-0.00380297	1
TEUBPD15816_TEUBPD15816	TEUBPD15816_TEUBPD15816	0.00434677	-0.00182683	0.00415814	-0.0177311	-0.00087851	-0.00040407	-0.00502957	1
TEUBPD15830_TEUBPD15830	TEUBPD15830_TEUBPD15830	0.00407746	-0.00280653	0.00597398	-0.0193598	-0.00110616	-0.000420233	-0.00472273	1
TEUBPD15831_TEUBPD15831	TEUBPD15831_TEUBPD15831	0.00407454	-0.00155039	0.00748067	-0.0187479	-0.000348143	0.00134971	-0.00550692	1
TEUBPD15834_TEUBPD15834	TEUBPD15834_TEUBPD15834	0.00331613	-0.00113544	0.00644477	-0.0211371	-0.000670669	-0.00113721	-0.00505157	1
TEUBPD15836_TEUBPD15836	TEUBPD15836_TEUBPD15836	0.00402415	-0.0033314	0.00430058	-0.0211042	-0.000441223	-0.00156901	-0.00475387	1
TEUBPD15850_TEUBPD15850	TEUBPD15850_TEUBPD15850	0.00389202	-0.00247121	0.00560233	-0.0185941	-0.000583927	0.000701977	-0.00544506	1
TEUBPD15851_TEUBPD15851	TEUBPD15851_TEUBPD15851	0.00430017	-0.000745039	0.00746177	-0.0226542	-0.000558263	-0.000790349	-0.00462825	1
TEUBPD15853_TEUBPD15853	TEUBPD15853_TEUBPD15853	0.00306809	-0.000966775	0.00610712	-0.020401	-0.000681883	-0.00160657	-0.00457792	1
TEUBPD15854_TEUBPD15854	TEUBPD15854_TEUBPD15854	0.00384699	-0.00164961	0.00685523	-0.0176598	-0.000965046	0.000519535	-0.00516013	1
TEUBPD15859_TEUBPD15859	TEUBPD15859_TEUBPD15859	0.00290623	-0.000833225	0.00737602	-0.0192017	-0.00062967	-5.07558e-05	-0.00548361	1
TEUBPD15866_TEUBPD15866	TEUBPD15866_TEUBPD15866	0.00455305	-0.00202278	0.0053173	-0.0188374	-0.000208704	0.000485698	-0.00327924	2
TEUBPD15877_TEUBPD15877	TEUBPD15877_TEUBPD15877	0.00284904	-0.00207291	0.00550145	-0.0185038	-0.000743845	-0.000432791	-0.00417908	1
TEUBPD15879_TEUBPD15879	TEUBPD15879_TEUBPD15879	0.00377942	-0.00190679	0.00179026	-0.0188864	-0.000609379	-0.000549128	-0.00468723	1
TEUBPD15906_TEUBPD15906	TEUBPD15906_TEUBPD15906	0.00373165	-0.00159576	0.00625116	-0.0204776	-0.00072659	-0.000417907	-0.00579292	1
TEUBPD15909_TEUBPD15909	TEUBPD15909_TEUBPD15909	0.00328078	-0.00134164	0.00624913	-0.0164339	-0.000440479	-0.000415523	-0.00555	1
TEUBPD15910_TEUBPD15910	TEUBPD15910_TEUBPD15910	0.00301064	-0.00235718	0.00493765	-0.016514	-0.000891008	-0.00112547	-0.00506623	1
TEUBPD15911_TEUBPD15911	TEUBPD15911_TEUBPD15911	0.003718	-0.00196612	0.0060064	-0.0175024	-0.000808628	0.000372907	-0.00412949	1
TEUBPD15913_TEUBPD15913	TEUBPD15913_TEUBPD15913	0.00370968	-0.00304138	0.00511541	-0.0174007	-0.000508631	-0.000966686	-0.00446384	1
TEUBPD15914_TEUBPD15914	TEUBPD15914_TEUBPD15914	0.0029133	-0.00158336	0.00534099	-0.0184948	-0.000242662	-0.000949012	-0.00575272	1
TEUBPD15918_TEUBPD15918	TEUBPD15918_TEUBPD15918	0.0035177	-0.00311181	0.00550102	-0.0229759	-0.00071193	-0.000183256	-0.00467834	1
TEUBPD15930_TEUBPD15930	TEUBPD15930_TEUBPD15930	0.00368082	-0.00213851	0.00578503	-0.0220381	-0.000814463	-0.000536628	-0.00546631	1
TEUBPD15931_TEUBPD15931	TEUBPD15931_TEUBPD15931	0.00379019	-0.00146606	0.0072266	-0.0141591	-0.000613683	0.00101291	-0.00456878	1
TEUBPD15934_TEUBPD15934	TEUBPD15934_TEUBPD15934	0.00405663	-0.00119915	0.00673765	-0.0165752	-0.000458935	0.000106337	-0.00478863	1
TEUBPD15935_TEUBPD15935	TEUBPD15935_TEUBPD15935	0.0038466	-0.000745235	0.00429695	-0.0191804	-0.000255499	-0.000486337	-0.00454086	1
TEUBPD16054_TEUBPD16054	TEUBPD16054_TEUBPD16054	0.00328208	-0.000481658	0.00710945	-0.0198542	0.000171674	-0.000330465	-0.00491755	2
TEUBPD16072_TEUBPD16072	TEUBPD16072_TEUBPD16072	0.00408374	-0.00140215	0.00727282	-0.0195892	-4.68716e-05	0.000471337	-0.00514012	2
TEUBPD16117_TEUBPD16117	TEUBPD16117_TEUBPD16117	0.00410135	-0.00179341	0.00746337	-0.0201664	-0.000242235	0.00114215	-0.00385288	2
TEUBPD16118_TEUBPD16118	TEUBPD16118_TEUBPD16118	0.00316909	-0.00312898	0.00436555	-0.020529	-6.45927e-05	-4.04651e-05	-0.00519522	2
TEUBPD16242_TEUBPD16242	TEUBPD16242_TEUBPD16242	0.00392446	-0.00042389	0.00645872	-0.0166	-0.000162827	3.36047e-05	-0.00445297	2
TEUBPD16315_TEUBPD16315	TEUBPD16315_TEUBPD16315	0.00416465	-0.000856397	0.00713401	-0.0185587	-6.387e-05	0.000364767	-0.00294572	2
TEUBPD16389_TEUBPD16389	TEUBPD16389_TEUBPD16389	0.00370227	-0.001425	0.00548939	-0.0187133	-2.33027e-05	0.000661395	-0.00275997	2
TEUBPD16399_TEUBPD16399	TEUBPD16399_TEUBPD16399	0.00414756	-0.00160457	0.00612747	-0.0214559	-0.000191201	8.18023e-05	-0.00510115	2
TEUBPD16403_TEUBPD16403	TEUBPD16403_TEUBPD16403	0.00325915	-0.00202023	0.00552616	-0.0208507	-0.000738536	-0.000295581	-0.00706614	1
TEUBPD16409_TEUBPD16409	TEUBPD16409_TEUBPD16409	0.00355667	-0.00128786	0.00550131	-0.0197507	0.000146891	9.4186e-05	-0.0047313	2
TEUBPD16431_TEUBPD16431	TEUBPD16431_TEUBPD16431	0.0036823	-0.00194595	0.00484404	-0.0190014	-0.000397829	0.000320988	-0.00582932	2
TEUBPD16433_TEUBPD16433	TEUBPD16433_TEUBPD16433	0.00510122	-0.00032748	0.00700916	-0.0196948	1.16165e-05	0.00164047	-0.00419185	2
TEUBPD16450_TEUBPD16450	TEUBPD16450_TEUBPD16450	0.00529629	-0.00130418	0.00580799	-0.0185776	0.000248894	0.00161238	-0.00572957	2
TEUBPD16455_TEUBPD16455	TEUBPD16455_TEUBPD16455	0.00488134	-0.00152069	0.00755262	-0.018322	5.50872e-06	0.00121895	-0.00320074	2
TEUBPD16472_TEUBPD16472	TEUBPD16472_TEUBPD16472	0.00515	0.000320953	0.00785044	-0.0161521	0.000267528	0.000774709	-0.00390502	2
TEUBPD16477_TEUBPD16477	TEUBPD16477_TEUBPD16477	0.00379207	-0.000329504	0.0063266	-0.0182483	0.000367708	-0.00109494	-0.00478517	2
TEUBPD16483_TEUBPD16483	TEUBPD16483_TEUBPD16483	0.00499316	-0.00135522	0.00607936	-0.0185584	-4.51506e-05	0.000435988	-0.00424712	2
TEUBPD16485_TEUBPD16485	TEUBPD16485_TEUBPD16485	0.00359577	-0.000227023	0.00706366	-0.016922	-9.03455e-05	1.21512e-05	-0.00394547	2
TEUBPD16499_TEUBPD16499	TEUBPD16499_TEUBPD16499	0.00429865	-0.00018799	0.00358096	-0.0179899	-0.000274228	0.000641337	-0.00443064	1
TEUBPD16503_TEUBPD16503	TEUBPD16503_TEUBPD16503	0.00477594	-0.000659595	0.0078218	-0.0163451	0.000391708	0.00113483	-0.0039383	2
TEUBPD16510_TEUBPD16510	TEUBPD16510_TEUBPD16510	0.0039949	-0.00128943	0.00646192	-0.0170678	-6.46149e-05	-0.000163256	-0.00482776	2
TEUBPD16513_TEUBPD16513	TEUBPD16513_TEUBPD16513	0.00403993	-0.00170718	0.00638619	-0.0205563	0.000211407	0.000552442	-0.00430758	2
TEUBPD16537_TEUBPD16537	TEUBPD16537_TEUBPD16537	0.00409381	-0.00123349	0.00559506	-0.0183287	-0.000193658	0.000514884	-0.00450206	2
TEUBPD16542_TEUBPD16542	TEUBPD16542_TEUBPD16542	0.00460972	-0.00214928	0.00596337	-0.0201056	0.000198751	0.000709593	-0.00280346	2
TEUBPD16599_TEUBPD16599	TEUBPD16599_TEUBPD16599	0.00344398	-0.00118923	0.00499985	-0.0210021	-0.0002213	0.000248256	-0.00580074	2
TEUBPD16685_TEUBPD16685	TEUBPD16685_TEUBPD16685	0.00420218	-0.000856789	0.00643779	-0.0163231	0.000266079	0.000162733	-0.00451244	2
TEUBPD16692_TEUBPD16692	TEUBPD16692_TEUBPD16692	0.0030541	-0.00267918	0.00470581	-0.0197497	-0.000251277	-0.000474942	-0.00449563	2
TEUBPD16706_TEUBPD16706	TEUBPD16706_TEUBPD16706	0.00506286	-0.000536423	0.00588837	-0.0172874	-0.000237103	0.000849709	-0.00452372	2
TEUBPD16761_TEUBPD16761	TEUBPD16761_TEUBPD16761	0.00404141	-0.00229752	0.00462471	-0.022129	-2.70491e-05	-0.0009	-0.0039818	2
TEUBPD16794_TEUBPD16794	TEUBPD16794_TEUBPD16794	0.00381395	-0.0015906	0.00660262	-0.0164881	0.000326051	-0.000679302	-0.00441606	2
TEUBPD16801_TEUBPD16801	TEUBPD16801_TEUBPD16801	0.0043949	-0.000768799	0.00669128	-0.0201371	-0.000307746	-0.000175756	-0.00452858	2
TEUBPD16859_TEUBPD16859	TEUBPD16859_TEUBPD16859	0.00344621	-0.0024938	0.00688721	-0.0175192	-0.000255052	-0.000250814	-0.00494259	2
TEUBPD16914_TEUBPD16914	TEUBPD16914_TEUBPD16914	0.00307092	-0.00225098	0.00513474	-0.0210038	-0.000722773	-0.000453547	-0.00610264	2
TEUBPD17141_TEUBPD17141	TEUBPD17141_TEUBPD17141	0.00481046	-0.00102187	0.00568387	-0.0166108	-0.000455468	0.000776279	-0.00347142	1
TEUBPD17230_TEUBPD17230	TEUBPD17230_TEUBPD17230	0.00263636	-0.00218975	0.00499753	-0.0200248	-0.000820555	-0.000897791	-0.00611153	1
TEUBPD17295_TEUBPD17295	TEUBPD17295_TEUBPD17295	0.00356539	-0.00333668	0.00556962	-0.0189951	2.82916e-05	0.000820174	-0.00467496	2
TEUBPD17342_TEUBPD17342	TEUBPD17342_TEUBPD17342	0.00392411	-0.00240144	0.00675669	-0.0188021	5.8336e-05	-0.000833198	-0.00398262	2
TEUBPD17382_TEUBPD17382	TEUBPD17382_TEUBPD17382	0.00300288	-0.00151534	0.00649113	-0.0189909	-0.000518342	0.000178488	-0.00672059	2
TEUBPD17566_TEUBPD17566	TEUBPD17566_TEUBPD17566	0.00362807	-0.000201697	0.00570887	-0.0190937	-0.000133873	-4.34302e-05	-0.0046986	2
TEUBPD17701_TEUBPD17701	TEUBPD17701_TEUBPD17701	0.00453217	-0.00137148	0.0072532	-0.0201168	-9.93566e-05	0.000795058	-0.00475585	2
TEUBPD17708_TEUBPD17708	TEUBPD17708_TEUBPD17708	0.00315214	-0.00203009	0.00452471	-0.020549	-0.000377094	-0.000646047	-0.0059285	2
TEUBPD17721_TEUBPD17721	TEUBPD17721_TEUBPD17721	0.00347825	-0.00291958	0.00579564	-0.0196091	-0.000334288	-0.000348081	-0.00446318	2
TEUBPD17915_TEUBPD17915	TEUBPD17915_TEUBPD17915	0.00336739	-0.00145601	0.00651017	-0.019536	-2.98922e-05	0.000991977	-0.00434967	2
TEUBPD17933_TEUBPD17933	TEUBPD17933_TEUBPD17933	0.00481988	-0.000996084	0.00482762	-0.0182112	-0.000253832	0.000523895	-0.00476054	2
TEUBPD18018_TEUBPD18018	TEUBPD18018_TEUBPD18018	0.0042932	0.00027735	0.00611497	-0.0191955	3.19113e-05	0.000749884	-0.00390148	2
TEUBPD18037_TEUBPD18037	TEUBPD18037_TEUBPD18037	0.00325222	-0.00162631	0.00750872	-0.0188308	8.30618e-05	-0.000216744	-0.00493748	2
TEUBPD18073_TEUBPD18073	TEUBPD18073_TEUBPD18073	0.00296238	-0.00120411	0.00388648	-0.0192818	-0.000828152	-0.000458779	-0.00501458	1
TEUBPD18107_TEUBPD18107	TEUBPD18107_TEUBPD18107	0.00379582	-0.00203159	0.00517108	-0.0188283	4.29952e-05	0.000509012	-0.00490214	2
TEUBPD18113_TEUBPD18113	TEUBPD18113_TEUBPD18113	0.00422947	-0.000275196	0.00639564	-0.0159007	0.000185322	6.48837e-05	-0.0052556	2
TEUBPD18136_TEUBPD18136	TEUBPD18136_TEUBPD18136	0.00435296	-0.00148336	0.00493517	-0.0199273	-0.000432269	0.000977791	-0.0048911	1
TEUBPD18145_TEUBPD18145	TEUBPD18145_TEUBPD18145	0.00469281	-0.000761423	0.00530233	-0.0177654	0.000372548	0.000257733	-0.00335	2
TEUBPD18324_TEUBPD18324	TEUBPD18324_TEUBPD18324	0.00434695	-0.000759334	0.00573401	-0.0197	0.000129927	0.000522733	-0.00444794	2
TEUBPD18767_TEUBPD18767	TEUBPD18767_TEUBPD18767	0.00445061	-0.00105796	0.00567733	-0.0205668	-0.000175908	-0.000391221	-0.00540338	2
TEUBPD18796_TEUBPD18796	TEUBPD18796_TEUBPD18796	0.00446988	-0.00227454	0.00530567	-0.0184584	-0.000133135	-0.00044093	-0.0047654	2
TEUBPD18802_TEUBPD18802	TEUBPD18802_TEUBPD18802	0.00381718	-0.00150894	0.00523765	-0.0210979	-0.00013181	-0.00100192	-0.00433682	2
TEUBPD18803_TEUBPD18803	TEUBPD18803_TEUBPD18803	0.00425697	-0.00108877	0.00742253	-0.0210545	0.000161122	0.000276047	-0.00306639	2
TEUBPD18872_TEUBPD18872	TEUBPD18872_TEUBPD18872	0.00446661	0.00038205	0.00593517	-0.0163941	-0.000367518	0.00103285	-0.00502446	2
TEUBPD18900_TEUBPD18900	TEUBPD18900_TEUBPD18900	0.00315514	-0.0018406	0.00437965	-0.0219598	-7.1645e-05	0.000164477	-0.00521392	2
TEUBPD18931_TEUBPD18931	TEUBPD18931_TEUBPD18931	0.00408204	-0.000606332	0.00587267	-0.0198157	-0.00032496	-0.000431337	-0.00468806	2
TEUBPD18957_TEUBPD18957	TEUBPD18957_TEUBPD18957	0.00450139	-0.00203211	0.00729404	-0.0185486	-0.000208536	0.00123919	-0.00447282	2
TEUBPD18972_TEUBPD18972	TEUBPD18972_TEUBPD18972	0.00443287	-0.00222905	0.0065343	-0.0210462	-1.97433e-05	0.000820581	-0.00287586	2
TEUBPD19030_TEUBPD19030	TEUBPD19030_TEUBPD19030	0.00457742	-0.00148375	0.00616366	-0.0179906	-1.90174e-05	0.00014	-0.00548048	2
TEUBPD19031_TEUBPD19031	TEUBPD19031_TEUBPD19031	0.0041833	-0.00207676	0.00575073	-0.0175895	-0.000114653	-0.000246512	-0.00370997	2
TEUBPD19053_TEUBPD19053	TEUBPD19053_TEUBPD19053	0.00359826	-0.00165875	0.00552849	-0.0181661	-0.000829851	-0.000502326	-0.00656993	1
TEUBPD19107_TEUBPD19107	TEUBPD19107_TEUBPD19107	0.00313723	-0.00116815	0.00505145	-0.0207706	-0.000747918	-0.00023564	-0.00590404	1
TEUBPD19122_TEUBPD19122	TEUBPD19122_TEUBPD19122	0.00361378	-0.0019111	0.0043016	-0.0201266	-0.000639566	-0.000270291	-0.00634028	1
TEUBPD19138_TEUBPD19138	TEUBPD19138_TEUBPD19138	0.00366813	-0.00245379	0.00702485	-0.0205213	-0.000701734	-0.000338488	-0.00478427	1
TEUBPD19259_TEUBPD19259	TEUBPD19259_TEUBPD19259	0.00345427	-0.00212232	0.00640407	-0.0226063	-0.000356964	0.000441221	-0.00559868	2
TEUBPD19315_TEUBPD19315	TEUBPD19315_TEUBPD19315	0.00328548	-0.00154563	0.00604404	-0.0186787	-0.000405693	-0.000912907	-0.00472471	2
TEUBPD19334_TEUBPD19334	TEUBPD19334_TEUBPD19334	0.00478152	-0.00184328	0.00563561	-0.021108	6.74105e-05	0.000254709	-0.00471293	2
TEUBPD19385_TEUBPD19385	TEUBPD19385_TEUBPD19385	0.00441569	-0.000536488	0.00465625	-0.0137507	-0.000200872	0.000895349	-0.00405544	2
TEUBPD19446_TEUBPD19446	TEUBPD19446_TEUBPD19446	0.00462398	-0.000805026	0.00683096	-0.0189115	-0.00024588	0.000154128	-0.00445404	2
TEUBPD19536_TEUBPD19536	TEUBPD19536_TEUBPD19536	0.00392323	-0.0024171	0.00671076	-0.019072	-0.000304989	0.000934826	-0.00496928	2
TEUBPD19710_TEUBPD19710	TEUBPD19710_TEUBPD19710	0.00288823	-0.00144099	0.0042157	-0.0183206	-0.000129179	-0.000906512	-0.00582002	2
TEUBPD19788_TEUBPD19788	TEUBPD19788_TEUBPD19788	0.00394612	-0.00205992	0.00645654	-0.0211108	-0.000266897	-0.000143663	-0.0040014	2
TEUBPD19935_TEUBPD19935	TEUBPD19935_TEUBPD19935	0.00380235	-0.0011252	0.00581817	-0.0195619	-0.000395287	0.000285698	-0.00615873	1
TEUBPD19973_TEUBPD19973	TEUBPD19973_TEUBPD19973	0.00388614	-0.00199674	0.00636337	-0.0191269	-0.000728032	-0.000199884	-0.00530873	1
TEUBPD20045_TEUBPD20045	TEUBPD20045_TEUBPD20045	0.00268906	-0.00108662	0.00461235	-0.0168381	-0.000836105	-0.000214826	-0.00547133	1
TEUBPD20046_TEUBPD20046	TEUBPD20046_TEUBPD20046	0.00348762	-0.00306469	0.00534622	-0.0198157	-0.000591949	-0.000290988	-0.00495511	1
TEUBPD20049_TEUBPD20049	TEUBPD20049_TEUBPD20049	0.00378936	-0.00228179	0.00616773	-0.0220343	-0.000595883	-0.000159477	-0.00560346	1
TEUBPD20051_TEUBPD20051	TEUBPD20051_TEUBPD20051	0.00345824	-0.00125209	0.00816875	-0.0178164	-0.000675689	4.48837e-05	-0.0049804	1
TEUBPD20052_TEUBPD20052	TEUBPD20052_TEUBPD20052	0.00336338	-0.00101305	0.00608765	-0.0159038	-0.000390266	-0.000323721	-0.00419423	1
TEUBPD20071_TEUBPD20071	TEUBPD20071_TEUBPD20071	0.00411203	-0.000721736	0.00443779	-0.0188825	-0.000652384	0.00078343	-0.00361787	1
TEUBPD20072_TEUBPD20072	TEUBPD20072_TEUBPD20072	0.00409721	-0.00223779	0.00440044	-0.0182899	-0.000547632	-0.000204244	-0.00487224	1
TEUBPD20184_TEUBPD20184	TEUBPD20184_TEUBPD20184	0.00412498	-0.00120607	0.00664651	-0.0201836	7.3775e-05	0.00101477	-0.00479366	2
TEUBPD20522_TEUBPD20522	TEUBPD20522_TEUBPD20522	0.0041466	-0.00200385	0.00564128	-0.0166682	-0.000217899	0.00120674	-0.00406878	2
TEUBPD20575_TEUBPD20575	TEUBPD20575_TEUBPD20575	0.00426918	0.000875718	0.00714113	-0.0179696	-0.00012342	0.000148663	-0.00393699	2
TEUBPD20578_TEUBPD20578	TEUBPD20578_TEUBPD20578	0.00486221	-0.000876371	0.0073157	-0.0204171	1.36672e-05	0.00081186	-0.00460568	2
TEUBPD20663_TEUBPD20663	TEUBPD20663_TEUBPD20663	0.00356408	-0.00145326	0.00765044	-0.0186052	-0.000361429	-7.35465e-05	-0.00318245	2
TEUBPD20688_TEUBPD20688	TEUBPD20688_TEUBPD20688	0.00463104	-0.00116873	0.0066266	-0.0180381	4.07607e-06	0.000833895	-0.00456532	2
TEUBPD20744_TEUBPD20744	TEUBPD20744_TEUBPD20744	0.00416029	-0.00182696	0.00603547	-0.0181741	0.000195699	3.1686e-05	-0.00378633	2
TEUBPD20745_TEUBPD20745	TEUBPD20745_TEUBPD20745	0.00396029	-0.000568799	0.00450233	-0.0179902	0.000234149	-0.00106058	-0.00337537	2
TEUBPD20781_TEUBPD20781	TEUBPD20781_TEUBPD20781	0.00437049	8.15274e-05	0.00692544	-0.0178657	-6.11854e-05	0.000942558	-0.00414975	2
TEUBPD20879_TEUBPD20879	TEUBPD20879_TEUBPD20879	0.00305898	-0.00328427	0.00667544	-0.0192374	-0.000621651	-0.00014686	-0.00456285	2
TEUBPD20911_TEUBPD20911	TEUBPD20911_TEUBPD20911	0.00358226	-0.00171645	0.00592689	-0.0202808	-7.14739e-05	0.000211802	-0.00371087	2
TEUBPD20918_TEUBPD20918	TEUBPD20918_TEUBPD20918	0.0041422	-0.000696997	0.00521366	-0.0199741	-0.000199322	0.000643837	-0.0044799	2
TEUBPD21043_TEUBPD21043	TEUBPD21043_TEUBPD21043	0.00411181	-0.00140692	0.00618794	-0.0186262	0.000299664	-0.000201686	-0.00368731	2
TEUBPD21047_TEUBPD21047	TEUBPD21047_TEUBPD21047	0.00421796	-0.0018423	0.00682834	-0.0186944	-0.000134117	-9.73837e-05	-0.00531005	2
TEUBPD21077_TEUBPD21077	TEUBPD21077_TEUBPD21077	0.0042847	-0.00176162	0.00699549	-0.0192073	-0.000149724	0.000274302	-0.00440132	2
TEUBPD21129_TEUBPD21129	TEUBPD21129_TEUBPD21129	0.00366382	-0.00136684	0.00804564	-0.017264	-0.000163559	-0.00032593	-0.00407249	2
TEUBPD21176_TEUBPD21176	TEUBPD21176_TEUBPD21176	0.00436765	-0.00148355	0.00663866	-0.0205531	-0.00026839	-4.94186e-06	-0.00551936	2
TEUBPD21233_TEUBPD21233	TEUBPD21233_TEUBPD21233	0.0037653	-0.00102774	0.00662878	-0.019093	-0.000141068	7.73837e-05	-0.0050715	2
TEUBPD21240_TEUBPD21240	TEUBPD21240_TEUBPD21240	0.00292855	-0.000971018	0.00553663	-0.0186888	-0.000123296	0.000214012	-0.00401532	2
TEUBPD21244_TEUBPD21244	TEUBPD21244_TEUBPD21244	0.00346722	-0.0016297	0.00669564	-0.0205738	-0.000195334	-3.86628e-05	-0.00571466	2
TEUBPD21255_TEUBPD21255	TEUBPD21255_TEUBPD21255	0.00316935	-0.00160862	0.00507384	-0.019543	-9.62694e-05	-0.000143081	-0.00443064	2
TEUBPD21273_TEUBPD21273	TEUBPD21273_TEUBPD21273	0.00429917	-0.00146253	0.00680087	-0.017492	0.000217106	0.0017757	-0.00479975	2
TEUBPD21274_TEUBPD21274	TEUBPD21274_TEUBPD21274	0.00365209	-0.000947454	0.00634331	-0.0193101	-0.000100181	-0.000342965	-0.00387348	2
TEUBPD21282_TEUBPD21282	TEUBPD21282_TEUBPD21282	0.00361643	-0.00223042	0.00493721	-0.0187909	-0.000471347	-0.000922384	-0.00346277	2
TEUBPD21300_TEUBPD21300	TEUBPD21300_TEUBPD21300	0.00467101	-0.00193708	0.00762573	-0.0181049	8.57401e-05	0.00028814	-0.00498328	2
TEUBPD21310_TEUBPD21310	TEUBPD21310_TEUBPD21310	0.00414281	-0.000573303	0.00719157	-0.0174836	4.25325e-05	-0.000378663	-0.0039299	2
TEUBPD21336_TEUBPD21336	TEUBPD21336_TEUBPD21336	0.00411373	-0.0012861	0.00533314	-0.0215843	-8.9458e-05	0.000406802	-0.00422084	2
TEUBPD21337_TEUBPD21337	TEUBPD21337_TEUBPD21337	0.00443609	-0.00207037	0.00681512	-0.0192871	-0.000442577	0.000568488	-0.00479283	2
TEUBPD21345_TEUBPD21345	TEUBPD21345_TEUBPD21345	0.0048626	-0.000420496	0.00826831	-0.0180304	4.76957e-05	0.000915349	-0.00329967	2
TEUBPD21368_TEUBPD21368	TEUBPD21368_TEUBPD21368	0.0035044	-0.000332245	0.00539956	-0.0176318	4.06624e-05	-0.000113256	-0.00485371	2
TEUBPD21403_TEUBPD21403	TEUBPD21403_TEUBPD21403	0.0035282	-0.00171625	0.00565174	-0.016751	-0.00047335	-0.000154128	-0.00438493	2
TEUBPD21407_TEUBPD21407	TEUBPD21407_TEUBPD21407	0.00363173	-0.00185307	0.00691017	-0.0168287	-0.00030259	0.000330814	-0.00331911	2
TEUBPD21409_TEUBPD21409	TEUBPD21409_TEUBPD21409	0.00410196	-0.000751762	0.00629578	-0.0157699	7.23296e-06	0.000567674	-0.00377941	2
TEUBPD21418_TEUBPD21418	TEUBPD21418_TEUBPD21418	0.005099	-0.00121436	0.00866235	-0.0197157	1.97211e-05	0.000813256	-0.00290733	2
TEUBPD21421_TEUBPD21421	TEUBPD21421_TEUBPD21421	0.00483221	-0.000646736	0.00788532	-0.0221913	0.000235322	0.00120343	-0.00191705	2
TEUBPD21425_TEUBPD21425	TEUBPD21425_TEUBPD21425	0.00386447	-0.00143792	0.00683924	-0.019807	-4.05895e-05	0.00114209	-0.00419506	2
TEUBPD21433_TEUBPD21433	TEUBPD21433_TEUBPD21433	0.00392629	-0.00166619	0.00519448	-0.0193168	7.52932e-05	-0.000816337	-0.00474786	2
TEUBPD21436_TEUBPD21436	TEUBPD21436_TEUBPD21436	0.00421774	-0.00119902	0.00746395	-0.0177647	0.000315398	0.000279884	-0.0039327	2
TEUBPD21438_TEUBPD21438	TEUBPD21438_TEUBPD21438	0.00470715	0.000524935	0.00638794	-0.0211441	0.000118352	0.000667151	-0.0053514	2
TEUBPD21439_TEUBPD21439	TEUBPD21439_TEUBPD21439	0.00448888	-0.00164054	0.00698125	-0.0226133	-0.000288716	-0.000248605	-0.00599539	2
TEUBPD21454_TEUBPD21454	TEUBPD21454_TEUBPD21454	0.00435314	-0.00184987	0.0062593	-0.0205902	2.60761e-05	-0.000480988	-0.00400173	2
TEUBPD21486_TEUBPD21486	TEUBPD21486_TEUBPD21486	0.00450636	-0.000423172	0.00572398	-0.0178727	-2.85927e-05	0.000739128	-0.00373526	2
TEUBPD21493_TEUBPD21493	TEUBPD21493_TEUBPD21493	0.00413666	-0.000623825	0.00628619	-0.0223892	9.82631e-05	0.00104767	-0.00399168	2
TEUBPD21494_TEUBPD21494	TEUBPD21494_TEUBPD21494	0.00412607	-0.00201619	0.00640538	-0.0193983	-0.000104846	0.000393779	-0.00364588	2
TEUBPD21510_TEUBPD21510	TEUBPD21510_TEUBPD21510	0.00461181	-0.00142226	0.00719608	-0.0180577	-0.000176631	0.00057343	-0.00427043	2
TEUBPD21514_TEUBPD21514	TEUBPD21514_TEUBPD21514	0.00363544	-0.00181234	0.00805116	-0.016486	-0.000331407	-0.000302209	-0.00578616	2
TEUBPD21522_TEUBPD21522	TEUBPD21522_TEUBPD21522	0.00456003	-0.00171325	0.0056734	-0.0185133	-0.000162875	-0.000570523	-0.00487092	2
TEUBPD21530_TEUBPD21530	TEUBPD21530_TEUBPD21530	0.00400427	-0.0016829	0.00581788	-0.0195014	4.34929e-05	-0.000191047	-0.00349679	2
TEUBPD21532_TEUBPD21532	TEUBPD21532_TEUBPD21532	0.00426347	-0.00086671	0.00819084	-0.019215	-0.000177217	0.000673547	-0.00477801	2
TEUBPD21536_TEUBPD21536	TEUBPD21536_TEUBPD21536	0.00335144	-0.00154889	0.00425538	-0.0170409	-0.000669331	-0.000452733	-0.00304868	2
TEUBPD21549_TEUBPD21549	TEUBPD21549_TEUBPD21549	0.00477799	-0.00146567	0.00509157	-0.0206374	-0.000191693	-0.000147733	-0.00456598	2
TEUBPD21551_TEUBPD21551	TEUBPD21551_TEUBPD21551	0.00372463	-0.00240711	0.00570567	-0.0191517	-7.49984e-05	-0.000147616	-0.00507619	2
TEUBPD21554_TEUBPD21554	TEUBPD21554_TEUBPD21554	0.00474752	-0.00219523	0.00683677	-0.0229678	-0.00045638	0.000803721	-0.00437924	1
TEUBPD21563_TEUBPD21563	TEUBPD21563_TEUBPD21563	0.00493557	0.000130222	0.00685189	-0.0177465	-1.97528e-05	0.000200872	-0.00387677	2
TEUBPD21566_TEUBPD21566	TEUBPD21566_TEUBPD21566	0.00446395	-0.00074282	0.00719564	-0.0166552	3.56926e-05	-0.000348837	-0.00495074	2
TEUBPD21571_TEUBPD21571	TEUBPD21571_TEUBPD21571	0.00546513	-0.00081795	0.00738081	-0.0168661	-2.07956e-05	0.00111192	-0.00303987	2
TEUBPD21579_TEUBPD21579	TEUBPD21579_TEUBPD21579	0.00399159	-0.00155529	0.00665654	-0.0188486	0.000222092	-8.42442e-05	-0.00393394	2
TEUBPD21590_TEUBPD21590	TEUBPD21590_TEUBPD21590	0.00390623	-0.00197892	0.00579782	-0.018158	-0.000590136	-0.000237733	-0.00466145	1
TEUBPD21591_TEUBPD21591	TEUBPD21591_TEUBPD21591	0.00396255	-0.00122885	0.00561439	-0.0229469	-0.000818079	-0.000241977	-0.00497554	1
TEUBPD21596_TEUBPD21596	TEUBPD21596_TEUBPD21596	0.00365196	-0.00206723	0.00607384	-0.0223542	-0.000494279	0.000439186	-0.00446582	1
TEUBPD21605_TEUBPD21605	TEUBPD21605_TEUBPD21605	0.0045874	-0.00210215	0.00476352	-0.0193311	-0.000373388	-1.22674e-05	-0.00575601	2
TEUBPD21610_TEUBPD21610	TEUBPD21610_TEUBPD21610	0.00504917	-0.00133995	0.00515102	-0.0196717	-9.59651e-05	0.00121901	-0.0034388	2
TEUBPD21615_TEUBPD21615	TEUBPD21615_TEUBPD21615	0.00425602	-0.000448107	0.00689782	-0.0149703	-0.000106834	0.00124913	-0.00487751	2
TEUBPD21627_TEUBPD21627	TEUBPD21627_TEUBPD21627	0.00417742	-0.00102121	0.00650625	-0.0171374	-0.000284574	0.0002075	-0.00507059	1
TEUBPD21636_TEUBPD21636	TEUBPD21636_TEUBPD21636	0.00383705	-0.00208492	0.00569593	-0.0179741	-0.00065233	0.000601512	-0.00321021	1
TEUBPD21645_TEUBPD21645	TEUBPD21645_TEUBPD21645	0.00489207	-0.000383747	0.00676962	-0.0198601	6.38669e-06	0.000355814	-0.00418361	2
TEUBPD21646_TEUBPD21646	TEUBPD21646_TEUBPD21646	0.00493618	-0.0013592	0.00558983	-0.0202318	-0.000172973	0.000171279	-0.00332224	2
TEUBPD21664_TEUBPD21664	TEUBPD21664_TEUBPD21664	0.00604071	-0.00122167	0.00817573	-0.021899	-2.54041e-05	0.00148645	-0.00504357	2
TEUBPD21675_TEUBPD21675	TEUBPD21675_TEUBPD21675	0.00355139	-0.000859138	0.00546977	-0.0183297	-0.000813087	0.000248721	-0.00528855	1
TEUBPD21763_TEUBPD21763	TEUBPD21763_TEUBPD21763	0.00399878	-0.00044765	0.00612064	-0.0184283	-8.63487e-05	0.000566512	-0.00455544	2
TEUBPD21768_TEUBPD21768	TEUBPD21768_TEUBPD21768	0.00403021	-0.00127337	0.00540567	-0.0201357	0.000154647	0.000392035	-0.00563229	2
TEUBPD21772_TEUBPD21772	TEUBPD21772_TEUBPD21772	0.00410118	-0.00226364	0.00573648	-0.0204948	-0.000264913	0.00033	-0.00464885	2
TEUBPD21778_TEUBPD21778	TEUBPD21778_TEUBPD21778	0.00345009	-0.00253257	0.00531613	-0.0193916	-0.000394089	-0.00106547	-0.00534036	2
TEUBPD21792_TEUBPD21792	TEUBPD21792_TEUBPD21792	0.00440615	6.55352e-05	0.00629084	-0.0207587	0.000236206	0.000343023	-0.00402512	2
TEUBPD21793_TEUBPD21793	TEUBPD21793_TEUBPD21793	0.00463797	-0.000515927	0.00504913	-0.0171804	-4.32203e-05	0.00105651	-0.00417628	2
TEUBPD21795_TEUBPD21795	TEUBPD21795_TEUBPD21795	0.00418784	-0.000570627	0.0058952	-0.0194888	-0.000291366	0.00180756	-0.00320486	2
TEUBPD21817_TEUBPD21817	TEUBPD21817_TEUBPD21817	0.00342384	-0.000944191	0.00811555	-0.0181269	-0.000251448	-0.0001125	-0.00432496	2
TEUBPD21835_TEUBPD21835	TEUBPD21835_TEUBPD21835	0.00330323	-0.00091782	0.00664041	-0.0190552	-2.77179e-05	-0.000115988	-0.00345478	2
TEUBPD21845_TEUBPD21845	TEUBPD21845_TEUBPD21845	0.00416835	-0.00197226	0.00793241	-0.0161315	-0.000160967	0.00112779	-0.0042304	2
TEUBPD21850_TEUBPD21850	TEUBPD21850_TEUBPD21850	0.00471774	-0.00166292	0.00892355	-0.0215476	-0.000129005	0.000177384	-0.00348245	2
TEUBPD21871_TEUBPD21871	TEUBPD21871_TEUBPD21871	0.00448252	-0.00140522	0.00527515	-0.0181524	-0.000144621	0.000346395	-0.00342595	2
TEUBPD21872_TEUBPD21872	TEUBPD21872_TEUBPD21872	0.00288226	-0.00198264	0.00437863	-0.0153178	-0.00055419	-0.00176936	-0.00531021	2
TEUBPD21875_TEUBPD21875	TEUBPD21875_TEUBPD21875	0.00384102	-0.00117265	0.00550392	-0.0188874	-2.3794e-05	-0.00118064	-0.00369415	2
TEUBPD21881_TEUBPD21881	TEUBPD21881_TEUBPD21881	0.00401125	-0.00122454	0.00539448	-0.0217143	0.000105097	-0.000518953	-0.0040874	2
TEUBPD21915_TEUBPD21915	TEUBPD21915_TEUBPD21915	0.00369355	-0.00286443	0.00614142	-0.0194573	-0.000651597	0.00035407	-0.00486763	1
TEUBPD21919_TEUBPD21919	TEUBPD21919_TEUBPD21919	0.00403444	-0.00254517	0.00589884	-0.0179958	-0.000609582	-0.000177093	-0.00413155	1
TEUBPD21920_TEUBPD21920	TEUBPD21920_TEUBPD21920	0.00406905	-0.00111403	0.00753285	-0.019178	-0.000168513	0.000945872	-0.00461614	2
TEUBPD21922_TEUBPD21922	TEUBPD21922_TEUBPD21922	0.00385253	-0.00227317	0.00698837	-0.0203601	-0.000422704	-0.000779651	-0.00384679	1
TEUBPD21926_TEUBPD21926	TEUBPD21926_TEUBPD21926	0.00440026	-0.00119151	0.00660044	-0.0203098	-0.000309078	0.000733198	-0.00483056	2
TEUBPD21927_TEUBPD21927	TEUBPD21927_TEUBPD21927	0.0043939	-0.0015188	0.00555218	-0.0205636	-0.000392643	0.0004375	-0.00597932	1
TEUBPD21928_TEUBPD21928	TEUBPD21928_TEUBPD21928	0.00193518	-0.00223623	0.00548924	-0.0195738	-0.000283826	-0.00151413	-0.00635066	1
TEUBPD21935_TEUBPD21935	TEUBPD21935_TEUBPD21935	0.00486491	-0.0010609	0.00724753	-0.0186413	0.000453689	0.000429535	-0.00361087	2
TEUBPD21936_TEUBPD21936	TEUBPD21936_TEUBPD21936	0.00330148	-0.00191514	0.00495712	-0.0221769	-0.000275921	-0.000421163	-0.00419357	2
TEUBPD21943_TEUBPD21943	TEUBPD21943_TEUBPD21943	0.00401164	-0.00116319	0.00533314	-0.0171951	-0.000966273	-0.000250698	-0.00509926	1
TEUBPD21950_TEUBPD21950	TEUBPD21950_TEUBPD21950	0.00447175	-0.000926828	0.00656628	-0.0171329	7.11727e-05	0.000198256	-0.00346458	2
TEUBPD21952_TEUBPD21952	TEUBPD21952_TEUBPD21952	0.00435523	-0.00157422	0.0078266	-0.0190853	0.000178615	6.39535e-06	-0.0045182	2
TEUBPD21964_TEUBPD21964	TEUBPD21964_TEUBPD21964	0.0033456	-0.00209021	0.00759549	-0.0209636	-0.000920399	-0.00107523	-0.00566746	1
TEUBPD21972_TEUBPD21972	TEUBPD21972_TEUBPD21972	0.00374734	-0.00159648	0.00552892	-0.0155818	-0.000245892	0.000482093	-0.00532265	2
TEUBPD21977_TEUBPD21977	TEUBPD21977_TEUBPD21977	0.00342018	-0.0027295	0.00538721	-0.0180448	-0.000805566	-0.00141157	-0.00365832	1
TEUBPD22028_TEUBPD22028	TEUBPD22028_TEUBPD22028	0.00403461	-0.00255287	0.00530945	-0.0201297	1.86688e-06	0.000556105	-0.00472092	2
TEUBPD22041_TEUBPD22041	TEUBPD22041_TEUBPD22041	0.00332092	-0.00118492	0.00485669	-0.0178115	-0.000249851	-0.000392151	-0.00456384	2
TEUBPD22042_TEUBPD22042	TEUBPD22042_TEUBPD22042	0.00448836	-0.00219602	0.00668648	-0.0182899	4.04881e-05	0.00122866	-0.00500486	2
TEUBPD22051_TEUBPD22051	TEUBPD22051_TEUBPD22051	0.00398287	-0.00220503	0.00464578	-0.0204783	-0.000399886	0.000175291	-0.00529357	1
TEUBPD22063_TEUBPD22063	TEUBPD22063_TEUBPD22063	0.00332437	-0.00112409	0.00496497	-0.0185927	-0.000337214	0.000544942	-0.00477595	2
TEUBPD22077_TEUBPD22077	TEUBPD22077_TEUBPD22077	0.00258396	-0.00171423	0.00490872	-0.0200682	-0.000840235	-0.000419128	-0.005664	1
TEUBPD22078_TEUBPD22078	TEUBPD22078_TEUBPD22078	0.00338335	-0.00199896	0.00384055	-0.0217727	-0.000887937	1.73837e-05	-0.00403608	1
TEUBPD22085_TEUBPD22085	TEUBPD22085_TEUBPD22085	0.00384782	-0.00214896	0.00608227	-0.019986	-0.000186387	-7.5e-05	-0.00446499	2
TEUBPD22087_TEUBPD22087	TEUBPD22087_TEUBPD22087	0.00362616	-0.000808551	0.00450102	-0.018643	0.000245239	-0.000320407	-0.00304086	2
TEUBPD22090_TEUBPD22090	TEUBPD22090_TEUBPD22090	0.00573439	-0.000959008	0.00850741	-0.0176399	0.000160916	-0.000116628	-0.00418682	2
TEUBPD22094_TEUBPD22094	TEUBPD22094_TEUBPD22094	0.00380663	-0.00147383	0.00496453	-0.0182766	0.000134605	-3.22093e-05	-0.00551689	2
TEUBPD22098_TEUBPD22098	TEUBPD22098_TEUBPD22098	0.00451046	-0.00106305	0.00530392	-0.020958	-0.000730656	-0.00148576	-0.00647257	1
TEUBPD22116_TEUBPD22116	TEUBPD22116_TEUBPD22116	0.00382951	-0.000506397	0.00668212	-0.0158895	-2.11727e-06	0.00204948	-0.00370165	2
TEUBPD22117_TEUBPD22117	TEUBPD22117_TEUBPD22117	0.00301674	-0.00239889	0.00703721	-0.0190035	-0.00018806	-0.000605291	-0.00344456	2
TEUBPD22121_TEUBPD22121	TEUBPD22121_TEUBPD22121	0.00447058	-0.000820561	0.00650218	-0.0214524	0.000112995	-7.87209e-05	-0.00344695	2
TEUBPD22122_TEUBPD22122	TEUBPD22122_TEUBPD22122	0.00389276	-0.00118747	0.00667384	-0.0169692	-0.000119734	0.000696279	-0.00468196	2
TEUBPD22123_TEUBPD22123	TEUBPD22123_TEUBPD22123	0.00378618	-0.000831201	0.00664535	-0.018199	-1.43994e-05	0.000930349	-0.00395346	2
TEUBPD22128_TEUBPD22128	TEUBPD22128_TEUBPD22128	0.00377759	-0.00169269	0.00668663	-0.0223664	-0.000191987	0.00126808	-0.00527068	2
TEUBPD22132_TEUBPD22132	TEUBPD22132_TEUBPD22132	0.00298191	-0.00272539	0.00453779	-0.0181133	-0.00039025	-0.00110564	-0.0065514	2
TEUBPD22143_TEUBPD22143	TEUBPD22143_TEUBPD22143	0.00377903	-0.00131678	0.00611032	-0.0188556	-0.000141534	-0.00011593	-0.00417208	2
TEUBPD22145_TEUBPD22145	TEUBPD22145_TEUBPD22145	0.00483108	-0.000810901	0.00668895	-0.0193178	-0.000369566	0.000467093	-0.00604102	2
TEUBPD22150_TEUBPD22150	TEUBPD22150_TEUBPD22150	0.00303522	-0.00162983	0.00649506	-0.0182469	-0.000101452	-0.000413023	-0.00447727	2
TEUBPD22159_TEUBPD22159	TEUBPD22159_TEUBPD22159	0.00363832	-0.00114791	0.00449419	-0.0190612	-0.000248526	0.000198837	-0.00475988	2
TEUBPD22162_TEUBPD22162	TEUBPD22162_TEUBPD22162	0.00415266	-0.00165007	0.00681076	-0.0172871	5.28685e-06	0.000292674	-0.00294671	2
TEUBPD22175_TEUBPD22175	TEUBPD22175_TEUBPD22175	0.0036684	-0.00173166	0.0039343	-0.0207399	0.000246802	0.000946453	-0.0029972	2
TEUBPD22182_TEUBPD22182	TEUBPD22182_TEUBPD22182	0.00354782	-0.000636749	0.00642922	-0.0211699	0.00014633	-6.61047e-05	-0.0043472	2
TEUBPD22186_TEUBPD22186	TEUBPD22186_TEUBPD22186	0.00387188	-0.000300979	0.00674738	-0.0179622	0.000221889	0.00053657	-0.00322825	2
TEUBPD22211_TEUBPD22211	TEUBPD22211_TEUBPD22211	0.00299111	-0.00209125	0.00696294	-0.0179577	9.84247e-05	-0.000190233	-0.00504975	2
TEUBPD22213_TEUBPD22213	TEUBPD22213_TEUBPD22213	0.00390602	-0.000527676	0.00624971	-0.0178818	8.70777e-05	-0.000173198	-0.00488188	2
TEUBPD22214_TEUBPD22214	TEUBPD22214_TEUBPD22214	0.00432873	-0.00156201	0.00575233	-0.018186	-7.07163e-05	0.000565872	-0.00422949	2
TEUBPD22215_TEUBPD22215	TEUBPD22215_TEUBPD22215	0.00562642	-0.000591384	0.00760291	-0.0167077	-9.28304e-05	9.98837e-05	-0.00342043	2
TEUBPD22216_TEUBPD22216	TEUBPD22216_TEUBPD22216	0.00478156	-0.000683943	0.00610189	-0.0173993	-1.13154e-06	-0.000417791	-0.00532628	2
TEUBPD22217_TEUBPD22217	TEUBPD22217_TEUBPD22217	0.0046629	-0.00137879	0.00620712	-0.0197801	-0.000142279	0.000165872	-0.00342076	2
TEUBPD22218_TEUBPD22218	TEUBPD22218_TEUBPD22218	0.00379991	-0.00142885	0.00623823	-0.0207811	-0.000200092	0.00100872	-0.00380494	2
TEUBPD22223_TEUBPD22223	TEUBPD22223_TEUBPD22223	0.00395802	-0.00115477	0.00401468	-0.0196514	-0.000127715	0.000148023	-0.00616886	2
TEUBPD22227_TEUBPD22227	TEUBPD22227_TEUBPD22227	0.00422755	-0.000931005	0.00602892	-0.0185283	4.6523e-05	-0.000962965	-0.00280206	2
TEUBPD22240_TEUBPD22240	TEUBPD22240_TEUBPD22240	0.00571931	8.66188e-05	0.00747994	-0.017507	-0.000225956	0.00121267	-0.0040304	2
TEUBPD22242_TEUBPD22242	TEUBPD22242_TEUBPD22242	0.00354935	-0.00277781	0.00589099	-0.0196014	-0.000210504	-0.000207849	-0.00518509	2
TEUBPD22251_TEUBPD22251	TEUBPD22251_TEUBPD22251	0.00425279	-0.00174021	0.00638692	-0.020586	0.000224333	0.000817326	-0.00422586	2
TEUBPD22253_TEUBPD22253	TEUBPD22253_TEUBPD22253	0.00476129	-0.00238792	0.00508198	-0.0219371	7.62662e-05	0.000408837	-0.0047897	2
TEUBPD22256_TEUBPD22256	TEUBPD22256_TEUBPD22256	0.00418208	-0.000940601	0.00614331	-0.019865	-0.000243284	0.000689826	-0.00379069	2
TEUBPD22261_TEUBPD22261	TEUBPD22261_TEUBPD22261	0.00453051	-0.00048453	0.00807558	-0.0190028	0.000229319	0.00125564	-0.00434036	2
TEUBPD22264_TEUBPD22264	TEUBPD22264_TEUBPD22264	0.00323348	-0.00178988	0.00663677	-0.0151762	-2.62187e-05	0.000278837	-0.00439654	2
TEUBPD22269_TEUBPD22269	TEUBPD22269_TEUBPD22269	0.00433195	-0.00064047	0.00733692	-0.0214056	0.000355648	0.00120302	-0.00417801	2
TEUBPD22270_TEUBPD22270	TEUBPD22270_TEUBPD22270	0.00426709	-0.000515796	0.00641642	-0.019207	-0.00018891	0.0008775	-0.00406376	2
TEUBPD22278_TEUBPD22278	TEUBPD22278_TEUBPD22278	0.00462228	-0.0011374	0.00639142	-0.0203577	-7.50269e-05	0.00109849	-0.00475107	2
TEUBPD22299_TEUBPD22299	TEUBPD22299_TEUBPD22299	0.00420981	-0.00154001	0.00522616	-0.019928	5.57686e-05	0.00152919	-0.00490758	2
TEUBPD22308_TEUBPD22308	TEUBPD22308_TEUBPD22308	0.00486186	0.000509922	0.00624593	-0.0168329	9.39715e-05	-0.000543256	-0.00465346	2
TEUBPD22309_TEUBPD22309	TEUBPD22309_TEUBPD22309	0.00363596	-0.00165581	0.00539753	-0.0169552	-0.000403775	-0.000680523	-0.00430115	1
TEUBPD22316_TEUBPD22316	TEUBPD22316_TEUBPD22316	0.00432886	-0.00107591	0.00692529	-0.0191455	-0.000141017	0.00142081	-0.00342257	2
TEUBPD22318_TEUBPD22318	TEUBPD22318_TEUBPD22318	0.00492816	-0.00129171	0.00800814	-0.0181878	-0.000489933	0.000489302	-0.00429769	2
TEUBPD22321_TEUBPD22321	TEUBPD22321_TEUBPD22321	0.00446155	-0.000772585	0.0072314	-0.0204734	0.000113353	0.000837965	-0.00475857	2
TEUBPD22322_TEUBPD22322	TEUBPD22322_TEUBPD22322	0.00427655	-0.000484334	0.00630102	-0.0194437	0.000268862	0.000571628	-0.00468278	2
TEUBPD22333_TEUBPD22333	TEUBPD22333_TEUBPD22333	0.00450314	-0.000295431	0.00664375	-0.0178591	0.000211547	0.00148564	-0.0034318	2
TEUBPD22334_TEUBPD22334	TEUBPD22334_TEUBPD22334	0.00407289	-0.000113969	0.00632267	-0.0183213	-0.000257106	0.000213779	-0.0037313	2
TEUBPD22341_TEUBPD22341	TEUBPD22341_TEUBPD22341	0.00321565	-0.000770431	0.00668576	-0.0161276	-0.000299867	-0.000227267	-0.00559168	2
TEUBPD22347_TEUBPD22347	TEUBPD22347_TEUBPD22347	0.00426312	-0.00233675	0.00534331	-0.0236997	-1.32488e-05	0.000251628	-0.00514819	2
TEUBPD22361_TEUBPD22361	TEUBPD22361_TEUBPD22361	0.00359847	-0.00082983	0.00619084	-0.0172748	-0.000236371	-0.000923953	-0.00419209	2
TEUBPD22366_TEUBPD22366	TEUBPD22366_TEUBPD22366	0.00513008	-0.00124393	0.00593983	-0.0198245	-6.04311e-05	0.000768372	-0.0042159	2
TEUBPD22369_TEUBPD22369	TEUBPD22369_TEUBPD22369	0.0038905	-0.00118166	0.00397049	-0.0192388	-0.000313762	0.000364884	-0.0055313	2
TEUBPD22388_TEUBPD22388	TEUBPD22388_TEUBPD22388	0.00528317	-0.000884856	0.00695029	-0.0190958	0.000439978	0.00020686	-0.00382273	2
TEUBPD22391_TEUBPD22391	TEUBPD22391_TEUBPD22391	0.00554412	-0.00137128	0.00600465	-0.0185881	0.000159626	0.00127442	-0.00341499	2
TEUBPD22396_TEUBPD22396	TEUBPD22396_TEUBPD22396	0.00383104	-0.000907768	0.0065593	-0.0218811	-0.000115582	0.000290814	-0.00400684	2
TEUBPD22416_TEUBPD22416	TEUBPD22416_TEUBPD22416	0.00420929	-0.00104628	0.00649898	-0.0211825	9.54992e-05	0.00136395	-0.00442273	2
TEUBPD22435_TEUBPD22435	TEUBPD22435_TEUBPD22435	0.00564071	-0.00169099	0.00716395	-0.0190601	-0.000314225	5.52326e-06	-0.00487002	2
TEUBPD22436_TEUBPD22436	TEUBPD22436_TEUBPD22436	0.00480344	-0.000306527	0.00691541	-0.0179192	-0.000118168	0.00184779	-0.00306804	2
TEUBPD22437_TEUBPD22437	TEUBPD22437_TEUBPD22437	0.00290375	-0.00086795	0.00567587	-0.0195336	-0.000265246	-0.000492733	-0.00550552	2
TEUBPD22438_TEUBPD22438	TEUBPD22438_TEUBPD22438	0.00422119	-0.00101325	0.0062048	-0.0194874	0.000103382	0.000409767	-0.00484572	2
TEUBPD22441_TEUBPD22441	TEUBPD22441_TEUBPD22441	0.0045871	4.77807e-05	0.00618416	-0.0191626	5.1252e-05	7.87209e-05	-0.00364259	2
TEUBPD22442_TEUBPD22442	TEUBPD22442_TEUBPD22442	0.00404372	-0.00316136	0.00769709	-0.0174892	-4.91823e-05	0.000457209	-0.00440255	2
TEUBPD22444_TEUBPD22444	TEUBPD22444_TEUBPD22444	0.00431944	-0.00328159	0.00663837	-0.0213717	-1.57464e-05	0.000289767	-0.00517166	2
TEUBPD22447_TEUBPD22447	TEUBPD22447_TEUBPD22447	0.00436364	-0.00126658	0.00708183	-0.0202657	-0.000395797	0.00057564	-0.00485758	2
TEUBPD22459_TEUBPD22459	TEUBPD22459_TEUBPD22459	0.00362031	-0.00285633	0.00411032	-0.0189853	-0.000901011	-0.000472733	-0.00554506	1
TEUBPD22460_TEUBPD22460	TEUBPD22460_TEUBPD22460	0.0028711	-0.00259458	0.00562791	-0.0189629	-0.00103547	-0.000305233	-0.00542611	1
TEUBPD22461_TEUBPD22461	TEUBPD22461_TEUBPD22461	0.00341168	-0.000911749	0.00603009	-0.0201364	-0.000275493	-0.000957907	-0.00317331	2
TEUBPD22472_TEUBPD22472	TEUBPD22472_TEUBPD22472	0.00376312	-0.000859726	0.00665799	-0.0174028	0.000270526	0.000100581	-0.00485412	2
TEUBPD22476_TEUBPD22476	TEUBPD22476_TEUBPD22476	0.00422585	-0.00207343	0.00465552	-0.018699	-8.97781e-05	0.0002025	-0.0056888	2
TEUBPD22485_TEUBPD22485	TEUBPD22485_TEUBPD22485	0.00516312	-0.000812206	0.00758343	-0.0173213	9.30111e-05	0.00242378	-0.00417784	2
TEUBPD22493_TEUBPD22493	TEUBPD22493_TEUBPD22493	0.00482036	-0.00125111	0.00701657	-0.0190374	7.87353e-05	0.00175012	-0.00448756	2
TEUBPD22501_TEUBPD22501	TEUBPD22501_TEUBPD22501	0.00294834	-0.00113825	0.00538067	-0.0219318	-0.000144694	0.000154012	-0.00403558	2
TEUBPD22508_TEUBPD22508	TEUBPD22508_TEUBPD22508	0.00454111	-0.000662206	0.00592689	-0.0214818	0.000287772	0.00177157	-0.00333336	2
TEUBPD22513_TEUBPD22513	TEUBPD22513_TEUBPD22513	0.00584163	-0.00124752	0.00763154	-0.0165045	0.000237702	0.00222657	-0.0044944	2
TEUBPD22549_TEUBPD22549	TEUBPD22549_TEUBPD22549	0.00340841	-0.00143851	0.00469128	-0.0184776	-0.000214713	-0.00127924	-0.00242636	2
TEUBPD22556_TEUBPD22556	TEUBPD22556_TEUBPD22556	0.00404573	-0.00147213	0.00572326	-0.0180157	-6.14136e-05	0.000814477	-0.00376878	2
TEUBPD22558_TEUBPD22558	TEUBPD22558_TEUBPD22558	0.00433374	-0.00195692	0.00752311	-0.0194423	0.000198986	0.000938081	-0.00249868	2
TEUBPD22579_TEUBPD22579	TEUBPD22579_TEUBPD22579	0.00467262	-0.00262715	0.00663372	-0.0187329	-0.000117319	-9.01163e-05	-0.00401129	2
TEUBPD22583_TEUBPD22583	TEUBPD22583_TEUBPD22583	0.0042357	-0.000196214	0.00787558	-0.0156818	9.22029e-06	0.00202878	-0.00338723	2
TEUBPD22590_TEUBPD22590	TEUBPD22590_TEUBPD22590	0.00443836	-0.000240927	0.00557951	-0.0182934	0.000220891	-9.18023e-05	-0.0036897	2
TEUBPD22595_TEUBPD22595	TEUBPD22595_TEUBPD22595	0.00496286	-0.00155992	0.00434172	-0.0192098	0.000133103	0.00177622	-0.00442669	2
TEUBPD22596_TEUBPD22596	TEUBPD22596_TEUBPD22596	0.00429076	-0.00112148	0.00475741	-0.0165766	-5.34485e-05	-0.000269477	-0.00390568	2
TEUBPD22607_TEUBPD22607	TEUBPD22607_TEUBPD22607	0.00366822	-0.00155509	0.00663067	-0.0213073	-0.000237699	-0.000498663	-0.0044196	2
TEUBPD22610_TEUBPD22610	TEUBPD22610_TEUBPD22610	0.00399708	-0.0023515	0.00551977	-0.0193902	-0.000139851	-0.000245698	-0.00470585	2
TEUBPD22611_TEUBPD22611	TEUBPD22611_TEUBPD22611	0.00307842	-0.000537794	0.00568256	-0.0184962	6.50998e-05	-9.90698e-05	-0.00384885	2
TEUBPD22613_TEUBPD22613	TEUBPD22613_TEUBPD22613	0.00351046	-0.000603916	0.00675581	-0.0174024	-0.000372555	0.000994826	-0.00537389	2
TEUBPD22642_TEUBPD22642	TEUBPD22642_TEUBPD22642	0.00379908	-0.000889817	0.00401192	-0.0179283	-8.64786e-05	-0.00081314	-0.00447356	2
TEUBPD22644_TEUBPD22644	TEUBPD22644_TEUBPD22644	0.00423736	-0.00201057	0.00672049	-0.0208598	-0.000405173	0.000342093	-0.00468756	2
TEUBPD22675_TEUBPD22675	TEUBPD22675_TEUBPD22675	0.00360113	-0.00167291	0.00509578	-0.0188983	-0.000171011	-0.000536105	-0.0034575	2
TEUBPD22677_TEUBPD22677	TEUBPD22677_TEUBPD22677	0.00414503	-0.000485509	0.00511424	-0.0193699	0.000130628	0.00160081	-0.00414135	2
TEUBPD22686_TEUBPD22686	TEUBPD22686_TEUBPD22686	0.00438622	-0.00155561	0.00798154	-0.0207192	0.00012232	0.000845698	-0.00578839	2
TEUBPD22691_TEUBPD22691	TEUBPD22691_TEUBPD22691	0.00465135	-0.00203636	0.00615712	-0.0177462	-0.000109937	4.64535e-05	-0.00432611	2
TEUBPD22708_TEUBPD22708	TEUBPD22708_TEUBPD22708	0.00362533	-0.00173975	0.00506773	-0.0206231	3.22029e-05	-0.000747326	-0.00415338	2
TEUBPD22710_TEUBPD22710	TEUBPD22710_TEUBPD22710	0.00330009	-0.000116514	0.00722224	-0.0155059	-0.000245081	0.000352267	-0.00414967	2
TEUBPD22714_TEUBPD22714	TEUBPD22714_TEUBPD22714	0.00507585	-0.00129654	0.00432384	-0.0186857	0.00025471	0.00189512	-0.00415824	2
TEUBPD22715_TEUBPD22715	TEUBPD22715_TEUBPD22715	0.00424364	-0.00126691	0.00475974	-0.0188559	3.13566e-05	3.10465e-05	-0.00503871	2
TEUBPD22716_TEUBPD22716	TEUBPD22716_TEUBPD22716	0.00376199	-0.000947715	0.00481831	-0.0192636	-1.52964e-05	-0.000598721	-0.00572059	2
TEUBPD22719_TEUBPD22719	TEUBPD22719_TEUBPD22719	0.00407066	-0.000657115	0.0049734	-0.0182189	-0.000293718	-0.000320465	-0.00497554	2
TEUBPD22731_TEUBPD22731	TEUBPD22731_TEUBPD22731	0.00475026	-0.000549151	0.00394811	-0.0197441	9.65769e-05	0.000903488	-0.00461252	2
TEUBPD22737_TEUBPD22737	TEUBPD22737_TEUBPD22737	0.00470955	-0.000381723	0.00671134	-0.0177154	-1.26054e-05	0.001	-0.00262817	2
TEUBPD22739_TEUBPD22739	TEUBPD22739_TEUBPD22739	0.00525432	-0.000672977	0.00697791	-0.0179776	0.000279258	0.00082	-0.00469695	2
TEUBPD22740_TEUBPD22740	TEUBPD22740_TEUBPD22740	0.00452411	-0.00112467	0.005475	-0.0186014	-0.000149268	0.000863895	-0.00370231	2
TEUBPD22763_TEUBPD22763	TEUBPD22763_TEUBPD22763	0.00475017	-0.000360313	0.00723459	-0.0165808	-0.000324624	0.00166622	-0.00484028	2
TEUBPD22771_TEUBPD22771	TEUBPD22771_TEUBPD22771	0.00396495	-0.00167239	0.00561119	-0.0193668	-0.000105372	-0.000349186	-0.00580783	2
TEUBPD22774_TEUBPD22774	TEUBPD22774_TEUBPD22774	0.00390881	-0.00111906	0.00564157	-0.0164962	-2.17433e-05	0.00079064	-0.00484119	2
TEUBPD22777_TEUBPD22777	TEUBPD22777_TEUBPD22777	0.00424573	-0.000647846	0.00614331	-0.0217049	0.000157712	0.000402558	-0.00317537	2
TEUBPD22782_TEUBPD22782	TEUBPD22782_TEUBPD22782	0.003868	-0.00159589	0.00532907	-0.0195619	-7.46117e-05	-0.000254767	-0.00411351	2
TEUBPD22788_TEUBPD22788	TEUBPD22788_TEUBPD22788	0.0052476	-0.00135992	0.00615988	-0.0176549	7.69128e-05	0.000935523	-0.00393023	2
TEUBPD22792_TEUBPD22792	TEUBPD22792_TEUBPD22792	0.0040585	-0.00182852	0.00517791	-0.0191909	-0.000387293	-0.000307616	-0.00446277	2
TEUBPD22804_TEUBPD22804	TEUBPD22804_TEUBPD22804	0.0036381	-0.0014393	0.00723387	-0.019786	-3.45959e-05	-2.70349e-05	-0.00471837	2
TEUBPD22807_TEUBPD22807	TEUBPD22807_TEUBPD22807	0.00479185	-0.00109693	0.0063593	-0.0207213	0.000138802	-1.25e-05	-0.00481516	2
TEUBPD22829_TEUBPD22829	TEUBPD22829_TEUBPD22829	0.00413997	-0.00202291	0.00599971	-0.0189545	-0.000420777	-0.00032314	-0.00451565	2
TEUBPD22831_TEUBPD22831	TEUBPD22831_TEUBPD22831	0.00369211	-0.000826697	0.00465436	-0.0194371	-0.00028394	0.000176686	-0.0045103	2
TEUBPD22842_TEUBPD22842	TEUBPD22842_TEUBPD22842	0.00326286	-0.00153649	0.00498154	-0.0180294	8.07924e-06	0.000610233	-0.00562257	2
TEUBPD22845_TEUBPD22845	TEUBPD22845_TEUBPD22845	0.00332886	-0.0023998	0.00594026	-0.0184315	-0.000142235	-6.48837e-05	-0.00438097	2
TEUBPD22848_TEUBPD22848	TEUBPD22848_TEUBPD22848	0.00335488	-0.00181932	0.00658401	-0.0214871	-0.000260339	-0.00036593	-0.00561186	2
TEUBPD22850_TEUBPD22850	TEUBPD22850_TEUBPD22850	0.00395466	-0.00193433	0.00639331	-0.0206007	-0.000268548	1.25e-05	-0.00536038	2
TEUBPD22857_TEUBPD22857	TEUBPD22857_TEUBPD22857	0.00433915	-0.00134399	0.00755814	-0.0167434	-0.000242891	0.000680291	-0.00487537	2
TEUBPD22871_TEUBPD22871	TEUBPD22871_TEUBPD22871	0.00472214	-0.00152624	0.00709855	-0.018301	-0.000353074	0.000511337	-0.00437504	2
TEUBPD22891_TEUBPD22891	TEUBPD22891_TEUBPD22891	0.00397254	-0.00193805	0.00701802	-0.0164521	-0.000348187	0.00135872	-0.00501285	2
TEUBPD22892_TEUBPD22892	TEUBPD22892_TEUBPD22892	0.00305915	-0.00103681	0.00582602	-0.0160437	-0.000191594	0.00124645	-0.00480206	2
TEUBPD22912_TEUBPD22912	TEUBPD22912_TEUBPD22912	0.00437105	-0.000183877	0.00604055	-0.0196706	-0.000119655	-0.000376628	-0.00441021	2
TEUBPD22918_TEUBPD22918	TEUBPD22918_TEUBPD22918	0.00361207	-0.000939752	0.00595422	-0.0174503	-0.000295823	0.000951686	-0.00325807	2
TEUBPD22931_TEUBPD22931	TEUBPD22931_TEUBPD22931	0.0042939	-0.00206984	0.00698474	-0.0218514	0.000114165	0.00119814	-0.00411623	2
TEUBPD22932_TEUBPD22932	TEUBPD22932_TEUBPD22932	0.0049867	-0.000591841	0.00813358	-0.0196014	5.62599e-05	-0.000699651	-0.0047014	2
TEUBPD22938_TEUBPD22938	TEUBPD22938_TEUBPD22938	0.00334377	-0.000425914	0.00370698	-0.0189343	-0.000289005	-0.000314302	-0.00514926	2
TEUBPD22939_TEUBPD22939	TEUBPD22939_TEUBPD22939	0.00264625	-0.00114086	0.00505959	-0.0194	6.05071e-06	-0.000147849	-0.00580321	2
TEUBPD22940_TEUBPD22940	TEUBPD22940_TEUBPD22940	0.00454324	-0.000857768	0.00842718	-0.015735	-3.37591e-05	0.000466977	-0.00311063	2
TEUBPD22968_TEUBPD22968	TEUBPD22968_TEUBPD22968	0.00353487	-0.0018376	0.00586672	-0.0194287	-9.34802e-05	-0.000555	-0.00524572	2
TEUBPD22971_TEUBPD22971	TEUBPD22971_TEUBPD22971	0.00451255	-0.000457898	0.00582413	-0.0197923	-0.000158637	0.000824767	-0.00429918	2
TEUBPD22975_TEUBPD22975	TEUBPD22975_TEUBPD22975	0.00457001	-0.000548564	0.00406512	-0.019843	-0.000109892	-0.000323314	-0.00513806	2
TEUBPD22976_TEUBPD22976	TEUBPD22976_TEUBPD22976	0.00345963	-0.00115359	0.00464651	-0.017843	0.000268073	0.000995	-0.00401112	2
TEUBPD22977_TEUBPD22977	TEUBPD22977_TEUBPD22977	0.00464316	-0.000268473	0.00622951	-0.0197927	0.000205772	-0.000335233	-0.00464514	2
TEUBPD22979_TEUBPD22979	TEUBPD22979_TEUBPD22979	0.00394133	-0.00197963	0.00597064	-0.0170902	-0.000374926	0.000591395	-0.00404778	2
TEUBPD22980_TEUBPD22980	TEUBPD22980_TEUBPD22980	0.00252825	-0.00145927	0.00301221	-0.0199514	-0.000512824	-0.000972907	-0.00636252	2
TEUBPD22984_TEUBPD22984	TEUBPD22984_TEUBPD22984	0.00597145	-0.000840013	0.00706032	-0.0181119	7.61965e-06	0.00181047	-0.0039061	2
TEUBPD22993_TEUBPD22993	TEUBPD22993_TEUBPD22993	0.00437145	-0.000927023	0.00656206	-0.0206115	-6.63138e-05	0.0013893	-0.00421269	2
TEUBPD22994_TEUBPD22994	TEUBPD22994_TEUBPD22994	0.00334773	-0.00189667	0.00365887	-0.0180734	1.93122e-05	0.000773023	-0.00366145	2
TEUBPD23005_TEUBPD23005	TEUBPD23005_TEUBPD23005	0.00430867	-0.00137232	0.00703387	-0.0202143	-0.000171674	0.000878488	-0.00511886	2
TEUBPD23007_TEUBPD23007	TEUBPD23007_TEUBPD23007	0.0036687	-0.000555483	0.00469985	-0.0181024	3.19968e-05	0.000807035	-0.0037972	2
TEUBPD23012_TEUBPD23012	TEUBPD23012_TEUBPD23012	0.00461779	-0.000799282	0.00844157	-0.0168748	0.00015491	0.00085814	-0.00408764	2
TEUBPD23013_TEUBPD23013	TEUBPD23013_TEUBPD23013	0.0041282	-0.00149523	0.00810465	-0.0172413	0.000210019	0.00119802	-0.00411911	2
TEUBPD23014_TEUBPD23014	TEUBPD23014_TEUBPD23014	0.00457921	-0.000827219	0.00670436	-0.019636	0.000398843	0.00105645	-0.00437554	2
TEUBPD23015_TEUBPD23015	TEUBPD23015_TEUBPD23015	0.00469935	-0.000805614	0.00665959	-0.0187364	0.000240339	0.00161512	-0.00262117	2
TEUBPD23021_TEUBPD23021	TEUBPD23021_TEUBPD23021	0.00411962	-0.000826436	0.00649491	-0.0206406	-0.000113151	0.000508023	-0.00412727	2
TEUBPD23022_TEUBPD23022	TEUBPD23022_TEUBPD23022	0.00385493	-0.00155901	0.0059782	-0.0205755	-5.78003e-05	0.00103651	-0.00371236	2
TEUBPD23026_TEUBPD23026	TEUBPD23026_TEUBPD23026	0.00501591	-0.00149674	0.00740422	-0.0168322	-5.61426e-05	0.000311105	-0.00410552	2
TEUBPD23027_TEUBPD23027	TEUBPD23027_TEUBPD23027	0.00415915	-0.000878786	0.00628503	-0.0186073	0.000338285	0.000550407	-0.0038196	2
TEUBPD23036_TEUBPD23036	TEUBPD23036_TEUBPD23036	0.00421783	-0.00160725	0.00872311	-0.0185353	0.00011458	0.000407442	-0.00463781	2
TEUBPD23044_TEUBPD23044	TEUBPD23044_TEUBPD23044	0.00428675	-0.00254334	0.00545683	-0.0188007	-0.000134447	-0.000783895	-0.0048972	2
TEUBPD23045_TEUBPD23045	TEUBPD23045_TEUBPD23045	0.00438213	-0.0013859	0.00809811	-0.0184647	-0.000122827	0.000186221	-0.00402249	2
TEUBPD23050_TEUBPD23050	TEUBPD23050_TEUBPD23050	0.00408801	-0.00230144	0.00640988	-0.0200112	5.46022e-05	0.00016064	-0.00412834	2
TEUBPD23061_TEUBPD23061	TEUBPD23061_TEUBPD23061	0.00366587	-0.00192239	0.00682151	-0.0188304	-0.000176409	-0.000187791	-0.00595041	2
TEUBPD23062_TEUBPD23062	TEUBPD23062_TEUBPD23062	0.00391805	-0.00119282	0.00593881	-0.0185311	5.94168e-05	0.000665465	-0.00710478	2
TEUBPD23064_TEUBPD23064	TEUBPD23064_TEUBPD23064	0.00303779	-0.00316756	0.00435276	-0.0190892	-0.000277528	-0.000803256	-0.00503394	2
TEUBPD23078_TEUBPD23078	TEUBPD23078_TEUBPD23078	0.00470196	-0.00121815	0.00772529	-0.0181416	0.000209677	0.00118012	-0.00324234	2
TEUBPD23080_TEUBPD23080	TEUBPD23080_TEUBPD23080	0.0051735	-0.000734399	0.0069984	-0.018179	-0.000104967	0.00121791	-0.00348558	2
TEUBPD23094_TEUBPD23094	TEUBPD23094_TEUBPD23094	0.00408326	-0.00120268	0.0057359	-0.0196199	-0.000404954	-0.000285872	-0.00415074	1
TEUBPD23095_TEUBPD23095	TEUBPD23095_TEUBPD23095	0.00349616	-0.00184439	0.00377863	-0.018672	0.000118574	-0.000471105	-0.00526129	2
TEUBPD23098_TEUBPD23098	TEUBPD23098_TEUBPD23098	0.00461792	-0.00117742	0.00722747	-0.0194031	2.729e-06	0.000964244	-0.0036084	2
TEUBPD23099_TEUBPD23099	TEUBPD23099_TEUBPD23099	0.00372132	-0.000927937	0.00418067	-0.0172308	-0.000575487	0.00032564	-0.00547125	1
TEUBPD23100_TEUBPD23100	TEUBPD23100_TEUBPD23100	0.00426857	-0.000546671	0.00571977	-0.0173486	-0.000602035	-0.000393953	-0.00400445	1
TEUBPD23105_TEUBPD23105	TEUBPD23105_TEUBPD23105	0.00490575	-0.00199399	0.0059532	-0.0198192	0.000159521	0.00104424	-0.00313937	2
TEUBPD23108_TEUBPD23108	TEUBPD23108_TEUBPD23108	0.00459241	-0.000788316	0.00817151	-0.0168171	0.000102016	-1.30233e-05	-0.00251804	2
TEUBPD23116_TEUBPD23116	TEUBPD23116_TEUBPD23116	0.00460078	-0.000984922	0.00737427	-0.0183591	-0.000419116	0.000490058	-0.00530626	2
TEUBPD23117_TEUBPD23117	TEUBPD23117_TEUBPD23117	0.00374455	-0.00248838	0.0041218	-0.020164	-0.000402694	0.000496686	-0.00425906	1
TEUBPD23126_TEUBPD23126	TEUBPD23126_TEUBPD23126	0.0046184	-0.00171867	0.00531657	-0.020207	0.000145506	-0.000524477	-0.00335997	2
TEUBPD23128_TEUBPD23128	TEUBPD23128_TEUBPD23128	0.00416578	-0.00216638	0.00544026	-0.0203171	-0.000428716	-0.000185291	-0.0056159	1
TEUBPD23129_TEUBPD23129	TEUBPD23129_TEUBPD23129	0.00342768	-0.000109399	0.00399288	-0.0151566	-0.000682371	-0.000395407	-0.00654193	1
TEUBPD23137_TEUBPD23137	TEUBPD23137_TEUBPD23137	0.00432001	-0.00136221	0.00637413	-0.0187832	0.00019278	0.00034314	-0.00369061	2
TEUBPD23138_TEUBPD23138	TEUBPD23138_TEUBPD23138	0.00435837	-0.00131554	0.00495465	-0.0170448	-0.000102536	0.00139436	-0.00248995	2
TEUBPD23147_TEUBPD23147	TEUBPD23147_TEUBPD23147	0.0040092	-0.000339295	0.00612398	-0.0215542	-0.000209832	0.000246221	-0.00496318	2
TEUBPD23148_TEUBPD23148	TEUBPD23148_TEUBPD23148	0.00413208	-0.00131697	0.00344477	-0.0180203	2.62029e-05	-0.00094593	-0.0048682	2
TEUBPD23152_TEUBPD23152	TEUBPD23152_TEUBPD23152	0.00380414	-0.00146364	0.00708474	-0.0183825	1.77686e-05	-5.8314e-05	-0.00451779	2
TEUBPD23158_TEUBPD23158	TEUBPD23158_TEUBPD23158	0.0040143	-0.00251501	0.00490567	-0.0210465	0.0001122	-0.000107733	-0.00445832	2
TEUBPD23199_TEUBPD23199	TEUBPD23199_TEUBPD23199	0.00364329	-0.00112702	0.00489564	-0.0241238	-0.000375357	2.88953e-05	-0.00517273	2
TEUBPD23201_TEUBPD23201	TEUBPD23201_TEUBPD23201	0.00351334	-0.00158414	0.00404578	-0.0181171	-3.51949e-05	-1.80814e-05	-0.00535643	2
TEUBPD23205_TEUBPD23205	TEUBPD23205_TEUBPD23205	0.00318008	-0.000967102	0.00681512	-0.0172108	-0.00010975	0.000482616	-0.00359638	2
TEUBPD23212_TEUBPD23212	TEUBPD23212_TEUBPD23212	0.00405371	-0.000838773	0.00391802	-0.0191748	0.000152979	1.39535e-05	-0.00614003	2
TEUBPD23213_TEUBPD23213	TEUBPD23213_TEUBPD23213	0.00384813	2.13446e-05	0.00514549	-0.0166969	0.000136152	-0.000445291	-0.0040369	2
TEUBPD23217_TEUBPD23217	TEUBPD23217_TEUBPD23217	0.00323291	-0.00243747	0.00736206	-0.0161762	-0.000943404	0.000404767	-0.00435799	1
TEUBPD23220_TEUBPD23220	TEUBPD23220_TEUBPD23220	0.00497101	-0.00150868	0.00532791	-0.022401	-0.000167151	0.00271326	-0.004029	2
TEUBPD23227_TEUBPD23227	TEUBPD23227_TEUBPD23227	0.00425567	-0.00198708	0.00774811	-0.0167441	-0.000287746	0.00120256	-0.00392751	1
TEUBPD23252_TEUBPD23252	TEUBPD23252_TEUBPD23252	0.00448021	-0.000769125	0.00650974	-0.0166521	-0.000168143	0.000269709	-0.00425519	2
TEUBPD23260_TEUBPD23260	TEUBPD23260_TEUBPD23260	0.00489241	-0.00104308	0.00751584	-0.0193969	0.000181537	3.77907e-05	-0.0039869	2
TEUBPD23267_TEUBPD23267	TEUBPD23267_TEUBPD23267	0.0045388	-0.00260215	0.00464578	-0.0198444	8.8916e-05	1.88372e-05	-0.00430395	2
TEUBPD23272_TEUBPD23272	TEUBPD23272_TEUBPD23272	0.00406543	-0.00169948	0.00569172	-0.0203021	-0.000320063	-0.000592151	-0.00578237	2
TEUBPD23287_TEUBPD23287	TEUBPD23287_TEUBPD23287	0.00416513	-0.00147245	0.00587863	-0.0185825	0.000168929	0.000827151	-0.00419448	2
TEUBPD23288_TEUBPD23288	TEUBPD23288_TEUBPD23288	0.00362411	-0.00232911	0.00640814	-0.0212056	-0.000273379	0.000335291	-0.0050785	2
TEUBPD23289_TEUBPD23289	TEUBPD23289_TEUBPD23289	0.00402097	-0.00154837	0.0082375	-0.0178399	-6.19303e-05	-7.90116e-05	-0.00498493	2
TEUBPD23300_TEUBPD23300	TEUBPD23300_TEUBPD23300	0.00325253	-0.00158068	0.00647209	-0.0208213	0.000409011	0.00146442	-0.00460321	2
TEUBPD23320_TEUBPD23320	TEUBPD23320_TEUBPD23320	0.00365092	-0.000537728	0.00778459	-0.0181262	0.000243743	0.00116006	-0.0035472	2
TEUBPD23325_TEUBPD23325	TEUBPD23325_TEUBPD23325	0.00457851	0.000671214	0.00850901	-0.0169486	-0.000220197	0.00110209	-0.00550873	2
TEUBPD23333_TEUBPD23333	TEUBPD23333_TEUBPD23333	0.00414124	-0.00220411	0.00476744	-0.0206601	-0.000121043	-0.000596105	-0.0047757	2
TEUBPD23346_TEUBPD23346	TEUBPD23346_TEUBPD23346	0.00436809	-0.000456005	0.00773416	-0.0190175	-0.000273097	0.000463721	-0.00485684	2
TEUBPD23347_TEUBPD23347	TEUBPD23347_TEUBPD23347	0.00550758	-0.001122	0.00665029	-0.0211773	-0.000172409	0.000848314	-0.0048673	2
TEUBPD23350_TEUBPD23350	TEUBPD23350_TEUBPD23350	0.00465763	-9.07311e-06	0.00678721	-0.017949	5.09857e-05	-0.000230756	-0.00654473	2
TEUBPD23362_TEUBPD23362	TEUBPD23362_TEUBPD23362	0.00443479	-8.41384e-05	0.00630029	-0.0189171	0.000333845	0.000347965	-0.00370997	2
TEUBPD23366_TEUBPD23366	TEUBPD23366_TEUBPD23366	0.00372515	-0.00165927	0.00538052	-0.0230437	-0.000262875	-0.000461337	-0.00474572	2
TEUBPD23381_TEUBPD23381	TEUBPD23381_TEUBPD23381	0.00483801	-0.00127043	0.00629215	-0.019208	2.62092e-05	0.00106424	-0.00412867	2
TEUBPD23392_TEUBPD23392	TEUBPD23392_TEUBPD23392	0.0034435	-0.00149811	0.00534855	-0.0221381	-0.00018833	-0.000244767	-0.00547422	2
TEUBPD23394_TEUBPD23394	TEUBPD23394_TEUBPD23394	0.00448448	-0.00263003	0.00493794	-0.0189231	-0.000176387	0.000254302	-0.00412092	2
TEUBPD23395_TEUBPD23395	TEUBPD23395_TEUBPD23395	0.00525606	-0.00135698	0.00452834	-0.020749	7.60824e-05	0.000581919	-0.0049056	2
TEUBPD23399_TEUBPD23399	TEUBPD23399_TEUBPD23399	0.00370663	-0.000265078	0.0078218	-0.0162577	6.55468e-06	-0.000571802	-0.00494357	2
TEUBPD23411_TEUBPD23411	TEUBPD23411_TEUBPD23411	0.00493749	-0.000639883	0.0046407	-0.0220668	0.000176063	0.000691453	-0.00424061	2
TEUBPD23412_TEUBPD23412	TEUBPD23412_TEUBPD23412	0.004751	-0.000372715	0.00737108	-0.0184287	0.000192425	0.000173953	-0.00375272	2
TEUBPD23427_TEUBPD23427	TEUBPD23427_TEUBPD23427	0.0051922	-0.00147422	0.00720116	-0.0209206	-0.000152143	0.00137756	-0.00289951	2
TEUBPD23461_TEUBPD23461	TEUBPD23461_TEUBPD23461	0.00387354	-0.00112924	0.0070061	-0.0183483	-0.000203978	0.000461337	-0.00433756	2
TEUBPD23476_TEUBPD23476	TEUBPD23476_TEUBPD23476	0.00374298	-0.00251103	0.00646773	-0.0185647	-0.000234716	2.18605e-05	-0.00445148	2
TEUBPD23491_TEUBPD23491	TEUBPD23491_TEUBPD23491	0.00465915	-0.00133838	0.00630625	-0.0187657	-3.06403e-05	0.000922616	-0.00400264	2
TEUBPD23493_TEUBPD23493	TEUBPD23493_TEUBPD23493	0.0043629	-0.00185013	0.00651512	-0.0219573	-1.06751e-05	0.000983721	-0.00255947	2
TEUBPD23494_TEUBPD23494	TEUBPD23494_TEUBPD23494	0.00383784	-0.00257206	0.00843067	-0.0176706	0.000362288	-0.00029343	-0.00398616	2
TEUBPD23496_TEUBPD23496	TEUBPD23496_TEUBPD23496	0.00368579	-0.0011596	0.0064936	-0.0175594	0.000227369	-0.000112035	-0.0043846	2
TEUBPD23520_TEUBPD23520	TEUBPD23520_TEUBPD23520	0.00457938	-0.00166802	0.00428299	-0.0186094	0.000170773	0.000645	-0.00457455	2
TEUBPD23528_TEUBPD23528	TEUBPD23528_TEUBPD23528	0.00446735	-0.000933877	0.00757049	-0.0201706	0.000195933	0.000829651	-0.00409934	2
TEUBPD23529_TEUBPD23529	TEUBPD23529_TEUBPD23529	0.00379856	-0.00194922	0.00546497	-0.020629	0.000261696	-0.00085436	-0.00511598	2
TEUBPD23587_TEUBPD23587	TEUBPD23587_TEUBPD23587	0.00444656	-0.00117826	0.00608881	-0.0182671	3.80697e-05	4.12791e-06	-0.00442051	2
TEUBPD23607_TEUBPD23607	TEUBPD23607_TEUBPD23607	0.00422384	-0.0011814	0.00667718	-0.0128874	4.04691e-05	0.000525814	-0.00451046	2
TEUBPD23608_TEUBPD23608	TEUBPD23608_TEUBPD23608	0.00427123	-0.000398499	0.00526831	-0.0181948	0.000215933	0.000746744	-0.0044832	2
TEUBPD23611_TEUBPD23611	TEUBPD23611_TEUBPD23611	0.00370754	-0.00238309	0.00547529	-0.019921	-8.3122e-05	-0.000204942	-0.00510338	2
TEUBPD23612_TEUBPD23612	TEUBPD23612_TEUBPD23612	0.00492437	-0.000236815	0.00789956	-0.0168164	0.000350574	0.00137709	-0.00334819	2
TEUBPD23614_TEUBPD23614	TEUBPD23614_TEUBPD23614	0.00351452	-0.00118277	0.00514578	-0.0197479	-7.86466e-05	-0.00106238	-0.00472636	2
TEUBPD23624_TEUBPD23624	TEUBPD23624_TEUBPD23624	0.00455004	-0.000811815	0.00693299	-0.0190462	-0.000632602	0.00109227	-0.00416623	2
TEUBPD23628_TEUBPD23628	TEUBPD23628_TEUBPD23628	0.00368976	-0.00202905	0.00407863	-0.0193493	1.36609e-06	0.000176977	-0.00346318	2
TEUBPD23630_TEUBPD23630	TEUBPD23630_TEUBPD23630	0.0044282	-0.00290888	0.00685596	-0.0197577	-1.83423e-05	-0.000262384	-0.00426755	2
TEUBPD23631_TEUBPD23631	TEUBPD23631_TEUBPD23631	0.00383901	-0.00109517	0.00745901	-0.0182948	0.00018283	5.03488e-05	-0.00426277	2
TEUBPD23635_TEUBPD23635	TEUBPD23635_TEUBPD23635	0.0051252	-0.00108388	0.00753212	-0.0145049	0.000113385	0.00134953	-0.00392891	2
TEUBPD23650_TEUBPD23650	TEUBPD23650_TEUBPD23650	0.00396508	-0.00240849	0.00653328	-0.0188727	-6.76799e-05	-7.25e-05	-0.00437405	2
TEUBPD23659_TEUBPD23659	TEUBPD23659_TEUBPD23659	0.00420253	-0.000524804	0.00828997	-0.0172664	-0.000104868	0.00103151	-0.00540041	2
TEUBPD23667_TEUBPD23667	TEUBPD23667_TEUBPD23667	0.00453605	-0.00250718	0.00644055	-0.0202056	-5.2767e-05	0.000705407	-0.00496499	2
TEUBPD23690_TEUBPD23690	TEUBPD23690_TEUBPD23690	0.0039102	0.000322715	0.00586628	-0.0182825	-0.000196415	-0.000950058	-0.00556977	2
TEUBPD23696_TEUBPD23696	TEUBPD23696_TEUBPD23696	0.00287855	-0.00183218	0.00728401	-0.0176423	2.22441e-05	-0.0003325	-0.00458328	2
TEUBPD23725_TEUBPD23725	TEUBPD23725_TEUBPD23725	0.00487995	-0.00124093	0.00736105	-0.0193077	-4.27892e-05	0.000361105	-0.00437364	2
TEUBPD23736_TEUBPD23736	TEUBPD23736_TEUBPD23736	0.00476251	0.000770561	0.00441701	-0.016508	0.000266063	0.00109012	-0.005279	2
TEUBPD23738_TEUBPD23738	TEUBPD23738_TEUBPD23738	0.00517611	-0.000823956	0.00795029	-0.0164762	0.00012083	0.00126767	-0.00365313	2
TEUBPD23744_TEUBPD23744	TEUBPD23744_TEUBPD23744	0.0037133	-0.00156181	0.00570291	-0.0206524	-0.000676114	0.000376628	-0.00452273	2
TEUBPD23745_TEUBPD23745	TEUBPD23745_TEUBPD23745	0.00393509	-0.000839948	0.00722616	-0.0192962	0.000439097	0.00100919	-0.00287817	2
TEUBPD23747_TEUBPD23747	TEUBPD23747_TEUBPD23747	0.00404926	-0.00223734	0.00684419	-0.0177727	0.000297192	-0.0002725	-0.00391952	2
TEUBPD23750_TEUBPD23750	TEUBPD23750_TEUBPD23750	0.00416059	-0.00191834	0.00641613	-0.0182857	-0.000188783	-0.000314942	-0.00542084	2
TEUBPD23753_TEUBPD23753	TEUBPD23753_TEUBPD23753	0.00417755	-0.00198296	0.00571555	-0.0195542	0.000207407	0.000207965	-0.00333105	2
TEUBPD23775_TEUBPD23775	TEUBPD23775_TEUBPD23775	0.00429843	-0.000964426	0.0056891	-0.0175038	5.28368e-05	0.000286977	-0.0045061	2
TEUBPD23779_TEUBPD23779	TEUBPD23779_TEUBPD23779	0.00384477	-0.00222918	0.00547253	-0.0193276	-7.67734e-05	-0.00116023	-0.00488526	2
TEUBPD23789_TEUBPD23789	TEUBPD23789_TEUBPD23789	0.00420432	-0.00203401	0.0057282	-0.0213136	0.000130666	-1.51163e-06	-0.0042416	2
TEUBPD23805_TEUBPD23805	TEUBPD23805_TEUBPD23805	0.00428797	-0.00117722	0.00581672	-0.0157399	1.0729e-05	0.000580872	-0.00502076	2
TEUBPD23810_TEUBPD23810	TEUBPD23810_TEUBPD23810	0.00350872	-0.000875914	0.00584622	-0.0140364	-4.49128e-05	0.000522907	-0.00428245	2
TEUBPD23830_TEUBPD23830	TEUBPD23830_TEUBPD23830	0.00371656	-0.00177396	0.00546904	-0.0182566	3.61965e-05	0.000878837	-0.00407842	2
TEUBPD23849_TEUBPD23849	TEUBPD23849_TEUBPD23849	0.00374233	-0.000426632	0.00520189	-0.0187941	-1.40095e-05	0.000781105	-0.00509736	2
TEUBPD23855_TEUBPD23855	TEUBPD23855_TEUBPD23855	0.00335174	-0.00140757	0.0071391	-0.0175612	3.74326e-05	-9.25581e-05	-0.0029715	2
TEUBPD23858_TEUBPD23858	TEUBPD23858_TEUBPD23858	0.00474167	-0.000403851	0.00645727	-0.0191717	-6.81775e-05	0.00165715	-0.00519712	2
TEUBPD23860_TEUBPD23860	TEUBPD23860_TEUBPD23860	0.00452646	-0.00169164	0.00708401	-0.0186497	0.000289496	0.000995174	-0.00340643	2
TEUBPD23861_TEUBPD23861	TEUBPD23861_TEUBPD23861	0.00385305	-0.00210979	0.00643706	-0.0199381	-0.000155192	0.000383895	-0.00389086	2
TEUBPD23864_TEUBPD23864	TEUBPD23864_TEUBPD23864	0.00323531	-0.00103688	0.00563983	-0.019521	-0.000387122	0.000965988	-0.00381672	2
TEUBPD23875_TEUBPD23875	TEUBPD23875_TEUBPD23875	0.0041565	-0.00185725	0.00662747	-0.0189133	-0.000200571	0.000208779	-0.0044313	2
TEUBPD23882_TEUBPD23882	TEUBPD23882_TEUBPD23882	0.0040942	-0.00303114	0.00612035	-0.0213304	-0.000124406	-0.000204593	-0.00456697	2
TEUBPD23883_TEUBPD23883	TEUBPD23883_TEUBPD23883	0.00380262	-0.00223825	0.00642384	-0.0213706	-0.000245242	-0.000730581	-0.00454168	2
TEUBPD23888_TEUBPD23888	TEUBPD23888_TEUBPD23888	0.00458714	-0.00112389	0.00597907	-0.0161577	-0.00017801	0.00144692	-0.00364745	2
TEUBPD23889_TEUBPD23889	TEUBPD23889_TEUBPD23889	0.00491918	-0.000247389	0.00865218	-0.0143549	0.000469864	0.000988081	-0.0036042	2
TEUBPD23890_TEUBPD23890	TEUBPD23890_TEUBPD23890	0.0048333	-0.00121821	0.0059718	-0.0193343	-0.000290824	-0.000222907	-0.00399217	2
TEUBPD23896_TEUBPD23896	TEUBPD23896_TEUBPD23896	0.00417297	-0.00126162	0.00764113	-0.0184965	-0.000283014	-5.23256e-05	-0.00409473	2
TEUBPD23905_TEUBPD23905	TEUBPD23905_TEUBPD23905	0.00464599	-0.00223825	0.00656904	-0.0194836	7.78922e-05	-5.75581e-05	-0.00541516	2
TEUBPD23953_TEUBPD23953	TEUBPD23953_TEUBPD23953	0.00376072	-0.0024295	0.00743081	-0.0223329	-9.28177e-05	0.000174477	-0.0053687	2
TEUBPD23961_TEUBPD23961	TEUBPD23961_TEUBPD23961	0.00369852	-0.00318812	0.0026093	-0.0192231	-0.000187978	0.000398953	-0.0046925	2
TEUBPD23965_TEUBPD23965	TEUBPD23965_TEUBPD23965	0.00422768	-0.00229608	0.00608052	-0.0164559	-0.000135512	-8.47674e-05	-0.00532595	2
TEUBPD23966_TEUBPD23966	TEUBPD23966_TEUBPD23966	0.00464133	-0.000749674	0.00724695	-0.0185168	-8.32615e-05	-0.00021436	-0.00539827	2
TEUBPD23983_TEUBPD23983	TEUBPD23983_TEUBPD23983	0.00399451	-0.00240215	0.00491265	-0.0232315	-0.000386526	-0.00072064	-0.00425189	2
TEUBPD23989_TEUBPD23989	TEUBPD23989_TEUBPD23989	0.00511521	-0.000648303	0.00664695	-0.0191388	0.000202818	0.000355872	-0.00329555	2
TEUBPD23993_TEUBPD23993	TEUBPD23993_TEUBPD23993	0.00364185	-0.00206247	0.00806192	-0.0190154	0.00027633	0.000760523	-0.00470445	2
TEUBPD23996_TEUBPD23996	TEUBPD23996_TEUBPD23996	0.00408915	-0.00137206	0.0046907	-0.0193552	-0.000165566	5.48256e-05	-0.00533468	2
TEUBPD23998_TEUBPD23998	TEUBPD23998_TEUBPD23998	0.0034153	-0.00131214	0.00672892	-0.0190017	-0.000191258	-0.000284012	-0.00354012	2
TEUBPD24001_TEUBPD24001	TEUBPD24001_TEUBPD24001	0.0050531	-0.0019656	0.00244622	-0.0223119	-7.85737e-05	-0.000523198	-0.0052673	2
TEUBPD24012_TEUBPD24012	TEUBPD24012_TEUBPD24012	0.00409625	-0.00147742	0.00482849	-0.0167024	-0.000132932	0.000338198	-0.00450972	2
TEUBPD24016_TEUBPD24016	TEUBPD24016_TEUBPD24016	0.00417193	-0.00224641	0.00607195	-0.0211266	0.000153084	0.00055407	-0.00559357	2
TEUBPD24027_TEUBPD24027	TEUBPD24027_TEUBPD24027	0.00386539	-0.000411684	0.00593256	-0.0206259	-0.000362086	0.000393779	-0.00568213	2
TEUBPD24044_TEUBPD24044	TEUBPD24044_TEUBPD24044	0.00303431	-0.00186971	0.00665436	-0.0216381	0.000217715	-0.000320814	-0.00318789	2
TEUBPD24049_TEUBPD24049	TEUBPD24049_TEUBPD24049	0.00503976	-0.00224915	0.00547442	-0.0220028	-8.18257e-05	0.000932616	-0.00474259	2
TEUBPD24073_TEUBPD24073	TEUBPD24073_TEUBPD24073	0.00362214	-0.00135888	0.00613605	-0.0210021	-0.000427759	0.00062436	-0.00505511	2
TEUBPD24127_TEUBPD24127	TEUBPD24127_TEUBPD24127	0.00434407	-0.00200822	0.0063532	-0.020807	5.30903e-06	0.000127791	-0.00512677	2
TEUBPD24135_TEUBPD24135	TEUBPD24135_TEUBPD24135	0.00335506	-0.00132017	0.00501017	-0.0183056	2.93027e-05	-0.0012232	-0.00554703	2
TEUBPD24136_TEUBPD24136	TEUBPD24136_TEUBPD24136	0.00503322	-0.000648695	0.0080577	-0.0181073	-0.00010097	0.00100808	-0.00524498	2
TEUBPD24144_TEUBPD24144	TEUBPD24144_TEUBPD24144	0.00447524	-5.61358e-05	0.00650392	-0.0180007	7.54675e-05	0.00102099	-0.00365091	2
TEUBPD24148_TEUBPD24148	TEUBPD24148_TEUBPD24148	0.00506391	-0.00193277	0.00625291	-0.0218832	-1.43043e-05	0.000827151	-0.00458567	2
TEUBPD24180_TEUBPD24180	TEUBPD24180_TEUBPD24180	0.00333274	-0.000791841	0.00567238	-0.0148451	0.000169398	0.000728314	-0.00441433	2
TEUBPD24181_TEUBPD24181	TEUBPD24181_TEUBPD24181	0.00374464	-0.000881136	0.00604549	-0.018292	-0.00028781	0.00189273	-0.00438097	2
TEUBPD24185_TEUBPD24185	TEUBPD24185_TEUBPD24185	0.00380292	-0.00156775	0.00557064	-0.017736	0.000262612	0.00106651	-0.00434226	2
TEUBPD24187_TEUBPD24187	TEUBPD24187_TEUBPD24187	0.00402459	-0.00157702	0.00619884	-0.0199895	-0.00016561	0.000550698	-0.00342578	2
TEUBPD24205_TEUBPD24205	TEUBPD24205_TEUBPD24205	0.00437794	-0.0021374	0.00896134	-0.0207021	-0.000141319	0.00144919	-0.00442224	2
TEUBPD24207_TEUBPD24207	TEUBPD24207_TEUBPD24207	0.00434725	-0.000520235	0.00722936	-0.0193399	-0.000363502	0.000669767	-0.00480321	2
TEUBPD24210_TEUBPD24210	TEUBPD24210_TEUBPD24210	0.00511417	-0.000724674	0.00651439	-0.0189745	0.000150317	0.000994826	-0.00379102	2
TEUBPD24216_TEUBPD24216	TEUBPD24216_TEUBPD24216	0.00463723	-0.00312983	0.00549012	-0.0198549	-0.000301778	-0.000247093	-0.00392603	2
TEUBPD24222_TEUBPD24222	TEUBPD24222_TEUBPD24222	0.00357088	6.29896e-05	0.00713372	-0.0199311	3.96292e-05	-6.32558e-05	-0.00381466	2
TEUBPD24227_TEUBPD24227	TEUBPD24227_TEUBPD24227	0.00401369	7.19321e-05	0.00656962	-0.0177476	0.000166146	0.00176052	-0.00517175	2
TEUBPD24243_TEUBPD24243	TEUBPD24243_TEUBPD24243	0.00466273	-0.000827937	0.00610683	-0.0203108	-9.36545e-05	0.000981686	-0.00450206	2
TEUBPD24253_TEUBPD24253	TEUBPD24253_TEUBPD24253	0.00290401	-0.00123564	0.00553692	-0.0217654	-7.38479e-05	0.000523198	-0.00351499	2
TEUBPD24257_TEUBPD24257	TEUBPD24257_TEUBPD24257	0.00354045	-0.00191077	0.00344608	-0.0200787	-0.000474032	-0.000221977	-0.00449456	2
TEUBPD24261_TEUBPD24261	TEUBPD24261_TEUBPD24261	0.00360153	-0.00113172	0.00639244	-0.0164427	-0.000446139	-0.00012	-0.00542652	2
TEUBPD24284_TEUBPD24284	TEUBPD24284_TEUBPD24284	0.00421639	-0.000767689	0.00640392	-0.0179941	-0.000195002	0.000675058	-0.00516079	2
TEUBPD24297_TEUBPD24297	TEUBPD24297_TEUBPD24297	0.00449943	-0.00018342	0.00691439	-0.0187542	0.000248685	0.000827849	-0.00542924	2
TEUBPD24326_TEUBPD24326	TEUBPD24326_TEUBPD24326	0.0033082	-0.00152866	0.00642747	-0.0183542	-0.000765388	-0.00106483	-0.00377801	1
TEUBPD24335_TEUBPD24335	TEUBPD24335_TEUBPD24335	0.00257228	-0.000369452	0.00623779	-0.0186203	-9.54326e-05	0.000120698	-0.00451334	2
TEUBPD24336_TEUBPD24336	TEUBPD24336_TEUBPD24336	0.0056956	-0.000540731	0.0065343	-0.0195675	0.000300805	0.000247849	-0.00226565	2
TEUBPD24337_TEUBPD24337	TEUBPD24337_TEUBPD24337	0.00358701	-0.0026673	0.00465959	-0.0167958	-0.000487128	0.000779826	-0.0043631	1
TEUBPD24342_TEUBPD24342	TEUBPD24342_TEUBPD24342	0.00339093	-0.00196782	0.00467631	-0.0220899	0.000194377	-0.000246512	-0.0048575	2
TEUBPD24351_TEUBPD24351	TEUBPD24351_TEUBPD24351	0.00518221	-0.000724217	0.00534477	-0.0194378	-2.95531e-05	-0.000553488	-0.00253163	2
TEUBPD24384_TEUBPD24384	TEUBPD24384_TEUBPD24384	0.00421831	-0.000679504	0.00482224	-0.0186535	0.00027284	0.000879767	-0.00545601	2
TEUBPD24393_TEUBPD24393	TEUBPD24393_TEUBPD24393	0.00440227	-0.00130176	0.00617587	-0.0177381	-0.000276029	0.000260233	-0.00424901	2
TEUBPD24404_TEUBPD24404	TEUBPD24404_TEUBPD24404	0.00352646	-0.00134993	0.00503503	-0.0206388	-0.000232044	-0.00105413	-0.00480461	2
TEUBPD24409_TEUBPD24409	TEUBPD24409_TEUBPD24409	0.00487607	-0.00229902	0.00600625	-0.0209196	-0.000314862	0.00112169	-0.00383105	2
TEUBPD24426_TEUBPD24426	TEUBPD24426_TEUBPD24426	0.00375671	-0.000640078	0.00575247	-0.016528	2.83106e-05	0.000868314	-0.00597512	2
TEUBPD24432_TEUBPD24432	TEUBPD24432_TEUBPD24432	0.00343304	-0.00284745	0.00366439	-0.0182147	-0.000388881	-0.000354302	-0.00580016	1
TEUBPD24453_TEUBPD24453	TEUBPD24453_TEUBPD24453	0.004533	-0.000397258	0.00649942	-0.0177217	0.000151626	0.000513023	-0.00522974	2
TEUBPD24493_TEUBPD24493	TEUBPD24493_TEUBPD24493	0.00278439	-0.00208101	0.00470727	-0.0202059	-0.00011348	-0.000250581	-0.00563789	2
TEUBPD24496_TEUBPD24496	TEUBPD24496_TEUBPD24496	0.00347167	-0.00337317	0.00678285	-0.0196615	0.000128764	0.000837791	-0.00415461	2
TEUBPD24497_TEUBPD24497	TEUBPD24497_TEUBPD24497	0.00424669	-0.00127285	0.00536366	-0.0197248	-0.000320561	-0.00048093	-0.00453773	2
TEUBPD24509_TEUBPD24509	TEUBPD24509_TEUBPD24509	0.00436595	-6.10313e-05	0.00554506	-0.0160643	6.94897e-05	-0.000269128	-0.00351787	2
TEUBPD24542_TEUBPD24542	TEUBPD24542_TEUBPD24542	0.0039218	-0.0013062	0.00727398	-0.019392	0.000272707	0.000402326	-0.00433221	2
TEUBPD24551_TEUBPD24551	TEUBPD24551_TEUBPD24551	0.00412001	-0.00101234	0.00658605	-0.017215	7.39842e-05	0.00107674	-0.00553509	2
TEUBPD24552_TEUBPD24552	TEUBPD24552_TEUBPD24552	0.00459459	-0.00134843	0.0083189	-0.0202094	-0.000248558	0.000225407	-0.00282998	2
TEUBPD24554_TEUBPD24554	TEUBPD24554_TEUBPD24554	0.00425654	-0.000843081	0.00645974	-0.0214409	1.91094e-05	0.00106773	-0.00329209	2
TEUBPD24603_TEUBPD24603	TEUBPD24603_TEUBPD24603	0.00360697	-0.00134595	0.00382689	-0.0211189	-0.000342532	0.000638372	-0.00458114	2
TEUBPD24617_TEUBPD24617	TEUBPD24617_TEUBPD24617	0.00491421	-0.000848172	0.00557747	-0.0175661	-0.000255255	0.0012036	-0.00542932	2
TEUBPD24618_TEUBPD24618	TEUBPD24618_TEUBPD24618	0.00500689	-0.0012295	0.0062564	-0.0193769	-0.000122761	0.00174471	-0.00301219	2
TEUBPD24620_TEUBPD24620	TEUBPD24620_TEUBPD24620	0.00251643	-0.00112735	0.00664448	-0.0191486	2e-06	0.000123256	-0.0050383	2
TEUBPD24623_TEUBPD24623	TEUBPD24623_TEUBPD24623	0.00344412	-0.00012252	0.00353009	-0.0162881	-0.000413493	-0.000444477	-0.00479555	2
TEUBPD24632_TEUBPD24632	TEUBPD24632_TEUBPD24632	0.00420907	-0.000420627	0.00611541	-0.0207371	0.000160162	0.000691163	-0.00374407	2
TEUBPD24654_TEUBPD24654	TEUBPD24654_TEUBPD24654	0.00363426	-0.000959922	0.00443735	-0.0221164	-0.00101319	-0.00152442	-0.005586	1
TEUBPD24657_TEUBPD24657	TEUBPD24657_TEUBPD24657	0.00380767	-0.000736488	0.00644419	-0.0194301	-3.36957e-05	0.000322384	-0.00386145	2
TEUBPD24658_TEUBPD24658	TEUBPD24658_TEUBPD24658	0.0036184	-0.000243734	0.00616904	-0.014958	-6.01838e-05	-0.000955756	-0.0043131	2
TEUBPD24659_TEUBPD24659	TEUBPD24659_TEUBPD24659	0.00556539	-0.000472063	0.0066516	-0.0226734	3.85578e-05	0.00143145	-0.00406886	2
TEUBPD24668_TEUBPD24668	TEUBPD24668_TEUBPD24668	0.00396395	-0.000259922	0.00598081	-0.0201612	-0.000151303	0.000791337	-0.00379242	2
TEUBPD24692_TEUBPD24692	TEUBPD24692_TEUBPD24692	0.00444241	-0.00126469	0.0075814	-0.0181101	0.000102241	0.000400233	-0.00493913	2
TEUBPD24701_TEUBPD24701	TEUBPD24701_TEUBPD24701	0.00429425	-0.000606527	0.00738358	-0.017457	2.83708e-05	0.000542209	-0.00362834	2
TEUBPD24703_TEUBPD24703	TEUBPD24703_TEUBPD24703	0.0043126	3.08094e-05	0.00471904	-0.0217378	-8.40285e-05	-0.000629244	-0.00364942	2
TEUBPD24724_TEUBPD24724	TEUBPD24724_TEUBPD24724	0.00404425	-0.00113336	0.00748416	-0.0214899	3.20539e-05	-0.000246279	-0.00527265	2
TEUBPD24733_TEUBPD24733	TEUBPD24733_TEUBPD24733	0.00432703	-0.00122252	0.00512267	-0.0181913	0.000426339	0.000687558	-0.00256549	2
TEUBPD24772_TEUBPD24772	TEUBPD24772_TEUBPD24772	0.00474616	-0.00235483	0.00567515	-0.017307	-8.33312e-05	-0.000242267	-0.00531236	2
TEUBPD24818_TEUBPD24818	TEUBPD24818_TEUBPD24818	0.00343945	-0.001375	0.00564869	-0.0181643	-7.67512e-05	-0.000180523	-0.00557232	2
TEUBPD24819_TEUBPD24819	TEUBPD24819_TEUBPD24819	0.00392127	-0.00161743	0.00647384	-0.0153381	6.00571e-05	0.000321395	-0.00433328	2
TEUBPD24908_TEUBPD24908	TEUBPD24908_TEUBPD24908	0.00382886	-0.00189217	0.00487427	-0.0194976	-0.000303651	-0.000658547	-0.00513509	2
TEUBPD24963_TEUBPD24963	TEUBPD24963_TEUBPD24963	0.00489983	0.000408616	0.00585233	-0.0170042	-6.00412e-05	0.0020357	-0.00296178	2
TEUBPD24989_TEUBPD24989	TEUBPD24989_TEUBPD24989	0.0039112	-0.00134654	0.00651395	-0.0171115	-0.000240396	0.000879128	-0.00409852	2
TEUBPD25010_TEUBPD25010	TEUBPD25010_TEUBPD25010	0.00396565	-0.000125392	0.00615974	-0.0186734	-0.000172529	-0.000134651	-0.00593781	2
TEUBPD25011_TEUBPD25011	TEUBPD25011_TEUBPD25011	0.0041354	-0.00196292	0.00544797	-0.0165045	-0.000299677	9.52907e-05	-0.00501969	2
TEUBPD25020_TEUBPD25020	TEUBPD25020_TEUBPD25020	0.00372877	-0.000228394	0.00759709	-0.0151878	-0.000144393	0.000439593	-0.00471746	2
TEUBPD25027_TEUBPD25027	TEUBPD25027_TEUBPD25027	0.00390445	-0.00199086	0.00693052	-0.0223748	0.000135762	0.00035936	-0.00444671	2
TEUBPD25029_TEUBPD25029	TEUBPD25029_TEUBPD25029	0.00385985	-0.000476893	0.00580712	-0.0177783	-6.1252e-05	0.000147442	-0.00508995	2
TEUBPD25081_TEUBPD25081	TEUBPD25081_TEUBPD25081	0.00539629	-0.00153695	0.00616555	-0.0177007	0.000190764	0.00128291	-0.00522035	2
TEUBPD25083_TEUBPD25083	TEUBPD25083_TEUBPD25083	0.00405854	-0.000797454	0.00677892	-0.0193073	0.000195737	0.00120023	-0.00336178	2
TEUBPD25098_TEUBPD25098	TEUBPD25098_TEUBPD25098	0.00408954	-0.000649086	0.00685407	-0.0142336	-0.000239344	0.00046686	-0.00423336	2
TEUBPD25105_TEUBPD25105	TEUBPD25105_TEUBPD25105	0.00324673	-0.000648629	0.00554942	-0.0174353	-0.000119588	0.000804767	-0.00375766	2
TEUBPD25110_TEUBPD25110	TEUBPD25110_TEUBPD25110	0.00355802	-0.00127611	0.0061343	-0.0173682	-0.000331334	0.000305291	-0.00379786	2
TEUBPD25111_TEUBPD25111	TEUBPD25111_TEUBPD25111	0.0041891	-0.00118355	0.00705015	-0.0198059	-0.000173572	0.000640872	-0.00452265	2
TEUBPD25112_TEUBPD25112	TEUBPD25112_TEUBPD25112	0.00467337	-0.00141358	0.00510378	-0.0214853	-6.69223e-05	0.00120145	-0.0037939	2
TEUBPD25113_TEUBPD25113	TEUBPD25113_TEUBPD25113	0.00352751	-0.00208727	0.00494637	-0.0180668	-6.88748e-06	0.00135035	-0.00438097	2
TEUBPD25115_TEUBPD25115	TEUBPD25115_TEUBPD25115	0.00336146	-0.00154178	0.00346017	-0.0210458	-5.72742e-06	-1.37791e-05	-0.00572858	2
TEUBPD25116_TEUBPD25116	TEUBPD25116_TEUBPD25116	0.00467663	-0.000125914	0.0065516	-0.0163409	-0.000189601	-0.000559767	-0.00443731	2
TEUBPD25117_TEUBPD25117	TEUBPD25117_TEUBPD25117	0.00537167	-0.0018607	0.00816686	-0.018428	0.000335794	0.00052686	-0.00538822	2
TEUBPD25118_TEUBPD25118	TEUBPD25118_TEUBPD25118	0.00323391	-0.00113473	0.00703256	-0.0211965	0.000287376	0.000917791	-0.0038916	2
TEUBPD25119_TEUBPD25119	TEUBPD25119_TEUBPD25119	0.00468553	-0.00130907	0.00612878	-0.0171948	-0.000146231	0.00102564	-0.00323624	2
TEUBPD25121_TEUBPD25121	TEUBPD25121_TEUBPD25121	0.00393758	-0.00180587	0.00398328	-0.0203077	-0.000149287	0.000551221	-0.00421194	2
TEUBPD25122_TEUBPD25122	TEUBPD25122_TEUBPD25122	0.00335392	-0.000222324	0.00687776	-0.0200857	-4.37084e-05	0.00142442	-0.00410107	2
TEUBPD25124_TEUBPD25124	TEUBPD25124_TEUBPD25124	0.00438514	-0.000109204	0.00604884	-0.0142899	0.000244742	0.000276977	-0.00359374	2
TEUBPD25125_TEUBPD25125	TEUBPD25125_TEUBPD25125	0.00480074	-0.00202076	0.00580276	-0.0180276	-0.000103502	0.000366453	-0.00500939	2
TEUBPD25126_TEUBPD25126	TEUBPD25126_TEUBPD25126	0.00395371	-0.000966384	0.00726526	-0.0183066	-0.000205702	1.80233e-06	-0.00411442	2
TEUBPD25131_TEUBPD25131	TEUBPD25131_TEUBPD25131	0.00393008	-0.00183662	0.00648648	-0.018985	-0.000459784	0.000231628	-0.0035631	2
TEUBPD25132_TEUBPD25132	TEUBPD25132_TEUBPD25132	0.00377611	-0.00137611	0.00487529	-0.0163255	-0.000259496	-2.71512e-05	-0.00540783	2
TEUBPD25135_TEUBPD25135	TEUBPD25135_TEUBPD25135	0.00332781	-0.00163695	0.00613503	-0.0195661	-0.000125306	0.000126163	-0.00544349	2
TEUBPD25137_TEUBPD25137	TEUBPD25137_TEUBPD25137	0.00404599	-0.000810705	0.00670203	-0.0197584	-0.000191296	-0.000198023	-0.00422092	2
TEUBPD25140_TEUBPD25140	TEUBPD25140_TEUBPD25140	0.00359089	-0.00094393	0.00487166	-0.0192731	-0.000297962	-0.00081407	-0.00505684	2
TEUBPD25171_TEUBPD25171	TEUBPD25171_TEUBPD25171	0.00529215	-0.000248629	0.00787616	-0.0192399	9.21775e-05	0.00112017	-0.00351952	2
TEUBPD25173_TEUBPD25173	TEUBPD25173_TEUBPD25173	0.00340593	-0.0015876	0.00795596	-0.0227276	-0.000316691	4.47674e-06	-0.00421474	2
TEUBPD25184_TEUBPD25184	TEUBPD25184_TEUBPD25184	0.00492053	-0.00148786	0.00783474	-0.0185993	1.7065e-05	0.00128948	-0.00279044	2
TEUBPD25202_TEUBPD25202	TEUBPD25202_TEUBPD25202	0.0045517	-0.000541384	0.00575756	-0.0200951	-0.000108523	0.00113186	-0.00440766	2
TEUBPD25204_TEUBPD25204	TEUBPD25204_TEUBPD25204	0.00357807	-0.0015545	0.005625	-0.0189402	-0.000110228	5.1686e-05	-0.00495494	2
TEUBPD25205_TEUBPD25205	TEUBPD25205_TEUBPD25205	0.00500824	-0.00122474	0.00599113	-0.0187605	-0.000142878	-0.00017843	-0.00495255	2
TEUBPD25217_TEUBPD25217	TEUBPD25217_TEUBPD25217	0.00374861	-0.000363969	0.00628721	-0.0178787	-0.00013917	0.000750465	-0.0051855	2
TEUBPD25223_TEUBPD25223	TEUBPD25223_TEUBPD25223	0.00331582	-0.00119811	0.00481337	-0.0181734	0.000244574	-0.000395988	-0.00492463	2
TEUBPD25256_TEUBPD25256	TEUBPD25256_TEUBPD25256	0.00512829	-0.000446932	0.00689491	-0.0173269	0.000198222	0.0012968	-0.00289407	2
TEUBPD25274_TEUBPD25274	TEUBPD25274_TEUBPD25274	0.0039714	-0.00273055	0.00859884	-0.0184479	5.55341e-05	0.000548314	-0.00390659	2
TEUBPD25275_TEUBPD25275	TEUBPD25275_TEUBPD25275	0.0047119	0.00053812	0.00628634	-0.021292	2.06815e-05	0.000973198	-0.00170461	2
TEUBPD25289_TEUBPD25289	TEUBPD25289_TEUBPD25289	0.0037888	-0.000703264	0.0059141	-0.0199465	6.86403e-05	0.000718663	-0.00376211	2
TEUBPD25294_TEUBPD25294	TEUBPD25294_TEUBPD25294	0.0042136	-0.00123949	0.00841802	-0.0179664	-0.000395049	0.000574419	-0.0034771	2
TEUBPD25318_TEUBPD25318	TEUBPD25318_TEUBPD25318	0.00356866	0.000669843	0.00498968	-0.0199304	-0.000162897	0.00112535	-0.00432323	2
TEUBPD25319_TEUBPD25319	TEUBPD25319_TEUBPD25319	0.00356748	-0.00080248	0.00593852	-0.0177427	0.000319341	0.000405174	-0.005943	2
TEUBPD25320_TEUBPD25320	TEUBPD25320_TEUBPD25320	0.00462363	-0.00128805	0.00734346	-0.0197199	-0.00026761	-0.000141686	-0.00394333	2
TEUBPD25324_TEUBPD25324	TEUBPD25324_TEUBPD25324	0.00482746	-0.000882898	0.00645959	-0.0202465	-0.000256609	0.000742151	-0.00480651	2
TEUBPD25327_TEUBPD25327	TEUBPD25327_TEUBPD25327	0.00379446	-0.00200379	0.00646323	-0.0182063	-0.000319455	0.000632558	-0.00413031	2
TEUBPD25328_TEUBPD25328	TEUBPD25328_TEUBPD25328	0.00327533	-0.00213342	0.00500262	-0.0204294	0.000389597	-0.000930988	-0.00526211	2
TEUBPD25329_TEUBPD25329	TEUBPD25329_TEUBPD25329	0.00478684	-0.00216939	0.00438517	-0.019658	0.00031516	-0.00021064	-0.0034411	2
TEUBPD25331_TEUBPD25331	TEUBPD25331_TEUBPD25331	0.00373941	-0.000671671	0.00882718	-0.0185528	0.000454124	0.000916337	-0.00382035	2
TEUBPD25332_TEUBPD25332	TEUBPD25332_TEUBPD25332	0.00457559	-0.00171534	0.00611599	-0.0166941	-0.000141718	7.69767e-05	-0.00498987	2
TEUBPD25333_TEUBPD25333	TEUBPD25333_TEUBPD25333	0.00424769	-0.00139772	0.00678765	-0.0193629	-1.80856e-05	0.000828314	-0.00408534	2
TEUBPD25334_TEUBPD25334	TEUBPD25334_TEUBPD25334	0.00399699	-0.000680157	0.00679331	-0.019278	-9.62472e-05	0.00121238	-0.00385445	2
TEUBPD25336_TEUBPD25336	TEUBPD25336_TEUBPD25336	0.00438784	-5.11749e-05	0.00710872	-0.0170713	-3.32139e-05	0.00113808	-0.00360148	2
TEUBPD25337_TEUBPD25337	TEUBPD25337_TEUBPD25337	0.00521142	-7.41514e-05	0.00646163	-0.0174038	0.000115132	0.0011536	-0.00425527	2
TEUBPD25339_TEUBPD25339	TEUBPD25339_TEUBPD25339	0.00404512	-0.0016265	0.00471134	-0.0178094	-0.000199956	-0.000237791	-0.00473377	2
TEUBPD25342_TEUBPD25342	TEUBPD25342_TEUBPD25342	0.0049884	-0.000957833	0.00727413	-0.0177472	0.000126187	0.000913663	-0.00409044	2
TEUBPD25343_TEUBPD25343	TEUBPD25343_TEUBPD25343	0.00409355	-0.00150117	0.00635945	-0.0173108	-0.000171696	0.000175581	-0.00344736	2
TEUBPD25344_TEUBPD25344	TEUBPD25344_TEUBPD25344	0.00492768	6.88642e-05	0.00883517	-0.0160465	0.000157952	0.00183837	-0.00318311	2
TEUBPD25345_TEUBPD25345	TEUBPD25345_TEUBPD25345	0.00495806	-0.00017624	0.00613619	-0.0182587	0.000426678	0.000495814	-0.00325815	2
TEUBPD25346_TEUBPD25346	TEUBPD25346_TEUBPD25346	0.00305153	-0.00226606	0.00621119	-0.0257476	-8.62187e-05	-0.00100279	-0.00474226	2
TEUBPD25348_TEUBPD25348	TEUBPD25348_TEUBPD25348	0.00458723	-0.000474804	0.00787209	-0.016558	-3.21743e-05	0.000227209	-0.00397298	2
TEUBPD25354_TEUBPD25354	TEUBPD25354_TEUBPD25354	0.00374198	-0.00147735	0.00577427	-0.0186364	0.000102219	0.000542965	-0.00327175	2
TEUBPD25356_TEUBPD25356	TEUBPD25356_TEUBPD25356	0.00362384	-0.000751958	0.00665087	-0.0196766	4.46878e-05	0.000110058	-0.00524605	2
TEUBPD25359_TEUBPD25359	TEUBPD25359_TEUBPD25359	0.00433483	2.68277e-05	0.00590727	-0.0177549	8.75246e-05	0.000835581	-0.00350099	2
TEUBPD25368_TEUBPD25368	TEUBPD25368_TEUBPD25368	0.00328492	-0.00120711	0.00544477	-0.020165	-5.82219e-05	-0.00171436	-0.00543081	2
TEUBPD25369_TEUBPD25369	TEUBPD25369_TEUBPD25369	0.00399852	-0.000992885	0.00748953	-0.0190266	0.000137306	-0.000151047	-0.00507455	2
TEUBPD25375_TEUBPD25375	TEUBPD25375_TEUBPD25375	0.00429241	-0.00163505	0.00652253	-0.0183241	-0.000229537	-2.65116e-05	-0.00490667	2
TEUBPD25389_TEUBPD25389	TEUBPD25389_TEUBPD25389	0.00375658	0.000368211	0.00605756	-0.0182871	-4.96292e-05	-0.00102436	-0.00418015	2
TEUBPD25395_TEUBPD25395	TEUBPD25395_TEUBPD25395	0.00499908	-0.00255548	0.00642238	-0.0208633	-2.14041e-05	0.000570872	-0.00513888	2
TEUBPD25396_TEUBPD25396	TEUBPD25396_TEUBPD25396	0.00396761	-0.000686292	0.00527355	-0.0200986	0.000345468	0.00127471	-0.00395008	2
TEUBPD25402_TEUBPD25402	TEUBPD25402_TEUBPD25402	0.00426112	-0.000441057	0.00446802	-0.0211476	9.58574e-05	-0.000339244	-0.00294695	2
TEUBPD25405_TEUBPD25405	TEUBPD25405_TEUBPD25405	0.00497964	-0.00247755	0.00641221	-0.0214759	0.000137487	0.000951453	-0.00390708	2
TEUBPD25420_TEUBPD25420	TEUBPD25420_TEUBPD25420	0.00221177	-0.00293858	0.00530044	-0.0203385	-0.000423933	-0.00152523	-0.00330733	2
TEUBPD25424_TEUBPD25424	TEUBPD25424_TEUBPD25424	0.0043112	-0.00108943	0.00664782	-0.0147909	-3.25674e-05	0.000721163	-0.00473122	2
TEUBPD25439_TEUBPD25439	TEUBPD25439_TEUBPD25439	0.00391927	-0.00251658	0.00520145	-0.0218563	-0.000220089	0.000507791	-0.00478262	2
TEUBPD25457_TEUBPD25457	TEUBPD25457_TEUBPD25457	0.00427284	-0.00112069	0.00658765	-0.0195832	-0.000203439	0.000566744	-0.00365387	2
TEUBPD25464_TEUBPD25464	TEUBPD25464_TEUBPD25464	0.00399865	-0.000831789	0.00559172	-0.0162699	0.000240155	0.000749477	-0.0046799	2
TEUBPD25467_TEUBPD25467	TEUBPD25467_TEUBPD25467	0.00463718	-0.000336292	0.00673619	-0.0175825	-8.34834e-05	1.5407e-05	-0.00503114	2
TEUBPD25480_TEUBPD25480	TEUBPD25480_TEUBPD25480	0.0048432	-0.00158035	0.00614302	-0.0188801	-6.01078e-05	0.000164593	-0.00462504	2
TEUBPD25522_TEUBPD25522	TEUBPD25522_TEUBPD25522	0.0050592	-0.000911227	0.00842064	-0.0192594	0.000154935	0.00109558	-0.00383451	2
TEUBPD25558_TEUBPD25558	TEUBPD25558_TEUBPD25558	0.00449765	-0.00140398	0.00767558	-0.0148556	9.52932e-05	0.000870407	-0.00399827	2
TEUBPD25584_TEUBPD25584	TEUBPD25584_TEUBPD25584	0.00317672	-0.000207441	0.0061673	-0.0153521	-0.000560095	-1.00581e-05	-0.00425338	2
TEUBPD25593_TEUBPD25593	TEUBPD25593_TEUBPD25593	0.00421295	-0.00076782	0.00562238	-0.0169563	0.000218913	-0.000413314	-0.00479909	2
TEUBPD25600_TEUBPD25600	TEUBPD25600_TEUBPD25600	0.00422201	-0.000825979	0.0073843	-0.0204077	-0.000131049	0.0012989	-0.00439951	2
TEUBPD25602_TEUBPD25602	TEUBPD25602_TEUBPD25602	0.00376072	-0.000908159	0.00474099	-0.0179692	-5.03011e-06	0.000480407	-0.00522479	2
TEUBPD25608_TEUBPD25608	TEUBPD25608_TEUBPD25608	0.00317432	-0.000607507	0.00463314	-0.0226336	-0.000551563	7.5e-06	-0.00509069	2
TEUBPD25620_TEUBPD25620	TEUBPD25620_TEUBPD25620	0.00394791	-0.00113466	0.0072439	-0.0201829	8.68526e-05	0.000248837	-0.00429613	2
TEUBPD25621_TEUBPD25621	TEUBPD25621_TEUBPD25621	0.0040772	-0.000462924	0.00677297	-0.0173122	0.000311838	0.00119686	-0.00217166	2
TEUBPD25627_TEUBPD25627	TEUBPD25627_TEUBPD25627	0.00330658	-0.00117957	0.00495814	-0.0171983	-0.00010761	0.000439302	-0.00557825	2
TEUBPD25636_TEUBPD25636	TEUBPD25636_TEUBPD25636	0.00366303	-0.00110437	0.00552485	-0.0217283	-5.84025e-05	0.000871105	-0.00523641	2
TEUBPD25655_TEUBPD25655	TEUBPD25655_TEUBPD25655	0.00454547	-0.00215627	0.0066907	-0.020671	-6.4e-05	0.000106919	-0.00501689	2
TEUBPD25656_TEUBPD25656	TEUBPD25656_TEUBPD25656	0.00321587	-0.00201168	0.00650959	-0.0224497	8.24025e-05	0.000756977	-0.00520198	2
TEUBPD25680_TEUBPD25680	TEUBPD25680_TEUBPD25680	0.00324194	-0.00159093	0.00671061	-0.018342	-0.000298181	-0.000280291	-0.00446038	2
TEUBPD25681_TEUBPD25681	TEUBPD25681_TEUBPD25681	0.0043418	-0.00133499	0.0100326	-0.0216678	-8.18067e-05	0.00155349	-0.00384168	2
TEUBPD25688_TEUBPD25688	TEUBPD25688_TEUBPD25688	0.00538091	-0.000435509	0.00703648	-0.0197238	0.000283442	0.00057093	-0.00238254	2
TEUBPD25709_TEUBPD25709	TEUBPD25709_TEUBPD25709	0.0029435	-0.000677415	0.00568256	-0.0173381	-7.2767e-05	-0.0003675	-0.00423616	2
TEUBPD25717_TEUBPD25717	TEUBPD25717_TEUBPD25717	0.00373313	9.11227e-05	0.00514826	-0.0165199	-0.000163959	0.000588198	-0.00323254	2
TEUBPD25718_TEUBPD25718	TEUBPD25718_TEUBPD25718	0.00444119	-0.00184484	0.00692384	-0.0205	-0.000167667	-0.000786163	-0.00420593	2
TEUBPD25733_TEUBPD25733	TEUBPD25733_TEUBPD25733	0.00345815	-0.00157781	0.00702544	-0.0197441	-0.000427531	9.3314e-05	-0.0052243	2
TEUBPD25734_TEUBPD25734	TEUBPD25734_TEUBPD25734	0.00323413	-0.0011812	0.00528488	-0.0197224	-6.53566e-05	0.000141977	-0.00567644	2
TEUBPD25735_TEUBPD25735	TEUBPD25735_TEUBPD25735	0.00468605	-0.000852807	0.00615814	-0.0185192	0.0001407	0.00078593	-0.00341565	2
TEUBPD25760_TEUBPD25760	TEUBPD25760_TEUBPD25760	0.00511796	-0.00155059	0.00599215	-0.0201762	0.000165826	0.000135523	-0.00478122	2
TEUBPD25807_TEUBPD25807	TEUBPD25807_TEUBPD25807	0.00439717	-1.18146e-05	0.00682326	-0.0195556	5.76735e-05	0.000930174	-0.00363616	2
TEUBPD25809_TEUBPD25809	TEUBPD25809_TEUBPD25809	0.00393383	-0.00149543	0.00584564	-0.0192493	0.00019729	0.000576337	-0.00349193	2
TEUBPD25814_TEUBPD25814	TEUBPD25814_TEUBPD25814	0.00457415	-0.00130829	0.00819608	-0.0188731	0.000114494	-0.000336163	-0.00408081	2
TEUBPD25815_TEUBPD25815	TEUBPD25815_TEUBPD25815	0.00479865	-0.00206057	0.00724666	-0.0190874	-0.000274897	0.000842791	-0.00317932	2
TEUBPD25826_TEUBPD25826	TEUBPD25826_TEUBPD25826	0.0051082	-0.00122559	0.00698285	-0.0197395	0.000342447	0.00202779	-0.00377068	2
TEUBPD25836_TEUBPD25836	TEUBPD25836_TEUBPD25836	0.00421421	-0.000821149	0.00515828	-0.0208059	5.57496e-05	0.00117047	-0.00415099	2
TEUBPD25868_TEUBPD25868	TEUBPD25868_TEUBPD25868	0.00374189	-0.00104804	0.00545799	-0.0185706	-1.86656e-05	-0.00199291	-0.006164	2
TEUBPD25881_TEUBPD25881	TEUBPD25881_TEUBPD25881	0.0036687	-0.00229354	0.00456584	-0.0203864	-5.76545e-06	0.000156453	-0.00501969	2
TEUBPD25887_TEUBPD25887	TEUBPD25887_TEUBPD25887	0.00374333	-0.00132702	0.00556759	-0.0202196	3.98764e-05	0.000164186	-0.00387306	2
TEUBPD25895_TEUBPD25895	TEUBPD25895_TEUBPD25895	0.00481264	-0.000431201	0.00556381	-0.0174332	0.000437182	0.00152186	-0.00380511	2
TEUBPD25909_TEUBPD25909	TEUBPD25909_TEUBPD25909	0.00365375	-0.00205228	0.00449302	-0.0189969	-0.00034007	-0.000321279	-0.00650437	2
TEUBPD25918_TEUBPD25918	TEUBPD25918_TEUBPD25918	0.00406491	-0.00197317	0.00808358	-0.018135	-0.000256662	0.000483488	-0.00419926	2
TEUBPD25929_TEUBPD25929	TEUBPD25929_TEUBPD25929	0.00528361	-0.00162944	0.00864666	-0.021029	-0.000252197	0.00112291	-0.00404456	2
TEUBPD25948_TEUBPD25948	TEUBPD25948_TEUBPD25948	0.00334398	-0.00179132	0.00396642	-0.0198997	-0.00111802	-0.000859593	-0.00420964	1
TEUBPD25960_TEUBPD25960	TEUBPD25960_TEUBPD25960	0.00390571	0.000218603	0.00540741	-0.0212171	7.14739e-06	0.00171802	-0.00484703	2
TEUBPD9523_TEUBPD9523	TEUBPD9523_TEUBPD9523	0.00333025	-0.00322252	0.00483401	-0.0220724	-0.000662105	-0.000946395	-0.00346862	1
TEUBPD9649_TEUBPD9649	TEUBPD9649_TEUBPD9649	0.00286177	-0.00119138	0.00472834	-0.0197909	-0.000476878	-0.000156105	-0.00656557	1
TEUBPD9662_TEUBPD9662	TEUBPD9662_TEUBPD9662	0.0036816	-0.00116332	0.0054968	-0.0191486	-0.000389525	0.000859535	-0.00563904	1
TEUBPD9718_TEUBPD9718	TEUBPD9718_TEUBPD9718	0.00357363	-0.00215836	0.00436047	-0.0191738	-0.000242751	0.000137384	-0.00586549	2
TEUBPD9758_TEUBPD9758	TEUBPD9758_TEUBPD9758	0.003132	-0.0022205	0.00689055	-0.0180238	0.000108317	-0.00149698	-0.00592282	2
TEUBPD9813_TEUBPD9813	TEUBPD9813_TEUBPD9813	0.00250336	-0.00213714	0.00579666	-0.020693	-0.000673249	-0.000944767	-0.00581779	1
TEUBPD9842_TEUBPD9842	TEUBPD9842_TEUBPD9842	0.00398038	-0.00221482	0.00499549	-0.0221182	-0.000436371	-0.00100709	-0.00494349	1
TEUBPD9879_TEUBPD9879	TEUBPD9879_TEUBPD9879	0.00337459	-0.00170607	0.00584099	-0.0214552	-0.000359984	-0.000719477	-0.00395165	1
TEUBPD9977_TEUBPD9977	TEUBPD9977_TEUBPD9977	0.00318849	-0.00136312	0.00400959	-0.0184654	-0.00033303	-2.62209e-05	-0.00573138	1
TEUBPD9989_TEUBPD9989	TEUBPD9989_TEUBPD9989	0.00519381	-0.00136789	0.00553488	-0.0203962	-0.000541506	0.000494884	-0.0055285	1
TUE_329_TUE_329	TUE_329_TUE_329	0.00454442	-0.00152448	0.00658677	-0.0219077	-0.000148735	-0.000610233	-0.00356919	2
TUE_8408_TUE_8408	TUE_8408_TUE_8408	0.0042575	-0.00173675	0.00529172	-0.0162839	-0.000347978	-0.000225465	-0.00474036	2
TUE_8627_TUE_8627	TUE_8627_TUE_8627	0.00403413	-0.00110777	0.00731875	-0.0177028	-0.000170821	0.000848895	-0.00369654	2
TUE_8628_TUE_8628	TUE_8628_TUE_8628	0.00389861	-0.00127937	0.00561933	-0.0194615	-0.000106292	-0.000392849	-0.00357924	2
TUE_8961_TUE_8961	TUE_8961_TUE_8961	0.00362507	-0.000744778	0.00614215	-0.019135	-0.000603895	-0.000338314	-0.0044285	2
TUE_8988_TUE_8988	TUE_8988_TUE_8988	0.00477742	-0.00207611	0.00529055	-0.0197234	-0.000277255	0.000713198	-0.00419695	2
TUE_9037_TUE_9037	TUE_9037_TUE_9037	0.00213745	-0.00224145	0.00449549	-0.022207	-0.000297258	-0.000118953	-0.0045799	2
TUE_9175_TUE_9175	TUE_9175_TUE_9175	0.00344133	-0.002122	0.00465058	-0.0204035	-0.000311971	0.000356919	-0.00491087	1
TUE_9306_TUE_9306	TUE_9306_TUE_9306	0.00414551	-0.0016295	0.0039734	-0.0184364	-0.000451395	4.89535e-05	-0.00468081	2
TUE_9400_TUE_9400	TUE_9400_TUE_9400	0.00462629	-0.00134373	0.00714273	-0.0191713	-0.000180101	-6.29651e-05	-0.0036902	2
TUE_9493_TUE_9493	TUE_9493_TUE_9493	0.0044439	-0.000684073	0.00820785	-0.0151976	-0.000294735	0.000424826	-0.00500988	1
TUE_9495_TUE_9495	TUE_9495_TUE_9495	0.00266417	-0.000914099	0.00508765	-0.0199276	-0.000461607	-0.000650872	-0.00472825	1
TUE_9509_TUE_9509	TUE_9509_TUE_9509	0.0031599	-0.00163832	0.00912936	-0.0213154	6.89382e-06	-0.000602616	-0.0041757	1
TUE_9548_TUE_9548	TUE_9548_TUE_9548	0.00302716	-0.000955352	0.00505625	-0.0212234	-0.000251658	0.00111849	-0.00376236	1

## Sheet: PRSice2_Case_Control_Prediction
Model	Set	Threshold	PRS.R2	PRS.R2.adj	Full.R2	Null.R2	Prevalence	Coefficient	Standard.Error	P	Num_SNP
GBA1_ODC_DEG	Base	0.05	0.199099	0.0834265	0.115501	0.0349945	0.005	1404.63	113.535	3.71175e-35	1147
GBA1_OPC_DEG	Base	0.05	0.117678	0.0470126	0.0803619	0.0349945	0.005	850.606	86.4043	7.24e-23	766
LRRK2_ODC_DEG	Base	0.05	0.0624808	0.0241971	0.0583448	0.0349945	0.005	402.782	55.1386	2.77e-13	344
LRRK2_OPC_DEG	Base	0.05	0.030811	0.0117263	0.0463104	0.0349945	0.005	180.495	34.7613	2.08e-07	143
GBA1_MG_DEG	Base	0.05	0.153474	0.0625952	0.0953992	0.0349945	0.005	1031.57	92.9712	1.31769e-28	860
LRRK2_MG_DEG	Base	0.05	0.112754	0.0449191	0.0783416	0.0349945	0.005	751.732	77.9784	5.40457e-22	607
General_PRS	Base	0.05	0.821306	0.549192	0.564968	0.0349945	0.005	13996.9	866.882	1.2061e-58	15775

## Sheet: GeneralPRS_Clinical_Predictions
PRS_model	Clinical outcome prediction, UPDRS-III (N=514)				Clinical outcome prediction, MoCA (N=450)				Clinical outcome prediction, BDI-II (N=379)
	Standardized beta	P-value	Adjusted R2	Model P-value	Standardized beta	P-value	Adjusted R2	Model P-value	Standardized beta	P-value	Adjusted R2	Model P-value
General_PRS	-0.0894038	0.0761 .	0.04599	6.285e-05	0.0537465	0.296	0.1413	1.538e-13	-0.0718647	0.24029	0.02812	0.01374
