# Supplementary material for: Transcriptomic changes in oligodendrocytes and precursor cells associate with clinical outcomes of Parkinson’s disease
Source: Mol Brain. 2024 Aug 13;17:56. doi: 10.1186/s13041-024-01128-z (PMC11323592; doi:10.1186/s13041-024-01128-z)
Supplement: Supplementary file 9 — Supplementary Material 9: Table S9: Differentially expressed genes in ODCs and OPCs of publicly available datasets. [file 13041_2024_1128_MOESM9_ESM.xlsx]

## Sheet: Kamath_DA_subtypes_DEGs
p_val	avg_log2FC	pct.1	pct.2	p_val_adj	gene	name
1.87922e-86	0.630676	0.788	0.157	7.53191e-82	SNX31	SOX6_GFRA2
4.22893e-77	0.983109	0.767	0.197	1.69496e-72	RUNX1	SOX6_GFRA2
8.58696e-63	0.967569	1	0.955	3.44165e-58	HIBCH	SOX6_GFRA2
3.01143e-61	0.567215	0.736	0.195	1.20698e-56	TTR	SOX6_GFRA2
8.95144e-60	0.814132	0.845	0.364	3.58774e-55	DCDC1	SOX6_GFRA2
9.50992e-56	0.98619	1	0.931	3.81157e-51	ATRNL1	SOX6_GFRA2
3.01797e-55	0.310768	0.528	0.091	1.2096e-50	LINC00862	SOX6_GFRA2
1.92452e-54	0.467351	0.694	0.197	7.71347e-50	MT-TV	SOX6_GFRA2
1.4417e-53	0.555341	0.585	0.13	5.77832e-49	ZNF574	SOX6_GFRA2
1.34153e-51	0.452315	0.679	0.205	5.37685e-47	PSAT1	SOX6_GFRA2
2.54324e-51	1.01974	1	0.98	1.01933e-46	RNA28S5	SOX6_GFRA2
4.27732e-50	1.15598	1	0.987	1.71435e-45	MT-RNR1	SOX6_GFRA2
1.28487e-49	0.848268	0.87	0.466	5.14976e-45	C15orf26	SOX6_GFRA2
1.45917e-49	0.526685	0.736	0.253	5.84835e-45	C9orf153	SOX6_GFRA2
2.9361e-46	-0.598018	1	0.997	1.17679e-41	LINC00632	SOX6_GFRA2
6.31266e-46	0.368275	0.585	0.155	2.53011e-41	MSH4	SOX6_GFRA2
1.74564e-45	0.825838	0.964	0.752	6.99652e-41	RP11-125B21.2	SOX6_GFRA2
6.03909e-45	0.894076	0.995	0.972	2.42047e-40	RP11-624C23.1	SOX6_GFRA2
9.55381e-44	0.841204	0.974	0.765	3.82917e-39	CACNG3	SOX6_GFRA2
1.42106e-43	0.753409	0.995	0.978	5.69561e-39	MIR137HG	SOX6_GFRA2
3.31578e-43	0.343484	0.549	0.133	1.32896e-38	CLIC4	SOX6_GFRA2
6.99907e-43	0.977482	1	0.992	2.80523e-38	SEZ6L	SOX6_GFRA2
7.41071e-42	-1.15749	0.617	0.841	2.97021e-37	AC016831.7	SOX6_GFRA2
9.68568e-42	0.630869	0.99	0.944	3.88202e-37	TCF20	SOX6_GFRA2
1.23084e-41	0.488387	1	0.999	4.93321e-37	DSCAM	SOX6_GFRA2
5.99924e-41	1.22838	0.943	0.762	2.4045e-36	FLRT2	SOX6_GFRA2
1.24443e-39	0.986066	1	0.98	4.98768e-35	MT-ND2	SOX6_GFRA2
7.87634e-38	0.387749	0.539	0.155	3.15684e-33	SLC7A11	SOX6_GFRA2
3.5985e-37	-0.653024	0.969	0.972	1.44228e-32	UPK3B	SOX6_GFRA2
1.00578e-36	1.09703	1	0.997	4.03117e-32	MT-ND4	SOX6_GFRA2
4.01033e-36	0.436976	1	0.995	1.60734e-31	MAPK10	SOX6_GFRA2
4.37149e-36	-0.912479	0.166	0.625	1.75209e-31	RP5-1101C3.1	SOX6_GFRA2
1.02238e-35	0.649586	0.891	0.525	4.09771e-31	RP11-308N19.1	SOX6_GFRA2
1.66104e-35	0.695337	0.99	0.859	6.65746e-31	FAM19A5	SOX6_GFRA2
3.71652e-35	0.52905	1	0.991	1.48958e-30	MYT1L	SOX6_GFRA2
7.88397e-35	-1.29808	0.99	0.989	3.1599e-30	TIAM2	SOX6_GFRA2
7.93572e-35	0.71072	0.99	0.887	3.18064e-30	CAP2	SOX6_GFRA2
1.13982e-34	0.578673	0.845	0.543	4.56838e-30	SMIM12	SOX6_GFRA2
1.54976e-34	0.580297	0.995	0.958	6.21142e-30	TMEM161B-AS1	SOX6_GFRA2
2.44283e-34	0.358705	0.601	0.221	9.79085e-30	SESN2	SOX6_GFRA2
5.59872e-34	0.402368	1	0.999	2.24397e-29	LINC00486	SOX6_GFRA2
5.83831e-34	0.536447	0.995	0.834	2.33999e-29	MTHFD1L	SOX6_GFRA2
1.18038e-33	0.711547	1	0.986	4.73095e-29	BTBD9	SOX6_GFRA2
2.87448e-33	0.39618	0.668	0.27	1.15209e-28	CRYAB	SOX6_GFRA2
1.35898e-32	0.557088	0.715	0.329	5.44679e-28	ZHX2	SOX6_GFRA2
1.43786e-32	0.284952	0.487	0.138	5.76295e-28	YAP1	SOX6_GFRA2
1.50857e-32	0.281766	0.549	0.179	6.04636e-28	ANKDD1B	SOX6_GFRA2
2.77852e-32	0.349865	0.637	0.244	1.11363e-27	RP11-1129I3.1	SOX6_GFRA2
2.80138e-32	0.648448	0.736	0.344	1.12279e-27	NTNG1	SOX6_GFRA2
3.16312e-32	0.568669	0.876	0.553	1.26778e-27	SPATA6L	SOX6_GFRA2
4.1476e-32	0.458441	1	1	1.66236e-27	CSMD1	SOX6_GFRA2
8.79752e-32	-0.574116	0.99	0.996	3.52605e-27	SLC18A2	SOX6_GFRA2
1.23023e-31	0.314029	0.617	0.235	4.93074e-27	C11orf70	SOX6_GFRA2
1.67462e-31	0.523075	1	0.954	6.71188e-27	PPP2R2C	SOX6_GFRA2
2.42099e-30	0.727544	0.959	0.778	9.70333e-26	ZNF804A	SOX6_GFRA2
3.85889e-30	0.589153	0.782	0.456	1.54664e-25	ZNF365	SOX6_GFRA2
4.96218e-30	0.892752	0.896	0.63	1.98884e-25	FRAS1	SOX6_GFRA2
1.39544e-29	0.504126	1	0.99	5.59291e-25	XKR6	SOX6_GFRA2
1.72686e-29	0.410089	0.87	0.574	6.92124e-25	MARS	SOX6_GFRA2
2.19822e-29	0.61827	0.824	0.538	8.81047e-25	DMGDH	SOX6_GFRA2
3.10864e-29	0.570333	0.99	0.898	1.24594e-24	SLC38A1	SOX6_GFRA2
4.72292e-29	-0.944049	0.43	0.69	1.89295e-24	RP11-123M6.2	SOX6_GFRA2
5.31735e-29	0.523316	0.907	0.617	2.13119e-24	ZNF516	SOX6_GFRA2
5.43801e-29	0.558423	0.71	0.361	2.17955e-24	CTA-211A9.5	SOX6_GFRA2
6.88759e-29	0.41111	0.725	0.384	2.76055e-24	TNFSF13B	SOX6_GFRA2
7.97197e-29	0.426163	0.824	0.513	3.19517e-24	RN7SK	SOX6_GFRA2
1.11493e-28	-0.819599	0.44	0.785	4.46864e-24	SEMA5A	SOX6_GFRA2
1.68034e-28	0.511124	0.902	0.626	6.7348e-24	AL592494.5	SOX6_GFRA2
2.24879e-28	0.544882	0.99	0.907	9.01316e-24	CLVS1	SOX6_GFRA2
2.90893e-28	0.505578	0.99	0.856	1.1659e-23	PNISR	SOX6_GFRA2
5.9333e-28	0.499208	0.819	0.491	2.37807e-23	LHFPL2	SOX6_GFRA2
8.12672e-28	0.450546	0.938	0.716	3.25719e-23	ZNF780B	SOX6_GFRA2
1.21512e-27	0.518107	0.984	0.95	4.87019e-23	PACS1	SOX6_GFRA2
1.80083e-27	-0.639348	0.233	0.602	7.21772e-23	AC107218.3	SOX6_GFRA2
2.18707e-27	0.537296	1	0.921	8.76579e-23	FBXO42	SOX6_GFRA2
5.80778e-27	0.46587	0.87	0.574	2.32776e-22	RP11-373N22.3	SOX6_GFRA2
6.30009e-27	0.252902	0.477	0.143	2.52508e-22	RP11-277P12.20	SOX6_GFRA2
6.81666e-27	-0.58557	0.311	0.672	2.73212e-22	RP11-82O19.1	SOX6_GFRA2
8.97193e-27	0.562831	1	0.951	3.59595e-22	SGSM1	SOX6_GFRA2
3.04289e-26	1.107	1	0.993	1.21959e-21	MT-ND3	SOX6_GFRA2
3.194e-26	0.413573	0.886	0.629	1.28015e-21	UTP23	SOX6_GFRA2
3.20249e-26	0.385701	0.803	0.488	1.28356e-21	DNAJB1	SOX6_GFRA2
3.60582e-26	0.481943	0.995	0.926	1.44521e-21	C1orf132	SOX6_GFRA2
3.61311e-26	0.282641	0.622	0.256	1.44814e-21	MT2A	SOX6_GFRA2
4.38492e-26	-0.542347	0.705	0.825	1.75748e-21	HGSNAT	SOX6_GFRA2
5.13054e-26	0.487078	1	0.991	2.05632e-21	FHIT	SOX6_GFRA2
6.8732e-26	0.522325	0.87	0.681	2.75478e-21	RP11-83A24.2	SOX6_GFRA2
9.26032e-26	0.654945	0.964	0.8	3.71154e-21	HSPH1	SOX6_GFRA2
1.2904e-25	-0.661175	0.389	0.694	5.17193e-21	SWAP70	SOX6_GFRA2
1.39652e-25	-0.494315	0.772	0.88	5.59726e-21	TARBP1	SOX6_GFRA2
1.50971e-25	0.388065	0.912	0.657	6.05091e-21	ZNF706	SOX6_GFRA2
1.6739e-25	-0.786945	0.29	0.615	6.70897e-21	SLC8A1-AS1	SOX6_GFRA2
1.95465e-25	0.658038	0.979	0.834	7.83425e-21	ARHGAP6	SOX6_GFRA2
2.24055e-25	0.461295	0.85	0.6	8.98012e-21	FLCN	SOX6_GFRA2
2.78895e-25	0.449568	0.756	0.427	1.11781e-20	CTD-2143L24.1	SOX6_GFRA2
3.18728e-25	0.453287	0.979	0.824	1.27746e-20	CNNM1	SOX6_GFRA2
3.29881e-25	0.594049	1	0.97	1.32216e-20	DPYD	SOX6_GFRA2
3.50611e-25	0.379418	0.788	0.471	1.40525e-20	RP11-273G15.2	SOX6_GFRA2
4.56029e-25	-0.638162	0.218	0.574	1.82776e-20	RP11-223C24.1	SOX6_GFRA2
9.4036e-25	0.402301	0.819	0.542	3.76896e-20	SLC7A1	SOX6_GFRA2
1.12542e-24	0.450657	0.99	0.967	4.51069e-20	MAGI3	SOX6_GFRA2
1.26698e-24	0.723046	0.99	0.944	5.07806e-20	HMGB1	SOX6_GFRA2
1.73826e-24	0.315251	0.71	0.371	6.96694e-20	RBM14	SOX6_GFRA2
2.62887e-24	0.592579	0.995	0.925	1.05365e-19	RP11-758M4.1	SOX6_GFRA2
3.35771e-24	0.509158	1	0.998	1.34577e-19	NKAIN2	SOX6_GFRA2
3.84262e-24	0.447359	1	0.977	1.54012e-19	ANKRD30BL	SOX6_GFRA2
7.08776e-24	0.52076	0.964	0.821	2.84078e-19	DPH6-AS1	SOX6_GFRA2
7.16336e-24	0.389841	0.839	0.574	2.87107e-19	NRIP1	SOX6_GFRA2
9.21456e-24	0.357919	0.762	0.454	3.69319e-19	ZNF761	SOX6_GFRA2
2.05177e-23	-0.438697	0.907	0.914	8.22351e-19	SRSF11	SOX6_GFRA2
2.05352e-23	-0.34878	0.166	0.552	8.23049e-19	LLNLF-65H9.1	SOX6_GFRA2
2.14172e-23	0.494816	1	0.991	8.584e-19	NMNAT2	SOX6_GFRA2
2.4432e-23	0.405337	1	0.997	9.79235e-19	CNTN1	SOX6_GFRA2
3.57206e-23	0.436697	0.513	0.199	1.43168e-18	BID	SOX6_GFRA2
4.20835e-23	-0.512202	0.953	0.955	1.68671e-18	KIFAP3	SOX6_GFRA2
8.30564e-23	0.538375	0.839	0.584	3.3289e-18	NEB	SOX6_GFRA2
8.43992e-23	0.374999	0.72	0.378	3.38272e-18	CTD-2054N24.2	SOX6_GFRA2
8.98191e-23	-0.494207	0.093	0.468	3.59995e-18	PCDH9-AS2	SOX6_GFRA2
9.46494e-23	0.36832	0.943	0.726	3.79355e-18	ZBTB1	SOX6_GFRA2
1.05841e-22	-0.825052	0.72	0.789	4.24211e-18	SNAP25-AS1	SOX6_GFRA2
2.10183e-22	0.372544	0.663	0.338	8.42413e-18	RP11-630C16.2	SOX6_GFRA2
2.20004e-22	0.331444	0.751	0.44	8.81778e-18	QRICH2	SOX6_GFRA2
2.88468e-22	0.372651	0.694	0.36	1.15618e-17	HSPB1	SOX6_GFRA2
2.88578e-22	0.360512	0.995	0.973	1.15662e-17	ZFAND3	SOX6_GFRA2
3.49649e-22	0.441626	0.979	0.856	1.40139e-17	BNIP3L	SOX6_GFRA2
4.36331e-22	0.412855	0.813	0.541	1.74882e-17	ADAM32	SOX6_GFRA2
5.82065e-22	0.374606	0.606	0.307	2.33292e-17	CHD7	SOX6_GFRA2
7.41446e-22	0.32875	0.565	0.254	2.97172e-17	LINC00609	SOX6_GFRA2
8.09372e-22	-0.580317	0.192	0.538	3.24396e-17	RP11-390N6.1	SOX6_GFRA2
8.24971e-22	-0.525432	0.762	0.819	3.30648e-17	CRLF3	SOX6_GFRA2
1.28295e-21	-0.516324	0.87	0.895	5.14208e-17	NAP1L4	SOX6_GFRA2
1.65169e-21	-0.505607	0.321	0.618	6.61999e-17	RP11-452H21.1	SOX6_GFRA2
1.90124e-21	-0.775287	0.425	0.644	7.62015e-17	AC010127.3	SOX6_GFRA2
2.74688e-21	0.376406	0.731	0.422	1.10095e-16	RP11-287D1.3	SOX6_GFRA2
2.86519e-21	-0.356766	0.171	0.514	1.14837e-16	RHBDL2	SOX6_GFRA2
3.23193e-21	-0.38155	0.145	0.493	1.29536e-16	CCDC65	SOX6_GFRA2
5.1502e-21	-0.374062	0.409	0.671	2.0642e-16	GOLT1B	SOX6_GFRA2
5.21064e-21	0.445738	1	0.924	2.08842e-16	SORBS1	SOX6_GFRA2
5.54449e-21	-0.639578	0.756	0.831	2.22223e-16	SEC31B	SOX6_GFRA2
6.41964e-21	0.308829	0.601	0.299	2.57299e-16	HAVCR2	SOX6_GFRA2
6.90301e-21	0.422476	0.782	0.536	2.76673e-16	ZEB1-AS1	SOX6_GFRA2
7.92625e-21	0.351486	0.995	0.966	3.17684e-16	N4BP2L2	SOX6_GFRA2
8.45705e-21	0.431409	0.87	0.657	3.38958e-16	KANK1	SOX6_GFRA2
1.01018e-20	0.420062	0.829	0.591	4.04879e-16	FLG-AS1	SOX6_GFRA2
1.06335e-20	0.560988	0.995	0.928	4.2619e-16	ME1	SOX6_GFRA2
1.0742e-20	-0.504157	0.161	0.489	4.30538e-16	RP11-242P2.1	SOX6_GFRA2
1.44334e-20	0.253448	0.72	0.414	5.78489e-16	ZNF347	SOX6_GFRA2
2.04369e-20	0.557988	0.953	0.836	8.19111e-16	MIB1	SOX6_GFRA2
2.09429e-20	-0.447555	0.902	0.924	8.3939e-16	NAP1L1	SOX6_GFRA2
2.37628e-20	0.470107	0.767	0.479	9.52414e-16	LL22NC03-2H8.5	SOX6_GFRA2
2.74896e-20	0.66359	0.85	0.655	1.10178e-15	AC074391.1	SOX6_GFRA2
3.37001e-20	0.349803	0.793	0.504	1.3507e-15	MID2	SOX6_GFRA2
3.63692e-20	-0.439259	0.762	0.849	1.45768e-15	ZC2HC1A	SOX6_GFRA2
3.69855e-20	0.302935	0.767	0.431	1.48238e-15	RP11-490G2.2	SOX6_GFRA2
4.18727e-20	-0.739935	0.767	0.863	1.67826e-15	CTC-575N7.1	SOX6_GFRA2
4.72462e-20	-0.5502	0.389	0.642	1.89363e-15	PDE5A	SOX6_GFRA2
5.14797e-20	0.435324	0.938	0.702	2.06331e-15	AC091878.1	SOX6_GFRA2
5.59049e-20	0.459727	0.969	0.905	2.24067e-15	ABR	SOX6_GFRA2
6.54546e-20	0.463915	0.974	0.862	2.62342e-15	OSBPL1A	SOX6_GFRA2
8.1458e-20	-0.410693	0.161	0.5	3.26484e-15	IPO9-AS1	SOX6_GFRA2
8.26452e-20	0.387104	0.705	0.396	3.31242e-15	SORCS1	SOX6_GFRA2
8.33614e-20	0.339313	0.575	0.273	3.34112e-15	LRRIQ1	SOX6_GFRA2
1.01134e-19	-0.485568	0.943	0.95	4.05345e-15	PPIP5K2	SOX6_GFRA2
1.13405e-19	0.28233	0.881	0.588	4.54527e-15	NDFIP2	SOX6_GFRA2
1.18893e-19	0.423311	0.917	0.74	4.76525e-15	TET3	SOX6_GFRA2
1.26689e-19	-0.317275	0.052	0.381	5.07769e-15	ST7-AS2	SOX6_GFRA2
1.50574e-19	-0.32507	0.104	0.435	6.035e-15	RP11-473C19.1	SOX6_GFRA2
1.64392e-19	0.434907	0.886	0.709	6.58885e-15	ZFHX2	SOX6_GFRA2
1.70947e-19	-0.472047	0.161	0.482	6.85155e-15	C12orf40	SOX6_GFRA2
1.83358e-19	0.255613	0.653	0.329	7.34899e-15	LINC00159	SOX6_GFRA2
1.87551e-19	-0.357255	0.197	0.511	7.51705e-15	MAK	SOX6_GFRA2
2.68823e-19	0.400815	0.974	0.867	1.07744e-14	MCF2L	SOX6_GFRA2
3.05695e-19	0.466769	0.855	0.59	1.22522e-14	KCTD16	SOX6_GFRA2
3.12832e-19	0.305216	0.777	0.488	1.25383e-14	TTYH3	SOX6_GFRA2
3.18186e-19	0.379394	0.953	0.776	1.27529e-14	DEAF1	SOX6_GFRA2
3.32387e-19	0.410803	0.969	0.819	1.33221e-14	VOPP1	SOX6_GFRA2
3.49668e-19	0.516104	0.855	0.698	1.40147e-14	SMAD1	SOX6_GFRA2
3.71433e-19	-0.403991	0.135	0.461	1.4887e-14	RP11-465I4.2	SOX6_GFRA2
4.00222e-19	0.934339	1	0.989	1.60409e-14	NEAT1	SOX6_GFRA2
4.38958e-19	0.346387	0.648	0.341	1.75934e-14	CCDC59	SOX6_GFRA2
4.72211e-19	-0.449529	0.632	0.768	1.89262e-14	XRRA1	SOX6_GFRA2
6.02001e-19	0.372862	1	0.997	2.41282e-14	LPHN3	SOX6_GFRA2
6.6802e-19	0.395262	1	0.988	2.67742e-14	SPTBN4	SOX6_GFRA2
6.95694e-19	-0.374954	0.104	0.423	2.78834e-14	RP11-257I14.1	SOX6_GFRA2
7.27595e-19	0.323119	0.943	0.73	2.9162e-14	ZBTB7A	SOX6_GFRA2
8.06576e-19	0.434602	0.99	0.954	3.23276e-14	ZBTB20	SOX6_GFRA2
8.51587e-19	0.34203	0.767	0.47	3.41316e-14	AC139100.2	SOX6_GFRA2
9.24929e-19	-0.324588	0.161	0.494	3.70712e-14	RP11-68I3.2	SOX6_GFRA2
9.79177e-19	0.347035	0.777	0.463	3.92454e-14	GUCY1A2	SOX6_GFRA2
1.31432e-18	-0.451644	0.171	0.484	5.2678e-14	RP11-650J17.1	SOX6_GFRA2
1.34101e-18	0.381567	1	0.987	5.37478e-14	ZMYND8	SOX6_GFRA2
1.3779e-18	0.334755	1	1	5.52263e-14	IQCJ-SCHIP1	SOX6_GFRA2
1.58811e-18	0.472075	0.927	0.696	6.36513e-14	RP1-34H18.1	SOX6_GFRA2
1.64786e-18	0.656301	1	0.99	6.60463e-14	FOXP2	SOX6_GFRA2
1.68906e-18	-0.501831	0.523	0.699	6.76976e-14	NDUFV1	SOX6_GFRA2
1.74222e-18	0.369522	1	0.93	6.98281e-14	R3HDM2	SOX6_GFRA2
2.01547e-18	0.303781	1	0.999	8.07799e-14	SNTG1	SOX6_GFRA2
2.29529e-18	0.300706	0.617	0.35	9.1995e-14	TOB2	SOX6_GFRA2
2.38457e-18	0.321177	0.876	0.605	9.55734e-14	RGS12	SOX6_GFRA2
2.69822e-18	0.334706	1	0.989	1.08145e-13	DNM3	SOX6_GFRA2
2.92196e-18	0.341225	0.896	0.67	1.17112e-13	MXI1	SOX6_GFRA2
3.37887e-18	-0.293266	0.181	0.492	1.35425e-13	CTD-3020H12.4	SOX6_GFRA2
3.76021e-18	-0.349355	1	0.997	1.50709e-13	AHI1	SOX6_GFRA2
4.02309e-18	0.297111	0.43	0.165	1.61245e-13	DISC1FP1	SOX6_GFRA2
5.08729e-18	0.576081	0.85	0.654	2.03899e-13	DACH1	SOX6_GFRA2
5.2219e-18	0.318218	1	0.991	2.09294e-13	MACF1	SOX6_GFRA2
6.53127e-18	0.339128	0.927	0.732	2.61773e-13	OGT	SOX6_GFRA2
6.87736e-18	-0.417093	0.782	0.857	2.75645e-13	GIPC1	SOX6_GFRA2
6.92188e-18	0.327734	0.876	0.683	2.77429e-13	STK40	SOX6_GFRA2
7.28656e-18	0.428916	0.953	0.864	2.92045e-13	HCN1	SOX6_GFRA2
7.53475e-18	-0.430378	0.461	0.684	3.01993e-13	CIRBP	SOX6_GFRA2
8.51098e-18	0.328996	0.995	0.972	3.4112e-13	SAMD12	SOX6_GFRA2
9.33113e-18	0.326388	0.725	0.441	3.73992e-13	WDR96	SOX6_GFRA2
1.0047e-17	-0.379821	0.601	0.743	4.02682e-13	SCPEP1	SOX6_GFRA2
1.06505e-17	0.436472	0.974	0.809	4.26871e-13	ARHGAP21	SOX6_GFRA2
1.06531e-17	0.388041	0.808	0.529	4.26978e-13	LPPR5	SOX6_GFRA2
1.07083e-17	0.403078	0.974	0.868	4.29188e-13	HDAC4	SOX6_GFRA2
1.07228e-17	0.253746	0.746	0.475	4.29769e-13	DTX4	SOX6_GFRA2
1.25076e-17	-0.37935	0.979	0.982	5.01307e-13	UNC80	SOX6_GFRA2
1.26111e-17	0.291052	0.933	0.699	5.05452e-13	ZNF445	SOX6_GFRA2
1.29751e-17	0.665164	1	0.998	5.20041e-13	MT-ND1	SOX6_GFRA2
1.39074e-17	0.421514	0.917	0.781	5.57407e-13	DHRSX	SOX6_GFRA2
1.40913e-17	-0.300683	0.104	0.414	5.6478e-13	AC037445.1	SOX6_GFRA2
1.44806e-17	0.42173	0.933	0.813	5.80383e-13	CTD-2007H13.3	SOX6_GFRA2
1.45211e-17	0.44427	0.984	0.86	5.82005e-13	CIT	SOX6_GFRA2
1.49339e-17	0.266587	0.762	0.474	5.98551e-13	SNRNP48	SOX6_GFRA2
1.50952e-17	-0.306709	0.073	0.385	6.05014e-13	RP5-1044H5.1	SOX6_GFRA2
1.54079e-17	0.291305	1	0.999	6.17549e-13	CTNND2	SOX6_GFRA2
1.63408e-17	0.286129	0.642	0.356	6.54939e-13	RP11-187O7.3	SOX6_GFRA2
1.6846e-17	-0.535784	0.959	0.966	6.75187e-13	SLC6A3	SOX6_GFRA2
1.78072e-17	0.349364	0.855	0.58	7.13713e-13	RP11-418J17.1	SOX6_GFRA2
1.83e-17	0.360973	0.85	0.611	7.33465e-13	RASGRF1	SOX6_GFRA2
2.009e-17	0.341654	0.503	0.221	8.05205e-13	PTPN14	SOX6_GFRA2
2.1479e-17	-0.306442	0.083	0.389	8.60879e-13	IL7	SOX6_GFRA2
2.26991e-17	0.354104	0.845	0.656	9.09779e-13	GARS	SOX6_GFRA2
2.39157e-17	0.46732	0.984	0.978	9.58542e-13	SDK1	SOX6_GFRA2
2.74174e-17	-0.294157	0.078	0.383	1.09889e-12	CTD-2515A14.1	SOX6_GFRA2
3.18698e-17	-0.372068	0.793	0.823	1.27734e-12	BDH1	SOX6_GFRA2
4.83144e-17	0.320752	0.886	0.627	1.93644e-12	IGSF9B	SOX6_GFRA2
5.045e-17	0.281054	0.715	0.46	2.02204e-12	DHX34	SOX6_GFRA2
5.25426e-17	-0.269412	0.104	0.415	2.10591e-12	RP11-463D19.1	SOX6_GFRA2
5.63786e-17	0.662771	0.99	0.986	2.25966e-12	MT-ND5	SOX6_GFRA2
6.20718e-17	0.39906	0.927	0.67	2.48784e-12	LMX1A	SOX6_GFRA2
6.29932e-17	0.457168	0.917	0.707	2.52477e-12	FRMD5	SOX6_GFRA2
7.17748e-17	0.250575	0.679	0.394	2.87673e-12	ANKRD24	SOX6_GFRA2
7.22325e-17	-0.404033	0.352	0.614	2.89508e-12	RP3-525N10.2	SOX6_GFRA2
9.27771e-17	0.320954	0.927	0.721	3.71851e-12	GOLGA3	SOX6_GFRA2
1.22223e-16	0.344551	1	0.962	4.8987e-12	UBE2E2	SOX6_GFRA2
1.39818e-16	0.397392	0.995	0.999	5.60389e-12	KCNQ3	SOX6_GFRA2
1.47812e-16	0.440264	0.953	0.789	5.9243e-12	RNLS	SOX6_GFRA2
1.80422e-16	0.374361	0.819	0.566	7.23133e-12	BCL2	SOX6_GFRA2
1.82229e-16	-0.567845	0.824	0.872	7.30372e-12	KLC1	SOX6_GFRA2
1.99017e-16	0.308289	0.751	0.46	7.97661e-12	FBXO32	SOX6_GFRA2
1.9926e-16	0.351333	0.995	0.971	7.98634e-12	CTIF	SOX6_GFRA2
2.11894e-16	-0.336562	0.104	0.397	8.49272e-12	RP11-315E17.1	SOX6_GFRA2
2.19464e-16	0.302312	0.798	0.573	8.79611e-12	CROCC	SOX6_GFRA2
2.47182e-16	0.306241	0.927	0.723	9.90707e-12	ARHGAP39	SOX6_GFRA2
2.68322e-16	0.39237	0.803	0.54	1.07543e-11	HNRNPU-AS1	SOX6_GFRA2
2.77114e-16	-0.390834	0.202	0.482	1.11067e-11	AP000304.12	SOX6_GFRA2
3.2198e-16	0.299917	0.865	0.697	1.2905e-11	CARS	SOX6_GFRA2
3.54441e-16	0.454958	0.99	0.975	1.4206e-11	AMMECR1	SOX6_GFRA2
3.7411e-16	0.440817	1	0.958	1.49943e-11	HERC4	SOX6_GFRA2
3.82254e-16	-0.373433	0.725	0.805	1.53208e-11	GSTA4	SOX6_GFRA2
3.87172e-16	-0.519432	0.813	0.864	1.55178e-11	FAM184A	SOX6_GFRA2
4.46439e-16	-0.409382	0.29	0.54	1.78933e-11	BAIAP2L2	SOX6_GFRA2
5.2284e-16	0.453613	0.891	0.7	2.09554e-11	UPP2	SOX6_GFRA2
5.81225e-16	0.378629	1	0.986	2.32955e-11	IMMP2L	SOX6_GFRA2
5.8893e-16	0.46933	1	0.974	2.36043e-11	CACNB2	SOX6_GFRA2
6.65564e-16	-0.358013	0.181	0.461	2.66758e-11	FILIP1L	SOX6_GFRA2
6.72477e-16	0.546542	1	1	2.69529e-11	MT-RNR2	SOX6_GFRA2
6.91228e-16	0.495254	0.927	0.758	2.77044e-11	PDZRN3	SOX6_GFRA2
7.7268e-16	0.347174	0.87	0.687	3.0969e-11	ZBTB46	SOX6_GFRA2
9.33286e-16	0.380218	0.953	0.819	3.74061e-11	RAI1	SOX6_GFRA2
9.37801e-16	0.281161	1	0.999	3.75871e-11	ANK3	SOX6_GFRA2
9.52836e-16	0.412569	0.964	0.821	3.81897e-11	SYNPO2	SOX6_GFRA2
9.55851e-16	-0.292473	1	0.999	3.83105e-11	DYNC1I1	SOX6_GFRA2
1.06843e-15	0.260215	0.699	0.427	4.28225e-11	RP11-420A23.1	SOX6_GFRA2
1.07899e-15	0.329161	0.964	0.828	4.32458e-11	JPH3	SOX6_GFRA2
1.18781e-15	0.586246	0.979	0.905	4.76073e-11	MT-ND4L	SOX6_GFRA2
1.19832e-15	0.273008	0.839	0.604	4.80287e-11	ELFN1	SOX6_GFRA2
1.26918e-15	0.269997	0.596	0.32	5.08687e-11	TEX9	SOX6_GFRA2
1.36474e-15	-0.463729	0.653	0.745	5.46988e-11	RAB11A	SOX6_GFRA2
1.41925e-15	0.322979	1	0.99	5.68835e-11	AGAP1	SOX6_GFRA2
1.47694e-15	0.480888	0.933	0.856	5.91959e-11	UNC13A	SOX6_GFRA2
1.54096e-15	0.379977	1	0.982	6.17618e-11	CERS6	SOX6_GFRA2
1.70066e-15	0.263911	0.756	0.513	6.81624e-11	ZNF549	SOX6_GFRA2
1.70412e-15	0.403789	0.373	0.152	6.83013e-11	RP11-3L8.3	SOX6_GFRA2
1.79372e-15	-0.351243	0.503	0.665	7.18922e-11	WDR61	SOX6_GFRA2
1.87407e-15	0.324544	1	0.999	7.51129e-11	ADARB2	SOX6_GFRA2
1.90853e-15	0.320829	0.762	0.504	7.64939e-11	CDKL1	SOX6_GFRA2
1.92057e-15	0.337214	1	0.99	7.69764e-11	KCNMA1	SOX6_GFRA2
2.11542e-15	-0.315387	0.181	0.449	8.47861e-11	RP11-778J15.1	SOX6_GFRA2
2.53807e-15	0.382262	0.984	0.88	1.01726e-10	ANKS6	SOX6_GFRA2
2.55741e-15	0.311627	0.803	0.552	1.02501e-10	GIPC2	SOX6_GFRA2
2.67752e-15	0.272415	0.674	0.426	1.07315e-10	KCNK1	SOX6_GFRA2
2.69741e-15	0.261784	0.756	0.476	1.08112e-10	FAM227A	SOX6_GFRA2
2.92104e-15	0.63615	1	1	1.17075e-10	MT-CYB	SOX6_GFRA2
2.92744e-15	0.351236	0.917	0.771	1.17332e-10	SEPT6	SOX6_GFRA2
3.25761e-15	0.316762	0.933	0.744	1.30565e-10	JAKMIP3	SOX6_GFRA2
3.39208e-15	0.337373	0.933	0.761	1.35955e-10	PAPD5	SOX6_GFRA2
3.8471e-15	-0.379741	0.684	0.794	1.54192e-10	TTC8	SOX6_GFRA2
4.08285e-15	-0.309014	0.181	0.463	1.63641e-10	AP000487.6	SOX6_GFRA2
4.37504e-15	-0.361004	0.876	0.902	1.75352e-10	WSB1	SOX6_GFRA2
4.72888e-15	0.386711	0.865	0.657	1.89534e-10	PRMT8	SOX6_GFRA2
4.78655e-15	0.389711	0.938	0.83	1.91845e-10	ABHD3	SOX6_GFRA2
4.96935e-15	0.32974	0.845	0.643	1.99171e-10	KATNAL2	SOX6_GFRA2
5.98656e-15	-0.366692	0.658	0.796	2.39941e-10	MYEF2	SOX6_GFRA2
6.10275e-15	0.312809	0.777	0.536	2.44598e-10	ARG2	SOX6_GFRA2
7.28722e-15	0.265884	0.731	0.475	2.92072e-10	ALS2CR12	SOX6_GFRA2
7.62508e-15	0.333482	1	0.927	3.05613e-10	ANKRD11	SOX6_GFRA2
7.77037e-15	0.352511	0.948	0.786	3.11436e-10	TRAP1	SOX6_GFRA2
8.14682e-15	0.297087	0.995	0.912	3.26524e-10	CELF5	SOX6_GFRA2
8.24724e-15	0.338636	0.917	0.762	3.30549e-10	IRS2	SOX6_GFRA2
8.35642e-15	-0.283091	0.14	0.415	3.34925e-10	SPDYE3	SOX6_GFRA2
8.57656e-15	0.682076	1	0.932	3.43748e-10	CNTNAP5	SOX6_GFRA2
9.03428e-15	0.277212	0.803	0.581	3.62094e-10	SLC7A5	SOX6_GFRA2
9.92217e-15	-0.258676	0.171	0.455	3.9768e-10	RP11-755B10.2	SOX6_GFRA2
1.12642e-14	-0.265672	0.083	0.353	4.51468e-10	RP11-39M21.1	SOX6_GFRA2
1.27381e-14	-0.350009	0.762	0.825	5.10542e-10	RCOR3	SOX6_GFRA2
1.31265e-14	0.325952	0.959	0.832	5.2611e-10	HPRT1	SOX6_GFRA2
1.65287e-14	-0.279942	0.378	0.616	6.62469e-10	GPC1	SOX6_GFRA2
1.7308e-14	0.331388	0.974	0.925	6.93703e-10	ARHGAP5	SOX6_GFRA2
1.90288e-14	0.342469	0.99	0.928	7.62676e-10	GTF2IRD1	SOX6_GFRA2
1.92554e-14	-0.272661	0.124	0.396	7.71755e-10	RP11-192P3.5	SOX6_GFRA2
1.94617e-14	-0.425255	0.575	0.724	7.80025e-10	MRPL41	SOX6_GFRA2
2.0675e-14	-0.300017	0.352	0.577	8.28653e-10	CES4A	SOX6_GFRA2
2.41954e-14	-0.337159	0.212	0.466	9.69752e-10	ANKUB1	SOX6_GFRA2
2.67235e-14	-0.285701	0.218	0.487	1.07108e-09	CTD-2537O9.1	SOX6_GFRA2
2.76584e-14	0.298959	0.865	0.692	1.10855e-09	YARS	SOX6_GFRA2
2.95153e-14	0.334716	0.99	0.972	1.18297e-09	ZEB1	SOX6_GFRA2
3.31387e-14	0.3478	1	0.978	1.3282e-09	PPP3CA	SOX6_GFRA2
3.51538e-14	-0.708028	0.202	0.485	1.40896e-09	ALDH1A1	SOX6_GFRA2
3.75295e-14	0.3576	0.42	0.198	1.50418e-09	CREB5	SOX6_GFRA2
3.90079e-14	0.393518	0.85	0.651	1.56344e-09	BRINP2	SOX6_GFRA2
4.33042e-14	-0.344565	0.819	0.831	1.73563e-09	NNT	SOX6_GFRA2
4.51852e-14	0.371703	0.974	0.863	1.81102e-09	KANSL1L	SOX6_GFRA2
4.59277e-14	-0.441065	0.679	0.765	1.84078e-09	PGP	SOX6_GFRA2
5.58377e-14	-0.490771	0.819	0.804	2.23797e-09	PDXDC1	SOX6_GFRA2
5.87129e-14	-0.376996	0.679	0.762	2.35321e-09	ETFDH	SOX6_GFRA2
6.20289e-14	0.305256	1	0.977	2.48612e-09	DENND5B	SOX6_GFRA2
6.20533e-14	0.375869	0.974	0.909	2.4871e-09	THRB	SOX6_GFRA2
6.46145e-14	-0.579269	0.839	0.921	2.58975e-09	NKAIN3	SOX6_GFRA2
6.7299e-14	0.308363	0.896	0.707	2.69735e-09	RP11-389O22.1	SOX6_GFRA2
7.37885e-14	-0.362635	0.549	0.697	2.95744e-09	ACADM	SOX6_GFRA2
8.98634e-14	0.302679	0.845	0.639	3.60173e-09	RNF169	SOX6_GFRA2
9.92664e-14	-0.273204	0.347	0.575	3.9786e-09	PSMA5	SOX6_GFRA2
9.94164e-14	0.251549	0.772	0.512	3.98461e-09	LINC00842	SOX6_GFRA2
1.00224e-13	-0.32398	0.534	0.697	4.01697e-09	GPLD1	SOX6_GFRA2
1.09258e-13	0.375431	0.539	0.294	4.37907e-09	KCNJ3	SOX6_GFRA2
1.17216e-13	-0.999476	0.684	0.764	4.69802e-09	TUBA1A	SOX6_GFRA2
1.19019e-13	-0.331121	0.767	0.802	4.7703e-09	GBAS	SOX6_GFRA2
1.30382e-13	-0.454742	0.653	0.732	5.22571e-09	VDAC3	SOX6_GFRA2
1.35447e-13	-0.302013	0.995	0.993	5.42871e-09	NRCAM	SOX6_GFRA2
1.42283e-13	0.27234	0.948	0.849	5.7027e-09	ANKRD12	SOX6_GFRA2
1.72562e-13	0.284921	0.995	0.916	6.91627e-09	ZBTB8OS	SOX6_GFRA2
1.74452e-13	0.31543	0.933	0.754	6.99203e-09	IRAK1BP1	SOX6_GFRA2
2.22152e-13	-0.393245	0.824	0.868	8.90384e-09	PGM2L1	SOX6_GFRA2
2.28243e-13	0.291275	0.731	0.52	9.14797e-09	C9orf24	SOX6_GFRA2
2.37107e-13	-0.376967	0.565	0.676	9.50324e-09	RP11-1000B6.3	SOX6_GFRA2
2.41191e-13	0.374184	0.995	0.96	9.66694e-09	TENM3	SOX6_GFRA2
2.61466e-13	0.275161	0.974	0.858	1.04796e-08	ZBTB4	SOX6_GFRA2
2.70968e-13	0.326737	0.948	0.805	1.08604e-08	OLFM2	SOX6_GFRA2
2.82165e-13	0.325308	0.964	0.884	1.13092e-08	NR3C2	SOX6_GFRA2
3.17806e-13	0.280326	0.943	0.814	1.27377e-08	STAT5B	SOX6_GFRA2
3.19793e-13	0.487357	0.99	0.967	1.28173e-08	TRPC5	SOX6_GFRA2
3.36745e-13	0.282056	0.751	0.541	1.34967e-08	RP11-535M15.1	SOX6_GFRA2
3.41778e-13	-0.392212	0.642	0.763	1.36985e-08	SERPINB9	SOX6_GFRA2
3.47761e-13	0.352016	1	0.993	1.39383e-08	MKLN1-AS1	SOX6_GFRA2
3.83837e-13	-0.312916	0.394	0.598	1.53842e-08	FOXRED1	SOX6_GFRA2
3.96561e-13	0.328287	0.995	0.916	1.58942e-08	SLCO3A1	SOX6_GFRA2
3.98272e-13	0.260868	0.788	0.576	1.59627e-08	MFAP3L	SOX6_GFRA2
4.24244e-13	0.304568	1	0.998	1.70037e-08	KAZN	SOX6_GFRA2
4.56078e-13	-0.273462	0.171	0.423	1.82796e-08	KCNQ1	SOX6_GFRA2
4.68856e-13	0.275636	1	0.996	1.87918e-08	CACNA1B	SOX6_GFRA2
4.72073e-13	-0.374858	0.181	0.427	1.89207e-08	COX7B	SOX6_GFRA2
4.78545e-13	0.265538	0.927	0.742	1.91801e-08	CACNA2D2	SOX6_GFRA2
5.609e-13	-0.577081	0.969	0.975	2.24809e-08	GAP43	SOX6_GFRA2
7.77e-13	0.284869	0.87	0.654	3.11422e-08	BANP	SOX6_GFRA2
7.93146e-13	0.273375	0.974	0.895	3.17893e-08	XPO1	SOX6_GFRA2
8.30558e-13	-0.320855	0.777	0.831	3.32888e-08	SPG7	SOX6_GFRA2
8.61193e-13	-0.27801	0.99	0.989	3.45166e-08	GPM6A	SOX6_GFRA2
9.84054e-13	-0.298324	0.528	0.676	3.94409e-08	DYNC2LI1	SOX6_GFRA2
9.93257e-13	0.275759	0.767	0.58	3.98098e-08	JDP2	SOX6_GFRA2
1.07234e-12	-0.486794	0.87	0.847	4.29794e-08	UBE3A	SOX6_GFRA2
1.08812e-12	-0.351836	0.881	0.912	4.36119e-08	WDPCP	SOX6_GFRA2
1.22836e-12	-0.321873	0.171	0.422	4.92326e-08	RP11-412B14.1	SOX6_GFRA2
1.2908e-12	0.280014	0.642	0.398	5.17353e-08	ACTR3C	SOX6_GFRA2
1.31074e-12	-0.363921	0.896	0.928	5.25346e-08	RET	SOX6_GFRA2
1.41037e-12	0.309137	0.902	0.7	5.65278e-08	ZDHHC14	SOX6_GFRA2
1.4355e-12	-0.307504	0.461	0.65	5.7535e-08	COQ4	SOX6_GFRA2
1.44153e-12	0.298174	0.948	0.803	5.77765e-08	PKNOX1	SOX6_GFRA2
1.48422e-12	-0.345696	0.772	0.804	5.94874e-08	GPATCH2	SOX6_GFRA2
1.50016e-12	0.388711	0.99	0.912	6.01266e-08	ESRRG	SOX6_GFRA2
1.50245e-12	-0.486581	0.959	0.952	6.02183e-08	PREPL	SOX6_GFRA2
2.60033e-12	-0.445886	0.663	0.8	1.04221e-07	ZFHX4-AS1	SOX6_GFRA2
2.65906e-12	0.284275	0.829	0.614	1.06575e-07	GNG7	SOX6_GFRA2
2.7569e-12	-0.360625	0.798	0.863	1.10496e-07	CENPP	SOX6_GFRA2
2.77552e-12	-0.332132	0.99	0.956	1.11243e-07	GBF1	SOX6_GFRA2
2.82218e-12	0.352388	0.979	0.903	1.13113e-07	SH3KBP1	SOX6_GFRA2
2.92085e-12	0.369039	0.813	0.597	1.17068e-07	TMTC2	SOX6_GFRA2
2.99573e-12	-0.313661	0.798	0.833	1.20069e-07	SUN1	SOX6_GFRA2
3.04858e-12	-0.330412	0.886	0.867	1.22187e-07	C1orf63	SOX6_GFRA2
3.07094e-12	0.302602	0.974	0.869	1.23083e-07	ACSL6	SOX6_GFRA2
3.37606e-12	0.313392	0.896	0.72	1.35313e-07	ADCY8	SOX6_GFRA2
3.40297e-12	-0.426144	0.705	0.794	1.36391e-07	CTC-490E21.12	SOX6_GFRA2
3.75827e-12	0.386731	0.824	0.631	1.50632e-07	ADAMTS17	SOX6_GFRA2
3.98842e-12	0.317332	0.881	0.639	1.59856e-07	MMD2	SOX6_GFRA2
4.55464e-12	0.307742	0.99	0.927	1.8255e-07	SERGEF	SOX6_GFRA2
4.76257e-12	-0.330146	0.995	0.983	1.90884e-07	PARK2	SOX6_GFRA2
4.96889e-12	-0.261115	0.332	0.543	1.99153e-07	C2orf80	SOX6_GFRA2
5.13743e-12	-0.388954	0.679	0.779	2.05908e-07	RP1-272J12.1	SOX6_GFRA2
5.44435e-12	0.272406	1	0.955	2.1821e-07	MYO5A	SOX6_GFRA2
5.61204e-12	0.290291	0.896	0.775	2.24931e-07	CDC14B	SOX6_GFRA2
6.3033e-12	0.309303	0.922	0.817	2.52636e-07	RP11-440L14.1	SOX6_GFRA2
9.06041e-12	0.283237	0.974	0.83	3.63141e-07	RPS6KA2	SOX6_GFRA2
9.53906e-12	0.255018	0.995	0.928	3.82326e-07	TRAF3	SOX6_GFRA2
9.75917e-12	-0.331855	0.601	0.709	3.91148e-07	DHDDS	SOX6_GFRA2
1.0496e-11	0.332314	0.964	0.885	4.2068e-07	BAZ2B	SOX6_GFRA2
1.0503e-11	0.298276	0.969	0.925	4.20961e-07	MAP4	SOX6_GFRA2
1.05359e-11	0.276873	0.788	0.589	4.2228e-07	UBE2QL1	SOX6_GFRA2
1.11031e-11	-0.388651	0.933	0.945	4.45013e-07	CLTC	SOX6_GFRA2
1.21845e-11	-0.330547	0.725	0.794	4.88354e-07	ICA1	SOX6_GFRA2
1.22766e-11	0.408735	0.819	0.626	4.92047e-07	SDK2	SOX6_GFRA2
1.53103e-11	-0.274676	0.197	0.426	6.13635e-07	ST8SIA6-AS1	SOX6_GFRA2
1.56298e-11	1.23288	0.85	0.702	6.26441e-07	PDE10A	SOX6_GFRA2
1.62715e-11	0.373694	0.964	0.86	6.5216e-07	GRM8	SOX6_GFRA2
1.70655e-11	-0.293409	0.394	0.579	6.83984e-07	CDC42SE1	SOX6_GFRA2
1.72405e-11	0.367246	0.995	0.987	6.90997e-07	AC074363.1	SOX6_GFRA2
1.73155e-11	0.27586	0.984	0.926	6.94007e-07	ELAVL3	SOX6_GFRA2
1.95788e-11	-0.32166	0.938	0.939	7.8472e-07	VEZT	SOX6_GFRA2
1.97864e-11	-0.534869	0.642	0.715	7.93038e-07	ATP6V1E1	SOX6_GFRA2
2.14299e-11	0.369593	0.933	0.776	8.58912e-07	MCU	SOX6_GFRA2
2.21815e-11	0.317593	0.855	0.714	8.89035e-07	TBC1D8	SOX6_GFRA2
2.43402e-11	-0.985435	0.979	0.964	9.75557e-07	UCHL1	SOX6_GFRA2
2.7642e-11	-0.379368	0.85	0.838	1.10789e-06	TTC1	SOX6_GFRA2
2.83269e-11	0.393948	0.969	0.923	1.13534e-06	GRM1	SOX6_GFRA2
2.95135e-11	0.264415	0.984	0.919	1.1829e-06	RFX3	SOX6_GFRA2
3.24823e-11	-0.250686	0.244	0.503	1.30189e-06	AC016723.4	SOX6_GFRA2
3.43672e-11	0.25911	0.979	0.908	1.37744e-06	RBPJ	SOX6_GFRA2
3.55468e-11	0.250058	0.767	0.566	1.42472e-06	ZCWPW2	SOX6_GFRA2
3.58474e-11	0.427435	0.979	0.811	1.43676e-06	PTGES3	SOX6_GFRA2
3.61275e-11	0.479837	0.86	0.648	1.44799e-06	KIAA1217	SOX6_GFRA2
3.76228e-11	0.261536	0.907	0.767	1.50792e-06	ZNF675	SOX6_GFRA2
3.95759e-11	-0.319619	0.425	0.577	1.5862e-06	TMEM14A	SOX6_GFRA2
4.00813e-11	-0.434315	0.72	0.76	1.60646e-06	POU3F2	SOX6_GFRA2
4.02133e-11	0.549458	1	0.997	1.61175e-06	MT-ATP6	SOX6_GFRA2
4.2305e-11	0.298055	0.933	0.748	1.69558e-06	GRIN2D	SOX6_GFRA2
4.25252e-11	0.274846	0.974	0.915	1.70441e-06	MBNL2	SOX6_GFRA2
4.37457e-11	0.317403	0.948	0.796	1.75333e-06	TSHZ1	SOX6_GFRA2
4.62084e-11	0.353841	0.984	0.862	1.85203e-06	XYLT1	SOX6_GFRA2
4.66006e-11	-0.330902	0.71	0.744	1.86775e-06	NRSN1	SOX6_GFRA2
4.73211e-11	-0.260834	0.984	0.976	1.89663e-06	RBFOX2	SOX6_GFRA2
4.75113e-11	0.296543	0.938	0.79	1.90425e-06	KDM5A	SOX6_GFRA2
4.83342e-11	-0.308334	0.788	0.815	1.93723e-06	ACTR2	SOX6_GFRA2
5.01407e-11	0.264558	0.99	0.936	2.00964e-06	CPEB4	SOX6_GFRA2
5.13076e-11	0.374011	0.964	0.855	2.05641e-06	SMARCA2	SOX6_GFRA2
5.36856e-11	0.2555	0.943	0.766	2.15172e-06	AC009120.6	SOX6_GFRA2
5.55884e-11	0.448654	0.933	0.81	2.22798e-06	TTN-AS1	SOX6_GFRA2
5.69671e-11	-0.321037	0.948	0.923	2.28324e-06	TMEM255A	SOX6_GFRA2
5.70905e-11	0.383135	0.912	0.822	2.28819e-06	RP11-586K2.1	SOX6_GFRA2
5.72435e-11	-0.633452	0.627	0.804	2.29432e-06	EBF1	SOX6_GFRA2
6.08876e-11	0.410517	0.907	0.724	2.44037e-06	MID1	SOX6_GFRA2
6.20265e-11	-0.279071	0.57	0.684	2.48602e-06	ZNF540	SOX6_GFRA2
6.21636e-11	0.264205	0.912	0.767	2.49152e-06	SH3YL1	SOX6_GFRA2
6.96677e-11	-0.26199	0.979	0.982	2.79228e-06	GPATCH8	SOX6_GFRA2
7.1662e-11	0.276222	0.788	0.595	2.87221e-06	RAD51B	SOX6_GFRA2
8.50774e-11	0.424857	0.974	0.892	3.4099e-06	GALNT13	SOX6_GFRA2
8.68251e-11	-0.322709	0.99	0.988	3.47995e-06	ELAVL2	SOX6_GFRA2
8.73089e-11	0.279233	0.886	0.778	3.49934e-06	POLN	SOX6_GFRA2
9.28381e-11	-0.287511	0.819	0.831	3.72095e-06	MICU2	SOX6_GFRA2
9.39319e-11	-0.327627	0.839	0.828	3.76479e-06	HOOK2	SOX6_GFRA2
9.58682e-11	0.336457	0.845	0.674	3.8424e-06	CHORDC1	SOX6_GFRA2
9.87299e-11	0.286026	0.959	0.9	3.95709e-06	CLIP1	SOX6_GFRA2
9.88392e-11	0.251152	0.917	0.795	3.96147e-06	FOXK1	SOX6_GFRA2
1.08923e-10	-0.323668	0.938	0.907	4.36564e-06	KLHL32	SOX6_GFRA2
1.15051e-10	0.304834	0.927	0.791	4.61124e-06	IARS	SOX6_GFRA2
1.15509e-10	0.275321	0.383	0.189	4.62962e-06	C15orf65	SOX6_GFRA2
1.19659e-10	-0.314896	0.482	0.629	4.79594e-06	SPCS2	SOX6_GFRA2
1.26431e-10	0.264863	0.959	0.864	5.06737e-06	RNF4	SOX6_GFRA2
1.34261e-10	-0.300982	0.902	0.915	5.38118e-06	ENAH	SOX6_GFRA2
1.34895e-10	-0.301987	0.979	0.98	5.40659e-06	GPI	SOX6_GFRA2
1.40795e-10	-0.286352	0.912	0.923	5.64307e-06	ZKSCAN1	SOX6_GFRA2
1.42956e-10	0.280202	0.912	0.699	5.72967e-06	TRPS1	SOX6_GFRA2
1.47458e-10	-0.267561	0.99	0.951	5.9101e-06	AVL9	SOX6_GFRA2
1.49581e-10	-0.273761	0.86	0.88	5.99519e-06	TRIM37	SOX6_GFRA2
1.52645e-10	-0.260368	0.259	0.468	6.118e-06	C16orf93	SOX6_GFRA2
1.62394e-10	-0.38156	0.995	0.98	6.50875e-06	PLD3	SOX6_GFRA2
1.63973e-10	-0.358028	0.332	0.557	6.57205e-06	LMO3	SOX6_GFRA2
1.74556e-10	-1.20017	0.902	0.885	6.99621e-06	CALY	SOX6_GFRA2
1.83199e-10	-0.286807	0.617	0.709	7.34262e-06	MTF2	SOX6_GFRA2
1.92321e-10	0.250904	0.922	0.749	7.70821e-06	LHFPL4	SOX6_GFRA2
1.92597e-10	-0.273739	0.974	0.958	7.71929e-06	WDR7	SOX6_GFRA2
1.93822e-10	0.263708	0.984	0.853	7.76837e-06	ADCY9	SOX6_GFRA2
2.19766e-10	0.291344	0.995	0.978	8.8082e-06	DGKI	SOX6_GFRA2
2.30853e-10	0.359946	0.995	0.973	9.2526e-06	MMP16	SOX6_GFRA2
2.34307e-10	0.288151	0.653	0.444	9.39102e-06	FGFR1	SOX6_GFRA2
2.40367e-10	-0.414691	0.803	0.823	9.6339e-06	TMX4	SOX6_GFRA2
2.43498e-10	-0.294043	0.674	0.744	9.75941e-06	ZNF529	SOX6_GFRA2
2.44854e-10	0.278963	0.896	0.729	9.81377e-06	FAAH2	SOX6_GFRA2
2.46301e-10	-1.16217	0.694	0.739	9.87174e-06	SNCG	SOX6_GFRA2
2.51254e-10	0.278111	0.964	0.91	1.00703e-05	MKL1	SOX6_GFRA2
2.65006e-10	-0.306875	0.746	0.782	1.06215e-05	CUL2	SOX6_GFRA2
2.71159e-10	-0.319003	0.311	0.497	1.0868e-05	CTSL	SOX6_GFRA2
2.79602e-10	0.337956	0.979	0.895	1.12065e-05	PRUNE2	SOX6_GFRA2
3.08448e-10	-0.54943	0.43	0.577	1.23626e-05	NLRP1	SOX6_GFRA2
3.18513e-10	0.442895	0.984	0.899	1.2766e-05	GNAL	SOX6_GFRA2
3.35039e-10	-0.38458	0.907	0.895	1.34284e-05	PTPRZ1	SOX6_GFRA2
3.39638e-10	-0.285543	0.71	0.741	1.36127e-05	FARSB	SOX6_GFRA2
3.48632e-10	-0.302878	0.845	0.86	1.39732e-05	DNM1L	SOX6_GFRA2
3.52411e-10	0.324476	0.865	0.738	1.41246e-05	ELOVL5	SOX6_GFRA2
3.80095e-10	-0.395	0.912	0.885	1.52342e-05	SEPT7	SOX6_GFRA2
3.95121e-10	0.284041	0.782	0.557	1.58365e-05	KLRD1	SOX6_GFRA2
3.98914e-10	0.33836	0.953	0.846	1.59885e-05	RP11-85M11.2	SOX6_GFRA2
3.99908e-10	-0.472351	0.58	0.685	1.60283e-05	ZC3H15	SOX6_GFRA2
4.0011e-10	-0.309339	0.876	0.872	1.60364e-05	MICU3	SOX6_GFRA2
4.02112e-10	-0.296758	0.705	0.808	1.61166e-05	CRYL1	SOX6_GFRA2
4.02904e-10	0.342241	0.995	0.935	1.61484e-05	SH3RF3	SOX6_GFRA2
4.04813e-10	0.261215	1	0.982	1.62249e-05	MIR29B1	SOX6_GFRA2
4.20504e-10	-0.488688	0.456	0.586	1.68538e-05	COX5B	SOX6_GFRA2
4.24883e-10	0.252773	0.922	0.758	1.70293e-05	HSPA4	SOX6_GFRA2
4.3992e-10	0.305134	0.508	0.292	1.7632e-05	RP11-661P17.1	SOX6_GFRA2
4.61148e-10	-0.520935	0.539	0.654	1.84828e-05	ARL17B	SOX6_GFRA2
4.76337e-10	0.352836	0.933	0.835	1.90916e-05	PITPNC1	SOX6_GFRA2
4.89613e-10	-1.3807	0.788	0.784	1.96237e-05	PCSK1N	SOX6_GFRA2
5.00615e-10	-0.318793	0.71	0.746	2.00646e-05	IMMT	SOX6_GFRA2
5.30718e-10	-0.38475	0.829	0.882	2.12712e-05	IL1RAP	SOX6_GFRA2
5.75425e-10	0.349299	0.99	0.973	2.3063e-05	CUX2	SOX6_GFRA2
6.33056e-10	0.263631	0.896	0.746	2.53729e-05	PSMG2	SOX6_GFRA2
6.54884e-10	-0.39304	0.648	0.703	2.62477e-05	CLTA	SOX6_GFRA2
6.76968e-10	-0.301477	0.715	0.786	2.71329e-05	CAND1	SOX6_GFRA2
6.83484e-10	-0.264882	0.508	0.63	2.7394e-05	CYP4X1	SOX6_GFRA2
7.11985e-10	-0.300702	0.756	0.786	2.85364e-05	LMBRD1	SOX6_GFRA2
7.3279e-10	-0.752133	0.689	0.74	2.93702e-05	MAP1LC3A	SOX6_GFRA2
7.36691e-10	0.290657	0.953	0.851	2.95266e-05	KIF3C	SOX6_GFRA2
7.41875e-10	-0.265437	0.933	0.9	2.97344e-05	PSMD1	SOX6_GFRA2
8.27704e-10	-0.327883	0.715	0.796	3.31744e-05	FAM101A	SOX6_GFRA2
8.6717e-10	0.314319	0.964	0.845	3.47562e-05	MOB3B	SOX6_GFRA2
8.83165e-10	0.401338	0.953	0.864	3.53972e-05	EFNA5	SOX6_GFRA2
8.94303e-10	-0.307475	0.611	0.698	3.58436e-05	ZNF565	SOX6_GFRA2
8.96369e-10	-0.44783	0.767	0.794	3.59265e-05	ENO2	SOX6_GFRA2
9.21163e-10	0.266172	0.912	0.766	3.69202e-05	CLNS1A	SOX6_GFRA2
1.00307e-09	-0.262262	0.855	0.833	4.02031e-05	KPNA1	SOX6_GFRA2
1.01124e-09	-0.348694	0.389	0.564	4.05305e-05	RP11-385J1.2	SOX6_GFRA2
1.02443e-09	-0.305306	0.591	0.677	4.1059e-05	RP11-323I15.5	SOX6_GFRA2
1.18147e-09	0.261856	0.984	0.967	4.73532e-05	PIP5K1B	SOX6_GFRA2
1.18509e-09	-0.294846	0.782	0.785	4.74984e-05	ANXA7	SOX6_GFRA2
1.38197e-09	-0.390021	0.933	0.913	5.53893e-05	VSNL1	SOX6_GFRA2
1.48058e-09	-0.289454	0.902	0.911	5.93416e-05	HUWE1	SOX6_GFRA2
1.53431e-09	-0.271015	0.705	0.779	6.1495e-05	ATAD1	SOX6_GFRA2
1.63831e-09	-0.284948	0.663	0.71	6.56634e-05	MAX	SOX6_GFRA2
1.82808e-09	-0.481152	0.596	0.685	7.32693e-05	STMN3	SOX6_GFRA2
1.87475e-09	0.2986	0.513	0.307	7.51398e-05	ZNF536	SOX6_GFRA2
2.09258e-09	0.300295	1	0.957	8.38705e-05	PBX3	SOX6_GFRA2
2.20046e-09	0.267585	0.824	0.65	8.81943e-05	ST8SIA5	SOX6_GFRA2
2.25677e-09	0.259453	1	0.999	9.04513e-05	RALYL	SOX6_GFRA2
2.43655e-09	0.302158	0.979	0.926	9.7657e-05	QKI	SOX6_GFRA2
2.44158e-09	0.258108	1	0.977	9.78583e-05	CACNA1D	SOX6_GFRA2
2.7763e-09	0.270943	0.902	0.732	0.000111274	PTPRE	SOX6_GFRA2
2.81108e-09	0.269132	0.969	0.872	0.000112668	LRRN2	SOX6_GFRA2
2.88527e-09	-0.412777	0.295	0.475	0.000115642	TMEM160	SOX6_GFRA2
3.0459e-09	-0.272418	0.233	0.429	0.00012208	C19orf60	SOX6_GFRA2
3.3153e-09	0.316732	0.824	0.674	0.000132877	AC144521.1	SOX6_GFRA2
3.33021e-09	-0.260607	0.399	0.553	0.000133475	RP11-613M10.9	SOX6_GFRA2
3.42071e-09	-0.298814	0.358	0.526	0.000137102	MAGED2	SOX6_GFRA2
3.49982e-09	-0.276537	0.808	0.819	0.000140273	URI1	SOX6_GFRA2
3.81175e-09	-0.290515	0.788	0.824	0.000152775	PDCD6IP	SOX6_GFRA2
3.87692e-09	-0.678934	0.446	0.574	0.000155387	FBXO2	SOX6_GFRA2
4.02764e-09	-0.284204	0.881	0.871	0.000161428	GGT7	SOX6_GFRA2
4.04136e-09	-0.296657	0.793	0.83	0.000161978	MSH3	SOX6_GFRA2
4.04578e-09	0.260598	1	0.986	0.000162155	LARGE	SOX6_GFRA2
4.20191e-09	-0.319359	0.585	0.704	0.000168413	ENOSF1	SOX6_GFRA2
4.42953e-09	-0.332768	0.259	0.449	0.000177536	PSMC3	SOX6_GFRA2
4.68012e-09	0.256341	0.984	0.971	0.000187579	STXBP1	SOX6_GFRA2
4.7273e-09	-0.295806	0.715	0.764	0.00018947	USP53	SOX6_GFRA2
5.0562e-09	-0.297511	0.181	0.363	0.000202653	RP11-115D19.1	SOX6_GFRA2
5.1064e-09	-0.263136	0.435	0.606	0.000204665	PNMA3	SOX6_GFRA2
5.12969e-09	0.278559	0.99	0.951	0.000205598	FBXL20	SOX6_GFRA2
5.4851e-09	-0.288132	0.782	0.797	0.000219843	EXOC1	SOX6_GFRA2
5.81916e-09	-0.2729	0.969	0.965	0.000233232	NOVA1	SOX6_GFRA2
5.82208e-09	-0.336686	0.425	0.564	0.000233349	TCEA2	SOX6_GFRA2
5.94588e-09	-0.256082	0.762	0.798	0.000238311	CD99L2	SOX6_GFRA2
6.19976e-09	0.381928	0.922	0.893	0.000248486	TMEM132D	SOX6_GFRA2
6.25258e-09	-0.277861	0.42	0.608	0.000250603	RP11-142A5.1	SOX6_GFRA2
6.31605e-09	0.45125	0.984	0.946	0.000253147	NCAM2	SOX6_GFRA2
6.54082e-09	0.287392	0.99	0.954	0.000262156	TFDP2	SOX6_GFRA2
6.64759e-09	0.275284	0.943	0.838	0.000266436	ATP2B4	SOX6_GFRA2
6.67364e-09	-0.256968	0.518	0.644	0.00026748	SLC2A6	SOX6_GFRA2
7.31079e-09	0.250389	0.902	0.737	0.000293017	MYH14	SOX6_GFRA2
7.5012e-09	-0.256938	0.85	0.887	0.000300648	PAK1	SOX6_GFRA2
8.08804e-09	0.277707	0.969	0.844	0.000324169	SCN1A	SOX6_GFRA2
8.59728e-09	-0.330405	0.793	0.812	0.000344579	CLIP3	SOX6_GFRA2
8.62311e-09	-0.252674	0.922	0.9	0.000345614	KIAA1841	SOX6_GFRA2
9.07915e-09	-0.291466	0.933	0.947	0.000363892	WDR17	SOX6_GFRA2
9.51267e-09	-0.273889	0.86	0.857	0.000381268	STX12	SOX6_GFRA2
9.79398e-09	-0.290977	0.979	0.972	0.000392543	OSBPL10	SOX6_GFRA2
1.00494e-08	-0.555403	0.477	0.591	0.00040278	ATP5I	SOX6_GFRA2
1.04166e-08	0.261456	0.995	0.998	0.000417499	CACNA1A	SOX6_GFRA2
1.07783e-08	0.374103	0.938	0.824	0.000431993	KCNH7	SOX6_GFRA2
1.0821e-08	-0.801519	0.705	0.733	0.000433706	CALM2	SOX6_GFRA2
1.09118e-08	0.326548	0.513	0.338	0.000437346	LPO	SOX6_GFRA2
1.11354e-08	-0.29068	0.855	0.882	0.000446308	PPP2R3A	SOX6_GFRA2
1.12052e-08	-0.345476	0.477	0.623	0.000449103	CTNNA3	SOX6_GFRA2
1.15006e-08	-0.279564	0.881	0.878	0.000460943	LPGAT1	SOX6_GFRA2
1.17543e-08	-0.314284	0.839	0.833	0.000471112	USP14	SOX6_GFRA2
1.18762e-08	0.310584	0.984	0.98	0.000475996	ST8SIA6	SOX6_GFRA2
1.23532e-08	-0.380691	0.249	0.429	0.000495115	NEDD8	SOX6_GFRA2
1.2503e-08	-0.261623	0.451	0.613	0.00050112	FBXO44	SOX6_GFRA2
1.3623e-08	0.333924	1	0.951	0.000546011	CACNA2D3	SOX6_GFRA2
1.43495e-08	-0.396271	0.71	0.751	0.000575129	NPDC1	SOX6_GFRA2
1.43947e-08	0.289889	1	0.94	0.00057694	DOCK10	SOX6_GFRA2
1.45921e-08	0.295351	1	1	0.000584853	KCNIP4	SOX6_GFRA2
1.56077e-08	-0.282328	0.663	0.756	0.000625556	RNF165	SOX6_GFRA2
1.60049e-08	-0.639625	0.44	0.571	0.000641476	HINT1	SOX6_GFRA2
1.74716e-08	0.267766	0.953	0.896	0.000700262	CCDC3	SOX6_GFRA2
1.91371e-08	-0.289158	0.466	0.6	0.000767016	MRPS21	SOX6_GFRA2
1.9313e-08	-0.344851	0.86	0.898	0.000774066	OR2L13	SOX6_GFRA2
2.03257e-08	-0.308899	0.539	0.654	0.000814653	METAP2	SOX6_GFRA2
2.13347e-08	-0.264442	0.415	0.544	0.000855095	TOX4	SOX6_GFRA2
2.15034e-08	-1.06167	0.487	0.58	0.000861855	TUBB2A	SOX6_GFRA2
2.21228e-08	-0.285035	0.845	0.856	0.000886683	CAPRIN2	SOX6_GFRA2
2.22236e-08	-0.252415	0.969	0.961	0.000890723	C20orf194	SOX6_GFRA2
2.26003e-08	0.448811	0.751	0.557	0.000905822	GABRG3	SOX6_GFRA2
2.36723e-08	-0.376507	0.42	0.557	0.000948785	USMG5	SOX6_GFRA2
2.38822e-08	-0.652253	0.813	0.821	0.000957199	SEC62	SOX6_GFRA2
2.42066e-08	0.353592	0.984	0.949	0.000970202	KLHL29	SOX6_GFRA2
2.45147e-08	-0.254044	0.627	0.703	0.000982548	RBMX	SOX6_GFRA2
2.64581e-08	-0.287534	0.461	0.592	0.00106044	PWP1	SOX6_GFRA2
2.80404e-08	0.314743	0.876	0.695	0.00112386	CHN2	SOX6_GFRA2
2.8088e-08	0.254682	0.964	0.911	0.00112577	SLC9A9	SOX6_GFRA2
2.90875e-08	-0.385959	0.922	0.89	0.00116583	PJA2	SOX6_GFRA2
3.28504e-08	0.252873	0.948	0.823	0.00131665	VAT1L	SOX6_GFRA2
3.28658e-08	0.275055	0.741	0.55	0.00131726	NRP2	SOX6_GFRA2
3.41577e-08	-0.25676	0.394	0.563	0.00136904	CTA-714B7.5	SOX6_GFRA2
3.44083e-08	-0.271301	0.819	0.825	0.00137909	CKAP5	SOX6_GFRA2
3.61342e-08	-0.274707	0.87	0.857	0.00144826	UBXN4	SOX6_GFRA2
3.61409e-08	-0.251985	0.886	0.873	0.00144853	ZFR	SOX6_GFRA2
3.8131e-08	-0.361793	0.415	0.548	0.00152829	SLC10A4	SOX6_GFRA2
4.05629e-08	0.475348	1	0.997	0.00162576	MT-CO1	SOX6_GFRA2
4.0886e-08	-0.321112	0.995	0.992	0.00163871	RIMS1	SOX6_GFRA2
4.27746e-08	-0.270384	0.14	0.319	0.00171441	ETFB	SOX6_GFRA2
4.64036e-08	-0.319067	0.326	0.492	0.00185986	NDUFB9	SOX6_GFRA2
4.91469e-08	-0.368939	0.896	0.933	0.00196981	C10orf11	SOX6_GFRA2
5.43463e-08	-0.560299	0.477	0.573	0.0021782	COX7C	SOX6_GFRA2
5.97786e-08	-0.276365	0.591	0.687	0.00239593	INPP1	SOX6_GFRA2
6.14688e-08	-0.272644	0.466	0.59	0.00246367	SAP30BP	SOX6_GFRA2
6.30242e-08	-0.304607	0.705	0.721	0.00252601	TPM3	SOX6_GFRA2
6.50068e-08	-0.448399	0.311	0.477	0.00260547	COX5A	SOX6_GFRA2
6.6681e-08	-0.270635	0.658	0.713	0.00267258	PSMB7	SOX6_GFRA2
6.71194e-08	-0.281233	0.627	0.685	0.00269015	XRCC6	SOX6_GFRA2
6.90176e-08	-0.262582	0.798	0.829	0.00276622	TRPM2	SOX6_GFRA2
6.94204e-08	0.353019	0.948	0.85	0.00278237	HS3ST4	SOX6_GFRA2
7.18594e-08	0.283952	1	0.986	0.00288012	EPHA6	SOX6_GFRA2
7.32959e-08	-0.32235	0.311	0.476	0.0029377	VPS28	SOX6_GFRA2
7.40266e-08	-0.281072	0.503	0.599	0.00296698	BRD8	SOX6_GFRA2
7.42047e-08	-0.291333	0.86	0.861	0.00297413	B4GALT6	SOX6_GFRA2
7.47059e-08	-0.468184	0.917	0.906	0.00299421	PKM	SOX6_GFRA2
7.70247e-08	-0.273693	0.71	0.738	0.00308715	DENR	SOX6_GFRA2
8.42546e-08	-0.270709	0.383	0.532	0.00337693	ENY2	SOX6_GFRA2
8.59579e-08	-0.252879	0.948	0.952	0.00344519	PHKB	SOX6_GFRA2
8.81305e-08	0.285286	0.938	0.872	0.00353227	RUNX1T1	SOX6_GFRA2
8.86124e-08	-0.739016	0.984	0.954	0.00355159	ATP1B1	SOX6_GFRA2
9.12894e-08	0.281797	0.902	0.76	0.00365888	RP4-769N13.6	SOX6_GFRA2
9.25791e-08	-0.523295	0.881	0.861	0.00371057	PSAP	SOX6_GFRA2
9.49591e-08	-0.28862	0.979	0.974	0.00380596	EML6	SOX6_GFRA2
9.51403e-08	-1.02962	0.803	0.78	0.00381322	PEBP1	SOX6_GFRA2
9.75651e-08	-0.36137	0.99	0.973	0.00391041	ENOX1	SOX6_GFRA2
1.01326e-07	-0.396052	0.487	0.591	0.00406115	ATP6V1D	SOX6_GFRA2
1.12459e-07	-0.257554	0.803	0.818	0.00450736	PSMD14	SOX6_GFRA2
1.14368e-07	0.266734	0.788	0.614	0.00458388	RP11-638L3.1	SOX6_GFRA2
1.18336e-07	0.337808	0.979	0.898	0.0047429	HSPA4L	SOX6_GFRA2
1.20247e-07	-0.994043	0.845	0.818	0.00481949	DDX24	SOX6_GFRA2
1.21877e-07	-0.366423	0.87	0.86	0.00488485	CNTN6	SOX6_GFRA2
1.37204e-07	-0.705865	0.845	0.822	0.00549913	DSTN	SOX6_GFRA2
1.4451e-07	0.291274	0.622	0.474	0.00579198	ALK	SOX6_GFRA2
1.5101e-07	0.369958	0.176	0.065	0.0060525	PRLR	SOX6_GFRA2
1.52205e-07	-0.84617	0.653	0.702	0.00610037	NGFRAP1	SOX6_GFRA2
1.53178e-07	-0.250858	0.181	0.35	0.00613937	NME1	SOX6_GFRA2
1.54553e-07	0.347992	0.964	0.884	0.00619449	UNC5D	SOX6_GFRA2
1.57406e-07	-0.66507	0.477	0.583	0.00630884	TUBB4B	SOX6_GFRA2
1.62508e-07	-0.283619	0.902	0.89	0.00651333	PRKRIP1	SOX6_GFRA2
1.65119e-07	0.312672	0.86	0.741	0.00661797	SESN3	SOX6_GFRA2
1.79063e-07	-0.263442	0.668	0.727	0.00717685	RP4-605O3.4	SOX6_GFRA2
1.82797e-07	-0.297763	0.135	0.3	0.00732652	PSMB6	SOX6_GFRA2
1.86697e-07	-0.295515	0.736	0.787	0.0074828	U91319.1	SOX6_GFRA2
1.88065e-07	-0.256956	0.285	0.453	0.00753763	C1orf122	SOX6_GFRA2
1.94798e-07	-0.412755	0.886	0.852	0.0078075	CAMK2N1	SOX6_GFRA2
1.98066e-07	-0.261179	0.487	0.601	0.00793847	P4HTM	SOX6_GFRA2
2.01137e-07	-0.32825	0.984	0.934	0.00806156	RP11-909M7.3	SOX6_GFRA2
2.09944e-07	-0.256781	0.777	0.818	0.00841457	KIAA0319L	SOX6_GFRA2
2.11133e-07	-0.279867	0.472	0.581	0.0084622	PFDN1	SOX6_GFRA2
2.21986e-07	-0.260875	0.71	0.757	0.00889721	FBXO9	SOX6_GFRA2
2.24369e-07	-0.359922	0.679	0.694	0.0089927	DDX1	SOX6_GFRA2
2.38895e-07	-0.577055	0.668	0.761	0.00957489	PLD5	SOX6_GFRA2
2.42718e-07	-0.438145	0.658	0.716	0.00972814	SKP1	SOX6_GFRA2
2.49005e-07	-0.253168	0.881	0.886	0.00998011	NEO1	SOX6_GFRA2
2.53246e-07	-0.543223	0.679	0.722	0.0101501	PIN1	SOX6_GFRA2
2.58833e-07	-0.406798	0.788	0.791	0.010374	REEP5	SOX6_GFRA2
2.66699e-07	-0.259612	0.539	0.643	0.0106893	FBXL13	SOX6_GFRA2
2.90455e-07	-0.39314	0.585	0.668	0.0116415	NARS	SOX6_GFRA2
2.94081e-07	-0.250804	0.596	0.65	0.0117868	COPS4	SOX6_GFRA2
3.12445e-07	-0.267339	0.927	0.906	0.0125228	KIF3A	SOX6_GFRA2
3.23661e-07	-0.473696	0.943	0.915	0.0129723	RSPO2	SOX6_GFRA2
3.51753e-07	-0.271496	0.974	0.911	0.0140983	NDFIP1	SOX6_GFRA2
3.87937e-07	0.267015	0.995	0.941	0.0155485	GRIA4	SOX6_GFRA2
3.94491e-07	-0.282285	0.332	0.479	0.0158112	MYL12B	SOX6_GFRA2
4.02214e-07	0.572942	0.834	0.763	0.0161207	AC005592.2	SOX6_GFRA2
4.0669e-07	-0.254004	0.44	0.571	0.0163001	LRPAP1	SOX6_GFRA2
4.10469e-07	-0.259316	0.902	0.901	0.0164516	RAB2A	SOX6_GFRA2
4.23839e-07	-0.89851	0.477	0.56	0.0169875	SRP14	SOX6_GFRA2
4.56105e-07	-0.263838	0.87	0.852	0.0182807	RAPH1	SOX6_GFRA2
4.59772e-07	-0.727209	0.71	0.742	0.0184277	STMN1	SOX6_GFRA2
4.8825e-07	0.2554	0.689	0.498	0.0195691	NXPH1	SOX6_GFRA2
4.97636e-07	0.264732	0.974	0.945	0.0199452	MTUS2	SOX6_GFRA2
5.38965e-07	-0.285307	0.684	0.74	0.0216017	FLOT1	SOX6_GFRA2
5.39454e-07	-0.496525	0.974	0.982	0.0216213	DCC	SOX6_GFRA2
5.42721e-07	-0.265231	0.777	0.792	0.0217523	POLR3G	SOX6_GFRA2
5.54032e-07	-0.3556	0.337	0.476	0.0222056	CAMK2N2	SOX6_GFRA2
5.5899e-07	-0.257602	0.979	0.968	0.0224043	DYNC1H1	SOX6_GFRA2
5.60649e-07	-0.397027	0.451	0.567	0.0224708	C14orf2	SOX6_GFRA2
5.66704e-07	0.487174	0.907	0.824	0.0227135	UTRN	SOX6_GFRA2
5.72551e-07	0.299454	0.964	0.906	0.0229478	RP11-32K4.1	SOX6_GFRA2
6.29447e-07	-0.281635	0.886	0.826	0.0252282	COL19A1	SOX6_GFRA2
6.34914e-07	-0.265755	0.953	0.934	0.0254473	ATP8A1	SOX6_GFRA2
6.50911e-07	0.473967	1	1	0.0260885	PDE4D	SOX6_GFRA2
6.72542e-07	-0.392445	0.425	0.531	0.0269555	EIF1B	SOX6_GFRA2
6.72698e-07	-0.326115	0.207	0.366	0.0269618	RPL7A	SOX6_GFRA2
6.8747e-07	-0.433303	0.585	0.649	0.0275538	UQCRH	SOX6_GFRA2
6.97656e-07	-0.293679	0.793	0.804	0.027962	DAPL1	SOX6_GFRA2
7.22071e-07	-0.268621	0.383	0.514	0.0289406	COX20	SOX6_GFRA2
8.56218e-07	-0.259137	0.264	0.42	0.0343172	TMA7	SOX6_GFRA2
8.62086e-07	-0.256825	0.658	0.693	0.0345524	BCO2	SOX6_GFRA2
8.80201e-07	-0.296736	0.477	0.587	0.0352785	POMP	SOX6_GFRA2
8.81349e-07	0.255164	0.285	0.147	0.0353245	HUNK	SOX6_GFRA2
9.46966e-07	-0.254827	0.772	0.768	0.0379544	CD46	SOX6_GFRA2
9.49633e-07	0.261464	0.466	0.316	0.0380613	RP11-418J17.3	SOX6_GFRA2
9.5468e-07	-0.251024	0.254	0.413	0.0382636	MT-ND6	SOX6_GFRA2
9.65809e-07	-0.789543	0.585	0.629	0.0387096	COX4I1	SOX6_GFRA2
9.79662e-07	-0.260428	0.959	0.95	0.0392649	KIAA1324L	SOX6_GFRA2
9.89758e-07	-0.444019	0.306	0.445	0.0396695	ATP5G3	SOX6_GFRA2
1.02016e-06	-0.269991	0.44	0.56	0.0408879	NDUFS2	SOX6_GFRA2
1.03352e-06	-0.607482	0.508	0.592	0.0414233	BEX2	SOX6_GFRA2
1.08678e-06	-0.489146	0.394	0.499	0.0435579	NDUFS5	SOX6_GFRA2
1.14973e-06	0.504243	0.99	0.954	0.0460811	PTPRD	SOX6_GFRA2
1.21497e-06	-0.280319	0.917	0.873	0.048696	G3BP2	SOX6_GFRA2
6.80691e-131	0.292264	0.457	0.007	2.72821e-126	CRYM-AS1	SOX6_DDT
8.01172e-122	1.06641	0.543	0.026	3.2111e-117	CYP4F11	SOX6_DDT
3.88838e-120	0.292681	0.709	0.062	1.55846e-115	LINC00862	SOX6_DDT
4.65005e-120	0.496306	0.795	0.093	1.86374e-115	SLC7A11	SOX6_DDT
6.2396e-102	0.645728	0.901	0.178	2.50083e-97	SNX31	SOX6_DDT
1.83982e-98	0.90384	0.854	0.166	7.37398e-94	ZNF574	SOX6_DDT
7.88255e-98	0.398459	0.848	0.139	3.15932e-93	CBS	SOX6_DDT
2.17161e-96	0.285788	0.517	0.037	8.70381e-92	SERPINH1	SOX6_DDT
3.12823e-92	0.978221	0.967	0.319	1.2538e-87	DCDC1	SOX6_DDT
3.58974e-90	0.638769	0.887	0.197	1.43877e-85	RUNX1	SOX6_DDT
2.91905e-85	0.277587	0.689	0.099	1.16995e-80	HSPA1B	SOX6_DDT
1.22388e-84	0.298016	0.709	0.103	4.90531e-80	YAP1	SOX6_DDT
1.85409e-83	0.304234	0.351	0.013	7.43118e-79	LINC00324	SOX6_DDT
1.07158e-82	0.555345	0.722	0.115	4.2949e-78	HSPA1A	SOX6_DDT
3.25649e-82	0.51079	0.695	0.106	1.3052e-77	HUNK	SOX6_DDT
1.18978e-80	0.503039	0.874	0.225	4.76865e-76	PSAT1	SOX6_DDT
1.61949e-77	0.752026	0.934	0.323	6.49092e-73	BAG3	SOX6_DDT
4.96959e-76	0.282597	0.603	0.08	1.99181e-71	CLIC4	SOX6_DDT
6.50617e-76	0.441929	0.49	0.049	2.60767e-71	HSPE1-MOB4	SOX6_DDT
1.38016e-75	1.37138	1	0.942	5.53167e-71	HIBCH	SOX6_DDT
1.99358e-74	0.5666	0.901	0.256	7.99026e-70	TTR	SOX6_DDT
1.51962e-72	0.586063	0.914	0.294	6.09065e-68	SESN2	SOX6_DDT
1.1477e-70	0.349115	0.868	0.212	4.59997e-66	CHAC1	SOX6_DDT
1.55543e-70	0.51973	0.868	0.242	6.23415e-66	MSH4	SOX6_DDT
7.94235e-69	0.518647	0.881	0.257	3.18329e-64	RP11-154D6.1	SOX6_DDT
1.48153e-68	0.396905	0.808	0.179	5.93797e-64	FAM46A	SOX6_DDT
2.71591e-68	1.5068	0.987	0.7	1.08854e-63	FLRT2	SOX6_DDT
4.19212e-68	0.335074	0.848	0.214	1.6802e-63	NPIPA1	SOX6_DDT
3.82191e-67	1.21326	1	0.918	1.53182e-62	ATRNL1	SOX6_DDT
8.89229e-67	0.391946	0.815	0.2	3.56403e-62	RP11-1129I3.1	SOX6_DDT
2.50856e-66	1.0458	0.974	0.498	1.00543e-61	RN7SK	SOX6_DDT
3.06009e-66	0.413539	0.861	0.243	1.22649e-61	DDIT4	SOX6_DDT
4.66198e-66	0.331693	0.821	0.192	1.86852e-61	CTD-2303H24.2	SOX6_DDT
7.3538e-66	1.53795	1	0.975	2.9474e-61	SEZ6L	SOX6_DDT
2.16475e-65	0.628902	0.947	0.366	8.67633e-61	TNFSF13B	SOX6_DDT
2.70056e-63	0.649673	0.94	0.368	1.08238e-58	AC139100.2	SOX6_DDT
6.28639e-63	1.10421	1	0.955	2.51959e-58	MIR137HG	SOX6_DDT
8.44978e-63	0.312172	0.775	0.18	3.38667e-58	TANC1	SOX6_DDT
8.86663e-63	1.08025	0.98	0.783	3.55375e-58	RP11-125B21.2	SOX6_DDT
1.22312e-61	0.598582	0.781	0.208	4.90225e-57	ABTB2	SOX6_DDT
3.80372e-61	0.533692	0.887	0.263	1.52453e-56	CRYAB	SOX6_DDT
1.35482e-59	0.949398	1	0.986	5.43014e-55	CNTN1	SOX6_DDT
6.85984e-59	0.429302	0.596	0.111	2.74942e-54	LGR5	SOX6_DDT
1.76569e-58	0.931175	0.993	0.921	7.07688e-54	TMEM161B-AS1	SOX6_DDT
2.23945e-58	0.854393	0.967	0.519	8.97572e-54	DMGDH	SOX6_DDT
1.75347e-57	0.826501	0.993	0.937	7.02792e-53	SLC38A1	SOX6_DDT
9.14255e-57	0.995668	1	0.945	3.66433e-52	HSPH1	SOX6_DDT
2.64294e-56	0.299043	0.576	0.105	1.05929e-51	CCDC81	SOX6_DDT
2.66941e-56	0.682887	0.742	0.195	1.0699e-51	DISC1FP1	SOX6_DDT
1.25247e-55	0.572419	0.907	0.346	5.01988e-51	C15orf26	SOX6_DDT
2.1701e-55	1.19358	1	0.856	8.69776e-51	ARHGAP21	SOX6_DDT
4.30548e-55	0.400639	0.821	0.241	1.72564e-50	LDLR	SOX6_DDT
7.33519e-55	0.287992	0.781	0.196	2.93994e-50	LRRIQ1	SOX6_DDT
7.94644e-55	0.556636	0.735	0.192	3.18493e-50	BID	SOX6_DDT
3.1508e-54	1.00342	1	0.986	1.26284e-49	SNTG1	SOX6_DDT
5.68421e-54	0.446312	0.874	0.306	2.27823e-49	CYP39A1	SOX6_DDT
7.30196e-54	0.721298	0.974	0.547	2.92662e-49	ZEB1-AS1	SOX6_DDT
8.23065e-54	0.797486	0.94	0.523	3.29884e-49	CACNG3	SOX6_DDT
7.42665e-53	0.973889	0.993	0.951	2.9766e-48	BTBD9	SOX6_DDT
1.22681e-52	0.859446	0.993	0.767	4.91706e-48	DNAJB1	SOX6_DDT
3.3457e-52	0.551911	0.881	0.363	1.34096e-47	LIG1	SOX6_DDT
5.83185e-52	0.897273	0.993	0.869	2.33741e-47	CAP2	SOX6_DDT
7.35075e-52	0.268962	0.828	0.239	2.94618e-47	C11orf70	SOX6_DDT
1.45576e-51	0.744051	1	0.978	5.8347e-47	MYT1L	SOX6_DDT
2.43302e-51	0.968843	1	0.934	9.75153e-47	RP11-624C23.1	SOX6_DDT
3.0061e-51	0.353798	0.728	0.189	1.20485e-46	MYLK4	SOX6_DDT
2.81154e-50	0.750898	0.96	0.482	1.12686e-45	LMX1A	SOX6_DDT
4.21961e-50	-1.83924	0.98	0.976	1.69122e-45	TIAM2	SOX6_DDT
5.03064e-50	0.460971	0.927	0.341	2.01628e-45	ACRC	SOX6_DDT
5.63415e-50	0.950524	1	0.991	2.25817e-45	DSCAM	SOX6_DDT
5.69352e-50	0.815524	1	0.949	2.28196e-45	HSPA4L	SOX6_DDT
5.70215e-50	0.275442	0.735	0.196	2.28542e-45	LINC00609	SOX6_DDT
1.43069e-49	0.893475	0.993	0.748	5.7342e-45	SMAD1	SOX6_DDT
2.26116e-49	1.58764	0.987	0.811	9.06275e-45	FOXP2	SOX6_DDT
3.88802e-49	1.14064	0.987	0.777	1.55832e-44	ZNF804A	SOX6_DDT
5.718e-49	0.715137	1	1	2.29178e-44	LINC00486	SOX6_DDT
4.65451e-48	0.346823	0.755	0.22	1.86553e-43	NUP210L	SOX6_DDT
1.08909e-47	0.85281	1	0.976	4.36509e-43	MARCH1	SOX6_DDT
1.18801e-47	0.858927	0.98	0.618	4.76156e-43	RP11-467H10.2	SOX6_DDT
2.62698e-47	0.441448	0.921	0.399	1.05289e-42	CHD7	SOX6_DDT
3.09409e-47	0.395501	0.801	0.265	1.24011e-42	WWTR1	SOX6_DDT
3.42036e-47	0.685565	0.927	0.505	1.37088e-42	RP11-308N19.1	SOX6_DDT
7.12835e-47	0.278661	0.788	0.244	2.85704e-42	LSMEM1	SOX6_DDT
8.49388e-47	0.63138	0.954	0.54	3.40435e-42	ADAM32	SOX6_DDT
2.19655e-46	0.267222	0.755	0.216	8.80377e-42	GPR125	SOX6_DDT
2.98754e-46	0.707501	1	0.988	1.19741e-41	LPHN3	SOX6_DDT
3.52994e-46	0.57167	0.947	0.556	1.4148e-41	RP11-1186N24.5	SOX6_DDT
4.09161e-46	0.752955	0.974	0.64	1.63992e-41	FGFR1	SOX6_DDT
6.46889e-46	0.713587	0.907	0.425	2.59273e-41	CTA-211A9.5	SOX6_DDT
7.71182e-46	0.525939	0.967	0.51	3.0909e-41	AL592494.5	SOX6_DDT
9.67903e-46	0.322566	0.788	0.247	3.87935e-41	RP11-143K11.5	SOX6_DDT
2.19455e-45	0.612245	0.987	0.786	8.79577e-41	MTHFD1L	SOX6_DDT
2.72456e-45	0.78947	1	0.871	1.092e-40	KANSL1L	SOX6_DDT
3.57631e-45	0.768272	0.96	0.491	1.43338e-40	HNRNPU-AS1	SOX6_DDT
3.96734e-45	0.830214	0.974	0.785	1.59011e-40	CHORDC1	SOX6_DDT
1.57347e-44	0.375345	0.808	0.288	6.30647e-40	C9orf153	SOX6_DDT
2.09463e-44	0.615221	0.907	0.392	8.3953e-40	RP11-287D1.3	SOX6_DDT
3.32954e-44	0.588022	1	0.983	1.33448e-39	DNM3	SOX6_DDT
3.34883e-44	0.835784	0.927	0.442	1.34221e-39	SORCS1	SOX6_DDT
4.04441e-44	0.334824	0.828	0.273	1.621e-39	ZHX2	SOX6_DDT
4.34679e-44	0.662091	0.987	0.79	1.74219e-39	FAM19A5	SOX6_DDT
4.74044e-44	-0.675723	0.993	0.98	1.89997e-39	LINC00632	SOX6_DDT
5.53897e-44	0.471671	0.914	0.396	2.22002e-39	MORC4	SOX6_DDT
7.08356e-44	0.725036	0.927	0.426	2.83909e-39	ZBTB7C	SOX6_DDT
1.5775e-43	0.578496	0.987	0.735	6.32262e-39	SLC7A5	SOX6_DDT
2.53579e-43	0.838871	1	0.995	1.01635e-38	KCNIP4	SOX6_DDT
3.33269e-43	0.307445	0.675	0.187	1.33574e-38	CTD-2054N24.2	SOX6_DDT
8.37798e-43	0.333419	0.921	0.35	3.35789e-38	FAM151B	SOX6_DDT
2.39962e-42	1.12716	0.854	0.362	9.61768e-38	NTNG1	SOX6_DDT
3.49212e-42	0.923971	0.993	0.932	1.39964e-37	ME1	SOX6_DDT
3.84255e-42	0.456629	0.901	0.365	1.5401e-37	CTD-2143L24.1	SOX6_DDT
9.29128e-42	0.308638	0.834	0.268	3.72394e-37	CSRP2	SOX6_DDT
1.12448e-41	-0.692066	0.993	0.969	4.50693e-37	NAP1L4	SOX6_DDT
1.22371e-41	0.767168	0.993	0.921	4.90463e-37	C1orf132	SOX6_DDT
1.59324e-41	0.312278	0.861	0.327	6.3857e-37	RAB39A	SOX6_DDT
1.61784e-41	0.522764	0.98	0.725	6.48429e-37	OGT	SOX6_DDT
2.73871e-41	-1.13671	0.974	0.988	1.09768e-36	DDX24	SOX6_DDT
5.40778e-41	0.423103	0.709	0.217	2.16744e-36	LPPR5	SOX6_DDT
7.58117e-41	0.65901	0.914	0.494	3.03853e-36	ZNF365	SOX6_DDT
1.66728e-40	0.521446	1	0.995	6.68244e-36	ANK2	SOX6_DDT
2.27766e-40	0.804666	0.94	0.559	9.12884e-36	AC074391.1	SOX6_DDT
2.4339e-40	0.357167	0.775	0.251	9.75506e-36	KY	SOX6_DDT
2.97437e-40	0.280771	0.801	0.262	1.19213e-35	RP11-187O7.3	SOX6_DDT
5.39845e-40	0.878184	0.974	0.627	2.1637e-35	HSPB1	SOX6_DDT
7.28411e-40	0.555423	0.993	0.906	2.91947e-35	TCF20	SOX6_DDT
1.00485e-39	0.688893	0.96	0.606	4.02742e-35	C9orf24	SOX6_DDT
1.11451e-39	0.557183	0.967	0.677	4.46695e-35	SMIM12	SOX6_DDT
1.16067e-39	0.257667	0.868	0.312	4.65195e-35	DNA2	SOX6_DDT
1.31096e-39	0.365925	0.51	0.121	5.25431e-35	MUM1L1	SOX6_DDT
1.61537e-39	0.695475	0.96	0.599	6.47439e-35	ZNF516	SOX6_DDT
1.68917e-39	0.876667	0.993	0.97	6.77021e-35	NKAIN2	SOX6_DDT
2.26679e-39	0.329264	0.874	0.342	9.08529e-35	RP11-490G2.2	SOX6_DDT
2.52808e-39	0.372385	0.927	0.396	1.01326e-34	RP11-630C16.2	SOX6_DDT
4.93553e-39	0.771947	0.993	0.92	1.97816e-34	RP11-758M4.1	SOX6_DDT
5.15148e-39	0.804642	0.993	0.945	2.06471e-34	DPYD	SOX6_DDT
7.44702e-39	0.699761	0.848	0.388	2.98477e-34	ACTR3C	SOX6_DDT
1.31665e-38	0.728051	0.921	0.479	5.27713e-34	SFMBT2	SOX6_DDT
1.7006e-38	0.253643	0.55	0.133	6.816e-34	BICC1	SOX6_DDT
3.34792e-38	-1.13883	0.96	0.986	1.34185e-33	TUBA1A	SOX6_DDT
3.38606e-38	0.953381	0.987	0.884	1.35713e-33	GRIA4	SOX6_DDT
3.54159e-38	0.550414	1	0.864	1.41947e-33	PRNP	SOX6_DDT
5.74993e-38	0.67162	0.98	0.856	2.30457e-33	THRB	SOX6_DDT
1.46407e-37	0.532113	1	0.974	5.86801e-33	MAPK10	SOX6_DDT
2.17533e-37	0.301517	0.616	0.17	8.71871e-33	RFPL2	SOX6_DDT
2.66645e-37	0.83336	1	0.947	1.06871e-32	PLCB4	SOX6_DDT
3.77643e-37	0.270058	0.861	0.338	1.51359e-32	RAB3IP	SOX6_DDT
4.43743e-37	0.386156	0.927	0.488	1.77852e-32	NRIP1	SOX6_DDT
8.22011e-37	0.685432	0.98	0.764	3.29462e-32	SYNPO2	SOX6_DDT
2.36188e-36	-1.11643	0.715	0.865	9.4664e-32	SWAP70	SOX6_DDT
2.799e-36	0.256478	0.748	0.254	1.12184e-31	AF146191.4	SOX6_DDT
3.68746e-36	-0.775783	0.993	0.95	1.47793e-31	RSPO2	SOX6_DDT
4.13345e-36	0.640711	0.967	0.761	1.65669e-31	OSBPL1A	SOX6_DDT
5.20726e-36	0.74619	0.947	0.591	2.08707e-31	FRAS1	SOX6_DDT
7.47289e-36	0.563349	0.974	0.689	2.99514e-31	RP11-138A9.1	SOX6_DDT
8.25221e-36	0.389126	0.808	0.324	3.30748e-31	ELFN1	SOX6_DDT
1.53833e-35	0.401505	0.934	0.459	6.16562e-31	LRGUK	SOX6_DDT
1.86505e-35	0.428467	0.921	0.468	7.47512e-31	SPATA6L	SOX6_DDT
3.0235e-35	0.655579	0.993	0.959	1.21182e-30	XKR6	SOX6_DDT
4.54647e-35	0.647326	0.98	0.724	1.82223e-30	RAVER2	SOX6_DDT
5.60833e-35	0.548007	1	1	2.24782e-30	NRXN3	SOX6_DDT
9.78383e-35	0.460529	0.934	0.493	3.92136e-30	LHFPL2	SOX6_DDT
1.13917e-34	0.509623	0.483	0.122	4.56577e-30	RP11-473M20.16	SOX6_DDT
1.36203e-34	0.884617	0.987	0.8	5.45902e-30	PDZRN3	SOX6_DDT
1.56355e-34	0.553528	1	0.967	6.26671e-30	GDAP1	SOX6_DDT
1.62411e-34	0.349792	0.894	0.413	6.50944e-30	CCDC158	SOX6_DDT
2.62702e-34	0.316254	0.728	0.246	1.05291e-29	FBXL14	SOX6_DDT
2.82318e-34	0.620045	0.974	0.892	1.13153e-29	SERGEF	SOX6_DDT
3.13687e-34	0.361	0.94	0.546	1.25726e-29	KCNA2	SOX6_DDT
3.31772e-34	0.260647	0.828	0.324	1.32974e-29	HAVCR2	SOX6_DDT
3.38258e-34	0.30843	0.642	0.205	1.35574e-29	RP11-3L8.3	SOX6_DDT
4.07826e-34	2.13961	0.821	0.344	1.63457e-29	TTTY14	SOX6_DDT
6.20752e-34	-0.678358	0.921	0.935	2.48797e-29	VDAC3	SOX6_DDT
6.27147e-34	0.357913	0.821	0.321	2.5136e-29	POU2F2	SOX6_DDT
1.09881e-33	0.422715	0.974	0.69	4.40403e-29	SLC7A1	SOX6_DDT
1.19882e-33	0.282256	0.649	0.206	4.80487e-29	DERA	SOX6_DDT
1.29892e-33	0.512066	0.993	0.836	5.20606e-29	BNIP3L	SOX6_DDT
1.30103e-33	0.606856	0.987	0.954	5.21455e-29	MAGI3	SOX6_DDT
1.35587e-33	0.832682	0.993	0.9	5.43432e-29	SGSM1	SOX6_DDT
1.5688e-33	0.414996	0.894	0.466	6.28777e-29	RP11-418J17.1	SOX6_DDT
1.95678e-33	-0.700229	0.808	0.876	7.84277e-29	PSMC3	SOX6_DDT
2.03437e-33	0.515531	1	0.997	8.15377e-29	CADM2	SOX6_DDT
2.27743e-33	0.340777	0.894	0.405	9.12792e-29	RP11-273G15.2	SOX6_DDT
2.89878e-33	0.499738	1	0.987	1.16183e-28	MAGI2	SOX6_DDT
3.82293e-33	0.741843	1	0.995	1.53223e-28	PDE4D	SOX6_DDT
4.86147e-33	0.333871	0.828	0.357	1.94848e-28	MRVI1-AS1	SOX6_DDT
5.88934e-33	0.544256	0.96	0.585	2.36045e-28	SMIM4	SOX6_DDT
7.53361e-33	0.535865	1	0.999	3.01947e-28	MAP1B	SOX6_DDT
1.60697e-32	0.362171	0.921	0.453	6.44074e-28	P4HA2	SOX6_DDT
1.62656e-32	0.412969	0.96	0.63	6.51927e-28	MARS	SOX6_DDT
1.8328e-32	-0.481803	1	0.992	7.34588e-28	DYNC1I1	SOX6_DDT
1.94738e-32	0.611608	1	0.965	7.80509e-28	FHIT	SOX6_DDT
2.7079e-32	0.805072	0.974	0.85	1.08533e-27	CIT	SOX6_DDT
2.71762e-32	-0.619589	0.874	0.888	1.08922e-27	TARBP1	SOX6_DDT
5.40734e-32	0.323344	0.874	0.365	2.16726e-27	C17orf67	SOX6_DDT
5.44755e-32	-0.568496	0.98	0.967	2.18338e-27	CLSTN3	SOX6_DDT
7.23846e-32	-0.639238	0.96	0.952	2.90117e-27	TTC1	SOX6_DDT
8.31531e-32	0.266648	0.927	0.405	3.33278e-27	SETD7	SOX6_DDT
8.4899e-32	1.54575	1	0.922	3.40275e-27	GNAL	SOX6_DDT
8.63348e-32	0.395354	0.954	0.584	3.4603e-27	ERMP1	SOX6_DDT
9.37838e-32	0.337273	0.808	0.329	3.75886e-27	ZNF701	SOX6_DDT
1.28075e-31	-1.34807	0.596	0.855	5.13323e-27	EBF1	SOX6_DDT
1.36996e-31	0.466689	0.894	0.463	5.49082e-27	CCDC59	SOX6_DDT
1.37361e-31	0.27908	0.828	0.324	5.50544e-27	RP11-420N3.2	SOX6_DDT
1.52104e-31	0.694735	0.947	0.604	6.09633e-27	GRM8	SOX6_DDT
1.58329e-31	0.784283	0.987	0.88	6.34583e-27	ABR	SOX6_DDT
1.82978e-31	0.783883	0.854	0.421	7.33376e-27	VTRNA1-3	SOX6_DDT
1.93237e-31	0.79459	0.993	0.798	7.74492e-27	MIB1	SOX6_DDT
2.9725e-31	-0.927721	0.954	0.953	1.19138e-26	TUBB4B	SOX6_DDT
3.36775e-31	1.01302	0.993	0.881	1.34979e-26	PDZD2	SOX6_DDT
4.12532e-31	0.380059	0.682	0.228	1.65343e-26	SMOC1	SOX6_DDT
5.89564e-31	0.311964	0.821	0.317	2.36297e-26	TRHDE	SOX6_DDT
6.4461e-31	0.642049	0.993	0.942	2.5836e-26	KLHL29	SOX6_DDT
7.83541e-31	0.990847	1	0.942	3.14043e-26	TENM2	SOX6_DDT
7.90607e-31	0.45532	0.914	0.409	3.16875e-26	RNF185	SOX6_DDT
9.40349e-31	0.309505	0.868	0.365	3.76892e-26	TBL1X	SOX6_DDT
9.49141e-31	-1.59486	0.642	0.884	3.80416e-26	ALDH1A1	SOX6_DDT
1.03122e-30	0.40138	0.808	0.332	4.13311e-26	ST6GAL1	SOX6_DDT
1.23602e-30	-1.08137	0.947	0.967	4.95398e-26	MAP1LC3A	SOX6_DDT
1.30366e-30	0.832607	0.954	0.836	5.22506e-26	OSBPL3	SOX6_DDT
1.44892e-30	0.374114	0.954	0.574	5.80729e-26	GIPC2	SOX6_DDT
1.50227e-30	0.414805	0.894	0.509	6.02109e-26	WDR96	SOX6_DDT
1.5458e-30	0.48794	0.974	0.767	6.19555e-26	CTD-2007H13.3	SOX6_DDT
1.76294e-30	0.575051	0.993	0.948	7.06587e-26	PPP2R2C	SOX6_DDT
1.78248e-30	0.627287	0.974	0.752	7.14417e-26	RAI1	SOX6_DDT
1.79867e-30	0.453021	0.96	0.616	7.20905e-26	RP11-373N22.3	SOX6_DDT
1.9085e-30	0.50111	0.954	0.737	7.64925e-26	ADCY3	SOX6_DDT
1.93963e-30	0.464828	0.954	0.667	7.77404e-26	KANK1	SOX6_DDT
2.19778e-30	0.342633	0.795	0.327	8.80869e-26	RP11-418J17.3	SOX6_DDT
2.32676e-30	0.676089	1	0.889	9.32565e-26	LCOR	SOX6_DDT
2.72213e-30	0.59589	0.987	0.926	1.09103e-25	AMMECR1	SOX6_DDT
4.04782e-30	0.537172	0.947	0.697	1.62237e-25	IFRD1	SOX6_DDT
4.09546e-30	0.361453	0.96	0.551	1.64146e-25	SNRNP48	SOX6_DDT
5.18755e-30	0.305529	0.854	0.371	2.07917e-25	GUCY1A2	SOX6_DDT
5.8785e-30	0.477201	0.993	0.934	2.3561e-25	SOS1	SOX6_DDT
7.62622e-30	0.633229	0.987	0.928	3.05659e-25	LPHN2	SOX6_DDT
8.57815e-30	-0.541727	0.775	0.822	3.43812e-25	HGSNAT	SOX6_DDT
9.35328e-30	0.28096	0.834	0.348	3.74879e-25	RSBN1L-AS1	SOX6_DDT
1.02961e-29	0.49449	0.874	0.442	4.12669e-25	ZNF808	SOX6_DDT
1.15084e-29	0.52905	0.887	0.55	4.61257e-25	ALPK3	SOX6_DDT
1.47259e-29	-0.553469	0.801	0.836	5.90212e-25	SCPEP1	SOX6_DDT
2.95435e-29	0.537789	0.947	0.614	1.1841e-24	ITPR2	SOX6_DDT
4.51911e-29	0.683728	0.98	0.641	1.81126e-24	SLC35F4	SOX6_DDT
4.55674e-29	0.349361	0.974	0.671	1.82634e-24	UBE2QL1	SOX6_DDT
5.06926e-29	0.524723	0.377	0.089	2.03176e-24	USP9Y	SOX6_DDT
5.4365e-29	0.508233	1	0.98	2.17895e-24	TMEM178B	SOX6_DDT
5.44332e-29	0.719063	0.974	0.89	2.18168e-24	ARHGAP6	SOX6_DDT
6.48758e-29	0.289854	0.907	0.44	2.60022e-24	ZNF155	SOX6_DDT
7.18057e-29	-0.428017	1	0.997	2.87797e-24	MEG3	SOX6_DDT
7.19564e-29	0.267504	0.868	0.376	2.88401e-24	ZNF761	SOX6_DDT
8.29368e-29	0.604977	0.987	0.846	3.32411e-24	PHACTR3	SOX6_DDT
9.71547e-29	0.506771	0.993	0.938	3.89396e-24	CTIF	SOX6_DDT
9.84787e-29	-0.799111	0.709	0.913	3.94702e-24	SEMA5A	SOX6_DDT
9.91117e-29	0.423778	0.993	0.864	3.9724e-24	KIF3C	SOX6_DDT
1.00028e-28	0.655171	0.94	0.482	4.00912e-24	CDH6	SOX6_DDT
1.07918e-28	0.719217	0.993	0.933	4.32535e-24	HERC4	SOX6_DDT
1.25946e-28	0.503673	0.993	0.949	5.0479e-24	DENND5B	SOX6_DDT
1.34982e-28	-1.19664	0.94	0.948	5.4101e-24	COX4I1	SOX6_DDT
1.49702e-28	0.403451	0.934	0.577	6.00004e-24	KATNAL2	SOX6_DDT
1.67608e-28	0.500826	0.974	0.8	6.71771e-24	HDAC4	SOX6_DDT
1.88774e-28	-0.771042	0.94	0.932	7.56607e-24	CCDC85B	SOX6_DDT
2.22474e-28	0.418696	0.742	0.332	8.91676e-24	SCD	SOX6_DDT
2.3352e-28	0.707517	0.96	0.569	9.35947e-24	COL14A1	SOX6_DDT
3.14662e-28	-0.680203	0.742	0.818	1.26117e-23	RP11-452H21.1	SOX6_DDT
3.35071e-28	0.372241	0.954	0.566	1.34296e-23	TSHZ1	SOX6_DDT
3.36959e-28	0.421113	0.96	0.717	1.35053e-23	IRAK1BP1	SOX6_DDT
3.9296e-28	0.390215	0.974	0.669	1.57498e-23	ZNF445	SOX6_DDT
4.15763e-28	0.579957	0.98	0.835	1.66638e-23	MTERF	SOX6_DDT
5.74226e-28	0.750024	0.993	0.942	2.3015e-23	HMGB1	SOX6_DDT
6.46639e-28	0.55236	1	0.978	2.59173e-23	CACNA1A	SOX6_DDT
7.66941e-28	0.377143	0.954	0.65	3.0739e-23	UBE2D1	SOX6_DDT
7.79645e-28	0.542601	1	0.956	3.12482e-23	CDC42BPA	SOX6_DDT
8.21028e-28	-1.12521	0.974	0.961	3.29068e-23	ASTN2	SOX6_DDT
1.02349e-27	0.268657	0.894	0.409	4.10216e-23	AC011997.1	SOX6_DDT
1.02955e-27	0.384445	0.987	0.763	4.12643e-23	CTA-217C2.1	SOX6_DDT
1.11476e-27	0.459405	0.801	0.311	4.46796e-23	SORCS3	SOX6_DDT
1.20948e-27	-0.768136	0.874	0.919	4.84759e-23	NCL	SOX6_DDT
1.50112e-27	-0.570841	0.934	0.899	6.01649e-23	IMMT	SOX6_DDT
1.58832e-27	0.623773	0.993	0.873	6.366e-23	GTF2IRD1	SOX6_DDT
1.61298e-27	0.288016	0.755	0.299	6.46481e-23	ACTN2	SOX6_DDT
1.96482e-27	0.306472	0.907	0.467	7.87501e-23	CTC-444N24.11	SOX6_DDT
1.9988e-27	0.47052	0.921	0.595	8.01121e-23	MTUS1	SOX6_DDT
2.04133e-27	-0.845322	0.974	0.963	8.18165e-23	SEC31B	SOX6_DDT
2.17078e-27	-0.570044	0.954	0.947	8.70048e-23	NAP1L1	SOX6_DDT
2.17296e-27	0.586422	0.993	0.883	8.70924e-23	ANKS6	SOX6_DDT
2.50678e-27	-0.699841	0.868	0.879	1.00472e-22	RTF1	SOX6_DDT
3.53369e-27	0.415553	0.987	0.869	1.4163e-22	GARS	SOX6_DDT
3.63974e-27	0.409392	1	0.986	1.45881e-22	ANK3	SOX6_DDT
3.95004e-27	0.264562	0.682	0.248	1.58318e-22	RP11-277P12.20	SOX6_DDT
4.20789e-27	-0.81174	0.94	0.93	1.68652e-22	SNAP25-AS1	SOX6_DDT
4.29628e-27	0.474387	0.974	0.842	1.72195e-22	CLVS1	SOX6_DDT
4.33107e-27	0.440873	0.987	0.756	1.73589e-22	SH3YL1	SOX6_DDT
4.73348e-27	0.482519	1	0.991	1.89718e-22	RALYL	SOX6_DDT
5.04055e-27	-0.621452	0.768	0.815	2.02025e-22	PSMC1	SOX6_DDT
5.6179e-27	0.398563	0.934	0.556	2.25165e-22	ARHGAP39	SOX6_DDT
6.40651e-27	0.904373	0.993	0.974	2.56773e-22	RNA28S5	SOX6_DDT
6.89034e-27	0.501272	0.954	0.568	2.76165e-22	AHCTF1	SOX6_DDT
8.28423e-27	0.352024	0.921	0.555	3.32032e-22	SLC39A14	SOX6_DDT
8.89471e-27	0.480069	1	0.874	3.565e-22	VPS13A	SOX6_DDT
9.94562e-27	0.374604	0.907	0.486	3.9862e-22	ITGB3BP	SOX6_DDT
1.07986e-26	-0.502495	0.974	0.951	4.32809e-22	LPGAT1	SOX6_DDT
1.19149e-26	0.540246	1	0.95	4.77548e-22	UBE2E2	SOX6_DDT
1.49784e-26	-0.512739	0.967	0.948	6.00333e-22	SRSF11	SOX6_DDT
1.52456e-26	0.33686	0.947	0.574	6.11043e-22	FLCN	SOX6_DDT
1.66409e-26	0.323978	0.868	0.437	6.66967e-22	ADAMTS17	SOX6_DDT
1.70262e-26	0.32832	0.954	0.61	6.8241e-22	ZNF780B	SOX6_DDT
1.75559e-26	0.478007	0.98	0.717	7.03641e-22	TET3	SOX6_DDT
1.85501e-26	0.533109	1	0.902	7.43489e-22	SH3KBP1	SOX6_DDT
1.96749e-26	0.419054	1	0.949	7.88569e-22	N4BP2L2	SOX6_DDT
2.20378e-26	-0.705369	0.967	0.965	8.83276e-22	AP2M1	SOX6_DDT
2.30424e-26	0.32165	0.914	0.493	9.23539e-22	PLXNA2	SOX6_DDT
3.31772e-26	0.447943	0.993	0.844	1.32974e-21	MCF2L	SOX6_DDT
3.64468e-26	-0.487223	0.801	0.829	1.46079e-21	GSTA4	SOX6_DDT
4.04266e-26	0.395039	0.868	0.404	1.6203e-21	BDNF	SOX6_DDT
4.51792e-26	0.3792	0.868	0.479	1.81078e-21	RNF6	SOX6_DDT
4.74444e-26	-0.737439	0.94	0.922	1.90157e-21	ZC3H15	SOX6_DDT
4.77335e-26	0.501642	0.987	0.752	1.91316e-21	ZNF83	SOX6_DDT
5.00009e-26	0.364081	0.894	0.489	2.00403e-21	ZCWPW2	SOX6_DDT
5.5298e-26	0.425286	0.987	0.839	2.21635e-21	PNISR	SOX6_DDT
5.68413e-26	0.371868	0.921	0.543	2.2782e-21	ALDH1L2	SOX6_DDT
6.32873e-26	0.39014	0.96	0.627	2.53656e-21	RAB30-AS1	SOX6_DDT
8.96603e-26	0.702458	0.98	0.769	3.59358e-21	ZNF385B	SOX6_DDT
9.89142e-26	0.351644	0.96	0.661	3.96448e-21	PRPSAP1	SOX6_DDT
1.04902e-25	0.596494	0.993	0.921	4.20446e-21	ATP2C1	SOX6_DDT
1.24352e-25	0.457717	0.947	0.756	4.98402e-21	RP4-555D20.2	SOX6_DDT
1.26015e-25	0.519851	0.987	0.703	5.05066e-21	MCU	SOX6_DDT
1.64819e-25	0.510595	0.98	0.897	6.60595e-21	PRUNE2	SOX6_DDT
1.65398e-25	0.654217	0.934	0.633	6.62916e-21	AR	SOX6_DDT
1.77973e-25	0.257566	0.828	0.392	7.13317e-21	TUBA1C	SOX6_DDT
1.87249e-25	-0.703985	0.987	0.991	7.50493e-21	LRRTM4	SOX6_DDT
2.02622e-25	0.308952	0.821	0.359	8.12108e-21	ZNF536	SOX6_DDT
2.19593e-25	0.322651	0.94	0.551	8.80128e-21	SCARB1	SOX6_DDT
2.84349e-25	-0.551925	0.993	0.955	1.13967e-20	EML6	SOX6_DDT
2.94704e-25	0.377599	0.96	0.713	1.18118e-20	AC093415.2	SOX6_DDT
3.14651e-25	0.749996	0.98	0.871	1.26112e-20	RP11-32K4.1	SOX6_DDT
3.41883e-25	0.330981	0.854	0.411	1.37027e-20	SMPX	SOX6_DDT
3.54037e-25	0.410136	1	0.968	1.41898e-20	MYO5A	SOX6_DDT
3.96394e-25	0.345751	0.947	0.545	1.58875e-20	IGSF9B	SOX6_DDT
4.68363e-25	0.355059	0.901	0.534	1.8772e-20	BEND4	SOX6_DDT
4.68467e-25	0.438623	0.987	0.786	1.87762e-20	BAZ2A	SOX6_DDT
5.33805e-25	0.373982	0.98	0.753	2.13949e-20	PSMG2	SOX6_DDT
5.68451e-25	-0.61993	0.974	0.917	2.27835e-20	NDUFV1	SOX6_DDT
6.11221e-25	-0.503632	0.96	0.933	2.44978e-20	ATXN10	SOX6_DDT
6.74281e-25	0.497317	0.993	0.842	2.70252e-20	HCG17	SOX6_DDT
6.94186e-25	0.425705	0.947	0.66	2.7823e-20	INO80D	SOX6_DDT
7.03071e-25	-0.594301	0.94	0.911	2.81791e-20	FAM184A	SOX6_DDT
7.1052e-25	-0.529415	1	0.973	2.84777e-20	ELAVL2	SOX6_DDT
8.03122e-25	0.444172	1	0.948	3.21891e-20	PPP3CA	SOX6_DDT
8.39605e-25	-0.530285	0.609	0.737	3.36514e-20	TMEM14A	SOX6_DDT
9.78175e-25	0.251258	0.821	0.384	3.92053e-20	FAM227A	SOX6_DDT
9.84927e-25	0.390806	0.907	0.544	3.94759e-20	ATF4	SOX6_DDT
1.17752e-24	0.366808	1	0.978	4.71949e-20	MYCBP2	SOX6_DDT
1.20773e-24	0.359536	0.967	0.605	4.84059e-20	MAFG	SOX6_DDT
1.23194e-24	0.261951	0.768	0.329	4.93762e-20	RP11-348F1.2	SOX6_DDT
1.26042e-24	0.749298	0.921	0.646	5.05175e-20	KIAA1217	SOX6_DDT
1.35688e-24	0.528874	0.98	0.949	5.43838e-20	ZEB1	SOX6_DDT
1.40727e-24	0.46395	0.987	0.848	5.64034e-20	HPRT1	SOX6_DDT
1.48388e-24	0.507858	0.921	0.612	5.94739e-20	ANKRD30B	SOX6_DDT
1.6211e-24	-0.81807	0.934	0.953	6.49736e-20	ALCAM	SOX6_DDT
1.63291e-24	0.506937	0.974	0.838	6.5447e-20	ABHD3	SOX6_DDT
1.84107e-24	-0.630034	0.781	0.837	7.37899e-20	RP3-525N10.2	SOX6_DDT
1.96904e-24	-0.56804	0.848	0.838	7.89192e-20	METAP2	SOX6_DDT
1.98813e-24	0.46744	0.993	0.918	7.96842e-20	ELAVL3	SOX6_DDT
2.03166e-24	0.612921	0.974	0.661	8.14289e-20	SESN3	SOX6_DDT
2.07183e-24	0.591318	0.987	0.825	8.3039e-20	ADRBK2	SOX6_DDT
2.26183e-24	-0.783473	0.914	0.926	9.0654e-20	RP1-78O14.1	SOX6_DDT
2.3149e-24	-0.403266	0.993	0.966	9.27813e-20	RBFOX2	SOX6_DDT
2.88021e-24	-0.917822	0.987	0.951	1.15439e-19	PIN1	SOX6_DDT
3.14577e-24	0.425982	1	0.974	1.26082e-19	DOCK3	SOX6_DDT
3.50798e-24	-0.762542	0.921	0.932	1.406e-19	LUZP2	SOX6_DDT
3.66818e-24	-0.537335	0.914	0.88	1.47021e-19	USP53	SOX6_DDT
3.74547e-24	0.528718	0.974	0.8	1.50118e-19	SLC35F3	SOX6_DDT
4.31873e-24	-0.57521	0.934	0.896	1.73095e-19	DDX1	SOX6_DDT
4.6608e-24	-0.587584	0.987	0.957	1.86805e-19	NTN1	SOX6_DDT
5.11693e-24	0.493604	0.954	0.726	2.05087e-19	RP11-586K2.1	SOX6_DDT
6.46885e-24	0.583764	0.993	0.858	2.59272e-19	FBXL20	SOX6_DDT
6.84485e-24	-0.744935	0.98	0.968	2.74342e-19	ACTG1	SOX6_DDT
6.87579e-24	-0.499133	0.682	0.787	2.75582e-19	C2orf80	SOX6_DDT
7.07757e-24	0.55067	1	0.978	2.83669e-19	CCSER1	SOX6_DDT
7.43271e-24	-0.527189	0.98	0.951	2.97903e-19	SQSTM1	SOX6_DDT
8.46983e-24	0.405642	0.967	0.664	3.39471e-19	DPH6-AS1	SOX6_DDT
8.53704e-24	0.477951	0.371	0.101	3.42165e-19	UTY	SOX6_DDT
1.06268e-23	0.511804	1	0.966	4.25923e-19	AC074363.1	SOX6_DDT
1.14105e-23	-0.665738	0.861	0.869	4.57332e-19	CSGALNACT1	SOX6_DDT
1.1625e-23	0.558975	1	0.999	4.65929e-19	LSAMP	SOX6_DDT
1.19541e-23	-0.470744	0.808	0.83	4.79122e-19	MYEF2	SOX6_DDT
1.26453e-23	0.30789	0.927	0.562	5.06824e-19	ANKRD42	SOX6_DDT
1.35165e-23	-0.633688	0.94	0.904	5.41742e-19	PSMD12	SOX6_DDT
1.60426e-23	-0.511701	0.768	0.894	6.42986e-19	RP11-82O19.1	SOX6_DDT
1.71498e-23	0.289773	0.96	0.601	6.87366e-19	NDFIP2	SOX6_DDT
1.81676e-23	-0.829182	0.94	0.928	7.28158e-19	ARHGDIG	SOX6_DDT
1.91895e-23	0.261474	0.834	0.427	7.69113e-19	TSEN15	SOX6_DDT
2.05011e-23	-0.80356	0.828	0.84	8.21684e-19	RP11-390N6.1	SOX6_DDT
2.13251e-23	0.446651	0.921	0.593	8.54712e-19	NAA50	SOX6_DDT
2.19207e-23	0.308535	0.881	0.504	8.78583e-19	ZNF549	SOX6_DDT
2.35885e-23	-0.684101	0.974	0.948	9.45428e-19	HSPA8	SOX6_DDT
2.48663e-23	0.410771	0.967	0.784	9.9664e-19	ST3GAL6	SOX6_DDT
3.87374e-23	-1.16285	0.974	0.986	1.55259e-18	PCSK1N	SOX6_DDT
3.90662e-23	0.471314	0.98	0.875	1.56577e-18	ANKRD44	SOX6_DDT
4.56738e-23	0.386186	0.954	0.656	1.83061e-18	AC091878.1	SOX6_DDT
4.68189e-23	-0.522217	0.974	0.98	1.8765e-18	PJA2	SOX6_DDT
5.08466e-23	0.528648	0.987	0.786	2.03793e-18	KDM5A	SOX6_DDT
6.28461e-23	-0.479424	0.861	0.845	2.51887e-18	GIPC1	SOX6_DDT
6.74843e-23	-0.633482	0.603	0.733	2.70477e-18	RP11-223C24.1	SOX6_DDT
6.77151e-23	-0.51117	0.854	0.857	2.71402e-18	EN1	SOX6_DDT
7.41764e-23	0.505896	0.993	0.929	2.97299e-18	PLXNA4	SOX6_DDT
7.60252e-23	0.405631	0.967	0.704	3.04709e-18	ADCY1	SOX6_DDT
8.15569e-23	0.423267	0.987	0.91	3.2688e-18	SMARCA2	SOX6_DDT
9.05354e-23	0.346546	0.954	0.643	3.62866e-18	RP11-83A24.2	SOX6_DDT
9.5825e-23	0.359676	0.901	0.474	3.84067e-18	PHF8	SOX6_DDT
1.02459e-22	0.430563	0.927	0.507	4.10656e-18	MID1	SOX6_DDT
1.06962e-22	0.378681	0.967	0.859	4.28706e-18	IARS	SOX6_DDT
1.28547e-22	0.429661	0.907	0.52	5.15216e-18	FBXO32	SOX6_DDT
1.33724e-22	0.560277	0.98	0.901	5.35966e-18	DYM	SOX6_DDT
1.37671e-22	0.401829	0.98	0.766	5.51787e-18	SLC24A2	SOX6_DDT
1.42019e-22	0.315208	0.768	0.348	5.69212e-18	ADCY7	SOX6_DDT
1.55484e-22	0.444511	0.98	0.836	6.2318e-18	SEPT6	SOX6_DDT
1.73089e-22	0.436194	0.993	0.935	6.9374e-18	ANKRD30BL	SOX6_DDT
1.91973e-22	-0.900222	0.834	0.855	7.69428e-18	NDUFS5	SOX6_DDT
2.06503e-22	0.362831	0.954	0.686	8.27663e-18	BANP	SOX6_DDT
2.14566e-22	0.317014	0.98	0.666	8.59979e-18	STK40	SOX6_DDT
2.17475e-22	-0.554649	0.987	0.994	8.71641e-18	PREPL	SOX6_DDT
2.20091e-22	-0.618556	0.914	0.945	8.82126e-18	TBCA	SOX6_DDT
2.92799e-22	0.367941	0.642	0.283	1.17354e-17	RP11-444D3.1	SOX6_DDT
3.8859e-22	-0.466787	0.868	0.832	1.55747e-17	GBAS	SOX6_DDT
4.51055e-22	0.434734	1	0.947	1.80783e-17	ZFAND3	SOX6_DDT
4.92895e-22	0.599251	1	0.963	1.97552e-17	ST8SIA6	SOX6_DDT
5.80768e-22	-0.466632	0.874	0.863	2.32772e-17	ETFDH	SOX6_DDT
6.27218e-22	-0.385227	0.987	0.979	2.51389e-17	SLC18A2	SOX6_DDT
6.52745e-22	0.602894	0.993	0.962	2.6162e-17	TRIO	SOX6_DDT
6.7484e-22	-0.755919	0.834	0.807	2.70476e-17	RP11-123M6.2	SOX6_DDT
6.98626e-22	-0.507059	0.57	0.707	2.80009e-17	IPO9-AS1	SOX6_DDT
7.68753e-22	0.432744	0.987	0.786	3.08116e-17	PAPD5	SOX6_DDT
7.99423e-22	0.53981	0.987	0.791	3.20409e-17	RPH3A	SOX6_DDT
8.02524e-22	-1.12221	0.974	0.992	3.21652e-17	SNCG	SOX6_DDT
8.06676e-22	0.589497	0.967	0.791	3.23316e-17	SEMA3E	SOX6_DDT
8.16051e-22	-0.74287	0.821	0.903	3.27073e-17	LMO3	SOX6_DDT
8.56846e-22	-0.409853	0.768	0.774	3.43424e-17	FOXRED1	SOX6_DDT
9.26777e-22	0.457115	0.987	0.843	3.71452e-17	ZFYVE28	SOX6_DDT
9.43668e-22	0.366809	1	0.997	3.78222e-17	FAM155A	SOX6_DDT
1.22794e-21	-0.519201	0.901	0.888	4.92158e-17	PSMD4	SOX6_DDT
1.25661e-21	-0.773242	0.914	0.91	5.0365e-17	TCEAL2	SOX6_DDT
1.27123e-21	-0.467587	0.967	0.933	5.09508e-17	UBXN4	SOX6_DDT
1.32665e-21	0.384192	1	1	5.31722e-17	SNHG14	SOX6_DDT
1.33234e-21	0.331866	0.927	0.539	5.34e-17	SKI	SOX6_DDT
1.34274e-21	0.27775	0.987	0.647	5.38172e-17	ZXDC	SOX6_DDT
1.4082e-21	0.399026	0.947	0.725	5.64405e-17	DFNB31	SOX6_DDT
2.17984e-21	0.26036	0.921	0.541	8.73678e-17	ARG2	SOX6_DDT
2.40468e-21	-0.595476	0.967	0.96	9.63794e-17	SEPT7	SOX6_DDT
2.4056e-21	0.479842	0.967	0.855	9.64164e-17	DCAF5	SOX6_DDT
2.50342e-21	0.401998	0.974	0.777	1.00337e-16	RP11-933H2.4	SOX6_DDT
2.68465e-21	0.328362	0.987	0.746	1.07601e-16	MAP3K7	SOX6_DDT
2.84658e-21	0.252999	0.94	0.489	1.14091e-16	CDKL1	SOX6_DDT
2.90263e-21	0.427759	1	0.867	1.16337e-16	PGBD5	SOX6_DDT
3.02566e-21	0.310139	0.967	0.695	1.21269e-16	ADNP2	SOX6_DDT
3.12124e-21	0.590404	1	0.89	1.25099e-16	PRR16	SOX6_DDT
4.4924e-21	0.327804	1	0.991	1.80056e-16	RTN3	SOX6_DDT
4.71623e-21	0.286869	0.907	0.512	1.89026e-16	TBC1D16	SOX6_DDT
4.7825e-21	0.391947	0.901	0.595	1.91682e-16	HDX	SOX6_DDT
4.81412e-21	-0.788687	0.868	0.846	1.9295e-16	TMEM160	SOX6_DDT
5.39563e-21	0.319426	1	0.995	2.16257e-16	MAP2	SOX6_DDT
5.91391e-21	0.390906	0.987	0.871	2.3703e-16	FBXO42	SOX6_DDT
6.19801e-21	-0.441982	0.861	0.855	2.48416e-16	DHDDS	SOX6_DDT
6.29805e-21	0.371034	0.993	0.887	2.52426e-16	RFX3	SOX6_DDT
6.33002e-21	0.385567	0.96	0.641	2.53707e-16	TRIM26	SOX6_DDT
6.74384e-21	0.457814	0.993	0.938	2.70293e-16	GPR158	SOX6_DDT
7.087e-21	0.403655	1	0.951	2.84047e-16	ANKRD11	SOX6_DDT
7.25673e-21	0.378421	0.98	0.812	2.9085e-16	BAZ2B	SOX6_DDT
7.41964e-21	0.778172	0.927	0.727	2.97379e-16	PDE10A	SOX6_DDT
7.7259e-21	0.254838	0.854	0.446	3.09654e-16	INSIG1	SOX6_DDT
7.79461e-21	-0.795437	0.993	1	3.12408e-16	MT-CO2	SOX6_DDT
8.69967e-21	0.395513	0.834	0.422	3.48683e-16	COBLL1	SOX6_DDT
9.9014e-21	-0.394642	0.689	0.759	3.96848e-16	GOLT1B	SOX6_DDT
9.99619e-21	-0.611665	1	0.982	4.00647e-16	LRRC4C	SOX6_DDT
1.03964e-20	0.253823	0.854	0.455	4.16687e-16	C11orf73	SOX6_DDT
1.42235e-20	0.283283	0.967	0.702	5.70078e-16	UTP23	SOX6_DDT
1.45942e-20	-0.705097	0.934	0.934	5.84935e-16	TUBA4A	SOX6_DDT
1.54871e-20	0.418204	0.927	0.658	6.20721e-16	RP11-434C1.1	SOX6_DDT
1.59674e-20	0.434826	0.841	0.458	6.39974e-16	SNAP23	SOX6_DDT
1.59687e-20	-0.413923	0.854	0.827	6.40024e-16	BDH1	SOX6_DDT
1.78766e-20	-0.439225	0.576	0.701	7.16496e-16	CCDC65	SOX6_DDT
1.97664e-20	0.383127	0.993	0.95	7.92236e-16	ACYP2	SOX6_DDT
2.01688e-20	0.308107	0.94	0.636	8.08366e-16	MFAP3L	SOX6_DDT
2.1e-20	-0.45801	0.947	0.904	8.41678e-16	SMARCA1	SOX6_DDT
2.16094e-20	0.267381	0.921	0.556	8.66106e-16	ABCD4	SOX6_DDT
2.40538e-20	0.342725	0.987	0.863	9.64078e-16	UBL3	SOX6_DDT
2.81856e-20	0.469686	0.993	0.901	1.12968e-15	TENM3	SOX6_DDT
2.83218e-20	0.396131	0.98	0.881	1.13514e-15	EPS15L1	SOX6_DDT
3.06028e-20	0.317041	0.921	0.56	1.22656e-15	RHBDD1	SOX6_DDT
3.41778e-20	0.250138	0.675	0.288	1.36985e-15	RP1-167G20.1	SOX6_DDT
3.73976e-20	-0.682949	0.901	0.883	1.49889e-15	STUB1	SOX6_DDT
3.77441e-20	0.50208	1	0.971	1.51278e-15	PCDH7	SOX6_DDT
3.87645e-20	-0.463011	0.96	0.932	1.55368e-15	C1orf63	SOX6_DDT
3.88472e-20	0.351589	0.927	0.543	1.557e-15	RFTN1	SOX6_DDT
4.57453e-20	-1.18098	0.98	0.991	1.83347e-15	CALY	SOX6_DDT
4.9138e-20	0.323289	0.987	0.719	1.96945e-15	ZFHX2	SOX6_DDT
5.73215e-20	-0.531831	0.755	0.796	2.29745e-15	DNAJA2	SOX6_DDT
5.81377e-20	-0.690993	0.821	0.857	2.33016e-15	SLC8A1-AS1	SOX6_DDT
5.96226e-20	-0.529139	0.748	0.769	2.38967e-15	CIRBP	SOX6_DDT
6.55236e-20	-0.42433	0.808	0.816	2.62618e-15	SYTL2	SOX6_DDT
7.0022e-20	0.526807	0.987	0.945	2.80648e-15	FGF14	SOX6_DDT
7.30379e-20	-0.444247	0.821	0.847	2.92736e-15	GPATCH2	SOX6_DDT
7.45418e-20	0.491766	0.887	0.479	2.98764e-15	SCN1A	SOX6_DDT
7.92107e-20	0.345945	0.993	0.907	3.17476e-15	ATP1B3	SOX6_DDT
9.18257e-20	-0.493589	0.967	0.953	3.68037e-15	TUBB	SOX6_DDT
9.46033e-20	0.34794	0.974	0.737	3.7917e-15	PTPRE	SOX6_DDT
9.47806e-20	-0.513321	0.815	0.85	3.79881e-15	HMGN3	SOX6_DDT
9.62961e-20	0.319548	0.98	0.702	3.85955e-15	RPS6KA2	SOX6_DDT
9.71019e-20	-0.632502	0.934	0.918	3.89184e-15	CLTA	SOX6_DDT
1.02671e-19	0.294922	0.967	0.735	4.11504e-15	RP11-440L14.1	SOX6_DDT
1.03895e-19	0.555951	0.993	0.917	4.16411e-15	PRICKLE1	SOX6_DDT
1.07798e-19	0.40922	0.987	0.942	4.32052e-15	PACS1	SOX6_DDT
1.11871e-19	0.392868	0.987	0.876	4.48379e-15	TRAF3	SOX6_DDT
1.15447e-19	-0.492559	0.993	0.974	4.62712e-15	PPP2R2B	SOX6_DDT
1.17007e-19	0.563889	0.967	0.817	4.68963e-15	GRM1	SOX6_DDT
1.21164e-19	0.485101	0.98	0.74	4.85626e-15	LINC01004	SOX6_DDT
1.39452e-19	0.391643	0.993	0.934	5.58925e-15	ARHGAP5	SOX6_DDT
1.56168e-19	-0.432843	0.967	0.942	6.2592e-15	VEZT	SOX6_DDT
1.85466e-19	-0.454676	0.967	0.904	7.43346e-15	DENR	SOX6_DDT
1.87946e-19	0.31813	0.96	0.621	7.53286e-15	GPR137B	SOX6_DDT
1.98262e-19	-0.776554	0.993	1	7.94635e-15	MT-CO3	SOX6_DDT
2.19187e-19	0.328862	0.993	0.932	8.78501e-15	EPB41L1	SOX6_DDT
2.28008e-19	0.367951	0.841	0.501	9.13858e-15	ADCY8	SOX6_DDT
2.485e-19	0.300168	0.854	0.482	9.95987e-15	EGLN3	SOX6_DDT
2.75788e-19	0.368074	0.993	0.869	1.10536e-14	LONRF2	SOX6_DDT
2.80305e-19	-0.499919	0.98	0.933	1.12346e-14	EEF2	SOX6_DDT
2.8901e-19	-0.427095	0.901	0.84	1.15835e-14	BCO2	SOX6_DDT
3.35737e-19	0.289257	0.934	0.536	1.34563e-14	USPL1	SOX6_DDT
3.63554e-19	-0.431767	0.921	0.879	1.45712e-14	GGNBP2	SOX6_DDT
4.25686e-19	0.663156	0.993	0.955	1.70615e-14	CNTNAP5	SOX6_DDT
5.11179e-19	0.352756	0.993	0.982	2.0488e-14	RTN1	SOX6_DDT
5.12422e-19	-0.441741	0.967	0.948	2.05379e-14	GBF1	SOX6_DDT
5.45561e-19	-0.599479	0.815	0.815	2.18661e-14	TCEA2	SOX6_DDT
5.57344e-19	0.322067	0.927	0.541	2.23383e-14	LINC00842	SOX6_DDT
6.19e-19	0.696039	0.781	0.422	2.48095e-14	CTC-340A15.2	SOX6_DDT
6.27255e-19	0.289802	0.98	0.773	2.51404e-14	IRS2	SOX6_DDT
6.29365e-19	0.312192	0.987	0.869	2.52249e-14	KLHL24	SOX6_DDT
6.51258e-19	-0.487008	0.993	0.97	2.61024e-14	RGS7	SOX6_DDT
7.80678e-19	0.264862	0.927	0.612	3.12896e-14	ZNF195	SOX6_DDT
8.41147e-19	0.429704	0.927	0.668	3.37132e-14	PLA2G4C	SOX6_DDT
8.65467e-19	0.286004	0.954	0.587	3.46879e-14	CROCC	SOX6_DDT
9.98013e-19	0.442759	0.96	0.74	4.00004e-14	INTS12	SOX6_DDT
1.06119e-18	-0.988702	0.887	0.862	4.25325e-14	PRDX5	SOX6_DDT
1.10664e-18	0.657294	0.96	0.678	4.4354e-14	LIMK2	SOX6_DDT
1.12248e-18	0.361159	0.874	0.506	4.49892e-14	RP11-155G15.2	SOX6_DDT
1.26867e-18	0.524979	1	0.982	5.08482e-14	NEGR1	SOX6_DDT
1.28153e-18	0.272815	0.921	0.561	5.13637e-14	GYS1	SOX6_DDT
1.43626e-18	0.526503	0.927	0.623	5.75654e-14	BRINP2	SOX6_DDT
1.56122e-18	-0.482469	0.775	0.764	6.25737e-14	ENY2	SOX6_DDT
1.72814e-18	0.33717	0.351	0.108	6.9264e-14	NLGN4Y	SOX6_DDT
1.76899e-18	0.540833	0.987	0.93	7.09011e-14	EFNA5	SOX6_DDT
1.82833e-18	-0.496157	0.603	0.696	7.32796e-14	RP11-39M21.1	SOX6_DDT
1.90817e-18	-0.420694	0.788	0.771	7.64796e-14	TTC8	SOX6_DDT
2.00702e-18	-0.875361	0.98	0.982	8.04414e-14	DSTN	SOX6_DDT
2.06264e-18	-0.472572	0.795	0.792	8.26707e-14	UNC45A	SOX6_DDT
2.0679e-18	0.534081	0.993	0.89	8.28814e-14	PHACTR2	SOX6_DDT
2.083e-18	-0.415245	0.848	0.822	8.34867e-14	PSMC6	SOX6_DDT
2.12391e-18	-0.615262	0.94	0.958	8.51261e-14	AC016831.7	SOX6_DDT
2.34647e-18	-0.906948	0.94	0.948	9.40466e-14	FBXO2	SOX6_DDT
2.40275e-18	-0.512784	0.914	0.866	9.63021e-14	SERPINB9	SOX6_DDT
2.42871e-18	0.255547	0.947	0.683	9.73427e-14	JAKMIP3	SOX6_DDT
2.68943e-18	-0.511034	0.788	0.794	1.07792e-13	PNMA3	SOX6_DDT
2.93539e-18	-0.463548	0.735	0.773	1.1765e-13	PWP1	SOX6_DDT
3.11099e-18	-0.754032	0.914	0.888	1.24689e-13	RPL13	SOX6_DDT
3.13942e-18	-0.411943	0.974	0.931	1.25828e-13	ZNF248	SOX6_DDT
3.17782e-18	0.348271	1	0.991	1.27367e-13	APP	SOX6_DDT
3.22692e-18	0.313856	0.881	0.574	1.29335e-13	DNHD1	SOX6_DDT
4.21371e-18	0.408628	1	0.995	1.68886e-13	CSMD1	SOX6_DDT
4.28027e-18	0.336411	0.967	0.779	1.71553e-13	RP4-717I23.3	SOX6_DDT
4.77966e-18	0.398001	0.987	0.925	1.91569e-13	NCOA2	SOX6_DDT
4.91073e-18	0.310262	0.967	0.699	1.96822e-13	TBPL1	SOX6_DDT
4.92444e-18	-0.69161	0.576	0.721	1.97371e-13	MGST1	SOX6_DDT
5.00904e-18	0.402027	1	0.989	2.00763e-13	IQCJ-SCHIP1	SOX6_DDT
5.0643e-18	0.298968	0.947	0.574	2.02977e-13	MOB1B	SOX6_DDT
5.44261e-18	0.370117	0.987	0.853	2.1814e-13	TPD52	SOX6_DDT
5.64364e-18	0.280798	0.974	0.839	2.26197e-13	ETNK1	SOX6_DDT
5.83908e-18	0.373616	0.987	0.804	2.3403e-13	RPA3-AS1	SOX6_DDT
6.35354e-18	0.460571	0.987	0.883	2.5465e-13	UTRN	SOX6_DDT
6.53368e-18	-0.717447	0.265	0.599	2.6187e-13	PCDH17	SOX6_DDT
8.11057e-18	0.337546	0.974	0.784	3.25072e-13	VOPP1	SOX6_DDT
8.16067e-18	-0.543561	0.762	0.764	3.2708e-13	PPIB	SOX6_DDT
8.1978e-18	-0.389109	0.907	0.885	3.28568e-13	PPP1R21	SOX6_DDT
8.65502e-18	0.283954	0.934	0.73	3.46893e-13	JMY	SOX6_DDT
8.90252e-18	0.304191	0.974	0.809	3.56813e-13	KNDC1	SOX6_DDT
9.29207e-18	0.347342	0.993	0.974	3.72426e-13	STXBP1	SOX6_DDT
1.01894e-17	0.397123	0.993	0.893	4.0839e-13	MIPOL1	SOX6_DDT
1.04592e-17	-0.455685	0.901	0.876	4.19204e-13	RSRC2	SOX6_DDT
1.18022e-17	-0.500756	0.987	0.951	4.73033e-13	NYAP2	SOX6_DDT
1.24355e-17	-0.612557	0.987	0.998	4.98413e-13	NEFM	SOX6_DDT
1.35274e-17	0.318421	0.98	0.93	5.42178e-13	MARK3	SOX6_DDT
1.37239e-17	0.31231	0.993	0.848	5.50053e-13	PAPOLA	SOX6_DDT
1.40046e-17	0.317931	0.987	0.821	5.61304e-13	CNNM1	SOX6_DDT
1.5099e-17	0.404235	0.974	0.726	6.0517e-13	ANTXR1	SOX6_DDT
1.52345e-17	0.352531	0.94	0.656	6.10599e-13	BHLHB9	SOX6_DDT
1.6406e-17	0.271097	0.96	0.657	6.57553e-13	CLK1	SOX6_DDT
1.74925e-17	-0.391423	0.967	0.931	7.01099e-13	RET	SOX6_DDT
1.79747e-17	0.304986	0.841	0.497	7.20426e-13	FLG-AS1	SOX6_DDT
1.83376e-17	-0.57312	1	0.993	7.34972e-13	VAMP2	SOX6_DDT
1.84663e-17	-0.460625	0.841	0.807	7.40128e-13	NUB1	SOX6_DDT
1.88388e-17	-0.43754	0.874	0.857	7.55058e-13	ACADM	SOX6_DDT
2.18098e-17	0.388628	1	0.968	8.74137e-13	IMMP2L	SOX6_DDT
2.21635e-17	-0.918599	0.98	0.976	8.88311e-13	SOD1	SOX6_DDT
2.23654e-17	-0.41736	0.907	0.862	8.96403e-13	NNT	SOX6_DDT
2.25273e-17	0.778859	1	0.912	9.02895e-13	PTGES3	SOX6_DDT
2.34054e-17	-0.351931	0.921	0.853	9.38088e-13	SUN1	SOX6_DDT
2.34464e-17	0.37224	0.682	0.315	9.39732e-13	CTC-535M15.2	SOX6_DDT
2.47721e-17	-0.741782	0.921	0.892	9.92867e-13	FKBP2	SOX6_DDT
2.61978e-17	-0.430552	0.947	0.918	1.05001e-12	PSMD14	SOX6_DDT
2.62415e-17	-0.432564	0.894	0.838	1.05176e-12	XRCC6	SOX6_DDT
2.79051e-17	-0.416602	1	0.988	1.11844e-12	PLD3	SOX6_DDT
2.90737e-17	0.377662	0.861	0.513	1.16527e-12	RP11-638L3.1	SOX6_DDT
2.9887e-17	-0.387361	0.927	0.902	1.19787e-12	GALNT11	SOX6_DDT
3.09935e-17	0.4173	0.987	0.914	1.24222e-12	NBAS	SOX6_DDT
3.13627e-17	-0.663055	0.801	0.818	1.25702e-12	RP5-1101C3.1	SOX6_DDT
3.13753e-17	0.319069	0.98	0.657	1.25752e-12	TBC1D8	SOX6_DDT
3.16394e-17	-0.494845	0.967	0.93	1.26811e-12	MPPED2	SOX6_DDT
3.19955e-17	-0.460531	0.954	0.909	1.28238e-12	PDIA3	SOX6_DDT
3.3016e-17	0.330523	0.98	0.913	1.32328e-12	CLIP1	SOX6_DDT
3.58987e-17	0.252486	0.901	0.49	1.43882e-12	FRMD5	SOX6_DDT
3.67704e-17	-0.580856	0.728	0.751	1.47376e-12	PFDN5	SOX6_DDT
4.15853e-17	-0.743379	0.927	0.963	1.66674e-12	CALN1	SOX6_DDT
4.42367e-17	-0.757314	0.868	0.832	1.77301e-12	PSMA7	SOX6_DDT
4.47522e-17	0.360124	1	0.955	1.79367e-12	FRY	SOX6_DDT
4.51564e-17	-0.547665	0.967	0.968	1.80987e-12	ENO2	SOX6_DDT
4.71108e-17	-0.42312	0.987	0.964	1.8882e-12	YWHAZ	SOX6_DDT
4.91003e-17	-0.708767	0.887	0.877	1.96794e-12	PLD5	SOX6_DDT
4.92969e-17	-0.4683	0.841	0.805	1.97582e-12	DDA1	SOX6_DDT
5.08146e-17	0.329701	0.993	0.942	2.03665e-12	ASAP1	SOX6_DDT
5.3958e-17	-1.09607	0.98	0.995	2.16264e-12	GAPDH	SOX6_DDT
5.70118e-17	0.277319	0.934	0.622	2.28503e-12	ABCD2	SOX6_DDT
6.35699e-17	-0.595716	0.887	0.87	2.54788e-12	C10orf11	SOX6_DDT
7.01126e-17	0.388234	0.974	0.821	2.81011e-12	VAV2	SOX6_DDT
7.04836e-17	0.436775	1	0.999	2.82498e-12	ROBO2	SOX6_DDT
7.18399e-17	0.36449	0.993	0.955	2.87934e-12	ZMYND8	SOX6_DDT
7.32704e-17	-0.516906	0.921	0.933	2.93668e-12	NARS	SOX6_DDT
7.42515e-17	-0.376781	0.887	0.844	2.976e-12	RCOR3	SOX6_DDT
7.50798e-17	0.38624	0.993	0.963	3.0092e-12	CERS6	SOX6_DDT
8.66032e-17	-0.43096	0.98	0.976	3.47106e-12	KIFAP3	SOX6_DDT
9.27554e-17	0.497238	0.947	0.831	3.71764e-12	HCN1	SOX6_DDT
9.79399e-17	-0.399768	0.728	0.743	3.92543e-12	CCS	SOX6_DDT
9.94291e-17	0.264845	0.967	0.769	3.98512e-12	ABLIM3	SOX6_DDT
1.09803e-16	-1.24491	0.967	0.969	4.40089e-12	BEX1	SOX6_DDT
1.13149e-16	0.474088	0.974	0.859	4.53499e-12	MAMDC2	SOX6_DDT
1.21542e-16	-0.357667	0.954	0.903	4.8714e-12	EML2	SOX6_DDT
1.22791e-16	-0.450026	0.967	0.931	4.92145e-12	REEP2	SOX6_DDT
1.28508e-16	0.278559	0.921	0.587	5.15058e-12	UPP2	SOX6_DDT
1.32286e-16	0.368259	0.98	0.931	5.30204e-12	MBNL2	SOX6_DDT
1.47444e-16	-0.704156	0.947	0.947	5.90957e-12	ATP6V0E2	SOX6_DDT
1.51829e-16	-0.436505	0.861	0.788	6.08533e-12	NAT8L	SOX6_DDT
1.64498e-16	-0.427126	0.967	0.923	6.59307e-12	B4GALT6	SOX6_DDT
1.86952e-16	-0.470337	0.815	0.796	7.49303e-12	PSMD7	SOX6_DDT
2.10689e-16	-0.395612	0.861	0.788	8.44441e-12	PSMA4	SOX6_DDT
2.11793e-16	-0.750197	0.795	0.815	8.48865e-12	NDUFB10	SOX6_DDT
2.12316e-16	-0.363149	0.748	0.739	8.50961e-12	PSMD13	SOX6_DDT
2.12576e-16	-0.500291	0.901	0.876	8.52003e-12	TGFBR2	SOX6_DDT
2.20549e-16	-0.483051	0.94	0.868	8.83959e-12	CAMLG	SOX6_DDT
2.28264e-16	-0.587816	0.921	0.861	9.14882e-12	CAMK2N2	SOX6_DDT
2.33788e-16	0.326355	0.974	0.827	9.37023e-12	C7orf60	SOX6_DDT
2.51631e-16	-0.532312	0.907	0.842	1.00854e-11	RPL35	SOX6_DDT
2.79395e-16	0.434191	0.98	0.848	1.11981e-11	TMEM132C	SOX6_DDT
2.79708e-16	-0.397972	0.96	0.942	1.12107e-11	USP14	SOX6_DDT
2.929e-16	0.365546	1	0.944	1.17394e-11	AJAP1	SOX6_DDT
3.10129e-16	-0.47045	0.98	0.931	1.243e-11	FOXP1	SOX6_DDT
3.37401e-16	0.436211	1	1	1.3523e-11	MALAT1	SOX6_DDT
3.4203e-16	-0.42735	0.914	0.869	1.37086e-11	CXXC4	SOX6_DDT
3.50405e-16	-0.842971	0.894	0.892	1.40442e-11	CNTN5	SOX6_DDT
3.62484e-16	-0.590584	0.887	0.829	1.45284e-11	TUBB2B	SOX6_DDT
3.63782e-16	0.417397	0.98	0.821	1.45804e-11	JAM3	SOX6_DDT
3.74092e-16	-1.04952	0.212	0.514	1.49936e-11	EYA4	SOX6_DDT
3.76187e-16	0.306576	0.96	0.748	1.50776e-11	ZFC3H1	SOX6_DDT
3.83491e-16	0.372304	0.954	0.75	1.53703e-11	EDIL3	SOX6_DDT
4.10954e-16	0.310874	0.987	0.913	1.64711e-11	RBPJ	SOX6_DDT
4.32447e-16	-0.358945	0.967	0.92	1.73325e-11	KPNB1	SOX6_DDT
4.40546e-16	-0.382325	0.927	0.842	1.76571e-11	ACAT1	SOX6_DDT
5.46246e-16	-0.485015	0.874	0.829	2.18935e-11	RPL5	SOX6_DDT
5.59781e-16	0.534532	0.98	0.809	2.2436e-11	RUNX1T1	SOX6_DDT
5.61413e-16	-0.384441	0.974	0.953	2.25014e-11	G3BP2	SOX6_DDT
5.63826e-16	0.301046	0.96	0.647	2.25981e-11	DHRSX	SOX6_DDT
6.16373e-16	-0.424225	0.987	0.971	2.47042e-11	SLC6A3	SOX6_DDT
6.23665e-16	-0.975016	0.424	0.623	2.49965e-11	AC079354.1	SOX6_DDT
6.31104e-16	0.253807	0.967	0.724	2.52946e-11	TSPAN5	SOX6_DDT
6.46797e-16	-0.653779	0.834	0.799	2.59236e-11	AURKAIP1	SOX6_DDT
6.58661e-16	-0.414999	0.616	0.709	2.63991e-11	CTD-2537O9.1	SOX6_DDT
7.03316e-16	0.652005	0.96	0.621	2.81889e-11	NXPH1	SOX6_DDT
7.38499e-16	0.343414	0.993	0.926	2.9599e-11	KDM4C	SOX6_DDT
7.79767e-16	0.328427	0.954	0.704	3.12531e-11	RANBP17	SOX6_DDT
8.05087e-16	-0.49925	0.755	0.759	3.22679e-11	PSMC5	SOX6_DDT
8.1221e-16	0.362232	1	0.933	3.25534e-11	PLEKHA6	SOX6_DDT
8.41275e-16	-0.685589	0.921	0.909	3.37183e-11	RPL8	SOX6_DDT
9.53778e-16	-0.422129	0.993	0.94	3.82274e-11	OSBPL10	SOX6_DDT
9.54852e-16	0.319338	0.96	0.677	3.82705e-11	KIAA1549L	SOX6_DDT
9.57516e-16	0.493593	0.967	0.726	3.83773e-11	RP4-769N13.6	SOX6_DDT
9.64693e-16	-0.465283	0.934	0.906	3.86649e-11	SPCS3	SOX6_DDT
1.03977e-15	0.353379	0.914	0.545	4.1674e-11	GNG7	SOX6_DDT
1.05075e-15	-0.525215	0.715	0.741	4.2114e-11	C12orf40	SOX6_DDT
1.05975e-15	-0.419178	0.967	0.959	4.2475e-11	CLIP3	SOX6_DDT
1.12341e-15	0.269672	0.57	0.277	4.50262e-11	RP11-782C8.1	SOX6_DDT
1.14754e-15	0.3062	0.384	0.136	4.59932e-11	LINC01060	SOX6_DDT
1.18509e-15	0.313432	1	0.976	4.74984e-11	AAK1	SOX6_DDT
1.24387e-15	-0.514029	0.768	0.794	4.98542e-11	RP11-242P2.1	SOX6_DDT
1.35625e-15	0.511757	0.974	0.877	5.43586e-11	PBX3	SOX6_DDT
1.39297e-15	-0.612383	0.834	0.856	5.58301e-11	PLCH1	SOX6_DDT
1.3991e-15	-0.504567	0.728	0.756	5.6076e-11	AC107218.3	SOX6_DDT
1.41826e-15	0.272466	1	0.931	5.68438e-11	R3HDM2	SOX6_DDT
1.58124e-15	-0.623605	0.96	0.929	6.33762e-11	CLTB	SOX6_DDT
1.59245e-15	-0.572513	0.563	0.662	6.38256e-11	ETFB	SOX6_DDT
1.62222e-15	0.293203	0.993	0.905	6.50186e-11	SPG20	SOX6_DDT
1.68699e-15	0.320565	0.98	0.754	6.76145e-11	RNLS	SOX6_DDT
1.70661e-15	-0.699041	0.993	0.997	6.84008e-11	CALM1	SOX6_DDT
1.72302e-15	-0.497231	0.848	0.795	6.90587e-11	FBXL15	SOX6_DDT
1.88417e-15	0.495051	0.974	0.88	7.55175e-11	VAV3	SOX6_DDT
1.96953e-15	0.401342	0.993	0.945	7.89389e-11	TENM4	SOX6_DDT
2.05451e-15	0.293272	0.947	0.746	8.23448e-11	HERPUD1	SOX6_DDT
2.16404e-15	0.401949	0.987	0.919	8.67349e-11	ZBTB20	SOX6_DDT
2.41337e-15	0.34289	0.894	0.537	9.67279e-11	RASA3	SOX6_DDT
2.73699e-15	-0.340935	0.51	0.641	1.09699e-10	CYP4X1	SOX6_DDT
2.86778e-15	-0.427224	0.874	0.817	1.1494e-10	PRPF6	SOX6_DDT
2.89196e-15	0.303213	0.967	0.746	1.1591e-10	FOXO3	SOX6_DDT
3.07716e-15	-0.433249	0.96	0.901	1.23333e-10	XRCC5	SOX6_DDT
3.0999e-15	-0.804654	0.954	0.947	1.24244e-10	GPX4	SOX6_DDT
3.19979e-15	-0.331967	0.96	0.917	1.28248e-10	EXOC1	SOX6_DDT
3.22783e-15	0.472175	0.974	0.915	1.29372e-10	MMP16	SOX6_DDT
3.42285e-15	0.361458	0.993	0.872	1.37188e-10	ELOVL5	SOX6_DDT
3.59079e-15	0.278711	0.96	0.622	1.43919e-10	SDCBP	SOX6_DDT
3.70042e-15	-0.769806	0.993	0.978	1.48313e-10	SEPW1	SOX6_DDT
3.76762e-15	0.376041	0.954	0.779	1.51006e-10	DNAJB6	SOX6_DDT
3.94396e-15	-0.584539	0.901	0.923	1.58074e-10	BNC2	SOX6_DDT
4.01715e-15	0.322179	0.967	0.754	1.61007e-10	DNAJA4	SOX6_DDT
4.06361e-15	-0.380048	0.808	0.799	1.6287e-10	SUSD1	SOX6_DDT
4.15421e-15	-0.411535	0.755	0.751	1.66501e-10	MFAP1	SOX6_DDT
4.27441e-15	0.548286	0.993	0.949	1.71318e-10	CUX2	SOX6_DDT
4.4716e-15	0.293614	0.993	0.821	1.79222e-10	TRPM7	SOX6_DDT
4.69282e-15	-0.427126	0.974	0.961	1.88088e-10	MAPRE3	SOX6_DDT
4.82319e-15	0.382878	0.987	0.943	1.93313e-10	MYO9A	SOX6_DDT
4.94638e-15	-0.329271	0.987	0.978	1.98251e-10	PAFAH1B1	SOX6_DDT
4.96025e-15	-0.798819	0.828	0.796	1.98807e-10	MYL6	SOX6_DDT
5.49955e-15	0.253878	0.98	0.853	2.20422e-10	KIAA0408	SOX6_DDT
6.02357e-15	0.353559	0.987	0.92	2.41425e-10	ANKRD29	SOX6_DDT
6.13008e-15	-0.394212	0.808	0.796	2.45693e-10	KIAA1279	SOX6_DDT
6.75082e-15	-0.380763	0.96	0.951	2.70573e-10	HK1	SOX6_DDT
6.9164e-15	0.448337	1	0.955	2.77209e-10	CACNA1D	SOX6_DDT
7.16303e-15	0.31018	1	0.982	2.87094e-10	AGAP1	SOX6_DDT
8.54987e-15	-0.415902	0.801	0.786	3.42679e-10	BRD8	SOX6_DDT
8.62598e-15	0.294361	0.887	0.536	3.45729e-10	KIAA2018	SOX6_DDT
8.7131e-15	-0.357241	0.993	0.961	3.49221e-10	ZFHX4	SOX6_DDT
8.99254e-15	0.258718	0.967	0.707	3.60421e-10	SYT7	SOX6_DDT
9.05656e-15	0.30215	0.98	0.861	3.62987e-10	RNF130	SOX6_DDT
9.2567e-15	0.337401	0.993	0.949	3.71008e-10	SAMD12	SOX6_DDT
9.70593e-15	-0.372928	0.861	0.812	3.89014e-10	SF1	SOX6_DDT
1.01198e-14	0.534724	0.974	0.754	4.056e-10	TTN-AS1	SOX6_DDT
1.09979e-14	0.553726	0.993	0.923	4.40794e-10	ST6GALNAC5	SOX6_DDT
1.17584e-14	-0.390297	0.987	0.984	4.71275e-10	KLC1	SOX6_DDT
1.18112e-14	0.258042	0.974	0.73	4.73392e-10	FOXK1	SOX6_DDT
1.21417e-14	0.308665	1	0.985	4.8664e-10	NMNAT2	SOX6_DDT
1.22616e-14	0.309032	0.993	0.966	4.91445e-10	CAMK2B	SOX6_DDT
1.28427e-14	0.367433	1	0.934	5.14734e-10	VTI1A	SOX6_DDT
1.30192e-14	0.277929	1	0.988	5.21808e-10	RCAN2	SOX6_DDT
1.35458e-14	-0.572489	0.887	0.829	5.42915e-10	RPL6	SOX6_DDT
1.50674e-14	-0.324278	0.987	0.954	6.03901e-10	PSMD1	SOX6_DDT
1.57963e-14	-0.433206	0.96	0.928	6.33117e-10	POU3F2	SOX6_DDT
1.59264e-14	0.255884	0.967	0.789	6.38332e-10	ZNF706	SOX6_DDT
1.65059e-14	0.556923	0.967	0.806	6.61558e-10	DGKB	SOX6_DDT
1.67109e-14	0.293178	0.96	0.639	6.69774e-10	SCUBE1	SOX6_DDT
1.70111e-14	0.401656	1	0.903	6.81805e-10	UBR2	SOX6_DDT
1.70603e-14	0.261684	0.96	0.727	6.83777e-10	PLK1S1	SOX6_DDT
1.80703e-14	-0.614391	0.656	0.685	7.24259e-10	RPL3	SOX6_DDT
1.84606e-14	0.336838	0.96	0.784	7.39899e-10	CATSPERG	SOX6_DDT
1.85561e-14	0.489149	0.656	0.373	7.43728e-10	ZNF208	SOX6_DDT
1.88643e-14	-0.496453	0.987	0.992	7.56082e-10	PKM	SOX6_DDT
1.89274e-14	0.272391	0.993	0.857	7.5861e-10	MCPH1	SOX6_DDT
2.01556e-14	-0.548235	0.98	0.96	8.07835e-10	ENOX1	SOX6_DDT
2.09655e-14	-0.342311	0.894	0.838	8.40297e-10	PPP2R2A	SOX6_DDT
2.13767e-14	-0.343333	0.934	0.845	8.56778e-10	ANXA7	SOX6_DDT
2.15539e-14	0.318117	0.987	0.853	8.63881e-10	PEAK1	SOX6_DDT
2.21747e-14	-0.514008	0.987	0.993	8.88762e-10	PCDH9	SOX6_DDT
2.23475e-14	-0.495436	0.954	0.912	8.95686e-10	UQCRC1	SOX6_DDT
2.27596e-14	0.410408	0.987	0.94	9.12204e-10	AL132709.5	SOX6_DDT
2.27901e-14	0.255197	0.907	0.566	9.13428e-10	SKAP2	SOX6_DDT
2.46426e-14	0.35248	0.987	0.906	9.87677e-10	CAMKMT	SOX6_DDT
2.53212e-14	-0.345826	0.987	0.974	1.01488e-09	GPI	SOX6_DDT
2.64564e-14	-0.401056	0.947	0.899	1.06037e-09	FLOT1	SOX6_DDT
2.75157e-14	0.289037	0.98	0.832	1.10283e-09	PTPN4	SOX6_DDT
2.81775e-14	0.267604	0.993	0.936	1.12935e-09	WNK1	SOX6_DDT
2.92523e-14	0.302683	0.993	0.949	1.17243e-09	MAP4	SOX6_DDT
2.9986e-14	-0.502578	0.921	0.861	1.20184e-09	PNMAL2	SOX6_DDT
3.0156e-14	0.326361	0.987	0.857	1.20865e-09	SLC38A2	SOX6_DDT
3.10926e-14	0.3586	1	0.965	1.24619e-09	FRMPD4	SOX6_DDT
3.15781e-14	-0.337098	0.921	0.865	1.26565e-09	JPH4	SOX6_DDT
3.19162e-14	-0.345007	0.934	0.906	1.2792e-09	CDC27	SOX6_DDT
3.27313e-14	-0.629666	1	0.999	1.31187e-09	UCHL1	SOX6_DDT
3.32681e-14	0.4286	0.987	0.957	1.33338e-09	DGKI	SOX6_DDT
3.54283e-14	0.250226	0.967	0.664	1.41997e-09	GOLM1	SOX6_DDT
3.98406e-14	0.347038	0.927	0.634	1.59681e-09	ST8SIA5	SOX6_DDT
4.06099e-14	0.381805	0.967	0.829	1.62764e-09	CTD-2006C1.2	SOX6_DDT
4.18368e-14	-0.330863	0.662	0.703	1.67682e-09	ZNF559	SOX6_DDT
4.39756e-14	-0.386481	0.993	0.976	1.76254e-09	GRIN1	SOX6_DDT
4.4313e-14	-0.451656	0.967	0.978	1.77606e-09	PRKAR1B	SOX6_DDT
4.61083e-14	0.302653	0.993	0.945	1.84802e-09	ANKH	SOX6_DDT
4.64125e-14	0.315473	0.993	0.95	1.86021e-09	CPEB4	SOX6_DDT
4.65569e-14	-0.362692	0.907	0.848	1.866e-09	ATAD1	SOX6_DDT
4.88075e-14	0.326826	0.987	0.875	1.95621e-09	TACC1	SOX6_DDT
5.04222e-14	-0.622754	0.993	0.999	2.02092e-09	HSP90AB1	SOX6_DDT
5.22512e-14	-0.467638	0.967	0.929	2.09423e-09	TKT	SOX6_DDT
5.27944e-14	0.278079	0.967	0.777	2.116e-09	CLNS1A	SOX6_DDT
5.40144e-14	0.408212	1	0.996	2.1649e-09	LRP1B	SOX6_DDT
5.44374e-14	-0.33808	0.993	0.962	2.18185e-09	SH3GL3	SOX6_DDT
5.78578e-14	-0.750791	0.947	0.939	2.31894e-09	RABAC1	SOX6_DDT
6.11655e-14	0.66047	0.993	0.852	2.45151e-09	GALNT13	SOX6_DDT
6.14248e-14	0.321661	0.974	0.784	2.46191e-09	GPBP1	SOX6_DDT
6.19057e-14	-0.584388	0.848	0.791	2.48118e-09	NDUFB9	SOX6_DDT
6.56558e-14	0.362144	0.907	0.611	2.63148e-09	HSPE1	SOX6_DDT
6.79957e-14	-0.776575	0.967	0.953	2.72527e-09	STMN1	SOX6_DDT
6.84128e-14	-0.526251	0.967	0.952	2.74199e-09	YWHAE	SOX6_DDT
7.10499e-14	0.453571	0.993	0.896	2.84768e-09	DOCK10	SOX6_DDT
7.37613e-14	0.358303	0.993	0.965	2.95635e-09	KCNMA1	SOX6_DDT
7.53971e-14	-0.630804	0.775	0.779	3.02192e-09	NLRP1	SOX6_DDT
7.84172e-14	0.315181	0.974	0.754	3.14296e-09	TMEM38A	SOX6_DDT
8.385e-14	0.271431	0.947	0.694	3.36071e-09	LINC00476	SOX6_DDT
8.61966e-14	0.252469	0.987	0.832	3.45476e-09	CPSF6	SOX6_DDT
8.81958e-14	-0.981607	0.947	0.97	3.53489e-09	TUBB2A	SOX6_DDT
8.97167e-14	0.25502	0.868	0.522	3.59584e-09	SDK2	SOX6_DDT
8.97878e-14	-0.603381	0.841	0.865	3.59869e-09	FAM19A2	SOX6_DDT
8.98271e-14	-0.748365	0.921	0.867	3.60027e-09	ATP6V1F	SOX6_DDT
9.05517e-14	-0.343554	0.96	0.927	3.62931e-09	PPP3CB	SOX6_DDT
9.14174e-14	0.283738	0.954	0.808	3.66401e-09	ZNF675	SOX6_DDT
9.51195e-14	0.293803	0.987	0.729	3.81239e-09	ABCC1	SOX6_DDT
1.01023e-13	-0.516685	0.728	0.746	4.04898e-09	TIMM13	SOX6_DDT
1.02557e-13	-0.342632	0.96	0.905	4.11049e-09	ZC2HC1A	SOX6_DDT
1.03178e-13	-0.544733	0.868	0.809	4.13537e-09	POMP	SOX6_DDT
1.03524e-13	-0.733778	0.795	0.75	4.14924e-09	NEDD8	SOX6_DDT
1.04222e-13	-0.36678	0.444	0.593	4.17723e-09	CTD-2515A14.1	SOX6_DDT
1.08099e-13	-0.555095	0.636	0.689	4.33262e-09	C19orf60	SOX6_DDT
1.11243e-13	-0.962855	0.974	0.958	4.45861e-09	NGFRAP1	SOX6_DDT
1.13043e-13	-0.493461	0.96	0.911	4.53077e-09	FKBP8	SOX6_DDT
1.14502e-13	-0.345077	0.927	0.851	4.58926e-09	PRKRIP1	SOX6_DDT
1.19433e-13	-0.384657	0.927	0.928	4.78689e-09	CHD4	SOX6_DDT
1.24675e-13	-0.320397	0.781	0.782	4.99698e-09	RARS	SOX6_DDT
1.25445e-13	-0.380349	0.788	0.761	5.02784e-09	RBMX	SOX6_DDT
1.37472e-13	0.355472	1	0.871	5.50988e-09	TOX3	SOX6_DDT
1.56473e-13	-0.36957	0.801	0.791	6.27145e-09	ZNF565	SOX6_DDT
1.59619e-13	0.262338	0.974	0.743	6.39754e-09	LINC00662	SOX6_DDT
1.68277e-13	0.347703	1	0.976	6.74452e-09	SYNE1	SOX6_DDT
1.69251e-13	-0.391934	0.98	0.951	6.7836e-09	PTPRZ1	SOX6_DDT
1.70114e-13	0.5397	1	0.926	6.81818e-09	SH3PXD2A	SOX6_DDT
1.78855e-13	-0.76902	0.94	0.894	7.1685e-09	BEX2	SOX6_DDT
1.82173e-13	-0.520623	0.94	0.894	7.3015e-09	MGAT5	SOX6_DDT
1.90449e-13	-0.617487	0.887	0.857	7.63318e-09	TCEAL4	SOX6_DDT
2.02327e-13	-0.329288	0.974	0.937	8.10928e-09	NRD1	SOX6_DDT
2.03145e-13	-0.326132	0.967	0.925	8.14203e-09	ENAH	SOX6_DDT
2.23284e-13	-0.491558	0.788	0.764	8.94923e-09	C1orf122	SOX6_DDT
2.34211e-13	-0.324973	0.974	0.919	9.38718e-09	RAPH1	SOX6_DDT
2.38875e-13	-0.925443	0.974	0.958	9.57412e-09	SRP14	SOX6_DDT
2.40569e-13	-0.42062	0.583	0.678	9.64201e-09	RP11-315E17.1	SOX6_DDT
2.67557e-13	-0.579774	0.907	0.819	1.07237e-08	RPS8	SOX6_DDT
3.04359e-13	-0.45605	0.702	0.73	1.21987e-08	RP11-465I4.2	SOX6_DDT
3.30984e-13	-0.409076	0.623	0.664	1.32658e-08	ANKUB1	SOX6_DDT
3.37694e-13	-0.585879	0.881	0.84	1.35348e-08	TCEAL6	SOX6_DDT
3.4364e-13	0.796795	0.702	0.36	1.37731e-08	ABCB1	SOX6_DDT
3.72451e-13	-0.566821	0.96	0.957	1.49278e-08	VSNL1	SOX6_DDT
3.74014e-13	0.473511	0.987	0.906	1.49905e-08	MIR181A1HG	SOX6_DDT
3.771e-13	0.378713	0.993	0.934	1.51142e-08	STXBP5-AS1	SOX6_DDT
3.78835e-13	-0.684531	0.954	0.891	1.51837e-08	COX5B	SOX6_DDT
3.84567e-13	-0.641798	0.801	0.76	1.54134e-08	RPL29	SOX6_DDT
3.94024e-13	0.355121	0.96	0.767	1.57925e-08	EPHA3	SOX6_DDT
4.24956e-13	-0.360396	0.914	0.891	1.70322e-08	STX12	SOX6_DDT
4.38904e-13	0.396989	1	0.951	1.75913e-08	MIR29B1	SOX6_DDT
4.45664e-13	-0.353955	0.987	0.963	1.78622e-08	UBR3	SOX6_DDT
4.61542e-13	-0.320594	0.974	0.921	1.84986e-08	ATCAY	SOX6_DDT
4.61555e-13	-0.492569	0.894	0.88	1.84991e-08	PPDPF	SOX6_DDT
4.65127e-13	-0.452406	0.861	0.817	1.86423e-08	MRPS21	SOX6_DDT
4.66078e-13	-0.484275	0.656	0.669	1.86804e-08	RPSA	SOX6_DDT
4.81831e-13	0.42923	1	0.991	1.93118e-08	DAB1	SOX6_DDT
4.82135e-13	-0.370424	0.848	0.814	1.9324e-08	TOX4	SOX6_DDT
5.14051e-13	-0.317323	0.629	0.669	2.06032e-08	GPLD1	SOX6_DDT
5.34546e-13	-0.348355	0.987	0.963	2.14246e-08	FOCAD	SOX6_DDT
5.36148e-13	-0.342885	0.927	0.876	2.14888e-08	LUC7L	SOX6_DDT
5.40082e-13	-0.32351	0.695	0.694	2.16465e-08	RPS6KL1	SOX6_DDT
5.44241e-13	0.373441	1	0.972	2.18132e-08	CACNA1B	SOX6_DDT
5.86633e-13	0.287092	0.834	0.57	2.35122e-08	CDH7	SOX6_DDT
6.29825e-13	0.326468	1	0.974	2.52434e-08	MKLN1-AS1	SOX6_DDT
6.666e-13	-0.418858	0.748	0.698	2.67173e-08	NPM1	SOX6_DDT
6.9517e-13	-0.42823	0.907	0.84	2.78624e-08	PSMB7	SOX6_DDT
7.16301e-13	-0.374669	0.563	0.651	2.87094e-08	AP000487.6	SOX6_DDT
7.44548e-13	0.298341	0.987	0.94	2.98415e-08	ARHGEF11	SOX6_DDT
7.82127e-13	-0.404789	0.874	0.836	3.13476e-08	TPM3	SOX6_DDT
7.8513e-13	0.403108	0.987	0.957	3.1468e-08	PLXDC2	SOX6_DDT
8.04008e-13	0.251057	0.993	0.876	3.22246e-08	FAM120B	SOX6_DDT
8.3935e-13	-0.413863	0.781	0.767	3.36412e-08	ZFHX4-AS1	SOX6_DDT
8.40329e-13	-0.397058	0.947	0.865	3.36804e-08	BCAP31	SOX6_DDT
8.64807e-13	0.428257	0.98	0.74	3.46615e-08	TMTC2	SOX6_DDT
8.88876e-13	0.269128	0.993	0.928	3.56262e-08	ZNF91	SOX6_DDT
9.93267e-13	0.285395	0.974	0.834	3.98101e-08	ARRB1	SOX6_DDT
1.08009e-12	-0.58063	0.841	0.788	4.32901e-08	SCAND1	SOX6_DDT
1.16164e-12	0.281262	0.993	0.928	4.65587e-08	VPS13C	SOX6_DDT
1.32853e-12	0.257478	0.954	0.755	5.32476e-08	LINC00883	SOX6_DDT
1.36645e-12	0.311728	1	0.98	5.47672e-08	KCNQ3	SOX6_DDT
1.37016e-12	-0.318619	0.821	0.786	5.49159e-08	MFF	SOX6_DDT
1.37119e-12	-0.374658	0.854	0.769	5.49574e-08	SPCS2	SOX6_DDT
1.49282e-12	-0.431563	0.927	0.892	5.98324e-08	TMX4	SOX6_DDT
1.50316e-12	0.262107	0.894	0.57	6.02466e-08	NFATC3	SOX6_DDT
1.54325e-12	-0.332638	0.894	0.841	6.18535e-08	TOMM70A	SOX6_DDT
1.54397e-12	0.253955	0.96	0.763	6.18821e-08	SLC22A15	SOX6_DDT
1.59978e-12	-0.359876	0.934	0.938	6.41192e-08	WSB1	SOX6_DDT
1.61449e-12	-0.369274	0.934	0.868	6.47088e-08	CLTCL1	SOX6_DDT
1.63356e-12	-0.339974	0.914	0.845	6.54731e-08	CUL2	SOX6_DDT
1.64003e-12	0.420082	0.993	0.932	6.57325e-08	KCNQ1OT1	SOX6_DDT
1.67552e-12	-0.331633	0.675	0.693	6.71548e-08	GPC1	SOX6_DDT
1.80979e-12	-0.518363	0.914	0.853	7.25363e-08	CDH10	SOX6_DDT
1.87617e-12	-0.349286	0.914	0.85	7.51968e-08	UROS	SOX6_DDT
2.01249e-12	0.456054	0.954	0.846	8.06604e-08	RP11-106M3.2	SOX6_DDT
2.08311e-12	0.272031	0.974	0.879	8.34911e-08	HMBOX1	SOX6_DDT
2.10284e-12	-0.519596	0.954	0.873	8.42818e-08	ATP6V1D	SOX6_DDT
2.10798e-12	-0.338192	0.96	0.898	8.44879e-08	CHD8	SOX6_DDT
2.17059e-12	0.310139	0.987	0.918	8.69971e-08	DIP2B	SOX6_DDT
2.21273e-12	0.363173	1	0.953	8.86862e-08	MATR3	SOX6_DDT
2.27217e-12	0.287629	0.987	0.88	9.10686e-08	ZBTB38	SOX6_DDT
2.31081e-12	-0.520303	0.669	0.765	9.26172e-08	GPR149	SOX6_DDT
2.31554e-12	0.316948	0.914	0.69	9.28067e-08	AC005592.2	SOX6_DDT
2.35579e-12	0.309857	0.974	0.915	9.44202e-08	IGF1R	SOX6_DDT
2.47717e-12	0.304615	0.987	0.919	9.92848e-08	NSMCE2	SOX6_DDT
2.52513e-12	-0.489407	0.695	0.702	1.01207e-07	AC010127.3	SOX6_DDT
2.56356e-12	-0.739822	0.974	0.967	1.02748e-07	CALM2	SOX6_DDT
2.82675e-12	-0.316424	0.821	0.739	1.13296e-07	COPS4	SOX6_DDT
3.0444e-12	0.260748	0.987	0.886	1.22019e-07	TANK	SOX6_DDT
3.08473e-12	0.544789	0.781	0.461	1.23636e-07	TTN	SOX6_DDT
3.37546e-12	-0.477739	0.967	0.894	1.35289e-07	COL19A1	SOX6_DDT
3.45792e-12	0.279145	0.993	0.93	1.38594e-07	WNK2	SOX6_DDT
3.48957e-12	-0.442574	0.993	0.926	1.39862e-07	DNAH14	SOX6_DDT
3.77422e-12	-0.388881	0.914	0.899	1.51271e-07	LRRN3	SOX6_DDT
3.85017e-12	0.355529	0.993	0.911	1.54315e-07	C16orf52	SOX6_DDT
3.94862e-12	-0.30784	0.775	0.728	1.58261e-07	MTF2	SOX6_DDT
3.9629e-12	-0.370456	0.828	0.751	1.58833e-07	CIR1	SOX6_DDT
4.27793e-12	-0.35826	0.47	0.583	1.71459e-07	FGF12-AS1	SOX6_DDT
4.44397e-12	-0.565954	0.868	0.823	1.78114e-07	C19orf70	SOX6_DDT
4.44982e-12	-0.510162	0.947	0.918	1.78349e-07	NCDN	SOX6_DDT
5.0666e-12	-0.490161	0.755	0.732	2.03069e-07	TTC9B	SOX6_DDT
5.45823e-12	-0.35928	0.947	0.854	2.18766e-07	HNRNPM	SOX6_DDT
5.50485e-12	0.275626	0.987	0.875	2.20634e-07	PGAP1	SOX6_DDT
5.58874e-12	-0.320083	0.894	0.825	2.23997e-07	SSR1	SOX6_DDT
6.24107e-12	-0.385972	0.768	0.748	2.50142e-07	C16orf93	SOX6_DDT
6.30145e-12	-0.474542	0.98	0.976	2.52562e-07	CEND1	SOX6_DDT
6.31604e-12	-0.441393	0.808	0.774	2.53147e-07	PFDN1	SOX6_DDT
6.34731e-12	-0.287515	0.993	0.967	2.544e-07	GPATCH8	SOX6_DDT
6.38932e-12	-0.364947	0.861	0.818	2.56084e-07	CENPP	SOX6_DDT
6.64512e-12	0.310552	1	0.988	2.66336e-07	ERC2	SOX6_DDT
7.30947e-12	-0.40576	0.344	0.518	2.92963e-07	PCDH9-AS2	SOX6_DDT
7.76942e-12	-0.400001	0.762	0.708	3.11398e-07	TMEM205	SOX6_DDT
7.96589e-12	-0.682818	0.927	0.844	3.19273e-07	BEX5	SOX6_DDT
8.10288e-12	0.334258	0.974	0.88	3.24763e-07	CTDSPL	SOX6_DDT
8.28223e-12	-0.60295	0.987	0.986	3.31952e-07	CALM3	SOX6_DDT
8.64977e-12	0.508569	0.921	0.691	3.46683e-07	GABRG3	SOX6_DDT
8.65018e-12	-0.393052	0.947	0.864	3.46699e-07	LAMC1	SOX6_DDT
8.86097e-12	-0.292558	0.993	0.977	3.55148e-07	CLTC	SOX6_DDT
9.0583e-12	-0.583725	0.887	0.831	3.63057e-07	EIF3K	SOX6_DDT
9.60377e-12	0.301823	0.987	0.851	3.84919e-07	COG5	SOX6_DDT
9.64409e-12	-0.382934	0.967	0.918	3.86535e-07	RAB11A	SOX6_DDT
1.00799e-11	-0.498173	0.98	0.941	4.04004e-07	RAB3A	SOX6_DDT
1.01463e-11	-0.389432	0.854	0.797	4.06666e-07	RPAP3	SOX6_DDT
1.02171e-11	0.317957	0.98	0.84	4.09503e-07	CCDC3	SOX6_DDT
1.0219e-11	-0.318094	0.954	0.878	4.09576e-07	ACTR2	SOX6_DDT
1.04526e-11	-0.332295	0.934	0.863	4.18941e-07	RNPS1	SOX6_DDT
1.0934e-11	-0.330553	0.907	0.856	4.38236e-07	SPATA7	SOX6_DDT
1.14012e-11	-0.345615	0.868	0.788	4.56961e-07	FSD1	SOX6_DDT
1.23699e-11	0.262396	1	0.984	4.95784e-07	CTNND2	SOX6_DDT
1.25609e-11	-0.512036	0.834	0.762	5.0344e-07	SBDS	SOX6_DDT
1.27852e-11	-0.525849	0.927	0.907	5.1243e-07	STMN3	SOX6_DDT
1.34609e-11	-0.875771	0.954	0.926	5.39514e-07	GNG3	SOX6_DDT
1.44024e-11	0.278981	0.993	0.946	5.77248e-07	RIMBP2	SOX6_DDT
1.52904e-11	0.260293	0.993	0.885	6.1284e-07	NT5C2	SOX6_DDT
1.54304e-11	0.302587	1	0.976	6.18449e-07	AKAP6	SOX6_DDT
1.58857e-11	-0.290962	0.934	0.85	6.36697e-07	PSMD11	SOX6_DDT
1.69832e-11	0.273451	0.974	0.809	6.80687e-07	UBXN2A	SOX6_DDT
1.7366e-11	-0.251105	0.993	0.982	6.9603e-07	ATP6V0A1	SOX6_DDT
1.82853e-11	0.350899	1	0.888	7.32876e-07	SORBS1	SOX6_DDT
1.83456e-11	0.291695	0.834	0.527	7.35291e-07	KB-1507C5.2	SOX6_DDT
1.84557e-11	0.300732	0.993	0.955	7.39703e-07	KCNN3	SOX6_DDT
1.89634e-11	-0.393745	0.616	0.655	7.60053e-07	FAM173A	SOX6_DDT
2.17779e-11	-0.292388	0.987	0.976	8.7286e-07	NRCAM	SOX6_DDT
2.26012e-11	-0.280823	0.96	0.925	9.05857e-07	OLA1	SOX6_DDT
2.3386e-11	0.569649	0.974	0.775	9.3731e-07	NCAM2	SOX6_DDT
2.42571e-11	-0.292651	0.384	0.534	9.72224e-07	AC092839.3	SOX6_DDT
2.49075e-11	-0.293894	0.285	0.48	9.98292e-07	RP11-317G6.1	SOX6_DDT
2.51792e-11	0.25253	1	0.904	1.00918e-06	HLCS	SOX6_DDT
2.5504e-11	0.315623	1	0.972	1.0222e-06	SLC44A5	SOX6_DDT
2.58439e-11	-0.338167	0.96	0.917	1.03582e-06	MICU3	SOX6_DDT
2.64755e-11	-0.301141	0.894	0.806	1.06114e-06	VPS4B	SOX6_DDT
2.69566e-11	-0.324008	0.768	0.733	1.08042e-06	TFB1M	SOX6_DDT
2.69708e-11	-0.416188	0.861	0.832	1.08099e-06	ABCF1	SOX6_DDT
2.81134e-11	-0.288748	0.967	0.894	1.12678e-06	YEATS2	SOX6_DDT
2.82456e-11	-0.352459	0.96	0.878	1.13208e-06	CRLF3	SOX6_DDT
2.89349e-11	-0.316428	0.821	0.809	1.15971e-06	NLN	SOX6_DDT
2.97137e-11	-0.300306	0.894	0.83	1.19093e-06	FLYWCH1	SOX6_DDT
3.01687e-11	-0.418398	0.874	0.777	1.20916e-06	COPS6	SOX6_DDT
3.10116e-11	-0.452959	1	0.995	1.24295e-06	FGF12	SOX6_DDT
3.35602e-11	-0.526292	0.967	0.886	1.34509e-06	TCEAL3	SOX6_DDT
3.49709e-11	-0.381221	0.596	0.65	1.40163e-06	RP1-272J12.1	SOX6_DDT
3.58322e-11	-0.544816	0.98	0.967	1.43616e-06	TERF2IP	SOX6_DDT
3.78166e-11	0.284811	1	0.963	1.51569e-06	PPM1E	SOX6_DDT
4.07791e-11	-0.448988	0.98	0.978	1.63443e-06	EEF1A2	SOX6_DDT
4.28989e-11	-0.303857	0.98	0.947	1.71939e-06	ATL1	SOX6_DDT
4.33171e-11	-0.327787	0.656	0.658	1.73615e-06	KDELR1	SOX6_DDT
4.33733e-11	-0.305239	0.927	0.849	1.7384e-06	LMBRD1	SOX6_DDT
4.53396e-11	-0.555816	0.881	0.798	1.81721e-06	RPS14	SOX6_DDT
4.70136e-11	-0.562816	0.94	0.901	1.8843e-06	BEX4	SOX6_DDT
5.13923e-11	-0.563647	0.887	0.819	2.0598e-06	MZT2B	SOX6_DDT
5.50019e-11	0.350387	0.795	0.534	2.20448e-06	RP1-90G24.10	SOX6_DDT
5.72697e-11	-0.60286	0.881	0.784	2.29537e-06	PARK7	SOX6_DDT
6.20847e-11	-0.331949	0.98	0.959	2.48835e-06	PTBP2	SOX6_DDT
6.25428e-11	-0.331113	0.815	0.746	2.50671e-06	PSMD6	SOX6_DDT
7.55699e-11	-0.64031	0.152	0.396	3.02884e-06	AGTR1	SOX6_DDT
7.99754e-11	-0.4093	0.874	0.853	3.20541e-06	CHRNB3	SOX6_DDT
8.08222e-11	-0.316433	0.947	0.874	3.23936e-06	TM9SF3	SOX6_DDT
8.1425e-11	0.2602	0.974	0.79	3.26351e-06	RNF180	SOX6_DDT
8.55303e-11	-0.555124	0.874	0.805	3.42805e-06	NDUFB7	SOX6_DDT
8.62392e-11	-0.496832	0.94	0.892	3.45647e-06	YPEL3	SOX6_DDT
8.66194e-11	-0.293192	0.96	0.901	3.47171e-06	PPP6R2	SOX6_DDT
8.87073e-11	-0.280881	0.967	0.946	3.55539e-06	AGTPBP1	SOX6_DDT
9.06902e-11	-0.325205	0.94	0.853	3.63486e-06	DDX3X	SOX6_DDT
9.83721e-11	0.307066	0.967	0.85	3.94276e-06	NR3C2	SOX6_DDT
9.94647e-11	-0.500382	0.801	0.754	3.98655e-06	C12orf10	SOX6_DDT
1.02904e-10	-0.632831	0.901	0.88	4.12438e-06	RPS15	SOX6_DDT
1.03059e-10	0.31781	1	0.738	4.1306e-06	PDE8A	SOX6_DDT
1.03538e-10	-0.499942	0.894	0.822	4.14979e-06	RPLP2	SOX6_DDT
1.09794e-10	0.263456	0.993	0.957	4.40055e-06	DIP2C	SOX6_DDT
1.09985e-10	-0.282487	0.987	0.957	4.4082e-06	PGM2L1	SOX6_DDT
1.11491e-10	-0.350672	0.437	0.547	4.46856e-06	RP11-766N7.4	SOX6_DDT
1.17465e-10	-0.4453	0.556	0.619	4.708e-06	TMEM208	SOX6_DDT
1.18463e-10	-0.468623	0.589	0.668	4.748e-06	GABRB2	SOX6_DDT
1.19473e-10	-0.424368	0.881	0.827	4.78848e-06	SSB	SOX6_DDT
1.25514e-10	0.317773	0.987	0.973	5.03058e-06	GRIA2	SOX6_DDT
1.26221e-10	-0.271864	0.497	0.593	5.05894e-06	SRRT	SOX6_DDT
1.27801e-10	-0.313732	0.424	0.546	5.12227e-06	RP11-755B10.2	SOX6_DDT
1.33011e-10	-0.309616	0.947	0.869	5.33107e-06	ERI3	SOX6_DDT
1.33148e-10	-0.293844	0.974	0.9	5.33658e-06	TOP1	SOX6_DDT
1.34344e-10	-0.287077	0.536	0.606	5.38452e-06	RABEPK	SOX6_DDT
1.37349e-10	-0.349881	0.735	0.688	5.50494e-06	SAP30BP	SOX6_DDT
1.46844e-10	-0.265267	0.993	0.962	5.88552e-06	SLC25A12	SOX6_DDT
1.51927e-10	-0.39185	0.901	0.813	6.08923e-06	NDUFS2	SOX6_DDT
1.54207e-10	-0.476825	0.649	0.669	6.18062e-06	NME1	SOX6_DDT
1.5506e-10	-0.272691	0.967	0.854	6.21479e-06	CRMP1	SOX6_DDT
1.56254e-10	-0.512671	0.967	0.928	6.26265e-06	ENO1	SOX6_DDT
1.56946e-10	-0.451081	0.662	0.671	6.2904e-06	VEGFB	SOX6_DDT
1.67782e-10	-0.345793	0.742	0.728	6.72472e-06	CTSL	SOX6_DDT
1.68811e-10	-0.333233	0.748	0.68	6.76595e-06	TDG	SOX6_DDT
1.69505e-10	0.421179	0.993	0.965	6.79374e-06	AFF3	SOX6_DDT
1.71259e-10	-0.283448	0.907	0.831	6.86405e-06	DCTN4	SOX6_DDT
1.74527e-10	-0.339467	0.96	0.895	6.99505e-06	SMARCA5	SOX6_DDT
1.89939e-10	-0.371692	0.907	0.813	7.61277e-06	TALDO1	SOX6_DDT
1.93654e-10	-0.346889	0.563	0.603	7.76167e-06	AC037445.1	SOX6_DDT
2.06883e-10	0.32387	0.993	0.961	8.29186e-06	CAMK2D	SOX6_DDT
2.21713e-10	-0.325782	0.377	0.526	8.88625e-06	ST7-AS2	SOX6_DDT
2.25001e-10	-0.477451	0.907	0.812	9.01803e-06	SLC25A3	SOX6_DDT
2.30476e-10	-0.370386	0.464	0.569	9.23747e-06	RP11-257I14.1	SOX6_DDT
2.30955e-10	-0.269006	0.993	0.942	9.25668e-06	BPTF	SOX6_DDT
2.33303e-10	-0.318817	0.881	0.84	9.35076e-06	SLC2A6	SOX6_DDT
2.37565e-10	-0.842582	0.974	0.982	9.52161e-06	PRDX2	SOX6_DDT
2.45158e-10	-0.456835	0.497	0.593	9.82595e-06	RPL10	SOX6_DDT
2.48441e-10	0.278961	0.974	0.831	9.9575e-06	DOCK9	SOX6_DDT
2.65587e-10	-0.534902	0.205	0.439	1.06447e-05	TNS4	SOX6_DDT
2.6577e-10	-0.326227	0.954	0.915	1.06521e-05	MUM1	SOX6_DDT
2.68337e-10	0.251427	0.974	0.909	1.07549e-05	NCOR2	SOX6_DDT
2.74795e-10	0.30357	1	0.971	1.10138e-05	SIK3	SOX6_DDT
2.78728e-10	-0.322777	0.523	0.592	1.11714e-05	RP11-344E13.3	SOX6_DDT
2.84748e-10	0.266527	0.98	0.844	1.14127e-05	SLC38A6	SOX6_DDT
2.96176e-10	0.321473	0.993	0.892	1.18707e-05	XYLT1	SOX6_DDT
3.05717e-10	-0.312558	0.821	0.777	1.22531e-05	MX1	SOX6_DDT
3.19108e-10	-0.538353	0.709	0.679	1.27898e-05	PSMB6	SOX6_DDT
3.26681e-10	-0.481098	0.768	0.698	1.30934e-05	RPL14	SOX6_DDT
3.53728e-10	-0.312157	0.868	0.781	1.41774e-05	PPP2R3A	SOX6_DDT
3.56117e-10	-0.302016	0.927	0.857	1.42732e-05	PPP3CC	SOX6_DDT
3.73271e-10	-0.304957	0.954	0.871	1.49607e-05	BOD1L1	SOX6_DDT
3.83327e-10	-0.286608	0.947	0.906	1.53637e-05	FBXW11	SOX6_DDT
4.10559e-10	-0.328994	0.921	0.861	1.64552e-05	SMAP2	SOX6_DDT
4.20814e-10	-0.302034	0.96	0.934	1.68662e-05	RBM39	SOX6_DDT
4.34787e-10	-0.307774	0.987	0.934	1.74263e-05	PRKAR2B	SOX6_DDT
4.39673e-10	-0.646371	0.967	0.932	1.76221e-05	TPI1	SOX6_DDT
4.40184e-10	-0.302408	0.702	0.662	1.76426e-05	PSMA5	SOX6_DDT
4.58163e-10	-0.306326	0.351	0.492	1.83632e-05	RP11-4F22.2	SOX6_DDT
4.70228e-10	0.275748	0.947	0.754	1.88467e-05	PAPPA	SOX6_DDT
4.75865e-10	0.318341	0.993	0.923	1.90727e-05	KCNT2	SOX6_DDT
4.83078e-10	-0.273234	0.954	0.896	1.93618e-05	RNF13	SOX6_DDT
4.89607e-10	0.293602	0.954	0.754	1.96234e-05	NEB	SOX6_DDT
4.98109e-10	-0.276913	0.987	0.93	1.99642e-05	ZKSCAN1	SOX6_DDT
5.26714e-10	-0.384849	0.887	0.794	2.11107e-05	ARL3	SOX6_DDT
5.32995e-10	-0.250143	0.351	0.499	2.13625e-05	NOXA1	SOX6_DDT
5.72469e-10	-0.444818	0.728	0.686	2.29445e-05	RPS9	SOX6_DDT
5.88298e-10	-0.516733	0.94	0.857	2.3579e-05	CD63	SOX6_DDT
6.02658e-10	-0.37753	0.576	0.627	2.41545e-05	TPBG	SOX6_DDT
6.35753e-10	-0.311436	0.98	0.947	2.5481e-05	CADM3	SOX6_DDT
6.40948e-10	-0.267886	0.377	0.519	2.56892e-05	NT5C	SOX6_DDT
6.42529e-10	-0.309456	0.649	0.672	2.57526e-05	CKAP2	SOX6_DDT
6.44918e-10	-0.356135	0.656	0.65	2.58483e-05	MRPL27	SOX6_DDT
6.58095e-10	-0.793548	0.98	0.98	2.63765e-05	UBB	SOX6_DDT
6.6746e-10	0.267926	0.907	0.636	2.67518e-05	TLL1	SOX6_DDT
6.81337e-10	-0.336988	0.649	0.646	2.7308e-05	RP11-68I3.2	SOX6_DDT
7.36984e-10	-0.310463	0.755	0.69	2.95383e-05	ACAA1	SOX6_DDT
7.76539e-10	-0.46446	0.921	0.832	3.11237e-05	RPL18	SOX6_DDT
8.09385e-10	-0.293729	0.96	0.903	3.24401e-05	PIAS1	SOX6_DDT
8.16024e-10	-0.316624	0.868	0.814	3.27063e-05	CHMP2B	SOX6_DDT
8.26283e-10	-0.304316	0.954	0.92	3.31174e-05	PPIP5K2	SOX6_DDT
8.50514e-10	0.362455	0.987	0.877	3.40886e-05	SLIT2	SOX6_DDT
8.51391e-10	-0.297967	0.887	0.806	3.41238e-05	EMC3	SOX6_DDT
8.54556e-10	0.302595	0.967	0.742	3.42506e-05	EFCAB5	SOX6_DDT
8.69672e-10	0.259087	0.967	0.781	3.48564e-05	FOXK2	SOX6_DDT
8.9373e-10	-0.303242	0.808	0.735	3.58207e-05	ECE2	SOX6_DDT
9.15856e-10	-0.287717	0.914	0.85	3.67075e-05	RIC3	SOX6_DDT
9.27498e-10	0.292336	0.974	0.901	3.71741e-05	PKD1	SOX6_DDT
9.36651e-10	0.368275	0.98	0.945	3.7541e-05	PTPRG	SOX6_DDT
9.64054e-10	-0.548058	1	1	3.86393e-05	MT-ATP6	SOX6_DDT
9.65204e-10	0.257384	0.987	0.953	3.86854e-05	MKLN1	SOX6_DDT
9.85062e-10	-0.426929	0.987	0.984	3.94813e-05	SEZ6L2	SOX6_DDT
9.86216e-10	-0.333646	0.907	0.869	3.95275e-05	PPIG	SOX6_DDT
9.93341e-10	-0.290736	0.947	0.901	3.98131e-05	CAND1	SOX6_DDT
9.98723e-10	-0.291135	0.874	0.764	4.00288e-05	DLD	SOX6_DDT
1.04682e-09	-0.284401	0.974	0.966	4.19565e-05	PHYHIPL	SOX6_DDT
1.05166e-09	-0.296502	0.934	0.85	4.21504e-05	GNPTAB	SOX6_DDT
1.07632e-09	-0.382227	0.954	0.883	4.31388e-05	SSBP3	SOX6_DDT
1.08022e-09	-0.313958	0.927	0.866	4.32953e-05	HABP4	SOX6_DDT
1.12731e-09	0.262104	0.993	0.88	4.51824e-05	ASAP2	SOX6_DDT
1.13888e-09	-0.295358	0.921	0.859	4.56462e-05	URI1	SOX6_DDT
1.17236e-09	-0.307379	0.808	0.729	4.69883e-05	FAM98A	SOX6_DDT
1.29639e-09	-0.384611	0.649	0.652	5.19592e-05	CTXN1	SOX6_DDT
1.2994e-09	-0.255183	0.954	0.885	5.20798e-05	CUL3	SOX6_DDT
1.3034e-09	-0.637903	0.967	0.965	5.22401e-05	SEC62	SOX6_DDT
1.32033e-09	-0.474642	0.887	0.799	5.2919e-05	MRFAP1	SOX6_DDT
1.34043e-09	-0.284807	0.881	0.779	5.37246e-05	COPB2	SOX6_DDT
1.34411e-09	-0.316886	0.96	0.887	5.38719e-05	NUP93	SOX6_DDT
1.3457e-09	-0.301935	0.861	0.765	5.39357e-05	SNX6	SOX6_DDT
1.36175e-09	-0.385243	0.795	0.758	5.4579e-05	ENPP1	SOX6_DDT
1.37178e-09	-0.29702	0.722	0.711	5.49807e-05	SMC3	SOX6_DDT
1.3853e-09	-0.392216	0.94	0.883	5.55227e-05	MRPL41	SOX6_DDT
1.39908e-09	-0.371038	0.788	0.768	5.60749e-05	TLE4	SOX6_DDT
1.40433e-09	-0.284276	0.881	0.775	5.62856e-05	PSMA6	SOX6_DDT
1.52761e-09	-0.42497	0.993	0.991	6.12266e-05	BASP1	SOX6_DDT
1.5301e-09	-0.28408	0.94	0.844	6.13265e-05	TXNRD1	SOX6_DDT
1.54511e-09	-0.363319	0.742	0.759	6.19278e-05	CLDN1	SOX6_DDT
1.58329e-09	-0.399677	0.881	0.835	6.34582e-05	RASGEF1B	SOX6_DDT
1.65685e-09	-0.340853	0.808	0.781	6.64067e-05	SLC10A7	SOX6_DDT
1.65747e-09	-0.3207	0.96	0.93	6.64313e-05	SDC2	SOX6_DDT
1.6962e-09	-0.324986	0.815	0.782	6.79836e-05	SRRM1	SOX6_DDT
1.69948e-09	-0.309955	0.974	0.939	6.81151e-05	RAB2A	SOX6_DDT
1.73021e-09	0.261126	0.993	0.934	6.93469e-05	CLASP1	SOX6_DDT
1.82495e-09	-0.296779	0.861	0.809	7.31438e-05	DTD1	SOX6_DDT
1.89079e-09	-0.56477	0.907	0.851	7.57828e-05	GUK1	SOX6_DDT
1.93958e-09	-0.284641	0.934	0.808	7.77385e-05	CASD1	SOX6_DDT
2.00283e-09	-0.301546	0.841	0.753	8.02735e-05	SECISBP2	SOX6_DDT
2.01597e-09	-0.515652	0.722	0.672	8.08002e-05	FIS1	SOX6_DDT
2.01969e-09	-0.304733	0.987	0.918	8.0949e-05	DDC	SOX6_DDT
2.03035e-09	-0.409604	0.808	0.77	8.13764e-05	UBE2M	SOX6_DDT
2.03298e-09	-0.299434	0.861	0.783	8.14817e-05	SCRN3	SOX6_DDT
2.07383e-09	-0.370388	0.98	0.934	8.31192e-05	KLHL13	SOX6_DDT
2.10473e-09	-0.328035	0.589	0.62	8.43577e-05	GPATCH11	SOX6_DDT
2.13766e-09	-0.295786	0.609	0.625	8.56774e-05	DDX26B	SOX6_DDT
2.16404e-09	0.256231	0.96	0.731	8.67348e-05	RYR2	SOX6_DDT
2.20826e-09	0.329313	0.993	0.937	8.85069e-05	GPR98	SOX6_DDT
2.20949e-09	-0.329245	0.967	0.94	8.85563e-05	UBE3A	SOX6_DDT
2.21805e-09	-0.299856	0.841	0.771	8.88993e-05	PSMD3	SOX6_DDT
2.27564e-09	-0.282708	0.907	0.782	9.12076e-05	MICU2	SOX6_DDT
2.34299e-09	-0.291256	0.94	0.857	9.39069e-05	SPG7	SOX6_DDT
2.41801e-09	-0.425492	0.848	0.796	9.69138e-05	RPS2	SOX6_DDT
2.62843e-09	-0.273554	0.96	0.889	0.000105347	RAD23B	SOX6_DDT
2.63693e-09	-0.325324	0.887	0.841	0.000105688	ENDOD1	SOX6_DDT
2.64204e-09	-0.499009	0.947	0.892	0.000105893	NTM	SOX6_DDT
2.66133e-09	-0.30081	0.834	0.805	0.000106666	INTS6	SOX6_DDT
2.67326e-09	0.290302	0.987	0.876	0.000107144	COPA	SOX6_DDT
2.9388e-09	-0.260228	0.947	0.84	0.000117787	GRB2	SOX6_DDT
2.95962e-09	-0.26025	0.98	0.942	0.000118621	MAST1	SOX6_DDT
3.01957e-09	-0.280625	0.781	0.751	0.000121025	ICA1	SOX6_DDT
3.03296e-09	0.287677	0.98	0.794	0.000121561	PIAS2	SOX6_DDT
3.05491e-09	-0.257563	0.921	0.836	0.000122441	USP8	SOX6_DDT
3.06866e-09	-0.30644	0.735	0.714	0.000122992	EIF4A1	SOX6_DDT
3.08235e-09	-0.324445	0.98	0.972	0.000123541	CDH8	SOX6_DDT
3.08549e-09	-0.29549	0.748	0.675	0.000123667	SRP54	SOX6_DDT
3.11882e-09	0.267232	0.947	0.716	0.000125002	CPNE8	SOX6_DDT
3.13068e-09	-0.358833	0.954	0.907	0.000125478	MLLT11	SOX6_DDT
3.13943e-09	-0.30971	0.907	0.875	0.000125828	EIF3A	SOX6_DDT
3.36769e-09	-0.447595	0.695	0.66	0.000134977	MRPL23	SOX6_DDT
3.41751e-09	0.254493	1	0.947	0.000136974	TOX2	SOX6_DDT
3.42351e-09	-0.306397	0.901	0.843	0.000137214	CAB39L	SOX6_DDT
3.52729e-09	-0.270408	0.821	0.817	0.000141374	KDM1A	SOX6_DDT
3.54261e-09	0.483672	0.993	0.954	0.000141988	HSD17B12	SOX6_DDT
3.59318e-09	0.295682	1	0.969	0.000144015	SPOCK3	SOX6_DDT
3.72946e-09	-0.471163	0.934	0.886	0.000149477	NKAIN3	SOX6_DDT
3.73611e-09	-0.460308	0.914	0.792	0.000149743	PSMB5	SOX6_DDT
3.77543e-09	-0.277515	0.921	0.851	0.000151319	RDX	SOX6_DDT
4.00606e-09	-0.27353	0.927	0.853	0.000160563	PPME1	SOX6_DDT
4.1123e-09	-0.285938	0.596	0.594	0.000164821	CCDC24	SOX6_DDT
4.17941e-09	0.284767	0.98	0.827	0.000167511	LDB2	SOX6_DDT
4.29308e-09	-0.260277	0.351	0.471	0.000172067	BCL2L14	SOX6_DDT
4.41981e-09	-0.27485	0.947	0.814	0.000177146	PTDSS1	SOX6_DDT
4.51206e-09	-0.289803	0.709	0.662	0.000180843	GTF2B	SOX6_DDT
4.63278e-09	0.255235	0.947	0.749	0.000185682	ADAMTS2	SOX6_DDT
4.6747e-09	-0.310662	0.662	0.635	0.000187362	EAPP	SOX6_DDT
4.74484e-09	-0.288746	0.801	0.726	0.000190173	RNF34	SOX6_DDT
4.91609e-09	-0.674452	0.834	0.764	0.000197037	LMNA	SOX6_DDT
4.96985e-09	-0.278648	0.848	0.742	0.000199192	ZNF540	SOX6_DDT
5.08003e-09	-0.271199	0.987	0.93	0.000203608	CAPRIN2	SOX6_DDT
5.19693e-09	0.264149	1	0.982	0.000208293	SEMA6D	SOX6_DDT
5.20833e-09	-0.264301	0.596	0.609	0.00020875	PSMD5	SOX6_DDT
5.41478e-09	-0.803375	0.954	0.939	0.000217024	ATP5D	SOX6_DDT
5.60542e-09	-0.331541	0.954	0.919	0.000224665	DYNC1I2	SOX6_DDT
5.80687e-09	-0.281437	0.967	0.926	0.000232739	DHX36	SOX6_DDT
6.25939e-09	-0.345804	0.848	0.764	0.000250876	OTUB1	SOX6_DDT
6.43525e-09	-0.299589	0.815	0.748	0.000257925	DDX50	SOX6_DDT
6.47338e-09	-0.342339	0.887	0.812	0.000259453	PARP1	SOX6_DDT
6.47366e-09	-0.357206	0.695	0.633	0.000259464	SAT2	SOX6_DDT
6.57575e-09	-0.408779	0.954	0.93	0.000263556	PINK1	SOX6_DDT
6.75924e-09	-0.624449	0.947	0.876	0.00027091	RPLP1	SOX6_DDT
7.03589e-09	-0.320007	0.901	0.84	0.000281998	SF3B2	SOX6_DDT
7.43895e-09	-0.269914	0.974	0.943	0.000298153	SMAP1	SOX6_DDT
7.74654e-09	-0.257766	0.728	0.702	0.000310481	ABCB8	SOX6_DDT
7.80898e-09	-0.278603	0.722	0.689	0.000312984	ZNF708	SOX6_DDT
7.80925e-09	-0.333411	0.94	0.871	0.000312995	C11orf58	SOX6_DDT
7.97268e-09	-0.316867	0.94	0.838	0.000319545	SLC44A1	SOX6_DDT
8.08178e-09	-0.258921	0.808	0.711	0.000323918	GOLGA1	SOX6_DDT
8.17016e-09	-0.439672	0.841	0.748	0.00032746	RPS24	SOX6_DDT
8.63141e-09	0.466486	0.993	0.909	0.000345947	LINGO2	SOX6_DDT
8.7184e-09	0.51834	0.993	0.886	0.000349433	RBFOX1	SOX6_DDT
8.85701e-09	0.257132	0.987	0.868	0.000354989	TMTC1	SOX6_DDT
8.91412e-09	-0.276427	0.722	0.662	0.000357278	DYNC2LI1	SOX6_DDT
9.01125e-09	-0.720526	0.94	0.882	0.000361171	ATP5I	SOX6_DDT
9.17266e-09	-0.273855	0.927	0.878	0.00036764	HLTF	SOX6_DDT
9.4658e-09	-0.288674	0.695	0.685	0.000379389	RP11-778J15.1	SOX6_DDT
1.00648e-08	-0.279597	0.993	0.959	0.000403397	PARK2	SOX6_DDT
1.06331e-08	-0.566209	0.894	0.798	0.000426175	SAP18	SOX6_DDT
1.09069e-08	-0.263608	0.954	0.86	0.000437148	ZC3H8	SOX6_DDT
1.09854e-08	0.70468	0.987	0.892	0.000440296	DENND2A	SOX6_DDT
1.11323e-08	-0.27618	0.987	0.901	0.000446184	NUDCD3	SOX6_DDT
1.14467e-08	-0.261199	0.974	0.911	0.000458783	GGT7	SOX6_DDT
1.182e-08	0.253806	1	0.903	0.000473746	TBCK	SOX6_DDT
1.19574e-08	-0.310957	1	1	0.000479253	MT-RNR2	SOX6_DDT
1.22047e-08	-0.307006	0.834	0.735	0.000489165	PPM1G	SOX6_DDT
1.28292e-08	-0.435183	0.98	0.943	0.000514194	RYR3	SOX6_DDT
1.28341e-08	-0.51829	0.947	0.859	0.000514389	SLC25A4	SOX6_DDT
1.30211e-08	-0.29108	0.861	0.811	0.000521886	AFG3L2	SOX6_DDT
1.30504e-08	-0.445222	0.656	0.637	0.000523061	RPS4X	SOX6_DDT
1.32614e-08	-0.651883	0.934	0.904	0.000531516	TCEB2	SOX6_DDT
1.33927e-08	-0.334446	0.656	0.654	0.00053678	MAK	SOX6_DDT
1.35204e-08	-0.285251	0.993	1	0.000541896	MT-CYB	SOX6_DDT
1.37284e-08	-0.289088	0.987	0.934	0.000550234	MAST2	SOX6_DDT
1.37384e-08	-0.293155	0.748	0.681	0.000550636	APOL2	SOX6_DDT
1.38537e-08	-0.276091	0.682	0.662	0.000555258	RAB26	SOX6_DDT
1.38844e-08	-0.366896	0.689	0.682	0.000556487	IK	SOX6_DDT
1.41173e-08	-0.559354	0.828	0.881	0.00056582	SOX6	SOX6_DDT
1.44601e-08	-0.264568	0.735	0.719	0.000579562	WBP11	SOX6_DDT
1.4597e-08	-0.607996	0.742	0.694	0.000585047	RPL7A	SOX6_DDT
1.54177e-08	-0.555861	0.967	0.89	0.000617941	CDH18	SOX6_DDT
1.55052e-08	-0.277434	0.815	0.701	0.000621449	U2AF1	SOX6_DDT
1.59587e-08	-0.252774	0.623	0.68	0.000639623	RNF20	SOX6_DDT
1.61395e-08	-0.295353	0.98	0.94	0.000646872	VCP	SOX6_DDT
1.61675e-08	0.257596	0.993	0.889	0.000647993	NLK	SOX6_DDT
1.88459e-08	-0.291969	0.954	0.888	0.000755343	TPGS2	SOX6_DDT
1.89555e-08	-0.268142	0.735	0.668	0.000759737	RMND5B	SOX6_DDT
1.94365e-08	-0.434752	0.927	0.886	0.000779015	CNTN6	SOX6_DDT
1.953e-08	-0.38603	0.848	0.767	0.000782761	RPS19	SOX6_DDT
1.9905e-08	-0.273849	0.974	0.941	0.000797791	HUWE1	SOX6_DDT
[truncated: 8,290 more rows]

## Sheet: Kamath_ODC_subtypes_DEGs
p_val	avg_log2FC	pct.1	pct.2	p_val_adj	gene	name
0	0.382588	0.228	0.096	0	PLOD1	Olig_PLXDC2_SFRP1
0	0.525683	0.63	0.465	0	SPEN	Olig_PLXDC2_SFRP1
0	0.428958	0.844	0.748	0	HP1BP3	Olig_PLXDC2_SFRP1
0	0.566168	0.544	0.38	0	NUDC	Olig_PLXDC2_SFRP1
0	0.447167	0.814	0.699	0	PTP4A2	Olig_PLXDC2_SFRP1
0	-0.643699	0.625	0.813	0	MARCKSL1	Olig_PLXDC2_SFRP1
0	0.472268	0.367	0.22	0	YARS	Olig_PLXDC2_SFRP1
0	-0.43705	0.24	0.423	0	TMEM125	Olig_PLXDC2_SFRP1
0	-0.427793	0.978	0.994	0	RNF220	Olig_PLXDC2_SFRP1
0	-0.404774	0.228	0.396	0	DAB1	Olig_PLXDC2_SFRP1
0	0.753964	0.471	0.253	0	ITGB3BP	Olig_PLXDC2_SFRP1
0	0.406799	0.266	0.128	0	EFCAB7	Olig_PLXDC2_SFRP1
0	-0.468395	0.373	0.526	0	RP5-1044H5.1	Olig_PLXDC2_SFRP1
0	-0.9762	0.297	0.637	0	LRRC7	Olig_PLXDC2_SFRP1
0	0.420507	0.527	0.37	0	FUBP1	Olig_PLXDC2_SFRP1
0	0.695081	0.395	0.151	0	DNAJB4	Olig_PLXDC2_SFRP1
0	0.532807	0.264	0.091	0	GIPC2	Olig_PLXDC2_SFRP1
0	0.554588	0.604	0.44	0	CCT3	Olig_PLXDC2_SFRP1
0	-0.501328	0.745	0.852	0	HAPLN2	Olig_PLXDC2_SFRP1
0	1.14122	0.128	0.007	0	HSPA6	Olig_PLXDC2_SFRP1
0	0.419115	0.701	0.56	0	PRRC2C	Olig_PLXDC2_SFRP1
0	1.26135	0.622	0.321	0	CACYBP	Olig_PLXDC2_SFRP1
0	0.344726	0.805	0.632	0	NMNAT2	Olig_PLXDC2_SFRP1
0	0.388392	0.535	0.381	0	ZC3H11A	Olig_PLXDC2_SFRP1
0	-0.577274	0.759	0.906	0	LPGAT1	Olig_PLXDC2_SFRP1
0	-0.625618	0.634	0.821	0	TMEM63A	Olig_PLXDC2_SFRP1
0	-0.499723	0.589	0.752	0	RHOU	Olig_PLXDC2_SFRP1
0	0.437303	0.236	0.101	0	RP11-518L10.5	Olig_PLXDC2_SFRP1
0	0.682954	0.493	0.314	0	HNRNPU-AS1	Olig_PLXDC2_SFRP1
0	0.491448	0.752	0.635	0	HNRNPU	Olig_PLXDC2_SFRP1
0	-0.472706	0.152	0.305	0	OR2L13	Olig_PLXDC2_SFRP1
0	-0.532347	0.338	0.537	0	AC012593.1	Olig_PLXDC2_SFRP1
0	0.429435	0.391	0.239	0	CEBPZ	Olig_PLXDC2_SFRP1
0	0.551562	0.633	0.477	0	SOS1	Olig_PLXDC2_SFRP1
0	0.701084	0.617	0.414	0	AC073283.4	Olig_PLXDC2_SFRP1
0	0.461364	0.944	0.932	0	CCDC88A	Olig_PLXDC2_SFRP1
0	0.88037	0.754	0.533	0	XPO1	Olig_PLXDC2_SFRP1
0	0.804165	0.571	0.378	0	CCT4	Olig_PLXDC2_SFRP1
0	-0.606919	0.24	0.438	0	LRRTM4	Olig_PLXDC2_SFRP1
0	0.481431	0.639	0.5	0	MAT2A	Olig_PLXDC2_SFRP1
0	-0.395139	0.729	0.832	0	MAL	Olig_PLXDC2_SFRP1
0	-0.465772	0.93	0.981	0	ZEB2	Olig_PLXDC2_SFRP1
0	0.477116	0.718	0.597	0	TANC1	Olig_PLXDC2_SFRP1
0	-1.25406	0.418	0.619	0	PDE1A	Olig_PLXDC2_SFRP1
0	0.93588	0.849	0.691	0	HIBCH	Olig_PLXDC2_SFRP1
0	0.419326	0.659	0.51	0	SF3B1	Olig_PLXDC2_SFRP1
0	1.63931	0.694	0.416	0	HSPD1	Olig_PLXDC2_SFRP1
0	1.15258	0.654	0.419	0	HSPE1	Olig_PLXDC2_SFRP1
0	0.755226	0.198	0.017	0	HSPE1-MOB4	Olig_PLXDC2_SFRP1
0	0.766273	0.647	0.451	0	CLK1	Olig_PLXDC2_SFRP1
0	0.574358	0.401	0.244	0	NOP58	Olig_PLXDC2_SFRP1
0	-0.455264	0.278	0.442	0	PARD3B	Olig_PLXDC2_SFRP1
0	0.724913	0.718	0.546	0	KANSL1L	Olig_PLXDC2_SFRP1
0	0.309047	0.138	0.038	0	AC006994.2	Olig_PLXDC2_SFRP1
0	-0.516203	0.677	0.873	0	LANCL1	Olig_PLXDC2_SFRP1
0	0.442545	0.69	0.549	0	DNAJB2	Olig_PLXDC2_SFRP1
0	0.254053	0.991	0.984	0	DOCK10	Olig_PLXDC2_SFRP1
0	0.507511	0.681	0.508	0	BOK	Olig_PLXDC2_SFRP1
0	-0.526822	0.412	0.598	0	SUMF1	Olig_PLXDC2_SFRP1
0	-0.416094	0.535	0.707	0	LMCD1-AS1	Olig_PLXDC2_SFRP1
0	-0.391397	0.363	0.533	0	SLC6A1	Olig_PLXDC2_SFRP1
0	-0.482652	0.742	0.938	0	MOBP	Olig_PLXDC2_SFRP1
0	-0.818024	0.451	0.699	0	RP4-613B23.1	Olig_PLXDC2_SFRP1
0	-0.504989	0.498	0.681	0	SEMA3B	Olig_PLXDC2_SFRP1
0	-0.426219	0.234	0.405	0	SPCS1	Olig_PLXDC2_SFRP1
0	0.553318	0.219	0.083	0	IL17RB	Olig_PLXDC2_SFRP1
0	-0.29467	0.945	0.978	0	FRMD4B	Olig_PLXDC2_SFRP1
0	-0.480274	0.309	0.49	0	ROBO2	Olig_PLXDC2_SFRP1
0	0.372254	0.998	0.995	0	CADM2	Olig_PLXDC2_SFRP1
0	0.535903	0.718	0.565	0	CPOX	Olig_PLXDC2_SFRP1
0	-0.480243	0.417	0.607	0	LINC00882	Olig_PLXDC2_SFRP1
0	-0.516055	0.907	0.969	0	LSAMP	Olig_PLXDC2_SFRP1
0	0.462695	0.591	0.447	0	ATP2C1	Olig_PLXDC2_SFRP1
0	-0.510476	0.946	0.979	0	TF	Olig_PLXDC2_SFRP1
0	0.568574	0.532	0.315	0	SRPRB	Olig_PLXDC2_SFRP1
0	-0.734614	0.21	0.415	0	KCNAB1	Olig_PLXDC2_SFRP1
0	-0.386932	0.943	0.987	0	CLDN11	Olig_PLXDC2_SFRP1
0	-0.426581	0.331	0.495	0	SLC7A14	Olig_PLXDC2_SFRP1
0	-0.932278	0.41	0.746	0	NAALADL2	Olig_PLXDC2_SFRP1
0	0.307919	0.996	0.987	0	PEX5L	Olig_PLXDC2_SFRP1
0	0.83712	0.858	0.691	0	FXR1	Olig_PLXDC2_SFRP1
0	0.75524	0.509	0.301	0	SOX2	Olig_PLXDC2_SFRP1
0	0.554298	0.294	0.133	0	ETV5	Olig_PLXDC2_SFRP1
0	0.331872	0.995	0.977	0	QDPR	Olig_PLXDC2_SFRP1
0	0.463553	0.681	0.527	0	PDS5A	Olig_PLXDC2_SFRP1
0	0.411901	0.597	0.451	0	YTHDC1	Olig_PLXDC2_SFRP1
0	-0.350341	0.846	0.929	0	SCD5	Olig_PLXDC2_SFRP1
0	0.539544	0.643	0.457	0	PPM1K	Olig_PLXDC2_SFRP1
0	-0.39155	0.902	0.967	0	UNC5C	Olig_PLXDC2_SFRP1
0	0.410241	0.755	0.642	0	UBE2D3	Olig_PLXDC2_SFRP1
0	0.487275	0.319	0.155	0	RP11-10L12.4	Olig_PLXDC2_SFRP1
0	0.457253	0.45	0.288	0	LARP7	Olig_PLXDC2_SFRP1
0	1.65253	0.405	0.126	0	HSPA4L	Olig_PLXDC2_SFRP1
0	-0.456613	0.963	0.991	0	TMEM144	Olig_PLXDC2_SFRP1
0	0.543446	0.395	0.218	0	PPID	Olig_PLXDC2_SFRP1
0	-0.599152	0.138	0.361	0	GALNTL6	Olig_PLXDC2_SFRP1
0	0.524239	0.479	0.325	0	CCT5	Olig_PLXDC2_SFRP1
0	0.412309	0.355	0.21	0	TARS	Olig_PLXDC2_SFRP1
0	0.712038	0.785	0.639	0	GPBP1	Olig_PLXDC2_SFRP1
0	0.300249	0.989	0.98	0	ERBB2IP	Olig_PLXDC2_SFRP1
0	-0.391727	0.756	0.856	0	ZFYVE16	Olig_PLXDC2_SFRP1
0	0.489666	0.164	0.029	0	P4HA2	Olig_PLXDC2_SFRP1
0	0.736961	0.576	0.343	0	HSPA4	Olig_PLXDC2_SFRP1
0	0.58648	0.646	0.504	0	UBE2B	Olig_PLXDC2_SFRP1
0	0.607694	0.591	0.428	0	HSPA9	Olig_PLXDC2_SFRP1
0	0.479582	0.822	0.707	0	MATR3	Olig_PLXDC2_SFRP1
0	-1.0317	0.94	0.993	0	PPP2R2B	Olig_PLXDC2_SFRP1
0	0.50274	0.572	0.406	0	CREBRF	Olig_PLXDC2_SFRP1
0	0.82551	0.779	0.619	0	SQSTM1	Olig_PLXDC2_SFRP1
0	-0.473711	0.789	0.925	0	MOG	Olig_PLXDC2_SFRP1
0	2.57159	0.844	0.401	0	HSPA1A	Olig_PLXDC2_SFRP1
0	1.4836	0.586	0.144	0	HSPA1B	Olig_PLXDC2_SFRP1
0	-0.433026	0.582	0.724	0	KIF6	Olig_PLXDC2_SFRP1
0	1.47178	0.943	0.841	0	HSP90AB1	Olig_PLXDC2_SFRP1
0	0.531397	0.989	0.984	0	DST	Olig_PLXDC2_SFRP1
0	0.346969	0.917	0.87	0	MYO6	Olig_PLXDC2_SFRP1
0	0.750427	0.826	0.668	0	PNISR	Olig_PLXDC2_SFRP1
0	0.474744	0.553	0.411	0	SNX3	Olig_PLXDC2_SFRP1
0	0.37691	0.25	0.114	0	TSPYL4	Olig_PLXDC2_SFRP1
0	-0.330231	0.859	0.951	0	NKAIN2	Olig_PLXDC2_SFRP1
0	-0.712049	0.423	0.642	0	LAMA2	Olig_PLXDC2_SFRP1
0	-0.408156	0.222	0.376	0	RP11-557H15.4	Olig_PLXDC2_SFRP1
0	0.545219	0.4	0.222	0	TCP1	Olig_PLXDC2_SFRP1
0	0.580534	0.343	0.193	0	MRPL18	Olig_PLXDC2_SFRP1
0	-0.510973	0.543	0.723	0	AGPAT4	Olig_PLXDC2_SFRP1
0	-0.486234	0.63	0.791	0	PARK2	Olig_PLXDC2_SFRP1
0	0.493087	0.23	0.104	0	ZFAND2A	Olig_PLXDC2_SFRP1
0	0.47102	0.908	0.842	0	HNRNPA2B1	Olig_PLXDC2_SFRP1
0	-0.575644	0.898	0.976	0	PDE1C	Olig_PLXDC2_SFRP1
0	-0.486027	0.221	0.425	0	AC018647.3	Olig_PLXDC2_SFRP1
0	-0.38218	0.969	0.987	0	SEPT7	Olig_PLXDC2_SFRP1
0	0.594518	0.926	0.853	0	ANLN	Olig_PLXDC2_SFRP1
0	-0.448557	0.402	0.558	0	ELMO1-AS1	Olig_PLXDC2_SFRP1
0	-0.475835	0.906	0.964	0	AUTS2	Olig_PLXDC2_SFRP1
0	2.12675	0.483	0.1	0	HSPB1	Olig_PLXDC2_SFRP1
0	-0.389232	0.51	0.657	0	GATAD1	Olig_PLXDC2_SFRP1
0	0.426583	0.284	0.119	0	NPTX2	Olig_PLXDC2_SFRP1
0	0.682436	0.564	0.391	0	AZGP1	Olig_PLXDC2_SFRP1
0	-0.451687	0.587	0.756	0	ZKSCAN1	Olig_PLXDC2_SFRP1
0	1.14455	0.626	0.313	0	PLOD3	Olig_PLXDC2_SFRP1
0	-0.389053	0.094	0.256	0	SPDYE2	Olig_PLXDC2_SFRP1
0	0.50955	0.353	0.204	0	RELN	Olig_PLXDC2_SFRP1
0	0.997798	0.657	0.476	0	DNAJB6	Olig_PLXDC2_SFRP1
0	-0.495152	0.991	0.999	0	IL1RAPL1	Olig_PLXDC2_SFRP1
0	-0.614514	0.616	0.805	0	DMD	Olig_PLXDC2_SFRP1
0	-0.451523	0.04	0.213	0	TSIX	Olig_PLXDC2_SFRP1
0	-0.583205	0.405	0.801	0	XIST	Olig_PLXDC2_SFRP1
0	0.501373	0.311	0.162	0	WBP5	Olig_PLXDC2_SFRP1
0	0.496049	0.604	0.43	0	MORF4L2	Olig_PLXDC2_SFRP1
0	-0.253101	0.996	0.999	0	PLP1	Olig_PLXDC2_SFRP1
0	-0.426051	0.769	0.893	0	COL4A5	Olig_PLXDC2_SFRP1
0	-0.456061	0.783	0.899	0	MTUS1	Olig_PLXDC2_SFRP1
0	0.665056	0.863	0.776	0	CLU	Olig_PLXDC2_SFRP1
0	0.56393	0.24	0.101	0	FGFR1	Olig_PLXDC2_SFRP1
0	0.524614	0.446	0.288	0	PMP2	Olig_PLXDC2_SFRP1
0	-0.481794	0.626	0.788	0	NECAB1	Olig_PLXDC2_SFRP1
0	0.476075	0.423	0.254	0	UTP23	Olig_PLXDC2_SFRP1
0	0.470567	0.573	0.416	0	FBXO32	Olig_PLXDC2_SFRP1
0	-0.277261	0.989	0.996	0	PTPRD	Olig_PLXDC2_SFRP1
0	0.563157	0.804	0.661	0	MPDZ	Olig_PLXDC2_SFRP1
0	-0.268436	0.99	0.996	0	SLC24A2	Olig_PLXDC2_SFRP1
0	1.37789	0.759	0.495	0	DNAJA1	Olig_PLXDC2_SFRP1
0	0.459409	0.989	0.971	0	PRUNE2	Olig_PLXDC2_SFRP1
0	0.869244	0.93	0.814	0	TLE4	Olig_PLXDC2_SFRP1
0	0.462193	0.438	0.284	0	GKAP1	Olig_PLXDC2_SFRP1
0	-0.445443	0.709	0.834	0	SEMA4D	Olig_PLXDC2_SFRP1
0	-0.328271	0.819	0.895	0	LPAR1	Olig_PLXDC2_SFRP1
0	0.416292	0.616	0.468	0	ZNF483	Olig_PLXDC2_SFRP1
0	0.42728	0.595	0.454	0	DFNB31	Olig_PLXDC2_SFRP1
0	-0.478635	0.671	0.806	0	ASTN2	Olig_PLXDC2_SFRP1
0	-0.586229	0.757	0.897	0	GSN	Olig_PLXDC2_SFRP1
0	-0.621321	0.76	0.908	0	CERCAM	Olig_PLXDC2_SFRP1
0	0.47444	0.703	0.571	0	RALGDS	Olig_PLXDC2_SFRP1
0	-0.827656	0.953	0.99	0	PTGDS	Olig_PLXDC2_SFRP1
0	-0.399215	0.503	0.649	0	TALDO1	Olig_PLXDC2_SFRP1
0	0.422711	0.571	0.409	0	EIF4G2	Olig_PLXDC2_SFRP1
0	0.478721	0.428	0.266	0	HTATIP2	Olig_PLXDC2_SFRP1
0	-0.506852	0.583	0.731	0	LRRC4C	Olig_PLXDC2_SFRP1
0	-0.427365	0.278	0.449	0	BEST1	Olig_PLXDC2_SFRP1
0	-0.761437	0.957	0.966	0	FTH1	Olig_PLXDC2_SFRP1
0	1.42838	0.646	0.32	0	STIP1	Olig_PLXDC2_SFRP1
0	0.293024	0.108	0.021	0	FERMT3	Olig_PLXDC2_SFRP1
0	-0.652777	0.408	0.716	0	CARNS1	Olig_PLXDC2_SFRP1
0	-0.465056	0.399	0.569	0	NDUFV1	Olig_PLXDC2_SFRP1
0	0.415354	0.117	0.023	0	SERPINH1	Olig_PLXDC2_SFRP1
0	-0.48006	0.407	0.557	0	RP11-452H21.1	Olig_PLXDC2_SFRP1
0	-0.275798	0.995	0.998	0	DLG2	Olig_PLXDC2_SFRP1
0	-0.651102	0.42	0.628	0	RP11-160H12.2	Olig_PLXDC2_SFRP1
0	1.75	0.753	0.39	0	CHORDC1	Olig_PLXDC2_SFRP1
0	0.576093	0.547	0.395	0	CWF19L2	Olig_PLXDC2_SFRP1
0	0.369156	0.105	0.015	0	RAB39A	Olig_PLXDC2_SFRP1
0	1.03926	0.987	0.964	0	CRYAB	Olig_PLXDC2_SFRP1
0	-0.482618	0.978	0.993	0	SIK3	Olig_PLXDC2_SFRP1
0	-0.445934	0.645	0.804	0	PHLDB1	Olig_PLXDC2_SFRP1
0	-0.443064	0.497	0.651	0	HEPN1	Olig_PLXDC2_SFRP1
0	-0.529008	0.735	0.814	0	ADARB2	Olig_PLXDC2_SFRP1
0	-0.508079	0.451	0.667	0	FRMD4A	Olig_PLXDC2_SFRP1
0	-0.269264	0.995	0.998	0	PIP4K2A	Olig_PLXDC2_SFRP1
0	-0.568131	0.585	0.766	0	LINC00844	Olig_PLXDC2_SFRP1
0	-0.454408	0.664	0.824	0	FAM13C	Olig_PLXDC2_SFRP1
0	-0.501937	0.959	0.983	0	ANK3	Olig_PLXDC2_SFRP1
0	-0.538661	0.952	0.997	0	CTNNA3	Olig_PLXDC2_SFRP1
0	-0.37277	0.613	0.743	0	LRRTM3	Olig_PLXDC2_SFRP1
0	0.592667	0.743	0.605	0	ANAPC16	Olig_PLXDC2_SFRP1
0	0.601146	0.402	0.246	0	P4HA1	Olig_PLXDC2_SFRP1
0	-0.512007	0.391	0.607	0	LDB3	Olig_PLXDC2_SFRP1
0	0.851556	0.507	0.354	0	SORBS1	Olig_PLXDC2_SFRP1
0	-1.00151	0.382	0.712	0	OPALIN	Olig_PLXDC2_SFRP1
0	-0.34452	0.721	0.857	0	SCD	Olig_PLXDC2_SFRP1
0	1.50284	0.296	0.052	0	BAG3	Olig_PLXDC2_SFRP1
0	-0.365596	0.725	0.828	0	HTRA1	Olig_PLXDC2_SFRP1
0	0.487271	0.502	0.332	0	JAKMIP3	Olig_PLXDC2_SFRP1
0	-0.452827	0.728	0.852	0	NKX6-2	Olig_PLXDC2_SFRP1
0	1.02469	0.488	0.235	0	FKBP4	Olig_PLXDC2_SFRP1
0	-0.582924	0.631	0.791	0	CD9	Olig_PLXDC2_SFRP1
0	0.608136	0.369	0.219	0	SLC38A1	Olig_PLXDC2_SFRP1
0	0.806123	0.858	0.686	0	SLC38A2	Olig_PLXDC2_SFRP1
0	-0.489113	0.808	0.917	0	TUBA1A	Olig_PLXDC2_SFRP1
0	-0.482381	0.367	0.556	0	SLC4A8	Olig_PLXDC2_SFRP1
0	1.90926	0.887	0.652	0	PTGES3	Olig_PLXDC2_SFRP1
0	-0.426019	0.404	0.571	0	RP11-81H3.2	Olig_PLXDC2_SFRP1
0	-0.447247	0.219	0.392	0	SYT1	Olig_PLXDC2_SFRP1
0	-0.429646	0.611	0.791	0	PPFIA2	Olig_PLXDC2_SFRP1
0	0.548357	0.775	0.676	0	DYNLL1	Olig_PLXDC2_SFRP1
0	0.469714	0.643	0.504	0	MPHOSPH8	Olig_PLXDC2_SFRP1
0	-0.589042	0.287	0.526	0	CRYL1	Olig_PLXDC2_SFRP1
0	0.549379	0.854	0.765	0	ZDHHC20	Olig_PLXDC2_SFRP1
0	0.698758	0.893	0.806	0	HMGB1	Olig_PLXDC2_SFRP1
0	2.49914	0.704	0.316	0	HSPH1	Olig_PLXDC2_SFRP1
0	0.532072	0.686	0.533	0	PDS5B	Olig_PLXDC2_SFRP1
0	-0.387883	0.259	0.426	0	NHLRC3	Olig_PLXDC2_SFRP1
0	0.593029	0.486	0.313	0	NAA16	Olig_PLXDC2_SFRP1
0	0.787603	0.813	0.674	0	TPT1	Olig_PLXDC2_SFRP1
0	-0.382666	0.769	0.849	0	ITM2B	Olig_PLXDC2_SFRP1
0	0.759186	0.706	0.495	0	SUGT1	Olig_PLXDC2_SFRP1
0	-0.507679	0.645	0.768	0	PCDH9-AS2	Olig_PLXDC2_SFRP1
0	0.437801	0.798	0.698	0	ARGLU1	Olig_PLXDC2_SFRP1
0	0.461108	0.451	0.281	0	IRS2	Olig_PLXDC2_SFRP1
0	-0.793529	0.598	0.831	0	RNASE1	Olig_PLXDC2_SFRP1
0	-0.500675	0.298	0.506	0	CMTM5	Olig_PLXDC2_SFRP1
0	0.583544	0.759	0.586	0	ARHGAP5	Olig_PLXDC2_SFRP1
0	0.548579	0.591	0.435	0	CDKL1	Olig_PLXDC2_SFRP1
0	-0.470519	0.854	0.951	0	PLEKHH1	Olig_PLXDC2_SFRP1
0	0.499249	0.158	0.042	0	FOS	Olig_PLXDC2_SFRP1
0	0.371133	0.155	0.05	0	JDP2	Olig_PLXDC2_SFRP1
0	1.03169	0.564	0.276	0	AHSA1	Olig_PLXDC2_SFRP1
0	-0.654701	0.826	0.901	0	NRXN3	Olig_PLXDC2_SFRP1
0	0.320281	0.928	0.884	0	CALM1	Olig_PLXDC2_SFRP1
0	0.886856	0.777	0.519	0	PAPOLA	Olig_PLXDC2_SFRP1
0	-0.465475	0.269	0.46	0	MEG3	Olig_PLXDC2_SFRP1
0	1.90754	0.996	0.962	0	HSP90AA1	Olig_PLXDC2_SFRP1
0	-0.385554	0.565	0.702	0	TECPR2	Olig_PLXDC2_SFRP1
0	0.967784	0.698	0.465	0	EIF5	Olig_PLXDC2_SFRP1
0	-0.465122	0.151	0.319	0	AVEN	Olig_PLXDC2_SFRP1
0	-0.819882	0.111	0.345	0	CHRM5	Olig_PLXDC2_SFRP1
0	-0.46726	0.237	0.411	0	DPH6	Olig_PLXDC2_SFRP1
0	0.477686	0.451	0.298	0	ZNF106	Olig_PLXDC2_SFRP1
0	0.735753	0.535	0.35	0	SNAP23	Olig_PLXDC2_SFRP1
0	-0.501869	0.618	0.739	0	B2M	Olig_PLXDC2_SFRP1
0	-0.530643	0.554	0.774	0	GLDN	Olig_PLXDC2_SFRP1
0	0.517318	0.824	0.709	0	ADAM10	Olig_PLXDC2_SFRP1
0	0.711857	0.289	0.122	0	DNAJA4	Olig_PLXDC2_SFRP1
0	0.39445	0.104	0.015	0	CHRNA5	Olig_PLXDC2_SFRP1
0	0.514968	0.303	0.129	0	MFGE8	Olig_PLXDC2_SFRP1
0	0.536279	0.794	0.653	0	IGF1R	Olig_PLXDC2_SFRP1
0	0.4977	0.811	0.714	0	TARSL2	Olig_PLXDC2_SFRP1
0	-0.376153	0.403	0.561	0	RP11-161M6.2	Olig_PLXDC2_SFRP1
0	0.608092	0.762	0.627	0	SRRM2	Olig_PLXDC2_SFRP1
0	0.30777	0.953	0.92	0	GPRC5B	Olig_PLXDC2_SFRP1
0	0.992056	0.351	0.12	0	NUPR1	Olig_PLXDC2_SFRP1
0	0.713362	0.877	0.756	0	MT3	Olig_PLXDC2_SFRP1
0	-0.889253	0.592	0.855	0	PLLP	Olig_PLXDC2_SFRP1
0	0.32797	0.137	0.041	0	SLC7A5	Olig_PLXDC2_SFRP1
0	0.420958	0.841	0.754	0	RPL13	Olig_PLXDC2_SFRP1
0	0.771972	0.724	0.59	0	MAP2K4	Olig_PLXDC2_SFRP1
0	-0.40641	0.266	0.442	0	SREBF1	Olig_PLXDC2_SFRP1
0	0.676464	0.695	0.501	0	NUFIP2	Olig_PLXDC2_SFRP1
0	-0.363095	0.787	0.883	0	SSH2	Olig_PLXDC2_SFRP1
0	-0.438242	0.72	0.848	0	MYO1D	Olig_PLXDC2_SFRP1
0	-0.39457	0.582	0.744	0	TMEM98	Olig_PLXDC2_SFRP1
0	-0.47928	0.901	0.966	0	CNP	Olig_PLXDC2_SFRP1
0	0.35605	0.184	0.07	0	C17orf67	Olig_PLXDC2_SFRP1
0	-0.55649	0.457	0.665	0	CUEDC1	Olig_PLXDC2_SFRP1
0	-0.486033	0.669	0.827	0	SEPT4	Olig_PLXDC2_SFRP1
0	0.386689	0.837	0.755	0	DDX5	Olig_PLXDC2_SFRP1
0	0.439785	0.901	0.856	0	ABCA8	Olig_PLXDC2_SFRP1
0	0.382927	0.245	0.107	0	JMJD6	Olig_PLXDC2_SFRP1
0	-0.530491	0.433	0.645	0	TMEM235	Olig_PLXDC2_SFRP1
0	-0.433343	0.232	0.393	0	DNAH17	Olig_PLXDC2_SFRP1
0	-0.876853	0.467	0.763	0	RP11-1055B8.3	Olig_PLXDC2_SFRP1
0	-0.599049	0.459	0.692	0	ENOSF1	Olig_PLXDC2_SFRP1
0	0.474446	0.638	0.484	0	ANKRD12	Olig_PLXDC2_SFRP1
0	-0.505912	0.488	0.669	0	LDLRAD4	Olig_PLXDC2_SFRP1
0	1.30746	0.382	0.157	0	ABHD3	Olig_PLXDC2_SFRP1
0	0.870014	0.661	0.458	0	MIB1	Olig_PLXDC2_SFRP1
0	0.445569	0.586	0.424	0	ZNF24	Olig_PLXDC2_SFRP1
0	0.500799	0.446	0.282	0	ZCCHC2	Olig_PLXDC2_SFRP1
0	-0.663041	0.989	0.999	0	MBP	Olig_PLXDC2_SFRP1
0	-0.448883	0.168	0.331	0	CST3	Olig_PLXDC2_SFRP1
0	-0.415103	0.568	0.732	0	PPP1R16B	Olig_PLXDC2_SFRP1
0	-0.500259	0.371	0.59	0	TP53TG5	Olig_PLXDC2_SFRP1
0	-0.370891	0.184	0.332	0	COL9A3	Olig_PLXDC2_SFRP1
0	-0.70693	0.469	0.731	0	CIRBP	Olig_PLXDC2_SFRP1
0	0.507662	0.254	0.08	0	MKNK2	Olig_PLXDC2_SFRP1
0	1.59847	0.526	0.202	0	DNAJB1	Olig_PLXDC2_SFRP1
0	0.395048	0.248	0.118	0	OR7A5	Olig_PLXDC2_SFRP1
0	-0.500015	0.883	0.971	0	ZNF536	Olig_PLXDC2_SFRP1
0	-0.66324	0.755	0.923	0	MAG	Olig_PLXDC2_SFRP1
0	-0.609878	0.259	0.5	0	SPINT2	Olig_PLXDC2_SFRP1
0	-0.735089	0.609	0.879	0	PPP1R14A	Olig_PLXDC2_SFRP1
0	-0.440091	0.268	0.421	0	APOE	Olig_PLXDC2_SFRP1
0	0.4126	0.128	0.036	0	PPP1R15A	Olig_PLXDC2_SFRP1
0	0.364471	0.157	0.033	0	USP9Y	Olig_PLXDC2_SFRP1
0	0.661423	0.252	0.023	0	DDX3Y	Olig_PLXDC2_SFRP1
0	0.975663	0.429	0.097	0	UTY	Olig_PLXDC2_SFRP1
0	0.533914	0.253	0.066	0	NLGN4Y	Olig_PLXDC2_SFRP1
0	0.73898	0.222	0.043	0	TTTY14	Olig_PLXDC2_SFRP1
0	-0.953651	0.729	0.921	0	POLR2F	Olig_PLXDC2_SFRP1
0	0.336697	0.941	0.902	0	DDX17	Olig_PLXDC2_SFRP1
0	0.491015	0.378	0.203	0	ATF4	Olig_PLXDC2_SFRP1
0	0.859813	0.781	0.606	0	ST13	Olig_PLXDC2_SFRP1
0	0.52001	0.497	0.323	0	RANGAP1	Olig_PLXDC2_SFRP1
0	0.798366	0.771	0.615	0	SOD1	Olig_PLXDC2_SFRP1
0	0.436255	0.797	0.689	0	SON	Olig_PLXDC2_SFRP1
0	0.405242	0.188	0.051	0	MRPS6	Olig_PLXDC2_SFRP1
0	-0.345829	0.701	0.842	0	S100B	Olig_PLXDC2_SFRP1
0	0.638866	0.842	0.74	0	MT-ND2	Olig_PLXDC2_SFRP1
0	0.652162	0.936	0.923	0	MT-ND3	Olig_PLXDC2_SFRP1
0	0.462263	0.935	0.908	0	MT-ND4	Olig_PLXDC2_SFRP1
0	0.457978	0.922	0.9	0	MT-CYB	Olig_PLXDC2_SFRP1
0	-0.584665	0.171	0.372	0	AC004158.2	Olig_PLXDC2_SFRP1
0	0.547475	0.208	0.044	0	AC139100.2	Olig_PLXDC2_SFRP1
0	-0.419818	0.165	0.329	0	C18orf56	Olig_PLXDC2_SFRP1
0	-0.532293	0.541	0.714	0	C1orf63	Olig_PLXDC2_SFRP1
0	-0.840543	0.408	0.728	0	MIR219-2	Olig_PLXDC2_SFRP1
0	0.526247	0.914	0.865	0	MKLN1-AS1	Olig_PLXDC2_SFRP1
0	0.805534	0.857	0.737	0	MT-RNR1	Olig_PLXDC2_SFRP1
0	0.601429	0.979	0.975	0	MT-RNR2	Olig_PLXDC2_SFRP1
0	1.07715	0.605	0.353	0	RN7SK	Olig_PLXDC2_SFRP1
0	0.430809	0.188	0.058	0	RP11-1129I3.1	Olig_PLXDC2_SFRP1
0	-0.633244	0.128	0.352	0	RP11-3L8.3	Olig_PLXDC2_SFRP1
0	-0.413054	0.736	0.869	0	RP11-946L20.2	Olig_PLXDC2_SFRP1
0	0.519354	0.604	0.468	0	SETD5-AS1	Olig_PLXDC2_SFRP1
1.92684e-307	0.425055	0.552	0.406	7.72276e-303	RSRC2	Olig_PLXDC2_SFRP1
4.80534e-307	-0.335841	0.086	0.209	1.92598e-302	CD74	Olig_PLXDC2_SFRP1
6.46576e-307	-0.377683	0.398	0.551	2.59148e-302	CHADL	Olig_PLXDC2_SFRP1
6.66464e-307	-0.283194	0.902	0.964	2.67119e-302	DPYD	Olig_PLXDC2_SFRP1
4.22485e-305	-0.355204	0.719	0.822	1.69332e-300	HECW2	Olig_PLXDC2_SFRP1
8.14722e-305	0.41321	0.464	0.313	3.2654e-300	PCBP1	Olig_PLXDC2_SFRP1
9.14789e-305	-0.400571	0.539	0.678	3.66647e-300	SIPA1L1	Olig_PLXDC2_SFRP1
1.67664e-304	-0.35282	0.763	0.854	6.71996e-300	CSRP1	Olig_PLXDC2_SFRP1
3.75136e-304	0.469027	0.315	0.179	1.50355e-299	USPL1	Olig_PLXDC2_SFRP1
3.01161e-303	-0.386601	0.348	0.515	1.20705e-298	C5orf64	Olig_PLXDC2_SFRP1
8.73852e-301	0.385022	0.534	0.384	3.5024e-296	BCLAF1	Olig_PLXDC2_SFRP1
9.5416e-299	-0.379316	0.232	0.385	3.82427e-294	FADS1	Olig_PLXDC2_SFRP1
2.46119e-297	0.435116	0.544	0.399	9.86443e-293	RALY	Olig_PLXDC2_SFRP1
3.22335e-297	0.405722	0.713	0.593	1.29192e-292	PRMT2	Olig_PLXDC2_SFRP1
5.18174e-297	-0.302078	0.569	0.703	2.07684e-292	KIAA1755	Olig_PLXDC2_SFRP1
7.34292e-297	0.358497	0.278	0.146	2.94304e-292	GARS	Olig_PLXDC2_SFRP1
1.02806e-295	-0.395285	0.269	0.425	4.12047e-291	FTCDNL1	Olig_PLXDC2_SFRP1
5.61312e-295	-0.347311	0.31	0.464	2.24974e-290	MAP6D1	Olig_PLXDC2_SFRP1
3.99369e-294	0.394241	0.449	0.303	1.60067e-289	ZNF281	Olig_PLXDC2_SFRP1
6.10927e-293	0.387928	0.481	0.334	2.4486e-288	OGT	Olig_PLXDC2_SFRP1
5.31054e-291	-0.329302	0.15	0.283	2.12846e-286	RP3-525N10.2	Olig_PLXDC2_SFRP1
8.96264e-291	-0.339959	0.176	0.321	3.59223e-286	PTPRZ1	Olig_PLXDC2_SFRP1
1.16196e-290	0.393751	0.527	0.386	4.65714e-286	ATG4B	Olig_PLXDC2_SFRP1
7.45228e-290	0.296325	0.144	0.048	2.98687e-285	C15orf26	Olig_PLXDC2_SFRP1
9.84366e-290	0.421361	0.406	0.263	3.94534e-285	AHCTF1	Olig_PLXDC2_SFRP1
2.6149e-288	-0.290831	0.843	0.899	1.04805e-283	FNBP1	Olig_PLXDC2_SFRP1
2.69067e-288	-0.400933	0.598	0.737	1.07842e-283	PDE4D	Olig_PLXDC2_SFRP1
2.979e-288	-0.311697	0.795	0.884	1.19398e-283	DAAM2	Olig_PLXDC2_SFRP1
6.76724e-287	-0.310242	0.843	0.917	2.71231e-282	CREB5	Olig_PLXDC2_SFRP1
3.87838e-286	-0.363009	0.327	0.481	1.55445e-281	NEK3	Olig_PLXDC2_SFRP1
1.41968e-285	-0.41843	0.376	0.528	5.69008e-281	AC007163.3	Olig_PLXDC2_SFRP1
5.17511e-284	-0.370279	0.902	0.949	2.07418e-279	KIRREL3	Olig_PLXDC2_SFRP1
8.95454e-284	0.326294	0.162	0.061	3.58898e-279	FAM151B	Olig_PLXDC2_SFRP1
1.71842e-283	-0.411254	0.154	0.294	6.88742e-279	GRIN2A	Olig_PLXDC2_SFRP1
3.83952e-283	0.389692	0.658	0.533	1.53888e-278	MFAP3L	Olig_PLXDC2_SFRP1
1.15572e-282	0.39389	0.77	0.678	4.63211e-278	SVIP	Olig_PLXDC2_SFRP1
1.73798e-282	0.389402	0.303	0.172	6.96584e-278	MARS	Olig_PLXDC2_SFRP1
3.6665e-282	-0.365072	0.495	0.631	1.46953e-277	CPM	Olig_PLXDC2_SFRP1
3.30537e-281	0.369677	0.499	0.354	1.32479e-276	PEA15	Olig_PLXDC2_SFRP1
8.88116e-281	-0.326912	0.778	0.855	3.55957e-276	FA2H	Olig_PLXDC2_SFRP1
1.47655e-280	0.341221	0.884	0.845	5.91799e-276	EIF1	Olig_PLXDC2_SFRP1
3.37256e-280	0.388977	0.388	0.249	1.35172e-275	CCT6A	Olig_PLXDC2_SFRP1
3.57521e-280	0.361804	0.28	0.151	1.43294e-275	LINC00862	Olig_PLXDC2_SFRP1
2.5659e-279	0.424008	0.716	0.612	1.02841e-274	HERC4	Olig_PLXDC2_SFRP1
2.67207e-279	-0.365935	0.174	0.318	1.07097e-274	RP11-93O7.5	Olig_PLXDC2_SFRP1
2.26548e-277	-0.337649	0.182	0.324	9.08006e-273	INSIG1	Olig_PLXDC2_SFRP1
9.32487e-276	0.389862	0.75	0.653	3.73741e-271	LINC00883	Olig_PLXDC2_SFRP1
4.92607e-275	-0.278661	0.801	0.897	1.97437e-270	GRID1	Olig_PLXDC2_SFRP1
8.35374e-275	-0.28456	0.063	0.171	3.34818e-270	KLHL1	Olig_PLXDC2_SFRP1
1.07729e-274	0.451936	0.466	0.326	4.31779e-270	RP4-630C24.3	Olig_PLXDC2_SFRP1
1.12381e-274	0.288528	0.925	0.883	4.50423e-270	N4BP2L2	Olig_PLXDC2_SFRP1
6.11274e-274	0.341689	0.832	0.751	2.44998e-269	NIPBL	Olig_PLXDC2_SFRP1
6.91016e-274	-0.261535	0.864	0.939	2.76959e-269	RAPGEF5	Olig_PLXDC2_SFRP1
9.4596e-274	-0.330806	0.72	0.82	3.79141e-269	PMP22	Olig_PLXDC2_SFRP1
2.20544e-272	0.384514	0.461	0.319	8.8394e-268	SSFA2	Olig_PLXDC2_SFRP1
5.67392e-272	0.364484	0.237	0.12	2.27411e-267	CHDH	Olig_PLXDC2_SFRP1
5.05618e-271	0.37891	0.712	0.605	2.02652e-266	KMT2A	Olig_PLXDC2_SFRP1
1.21594e-270	-0.357143	0.444	0.585	4.87349e-266	TTYH1	Olig_PLXDC2_SFRP1
2.60292e-270	0.497775	0.587	0.467	1.04325e-265	GRID2	Olig_PLXDC2_SFRP1
3.24574e-270	-0.272881	0.95	0.978	1.30089e-265	ANK2	Olig_PLXDC2_SFRP1
3.65528e-270	-0.358558	0.59	0.717	1.46503e-265	SNX29	Olig_PLXDC2_SFRP1
9.02111e-268	0.373684	0.518	0.375	3.61566e-263	UBQLN1	Olig_PLXDC2_SFRP1
9.92216e-268	-0.350105	0.283	0.428	3.9768e-263	ROGDI	Olig_PLXDC2_SFRP1
4.3244e-267	0.403681	0.582	0.453	1.73322e-262	PRPF4B	Olig_PLXDC2_SFRP1
4.55248e-267	-0.306803	0.854	0.927	1.82464e-262	APOD	Olig_PLXDC2_SFRP1
6.05157e-266	-0.359624	0.485	0.619	2.42547e-261	PIK3C2B	Olig_PLXDC2_SFRP1
6.10434e-266	0.329955	0.847	0.779	2.44662e-261	CCP110	Olig_PLXDC2_SFRP1
1.01881e-265	-0.250445	0.892	0.952	4.08341e-261	AKAP6	Olig_PLXDC2_SFRP1
1.5757e-265	0.424209	0.547	0.415	6.3154e-261	EIF2S2	Olig_PLXDC2_SFRP1
1.3227e-263	0.459887	0.511	0.382	5.30137e-259	KDM5A	Olig_PLXDC2_SFRP1
1.85661e-263	-0.392339	0.81	0.868	7.44131e-259	GAPDH	Olig_PLXDC2_SFRP1
2.87815e-263	-0.29967	0.859	0.92	1.15356e-258	CTNND2	Olig_PLXDC2_SFRP1
1.28537e-261	-0.352777	0.526	0.663	5.15177e-257	ZNF609	Olig_PLXDC2_SFRP1
1.92405e-259	-0.356525	0.464	0.6	7.7116e-255	VWA1	Olig_PLXDC2_SFRP1
3.74718e-259	-0.410171	0.436	0.582	1.50187e-254	RAD51B	Olig_PLXDC2_SFRP1
9.99314e-259	-0.364175	0.414	0.554	4.00525e-254	TTC7A	Olig_PLXDC2_SFRP1
3.24312e-257	-0.349137	0.413	0.553	1.29984e-252	PADI2	Olig_PLXDC2_SFRP1
3.64111e-256	0.323955	0.845	0.773	1.45936e-251	EFHD1	Olig_PLXDC2_SFRP1
3.90594e-256	0.361235	0.685	0.562	1.5655e-251	ARID5B	Olig_PLXDC2_SFRP1
5.08446e-256	0.31753	0.271	0.148	2.03785e-251	BANF1	Olig_PLXDC2_SFRP1
5.25582e-256	0.437724	0.478	0.348	2.10653e-251	MIR29B1	Olig_PLXDC2_SFRP1
9.15305e-256	-0.313308	0.129	0.251	3.66854e-251	GLIPR2	Olig_PLXDC2_SFRP1
2.09615e-255	0.463955	0.344	0.218	8.40136e-251	NUDT9	Olig_PLXDC2_SFRP1
3.43229e-255	0.340293	0.279	0.156	1.37566e-250	RP4-769N13.6	Olig_PLXDC2_SFRP1
6.46756e-255	0.337405	0.279	0.156	2.5922e-250	CDK2AP2	Olig_PLXDC2_SFRP1
4.01588e-254	0.290758	0.271	0.147	1.60957e-249	BMI1	Olig_PLXDC2_SFRP1
1.26015e-253	-0.375117	0.234	0.37	5.05069e-249	DPYD-AS1	Olig_PLXDC2_SFRP1
1.3735e-253	-0.33729	0.313	0.454	5.50499e-249	IGSF8	Olig_PLXDC2_SFRP1
7.28258e-253	-0.316191	0.656	0.786	2.91886e-248	FAM134B	Olig_PLXDC2_SFRP1
2.93854e-252	0.388944	0.474	0.337	1.17777e-247	PPP2CB	Olig_PLXDC2_SFRP1
2.16246e-251	0.575917	0.6	0.49	8.66712e-247	SPATS2L	Olig_PLXDC2_SFRP1
2.20079e-251	0.636405	0.499	0.382	8.82077e-247	ZNF83	Olig_PLXDC2_SFRP1
3.06225e-251	0.362362	0.694	0.581	1.22735e-246	NFE2L2	Olig_PLXDC2_SFRP1
2.67459e-250	0.263968	0.153	0.06	1.07198e-245	PCBD1	Olig_PLXDC2_SFRP1
3.58153e-250	-0.443778	0.338	0.482	1.43548e-245	SVEP1	Olig_PLXDC2_SFRP1
1.35017e-248	0.356749	0.47	0.334	5.41149e-244	ZBTB1	Olig_PLXDC2_SFRP1
1.35031e-248	0.346921	0.597	0.475	5.41203e-244	TIAL1	Olig_PLXDC2_SFRP1
1.42646e-248	0.515279	0.269	0.155	5.71726e-244	TRIM26	Olig_PLXDC2_SFRP1
4.5346e-248	-0.286042	0.788	0.863	1.81747e-243	FGFR2	Olig_PLXDC2_SFRP1
6.85361e-248	0.314571	0.783	0.687	2.74693e-243	PCM1	Olig_PLXDC2_SFRP1
1.1199e-247	0.316878	0.833	0.762	4.48856e-243	USP47	Olig_PLXDC2_SFRP1
7.57489e-247	-0.354484	0.207	0.337	3.03602e-242	AC007970.1	Olig_PLXDC2_SFRP1
8.47492e-247	0.435254	0.581	0.457	3.39675e-242	SNCA	Olig_PLXDC2_SFRP1
2.4294e-246	0.443333	0.418	0.289	9.73703e-242	PGAP1	Olig_PLXDC2_SFRP1
2.74823e-246	-0.335596	0.219	0.351	1.10149e-241	AC004158.3	Olig_PLXDC2_SFRP1
5.26625e-246	0.266214	0.193	0.089	2.11071e-241	CLDN15	Olig_PLXDC2_SFRP1
5.519e-245	-0.33438	0.634	0.753	2.21202e-240	RABGAP1L	Olig_PLXDC2_SFRP1
7.77545e-245	0.465413	0.38	0.253	3.1164e-240	INPP5F	Olig_PLXDC2_SFRP1
1.19866e-244	0.347401	0.392	0.257	4.80422e-240	TAF7	Olig_PLXDC2_SFRP1
1.49497e-244	0.42687	0.319	0.196	5.99183e-240	PAPD5	Olig_PLXDC2_SFRP1
8.56462e-244	0.313854	0.849	0.78	3.4327e-239	KMT2E	Olig_PLXDC2_SFRP1
1.18276e-243	0.591295	0.771	0.702	4.74049e-239	UBC	Olig_PLXDC2_SFRP1
1.3405e-242	0.360607	0.6	0.477	5.37273e-238	RAD21	Olig_PLXDC2_SFRP1
2.87928e-242	0.462995	0.574	0.464	1.15402e-237	HSPA8	Olig_PLXDC2_SFRP1
5.13306e-242	0.441977	0.551	0.434	2.05733e-237	LRP4	Olig_PLXDC2_SFRP1
2.24248e-241	-0.318096	0.598	0.732	8.98785e-237	ENDOD1	Olig_PLXDC2_SFRP1
2.55341e-241	0.317539	0.328	0.201	1.02341e-236	KLHL21	Olig_PLXDC2_SFRP1
5.32306e-240	-0.351275	0.372	0.511	2.13348e-235	MTMR7	Olig_PLXDC2_SFRP1
8.53522e-240	-0.372442	0.702	0.79	3.42092e-235	ADD1	Olig_PLXDC2_SFRP1
6.40067e-239	-0.324106	0.372	0.523	2.56539e-234	SLC13A3	Olig_PLXDC2_SFRP1
8.89169e-238	0.375034	0.699	0.601	3.56379e-233	FGF1	Olig_PLXDC2_SFRP1
3.50132e-237	-0.353119	0.631	0.738	1.40333e-232	CKB	Olig_PLXDC2_SFRP1
4.28578e-237	-0.331671	0.172	0.299	1.71774e-232	SPARCL1	Olig_PLXDC2_SFRP1
7.32869e-237	0.252064	0.206	0.1	2.93734e-232	LTV1	Olig_PLXDC2_SFRP1
3.93043e-236	0.40724	0.933	0.918	1.57532e-231	MT-ATP6	Olig_PLXDC2_SFRP1
4.71637e-236	0.391684	0.407	0.279	1.89032e-231	CARS	Olig_PLXDC2_SFRP1
1.23867e-235	0.521039	0.697	0.607	4.96459e-231	HSP90B1	Olig_PLXDC2_SFRP1
1.54317e-235	0.304567	0.211	0.105	6.18503e-231	MCMDC2	Olig_PLXDC2_SFRP1
3.63866e-235	-0.323671	0.395	0.528	1.45837e-230	TSPAN15	Olig_PLXDC2_SFRP1
5.48075e-235	0.333428	0.209	0.104	2.19668e-230	C9orf153	Olig_PLXDC2_SFRP1
7.38e-235	-0.344394	0.543	0.676	2.9579e-230	LINC00320	Olig_PLXDC2_SFRP1
1.56603e-234	-0.269051	0.892	0.937	6.27664e-230	FUT8	Olig_PLXDC2_SFRP1
3.48199e-234	-0.278607	0.722	0.819	1.39558e-229	LIPA	Olig_PLXDC2_SFRP1
3.8121e-234	0.377226	0.531	0.406	1.52789e-229	PTOV1	Olig_PLXDC2_SFRP1
6.10147e-234	-0.281889	0.87	0.921	2.44547e-229	SH3GL3	Olig_PLXDC2_SFRP1
2.51396e-233	0.293117	0.902	0.856	1.0076e-228	KIAA1244	Olig_PLXDC2_SFRP1
3.77091e-233	-0.3762	0.733	0.818	1.51138e-228	H3F3B	Olig_PLXDC2_SFRP1
1.4504e-232	0.381714	0.553	0.432	5.81319e-228	FAM133B	Olig_PLXDC2_SFRP1
9.86485e-232	0.323603	0.376	0.247	3.95383e-227	MITD1	Olig_PLXDC2_SFRP1
1.29641e-231	0.3953	0.357	0.233	5.19602e-227	PIM3	Olig_PLXDC2_SFRP1
2.69843e-231	0.479049	0.491	0.365	1.08153e-226	APOLD1	Olig_PLXDC2_SFRP1
3.74831e-231	0.293688	0.19	0.09	1.50232e-226	SLC7A1	Olig_PLXDC2_SFRP1
4.8954e-231	0.427891	0.672	0.568	1.96208e-226	NFAT5	Olig_PLXDC2_SFRP1
1.29582e-230	-0.456731	0.347	0.5	5.19365e-226	DCC	Olig_PLXDC2_SFRP1
2.64069e-227	-0.360651	0.285	0.424	1.05839e-222	GMDS-AS1	Olig_PLXDC2_SFRP1
3.69386e-227	-0.33218	0.471	0.597	1.4805e-222	NENF	Olig_PLXDC2_SFRP1
4.27703e-227	0.35006	0.517	0.392	1.71424e-222	EIF4A2	Olig_PLXDC2_SFRP1
6.23224e-227	0.274808	0.181	0.084	2.49788e-222	ANKRD37	Olig_PLXDC2_SFRP1
6.64914e-227	-0.306033	0.213	0.346	2.66498e-222	RP11-509J21.1	Olig_PLXDC2_SFRP1
1.24259e-225	0.329462	0.384	0.258	4.98031e-221	SAFB2	Olig_PLXDC2_SFRP1
4.6661e-225	0.332099	0.237	0.129	1.87017e-220	ASNS	Olig_PLXDC2_SFRP1
9.94295e-225	-0.300863	0.589	0.704	3.98514e-220	DENND5A	Olig_PLXDC2_SFRP1
2.7483e-224	0.321147	0.75	0.655	1.10152e-219	WAC	Olig_PLXDC2_SFRP1
2.35504e-223	-0.364361	0.169	0.287	9.43899e-219	KIF19	Olig_PLXDC2_SFRP1
3.17912e-223	-0.28442	0.179	0.303	1.27419e-218	MYO15B	Olig_PLXDC2_SFRP1
7.22219e-223	0.461575	0.689	0.578	2.89465e-218	RNA28S5	Olig_PLXDC2_SFRP1
7.98548e-223	0.458431	0.32	0.202	3.20058e-218	ST3GAL6	Olig_PLXDC2_SFRP1
3.03378e-222	-0.277589	0.096	0.202	1.21594e-217	APCDD1	Olig_PLXDC2_SFRP1
3.51584e-222	0.41047	0.641	0.538	1.40915e-217	ARHGEF10	Olig_PLXDC2_SFRP1
6.71263e-222	0.29106	0.824	0.743	2.69042e-217	KTN1	Olig_PLXDC2_SFRP1
1.45811e-221	-0.320479	0.192	0.319	5.8441e-217	AF131217.1	Olig_PLXDC2_SFRP1
2.08637e-221	0.286525	0.967	0.946	8.36218e-217	FTL	Olig_PLXDC2_SFRP1
1.69561e-219	-0.296964	0.751	0.839	6.79602e-215	PHACTR3	Olig_PLXDC2_SFRP1
1.70549e-219	0.377679	0.458	0.334	6.83559e-215	HNRNPH1	Olig_PLXDC2_SFRP1
2.5154e-219	-0.299854	0.182	0.303	1.00817e-214	PAQR6	Olig_PLXDC2_SFRP1
2.81414e-219	0.33038	0.692	0.591	1.12791e-214	PHF3	Olig_PLXDC2_SFRP1
4.00197e-219	0.307238	0.781	0.678	1.60399e-214	RP11-298D21.1	Olig_PLXDC2_SFRP1
9.29957e-219	-0.313032	0.402	0.529	3.72727e-214	PLEKHG3	Olig_PLXDC2_SFRP1
1.37393e-218	0.328581	0.823	0.758	5.5067e-214	MBNL1	Olig_PLXDC2_SFRP1
1.42245e-218	-0.358755	0.094	0.198	5.70118e-214	AC026188.1	Olig_PLXDC2_SFRP1
4.88432e-218	-0.292441	0.193	0.315	1.95764e-213	ATP6V0E2	Olig_PLXDC2_SFRP1
1.00262e-217	-0.326745	0.309	0.436	4.01848e-213	METRN	Olig_PLXDC2_SFRP1
5.63226e-217	0.358183	0.638	0.538	2.25741e-212	RP11-288G11.3	Olig_PLXDC2_SFRP1
1.48796e-216	0.357002	0.726	0.64	5.96374e-212	TMSB4X	Olig_PLXDC2_SFRP1
1.63519e-216	0.335246	0.405	0.279	6.55384e-212	PHF15	Olig_PLXDC2_SFRP1
5.41324e-216	0.278494	0.828	0.766	2.16963e-211	VPS13C	Olig_PLXDC2_SFRP1
1.03382e-215	0.366187	0.783	0.705	4.14355e-211	RPL37A	Olig_PLXDC2_SFRP1
1.50523e-215	-0.313746	0.095	0.198	6.03296e-211	PLCL2	Olig_PLXDC2_SFRP1
1.94109e-215	-0.313153	0.235	0.357	7.77988e-211	SH3GLB2	Olig_PLXDC2_SFRP1
1.94274e-214	-0.255888	0.046	0.128	7.78648e-210	C1QB	Olig_PLXDC2_SFRP1
2.31777e-214	-0.303332	0.281	0.412	9.28961e-210	TRPM3	Olig_PLXDC2_SFRP1
8.85816e-214	-0.285028	0.154	0.27	3.55035e-209	FAM178B	Olig_PLXDC2_SFRP1
5.92414e-213	0.267742	0.216	0.114	2.3744e-208	CCDC117	Olig_PLXDC2_SFRP1
1.20102e-212	0.328686	0.138	0.057	4.81369e-208	CYP39A1	Olig_PLXDC2_SFRP1
2.38385e-212	0.360298	0.678	0.578	9.55446e-208	RP11-166D19.1	Olig_PLXDC2_SFRP1
2.57951e-212	0.287358	0.152	0.066	1.03387e-207	KIT	Olig_PLXDC2_SFRP1
2.13953e-211	0.4042	0.632	0.53	8.57524e-207	MTCH1	Olig_PLXDC2_SFRP1
2.47159e-211	0.357954	0.457	0.336	9.90614e-207	TRA2B	Olig_PLXDC2_SFRP1
2.53211e-211	0.315021	0.764	0.67	1.01487e-206	CDK13	Olig_PLXDC2_SFRP1
2.73638e-211	-0.347918	0.36	0.498	1.09674e-206	RP11-267C16.1	Olig_PLXDC2_SFRP1
1.51158e-210	0.322032	0.26	0.15	6.05841e-206	PRKX	Olig_PLXDC2_SFRP1
6.22275e-210	0.38079	0.382	0.261	2.49408e-205	CCDC59	Olig_PLXDC2_SFRP1
7.59654e-210	-0.290991	0.185	0.302	3.04469e-205	MMAB	Olig_PLXDC2_SFRP1
8.52982e-210	0.286315	0.27	0.158	3.41875e-205	SEMA4B	Olig_PLXDC2_SFRP1
3.3379e-209	-0.309591	0.824	0.889	1.33783e-204	FHIT	Olig_PLXDC2_SFRP1
3.58938e-209	0.33948	0.776	0.714	1.43862e-204	PAQR8	Olig_PLXDC2_SFRP1
5.30542e-209	-0.289463	0.193	0.315	2.12641e-204	HGSNAT	Olig_PLXDC2_SFRP1
9.84436e-209	0.364602	0.581	0.458	3.94562e-204	KNOP1	Olig_PLXDC2_SFRP1
1.20821e-208	0.324465	0.74	0.645	4.84249e-204	CHKA	Olig_PLXDC2_SFRP1
1.27225e-208	-0.284413	0.322	0.469	5.09919e-204	FAM155A	Olig_PLXDC2_SFRP1
1.90947e-208	-0.333736	0.403	0.524	7.65316e-204	PGRMC1	Olig_PLXDC2_SFRP1
2.87951e-208	0.325934	0.242	0.136	1.15411e-203	RRAGD	Olig_PLXDC2_SFRP1
3.20442e-208	0.372891	0.716	0.624	1.28433e-203	FBXO11	Olig_PLXDC2_SFRP1
3.26088e-208	0.343441	0.149	0.064	1.30696e-203	DISC1FP1	Olig_PLXDC2_SFRP1
1.13151e-207	-0.28413	0.122	0.227	4.53509e-203	RBP1	Olig_PLXDC2_SFRP1
6.4938e-207	0.403846	0.43	0.316	2.60272e-202	CTD-3131K8.2	Olig_PLXDC2_SFRP1
5.19091e-206	0.336056	0.523	0.404	2.08052e-201	BOD1L1	Olig_PLXDC2_SFRP1
4.00938e-205	0.323893	0.169	0.08	1.60696e-200	TPD52L1	Olig_PLXDC2_SFRP1
6.84431e-205	0.339539	0.425	0.301	2.7432e-200	PNPLA8	Olig_PLXDC2_SFRP1
9.93648e-205	0.389892	0.79	0.731	3.98254e-200	MT-ND1	Olig_PLXDC2_SFRP1
1.0192e-204	-0.317846	0.206	0.328	4.08494e-200	ATG10	Olig_PLXDC2_SFRP1
3.39006e-204	0.25198	0.115	0.042	1.35874e-199	CXCR4	Olig_PLXDC2_SFRP1
3.79141e-204	0.316695	0.266	0.159	1.5196e-199	PDXK	Olig_PLXDC2_SFRP1
1.03293e-203	0.251749	0.193	0.098	4.13999e-199	ADSL	Olig_PLXDC2_SFRP1
1.62451e-203	-0.252853	0.865	0.924	6.51103e-199	KCNH8	Olig_PLXDC2_SFRP1
2.29626e-203	-0.285054	0.892	0.928	9.20342e-199	LRP1B	Olig_PLXDC2_SFRP1
2.57463e-202	0.327057	0.403	0.281	1.03191e-197	NUP210L	Olig_PLXDC2_SFRP1
3.48333e-202	0.297329	0.358	0.24	1.39612e-197	FLCN	Olig_PLXDC2_SFRP1
4.91945e-202	0.320803	0.739	0.651	1.97172e-197	CNOT2	Olig_PLXDC2_SFRP1
1.33839e-201	0.339218	0.75	0.664	5.36428e-197	CDH19	Olig_PLXDC2_SFRP1
2.20992e-201	-0.422216	0.338	0.448	8.85735e-197	CDH13	Olig_PLXDC2_SFRP1
1.10168e-200	-0.260346	0.869	0.922	4.41552e-196	KLHL32	Olig_PLXDC2_SFRP1
1.43261e-200	-0.341397	0.44	0.567	5.74191e-196	JAZF1	Olig_PLXDC2_SFRP1
4.42818e-200	0.30707	0.597	0.487	1.77481e-195	HNRNPA3	Olig_PLXDC2_SFRP1
1.7193e-199	0.264347	0.266	0.156	6.89096e-195	SLC25A53	Olig_PLXDC2_SFRP1
1.73011e-198	0.36487	0.469	0.352	6.93428e-194	TBCD	Olig_PLXDC2_SFRP1
4.72463e-198	0.374797	0.689	0.601	1.89363e-193	RPL32	Olig_PLXDC2_SFRP1
5.70683e-198	-0.312946	0.23	0.344	2.2873e-193	CES4A	Olig_PLXDC2_SFRP1
3.13451e-197	0.32825	0.497	0.378	1.25631e-192	YWHAG	Olig_PLXDC2_SFRP1
3.49539e-197	0.324503	0.493	0.371	1.40095e-192	TPR	Olig_PLXDC2_SFRP1
5.24011e-197	0.53018	0.58	0.485	2.10024e-192	CAMK2D	Olig_PLXDC2_SFRP1
5.31282e-197	-0.267347	0.147	0.259	2.12938e-192	PRKG1	Olig_PLXDC2_SFRP1
1.42472e-196	-0.366958	0.485	0.598	5.71026e-192	CPB2-AS1	Olig_PLXDC2_SFRP1
2.26338e-196	-0.26142	0.51	0.637	9.07161e-192	SLC48A1	Olig_PLXDC2_SFRP1
9.35627e-196	0.297859	0.301	0.189	3.74999e-191	SS18L2	Olig_PLXDC2_SFRP1
1.55931e-195	-0.34137	0.17	0.287	6.24973e-191	RP11-436D23.1	Olig_PLXDC2_SFRP1
3.02021e-195	-0.283211	0.525	0.645	1.2105e-190	ACSL3	Olig_PLXDC2_SFRP1
1.01667e-194	-0.272951	0.13	0.236	4.07481e-190	ADARB2-AS1	Olig_PLXDC2_SFRP1
5.28252e-194	0.288565	0.78	0.711	2.11723e-189	TNKS	Olig_PLXDC2_SFRP1
1.74732e-193	-0.312209	0.316	0.436	7.00324e-189	PDE5A	Olig_PLXDC2_SFRP1
2.00968e-193	-0.279656	0.418	0.547	8.05481e-189	ZDHHC9	Olig_PLXDC2_SFRP1
3.09158e-193	0.286681	0.257	0.151	1.2391e-188	C2orf47	Olig_PLXDC2_SFRP1
3.14677e-193	-0.320212	0.356	0.471	1.26122e-188	COL9A2	Olig_PLXDC2_SFRP1
2.03977e-191	0.252988	0.902	0.86	8.17539e-187	NDRG1	Olig_PLXDC2_SFRP1
2.40455e-191	-0.30689	0.375	0.494	9.63745e-187	ARHGAP1	Olig_PLXDC2_SFRP1
1.03251e-190	-0.301986	0.295	0.415	4.13829e-186	OSTF1	Olig_PLXDC2_SFRP1
1.3527e-190	0.30365	0.52	0.402	5.42164e-186	UBE4A	Olig_PLXDC2_SFRP1
2.53309e-190	-0.287881	0.203	0.318	1.01526e-185	DTD1	Olig_PLXDC2_SFRP1
1.38155e-189	-0.282979	0.172	0.283	5.53724e-185	PIGL	Olig_PLXDC2_SFRP1
2.36463e-189	0.278143	0.143	0.064	9.47745e-185	NKRF	Olig_PLXDC2_SFRP1
7.84618e-189	-0.279838	0.197	0.319	3.14475e-184	FGF12	Olig_PLXDC2_SFRP1
1.18449e-188	0.274738	0.699	0.607	4.74743e-184	SFPQ	Olig_PLXDC2_SFRP1
3.0049e-188	-0.298595	0.239	0.354	1.20436e-183	LUZP2	Olig_PLXDC2_SFRP1
7.06465e-188	0.330509	0.51	0.396	2.83151e-183	IL6ST	Olig_PLXDC2_SFRP1
7.83806e-188	-0.309678	0.581	0.682	3.1415e-183	OLIG1	Olig_PLXDC2_SFRP1
1.89193e-187	0.276215	0.861	0.785	7.58284e-183	KIF13B	Olig_PLXDC2_SFRP1
2.80939e-187	0.415374	0.267	0.166	1.126e-182	LHFPL2	Olig_PLXDC2_SFRP1
3.01324e-187	-0.284638	0.354	0.478	1.20771e-182	GRAMD3	Olig_PLXDC2_SFRP1
4.1052e-187	-0.304517	0.298	0.417	1.64536e-182	EGLN3	Olig_PLXDC2_SFRP1
4.16371e-187	-0.331038	0.217	0.334	1.66882e-182	PDE10A	Olig_PLXDC2_SFRP1
5.29435e-187	-0.275036	0.199	0.312	2.12198e-182	RP11-285F7.2	Olig_PLXDC2_SFRP1
1.67688e-186	-0.308947	0.379	0.495	6.72092e-182	RASSF4	Olig_PLXDC2_SFRP1
2.30639e-186	0.255178	0.875	0.83	9.24402e-182	MKLN1	Olig_PLXDC2_SFRP1
1.04029e-185	0.314938	0.492	0.375	4.16948e-181	C11orf30	Olig_PLXDC2_SFRP1
1.93726e-185	0.272106	0.861	0.805	7.76455e-181	USP34	Olig_PLXDC2_SFRP1
2.01329e-185	0.373626	0.278	0.176	8.06928e-181	SLC3A2	Olig_PLXDC2_SFRP1
4.40477e-185	-0.279715	0.227	0.341	1.76543e-180	HID1	Olig_PLXDC2_SFRP1
9.8776e-185	-0.301841	0.505	0.614	3.95894e-180	NDUFS7	Olig_PLXDC2_SFRP1
2.30716e-184	-0.262048	0.184	0.298	9.24708e-180	MCAM	Olig_PLXDC2_SFRP1
2.40664e-184	0.264019	0.269	0.164	9.6458e-180	BRD2	Olig_PLXDC2_SFRP1
2.47365e-184	0.280014	0.295	0.185	9.91438e-180	RSL24D1	Olig_PLXDC2_SFRP1
6.13491e-184	-0.322069	0.445	0.561	2.45887e-179	PTN	Olig_PLXDC2_SFRP1
2.90388e-183	0.318273	0.725	0.637	1.16387e-178	SERF2	Olig_PLXDC2_SFRP1
1.56126e-182	0.354984	0.698	0.608	6.25755e-178	RPS19	Olig_PLXDC2_SFRP1
2.20049e-182	0.336711	0.75	0.676	8.81955e-178	CTTNBP2	Olig_PLXDC2_SFRP1
3.24165e-182	0.3397	0.591	0.484	1.29925e-177	RPL24	Olig_PLXDC2_SFRP1
8.2089e-182	0.428868	0.207	0.117	3.29013e-177	BACE2	Olig_PLXDC2_SFRP1
9.50915e-182	0.263957	0.343	0.229	3.81127e-177	ZNF160	Olig_PLXDC2_SFRP1
9.63122e-182	0.317827	0.412	0.296	3.86019e-177	CHD1	Olig_PLXDC2_SFRP1
2.71106e-181	-0.259398	0.166	0.275	1.08659e-176	RP11-650J17.1	Olig_PLXDC2_SFRP1
3.08558e-181	0.320343	0.494	0.384	1.2367e-176	KIF5B	Olig_PLXDC2_SFRP1
3.33516e-181	-0.290223	0.361	0.479	1.33673e-176	IBTK	Olig_PLXDC2_SFRP1
3.7632e-181	0.323249	0.702	0.619	1.50829e-176	ANKRD11	Olig_PLXDC2_SFRP1
5.50193e-181	-0.271582	0.271	0.388	2.20517e-176	FN3K	Olig_PLXDC2_SFRP1
8.90364e-181	-0.269576	0.459	0.574	3.56858e-176	CD46	Olig_PLXDC2_SFRP1
9.54709e-181	0.28485	0.33	0.217	3.82647e-176	BCL6	Olig_PLXDC2_SFRP1
3.53669e-180	-0.282826	0.642	0.725	1.4175e-175	SRCIN1	Olig_PLXDC2_SFRP1
7.43417e-180	-0.290638	0.321	0.438	2.97962e-175	PTPDC1	Olig_PLXDC2_SFRP1
1.57382e-179	0.319825	0.539	0.431	6.30789e-175	YY1	Olig_PLXDC2_SFRP1
3.11488e-179	-0.30894	0.522	0.628	1.24844e-174	TTLL11	Olig_PLXDC2_SFRP1
6.32522e-179	0.385917	0.531	0.435	2.53515e-174	AHSA2	Olig_PLXDC2_SFRP1
2.98264e-178	0.327174	0.538	0.427	1.19544e-173	RAB3IP	Olig_PLXDC2_SFRP1
4.65538e-178	0.298538	0.766	0.685	1.86588e-173	ANKRD17	Olig_PLXDC2_SFRP1
6.4476e-178	0.287601	0.795	0.731	2.5842e-173	MAP1B	Olig_PLXDC2_SFRP1
6.94497e-178	-0.274189	0.121	0.22	2.78354e-173	RP11-323I15.5	Olig_PLXDC2_SFRP1
7.31283e-178	0.297688	0.445	0.333	2.93098e-173	ZFC3H1	Olig_PLXDC2_SFRP1
9.92196e-178	0.309898	0.693	0.599	3.97672e-173	ADSS	Olig_PLXDC2_SFRP1
1.46426e-177	-0.254175	0.075	0.161	5.86876e-173	TMEM132B	Olig_PLXDC2_SFRP1
1.48709e-177	0.30708	0.664	0.58	5.96027e-173	PRNP	Olig_PLXDC2_SFRP1
3.86393e-177	0.253231	0.264	0.161	1.54866e-172	TIMM44	Olig_PLXDC2_SFRP1
6.50212e-177	0.28665	0.566	0.455	2.60605e-172	HBP1	Olig_PLXDC2_SFRP1
7.14277e-176	0.28919	0.68	0.584	2.86282e-171	PAK2	Olig_PLXDC2_SFRP1
9.5832e-176	0.352352	0.534	0.427	3.84095e-171	RPS25	Olig_PLXDC2_SFRP1
1.22993e-175	-0.285428	0.29	0.404	4.92957e-171	RHBDL2	Olig_PLXDC2_SFRP1
2.9459e-175	0.441762	0.49	0.386	1.18072e-170	PRKD1	Olig_PLXDC2_SFRP1
5.6558e-175	0.372352	0.647	0.558	2.26685e-170	UBR2	Olig_PLXDC2_SFRP1
1.91119e-174	-0.314715	0.575	0.672	7.66004e-170	CD81	Olig_PLXDC2_SFRP1
5.6893e-174	0.290392	0.849	0.804	2.28027e-169	CAMK2N1	Olig_PLXDC2_SFRP1
3.8793e-173	-0.290658	0.319	0.434	1.55482e-168	LOH12CR1	Olig_PLXDC2_SFRP1
1.00647e-172	-0.35074	0.405	0.513	4.03393e-168	RP11-611E13.2	Olig_PLXDC2_SFRP1
3.46203e-172	-0.267689	0.212	0.32	1.38758e-167	IDH2	Olig_PLXDC2_SFRP1
1.30313e-171	0.359355	0.726	0.643	5.22294e-167	ANKH	Olig_PLXDC2_SFRP1
2.50715e-171	-0.29177	0.322	0.437	1.00487e-166	DAPK2	Olig_PLXDC2_SFRP1
3.14922e-171	0.340561	0.423	0.315	1.26221e-166	PRMT3	Olig_PLXDC2_SFRP1
4.77595e-171	-0.276862	0.157	0.261	1.9142e-166	MSMO1	Olig_PLXDC2_SFRP1
1.82717e-170	0.293139	0.781	0.716	7.32329e-166	LUC7L3	Olig_PLXDC2_SFRP1
2.936e-170	0.391727	0.771	0.714	1.17675e-165	TAOK3	Olig_PLXDC2_SFRP1
3.08107e-170	-0.272901	0.355	0.469	1.23489e-165	IFIT3	Olig_PLXDC2_SFRP1
3.19277e-170	-0.269045	0.646	0.74	1.27966e-165	ERBB3	Olig_PLXDC2_SFRP1
4.62428e-170	0.302549	0.685	0.599	1.85341e-165	PWWP2A	Olig_PLXDC2_SFRP1
1.05839e-169	-0.312579	0.378	0.49	4.24204e-165	DPF3	Olig_PLXDC2_SFRP1
4.04143e-169	-0.288121	0.515	0.626	1.61981e-164	TRAPPC9	Olig_PLXDC2_SFRP1
2.09695e-168	0.284555	0.707	0.62	8.40458e-164	FAM171A1	Olig_PLXDC2_SFRP1
2.3809e-168	0.306192	0.704	0.614	9.54266e-164	CPEB4	Olig_PLXDC2_SFRP1
3.27802e-168	0.261549	0.798	0.743	1.31383e-163	RUFY3	Olig_PLXDC2_SFRP1
6.27869e-168	0.278145	0.679	0.59	2.5165e-163	UBL3	Olig_PLXDC2_SFRP1
8.00896e-168	-0.266736	0.502	0.61	3.20999e-163	KLF13	Olig_PLXDC2_SFRP1
8.36831e-168	0.446301	0.705	0.635	3.35402e-163	PTPN13	Olig_PLXDC2_SFRP1
1.29275e-167	-0.268506	0.323	0.439	5.18135e-163	FEZ2	Olig_PLXDC2_SFRP1
2.19801e-167	0.30317	0.793	0.724	8.80964e-163	USP32	Olig_PLXDC2_SFRP1
4.99817e-167	-0.25353	0.189	0.294	2.00327e-162	CNPY2	Olig_PLXDC2_SFRP1
5.15524e-167	0.283205	0.299	0.194	2.06622e-162	NAA50	Olig_PLXDC2_SFRP1
9.80687e-167	0.319713	0.396	0.288	3.93059e-162	IARS	Olig_PLXDC2_SFRP1
3.62692e-166	-0.276831	0.201	0.305	1.45367e-161	DPP7	Olig_PLXDC2_SFRP1
6.30572e-166	0.308366	0.366	0.257	2.52733e-161	LGR4	Olig_PLXDC2_SFRP1
6.39587e-166	-0.262024	0.232	0.342	2.56346e-161	ADORA1	Olig_PLXDC2_SFRP1
3.2837e-165	0.312692	0.203	0.116	1.31611e-160	RUVBL2	Olig_PLXDC2_SFRP1
3.39587e-165	-0.301058	0.295	0.409	1.36107e-160	RP11-761E20.1	Olig_PLXDC2_SFRP1
3.5718e-165	-0.257651	0.191	0.295	1.43158e-160	RAB4B	Olig_PLXDC2_SFRP1
4.08425e-165	0.286498	0.72	0.643	1.63697e-160	ATP11A	Olig_PLXDC2_SFRP1
6.84233e-164	0.289382	0.461	0.352	2.74241e-159	RANBP2	Olig_PLXDC2_SFRP1
1.45556e-163	-0.267507	0.517	0.638	5.83388e-159	TMTC4	Olig_PLXDC2_SFRP1
1.83866e-163	-0.288	0.345	0.461	7.36933e-159	DENND2A	Olig_PLXDC2_SFRP1
2.82003e-163	0.29945	0.545	0.438	1.13027e-158	TRPM7	Olig_PLXDC2_SFRP1
2.02494e-162	0.276549	0.182	0.099	8.11596e-158	RP11-318M2.2	Olig_PLXDC2_SFRP1
3.87685e-162	-0.268691	0.402	0.518	1.55384e-157	GABPB1-AS1	Olig_PLXDC2_SFRP1
1.43217e-161	0.294893	0.322	0.209	5.74012e-157	ADAMTS18	Olig_PLXDC2_SFRP1
5.26535e-161	-0.26639	0.38	0.49	2.11035e-156	EVI5L	Olig_PLXDC2_SFRP1
1.73667e-160	-0.300807	0.576	0.681	6.96057e-156	PBX1	Olig_PLXDC2_SFRP1
3.53713e-160	-0.279325	0.394	0.507	1.41768e-155	TMCC3	Olig_PLXDC2_SFRP1
1.62935e-159	0.304758	0.456	0.348	6.53043e-155	CSPP1	Olig_PLXDC2_SFRP1
2.30813e-159	0.353798	0.274	0.181	9.251e-155	PMVK	Olig_PLXDC2_SFRP1
5.0264e-159	0.250768	0.367	0.257	2.01458e-154	LRRC58	Olig_PLXDC2_SFRP1
3.73552e-158	0.355687	0.49	0.39	1.4972e-153	C14orf37	Olig_PLXDC2_SFRP1
6.53477e-157	-0.272217	0.379	0.495	2.61914e-152	CTC-228N24.3	Olig_PLXDC2_SFRP1
8.61063e-157	-0.278642	0.159	0.259	3.45114e-152	GRIK2	Olig_PLXDC2_SFRP1
3.05109e-156	-0.315124	0.451	0.543	1.22288e-151	ANKUB1	Olig_PLXDC2_SFRP1
1.39401e-155	0.261662	0.741	0.672	5.58719e-151	ITGB8	Olig_PLXDC2_SFRP1
1.44633e-155	0.261512	0.737	0.66	5.7969e-151	ATRX	Olig_PLXDC2_SFRP1
1.5909e-155	-0.291221	0.496	0.598	6.37632e-151	MTSS1	Olig_PLXDC2_SFRP1
3.34452e-155	0.305283	0.534	0.432	1.34048e-150	OAZ1	Olig_PLXDC2_SFRP1
5.41737e-155	0.255218	0.335	0.23	2.17128e-150	NACC2	Olig_PLXDC2_SFRP1
9.08186e-155	0.326788	0.574	0.481	3.64001e-150	RP5-864K19.4	Olig_PLXDC2_SFRP1
1.24665e-154	0.265073	0.307	0.208	4.99659e-150	GTF3C3	Olig_PLXDC2_SFRP1
5.14236e-154	-0.278164	0.306	0.418	2.06106e-149	BRE	Olig_PLXDC2_SFRP1
2.08391e-153	0.30338	0.48	0.374	8.35233e-149	PRPF40A	Olig_PLXDC2_SFRP1
2.96899e-153	-0.256119	0.419	0.517	1.18997e-148	COL19A1	Olig_PLXDC2_SFRP1
4.23314e-153	-0.251766	0.712	0.797	1.69664e-148	HS3ST5	Olig_PLXDC2_SFRP1
1.78549e-152	-0.285439	0.537	0.635	7.15624e-148	EVA1C	Olig_PLXDC2_SFRP1
1.92003e-152	0.280644	0.449	0.342	7.69549e-148	CYB5R4	Olig_PLXDC2_SFRP1
1.90008e-151	0.266717	0.451	0.345	7.61551e-147	AK3	Olig_PLXDC2_SFRP1
1.19384e-150	0.27557	0.706	0.62	4.78493e-146	PDE4DIP	Olig_PLXDC2_SFRP1
1.91139e-150	0.273293	0.732	0.658	7.66086e-146	SGIP1	Olig_PLXDC2_SFRP1
1.97868e-150	-0.252372	0.65	0.739	7.93055e-146	UVRAG	Olig_PLXDC2_SFRP1
2.54253e-150	0.253593	0.755	0.68	1.01905e-145	RBM39	Olig_PLXDC2_SFRP1
9.69968e-150	-0.270698	0.293	0.407	3.88763e-145	CCDC122	Olig_PLXDC2_SFRP1
1.67357e-149	0.310457	0.589	0.495	6.70766e-145	DYNLRB1	Olig_PLXDC2_SFRP1
3.30789e-149	-0.260332	0.186	0.283	1.3258e-144	APC2	Olig_PLXDC2_SFRP1
4.16674e-149	0.262105	0.709	0.625	1.67003e-144	PLK1S1	Olig_PLXDC2_SFRP1
5.8065e-149	0.267265	0.517	0.412	2.32724e-144	DEK	Olig_PLXDC2_SFRP1
8.1761e-149	0.263199	0.742	0.664	3.27698e-144	ELAVL3	Olig_PLXDC2_SFRP1
8.35071e-149	-0.286452	0.661	0.744	3.34697e-144	PSD3	Olig_PLXDC2_SFRP1
1.05879e-148	0.353967	0.509	0.411	4.24362e-144	OPA1	Olig_PLXDC2_SFRP1
3.55508e-148	0.265061	0.298	0.201	1.42488e-143	ZBTB11	Olig_PLXDC2_SFRP1
4.68868e-148	0.258053	0.395	0.289	1.87922e-143	SUPT20H	Olig_PLXDC2_SFRP1
5.68177e-148	-0.25699	0.92	0.948	2.27725e-143	WWOX	Olig_PLXDC2_SFRP1
7.37349e-148	-0.290264	0.351	0.455	2.95529e-143	TESK2	Olig_PLXDC2_SFRP1
7.77696e-148	-0.27027	0.51	0.604	3.11701e-143	LARP6	Olig_PLXDC2_SFRP1
1.36198e-147	-0.258408	0.259	0.362	5.45881e-143	TRMT10B	Olig_PLXDC2_SFRP1
1.94302e-147	0.295558	0.655	0.56	7.78762e-143	ITPKB	Olig_PLXDC2_SFRP1
2.55934e-147	-0.260174	0.391	0.505	1.02578e-142	ELOVL1	Olig_PLXDC2_SFRP1
2.00187e-146	0.286118	0.397	0.296	8.02349e-142	C1orf132	Olig_PLXDC2_SFRP1
1.52795e-145	0.280411	0.523	0.422	6.12402e-141	MRPS5	Olig_PLXDC2_SFRP1
4.86353e-145	-0.275417	0.448	0.561	1.9493e-140	STXBP6	Olig_PLXDC2_SFRP1
7.06607e-145	-0.278032	0.211	0.307	2.83208e-140	HLA-A	Olig_PLXDC2_SFRP1
8.38273e-145	0.267012	0.59	0.491	3.3598e-140	FAM120B	Olig_PLXDC2_SFRP1
8.55085e-145	0.28724	0.35	0.252	3.42718e-140	MAP3K11	Olig_PLXDC2_SFRP1
7.19222e-144	-0.250997	0.22	0.321	2.88264e-139	CCM2	Olig_PLXDC2_SFRP1
2.60866e-143	0.285701	0.373	0.273	1.04555e-138	BANP	Olig_PLXDC2_SFRP1
4.33351e-143	0.275477	0.303	0.208	1.73687e-138	SPHK2	Olig_PLXDC2_SFRP1
5.97149e-143	0.282812	0.652	0.565	2.39337e-138	SCAF11	Olig_PLXDC2_SFRP1
1.63627e-142	0.254817	0.705	0.633	6.55815e-138	CEP170	Olig_PLXDC2_SFRP1
2.34168e-142	-0.257067	0.224	0.32	9.38544e-138	ATPIF1	Olig_PLXDC2_SFRP1
3.09886e-142	0.293383	0.688	0.612	1.24202e-137	CHD2	Olig_PLXDC2_SFRP1
1.00218e-141	-0.261374	0.181	0.277	4.01674e-137	DOCK2	Olig_PLXDC2_SFRP1
1.8769e-141	0.251807	0.696	0.61	7.5226e-137	PUM2	Olig_PLXDC2_SFRP1
1.58926e-140	0.273288	0.522	0.421	6.36977e-136	MGA	Olig_PLXDC2_SFRP1
3.41808e-140	0.271832	0.732	0.652	1.36996e-135	PSME4	Olig_PLXDC2_SFRP1
4.43384e-140	0.346988	0.935	0.924	1.77708e-135	SEPP1	Olig_PLXDC2_SFRP1
1.29563e-139	-0.268615	0.518	0.603	5.19289e-135	RNH1	Olig_PLXDC2_SFRP1
2.14051e-139	-0.252561	0.315	0.42	8.57915e-135	PCCB	Olig_PLXDC2_SFRP1
6.27225e-139	0.301348	0.576	0.486	2.51392e-134	ATF7IP	Olig_PLXDC2_SFRP1
7.86192e-139	0.267207	0.391	0.289	3.15106e-134	KIAA0586	Olig_PLXDC2_SFRP1
8.8168e-139	0.276946	0.409	0.307	3.53377e-134	ALDH3A2	Olig_PLXDC2_SFRP1
9.29418e-139	0.265119	0.457	0.356	3.72511e-134	IVNS1ABP	Olig_PLXDC2_SFRP1
2.503e-138	-0.266214	0.458	0.563	1.0032e-133	LPP	Olig_PLXDC2_SFRP1
9.63848e-138	-0.269576	0.24	0.335	3.8631e-133	AC023590.1	Olig_PLXDC2_SFRP1
2.67942e-137	-0.279287	0.324	0.427	1.07391e-132	DLEU1	Olig_PLXDC2_SFRP1
3.96555e-137	0.251947	0.494	0.394	1.58939e-132	FAM208A	Olig_PLXDC2_SFRP1
6.21774e-137	0.352995	0.519	0.421	2.49207e-132	RP5-921G16.1	Olig_PLXDC2_SFRP1
6.86253e-137	0.324501	0.407	0.311	2.7505e-132	ANKAR	Olig_PLXDC2_SFRP1
1.06901e-135	0.270629	0.405	0.306	4.2846e-131	PPP1CB	Olig_PLXDC2_SFRP1
1.42132e-135	0.282615	0.491	0.396	5.69666e-131	RSBN1L	Olig_PLXDC2_SFRP1
2.02476e-135	-0.273147	0.101	0.18	8.11522e-131	MAGEC3	Olig_PLXDC2_SFRP1
2.21525e-135	-0.302617	0.192	0.288	8.87871e-131	CTD-2058B24.2	Olig_PLXDC2_SFRP1
1.1766e-134	0.391912	0.516	0.435	4.71583e-130	RPS21	Olig_PLXDC2_SFRP1
2.14614e-134	0.261709	0.761	0.691	8.60171e-130	ZHX2	Olig_PLXDC2_SFRP1
2.34348e-134	-0.273407	0.334	0.44	9.39268e-130	RYR2	Olig_PLXDC2_SFRP1
3.82918e-133	0.27545	0.215	0.134	1.53474e-128	STK40	Olig_PLXDC2_SFRP1
8.22354e-133	-0.25089	0.223	0.318	3.29599e-128	VPS28	Olig_PLXDC2_SFRP1
1.60179e-132	0.304285	0.68	0.608	6.41999e-128	SETD5	Olig_PLXDC2_SFRP1
3.29752e-132	0.257954	0.377	0.281	1.32165e-127	MLH1	Olig_PLXDC2_SFRP1
3.3731e-132	0.274866	0.626	0.537	1.35194e-127	CREBBP	Olig_PLXDC2_SFRP1
7.36317e-132	0.424744	0.619	0.551	2.95116e-127	ASAP1	Olig_PLXDC2_SFRP1
9.44906e-132	0.294825	0.645	0.566	3.78718e-127	RPL8	Olig_PLXDC2_SFRP1
2.42567e-131	0.265437	0.594	0.505	9.7221e-127	ZBTB38	Olig_PLXDC2_SFRP1
2.4336e-131	0.251924	0.151	0.082	9.75388e-127	RPL39	Olig_PLXDC2_SFRP1
2.89969e-131	0.264329	0.59	0.498	1.1622e-126	XRN1	Olig_PLXDC2_SFRP1
7.52093e-131	0.270253	0.631	0.542	3.01439e-126	ITSN2	Olig_PLXDC2_SFRP1
1.26187e-130	0.266258	0.51	0.42	5.05756e-126	SF3B2	Olig_PLXDC2_SFRP1
1.45831e-130	0.25181	0.699	0.612	5.8449e-126	PRKCA	Olig_PLXDC2_SFRP1
1.91023e-130	0.302692	0.715	0.645	7.6562e-126	BBS9	Olig_PLXDC2_SFRP1
8.17107e-130	-0.257622	0.356	0.461	3.27497e-125	UNC79	Olig_PLXDC2_SFRP1
1.74526e-129	0.260674	0.288	0.198	6.995e-125	NSA2	Olig_PLXDC2_SFRP1
5.20623e-129	0.303347	0.656	0.575	2.08666e-124	PABPC1	Olig_PLXDC2_SFRP1
9.24164e-129	-0.255428	0.308	0.412	3.70405e-124	SEMA5A	Olig_PLXDC2_SFRP1
1.25765e-128	0.297799	0.579	0.497	5.04066e-124	TCF25	Olig_PLXDC2_SFRP1
1.4808e-128	0.260694	0.192	0.115	5.93505e-124	SMAD1	Olig_PLXDC2_SFRP1
1.70889e-128	0.272185	0.376	0.282	6.84924e-124	ARHGAP12	Olig_PLXDC2_SFRP1
1.80257e-128	0.279091	0.643	0.564	7.2247e-124	SH3KBP1	Olig_PLXDC2_SFRP1
2.1757e-128	0.251214	0.37	0.276	8.72022e-124	SBNO1	Olig_PLXDC2_SFRP1
1.04495e-127	0.267666	0.722	0.658	4.18816e-123	MBOAT2	Olig_PLXDC2_SFRP1
2.58934e-127	-0.264023	0.483	0.58	1.03781e-122	STOX2	Olig_PLXDC2_SFRP1
4.38383e-127	0.251132	0.572	0.481	1.75704e-122	MGEA5	Olig_PLXDC2_SFRP1
5.0105e-127	0.252344	0.373	0.277	2.00821e-122	SRSF3	Olig_PLXDC2_SFRP1
1.71299e-125	-0.255805	0.304	0.401	6.86568e-121	RP11-119F19.2	Olig_PLXDC2_SFRP1
4.46061e-125	-0.254301	0.426	0.528	1.78781e-120	ENOX2	Olig_PLXDC2_SFRP1
5.07437e-124	0.260997	0.539	0.442	2.03381e-119	FAM19A5	Olig_PLXDC2_SFRP1
5.75826e-124	0.26376	0.669	0.596	2.30791e-119	AKAP9	Olig_PLXDC2_SFRP1
9.59788e-124	0.270643	0.341	0.251	3.84683e-119	NOP56	Olig_PLXDC2_SFRP1
1.28152e-123	-0.250463	0.166	0.257	5.13633e-119	AGMO	Olig_PLXDC2_SFRP1
2.28789e-123	-0.265339	0.173	0.262	9.16988e-119	PWRN1	Olig_PLXDC2_SFRP1
6.89187e-123	-0.263902	0.32	0.417	2.76226e-118	SQLE	Olig_PLXDC2_SFRP1
3.95611e-122	-0.250882	0.517	0.617	1.58561e-117	RASGRF2	Olig_PLXDC2_SFRP1
4.4712e-121	-0.256434	0.217	0.31	1.79206e-116	RGS7	Olig_PLXDC2_SFRP1
5.95652e-121	0.256883	0.695	0.62	2.38737e-116	CASC4	Olig_PLXDC2_SFRP1
7.45836e-121	0.398574	0.215	0.139	2.98931e-116	PAQR3	Olig_PLXDC2_SFRP1
1.33566e-120	0.280767	0.408	0.32	5.35334e-116	APLP2	Olig_PLXDC2_SFRP1
1.61978e-120	-0.281834	0.528	0.613	6.49208e-116	ACTG1	Olig_PLXDC2_SFRP1
4.02565e-120	0.271513	0.219	0.139	1.61348e-115	MAPT-AS1	Olig_PLXDC2_SFRP1
2.51748e-119	0.271189	0.802	0.752	1.009e-114	RPS15	Olig_PLXDC2_SFRP1
7.09205e-119	0.28879	0.616	0.538	2.84249e-114	UBR1	Olig_PLXDC2_SFRP1
8.8619e-119	0.282096	0.634	0.556	3.55185e-114	RPS24	Olig_PLXDC2_SFRP1
2.74084e-118	0.308059	0.704	0.651	1.09853e-113	FKBP5	Olig_PLXDC2_SFRP1
1.99522e-117	-0.260583	0.236	0.328	7.99683e-113	CRB1	Olig_PLXDC2_SFRP1
1.92897e-116	-0.276015	0.403	0.5	7.7313e-112	SORCS2	Olig_PLXDC2_SFRP1
2.44641e-116	0.414283	0.153	0.09	9.80523e-112	CERS6	Olig_PLXDC2_SFRP1
3.92998e-116	0.278281	0.108	0.053	1.57514e-111	TTR	Olig_PLXDC2_SFRP1
1.51201e-115	0.257756	0.239	0.16	6.06015e-111	METTL21A	Olig_PLXDC2_SFRP1
2.36608e-115	-0.2745	0.481	0.574	9.48323e-111	RORA	Olig_PLXDC2_SFRP1
1.43964e-114	0.393619	0.292	0.213	5.77009e-110	MCU	Olig_PLXDC2_SFRP1
1.72106e-114	0.304137	0.523	0.442	6.898e-110	TKT	Olig_PLXDC2_SFRP1
2.6708e-114	0.261129	0.581	0.5	1.07046e-109	IWS1	Olig_PLXDC2_SFRP1
6.93877e-114	0.251258	0.584	0.495	2.78106e-109	AC018730.1	Olig_PLXDC2_SFRP1
3.31585e-113	0.363603	0.597	0.525	1.32899e-108	RHOBTB3	Olig_PLXDC2_SFRP1
6.46702e-113	0.262044	0.358	0.268	2.59198e-108	RNF217	Olig_PLXDC2_SFRP1
6.29114e-111	0.271577	0.507	0.42	2.52149e-106	PHGDH	Olig_PLXDC2_SFRP1
6.68394e-111	0.320215	0.485	0.408	2.67892e-106	MT-ND4L	Olig_PLXDC2_SFRP1
2.82533e-109	-0.304081	0.209	0.289	1.13239e-104	GFAP	Olig_PLXDC2_SFRP1
5.61053e-109	0.252388	0.822	0.779	2.2487e-104	FOXP1	Olig_PLXDC2_SFRP1
9.17898e-109	-0.272558	0.363	0.449	3.67893e-104	RHOB	Olig_PLXDC2_SFRP1
5.0204e-108	0.283129	0.534	0.454	2.01218e-103	NDUFAF6	Olig_PLXDC2_SFRP1
1.05739e-106	-0.29152	0.216	0.304	4.23802e-102	ROR1	Olig_PLXDC2_SFRP1
3.46539e-106	0.263655	0.262	0.184	1.38893e-101	XXYLT1	Olig_PLXDC2_SFRP1
6.41459e-106	0.278742	0.662	0.594	2.57097e-101	RPL37	Olig_PLXDC2_SFRP1
2.88215e-105	0.320107	0.476	0.396	1.15517e-100	PROX1	Olig_PLXDC2_SFRP1
1.00689e-104	0.304103	0.559	0.484	4.03563e-100	RPS18	Olig_PLXDC2_SFRP1
1.4916e-104	0.510557	0.283	0.213	5.97835e-100	PLEKHH2	Olig_PLXDC2_SFRP1
7.40206e-104	0.37371	0.569	0.504	2.96674e-99	MAP1A	Olig_PLXDC2_SFRP1
8.18749e-103	0.261181	0.659	0.592	3.28155e-98	RPS6	Olig_PLXDC2_SFRP1
2.8431e-102	0.305449	0.566	0.487	1.13951e-97	MT2A	Olig_PLXDC2_SFRP1
7.57067e-102	0.250814	0.479	0.395	3.03432e-97	CEP290	Olig_PLXDC2_SFRP1
8.74556e-101	0.259393	0.613	0.536	3.50522e-96	PTPRS	Olig_PLXDC2_SFRP1
2.81427e-100	0.254401	0.235	0.161	1.12796e-95	MARK1	Olig_PLXDC2_SFRP1
3.30413e-100	-0.307401	0.821	0.855	1.3243e-95	ACTB	Olig_PLXDC2_SFRP1
7.04025e-100	0.28983	0.591	0.515	2.82173e-95	RPL38	Olig_PLXDC2_SFRP1
3.58618e-97	0.261218	0.504	0.423	1.43734e-92	SMARCA2	Olig_PLXDC2_SFRP1
4.51739e-96	-0.255512	0.476	0.56	1.81057e-91	GREB1L	Olig_PLXDC2_SFRP1
9.58432e-96	0.290919	0.507	0.429	3.8414e-91	MEIS2	Olig_PLXDC2_SFRP1
3.79265e-95	0.268328	0.56	0.49	1.5201e-90	HIST1H2AC	Olig_PLXDC2_SFRP1
2.28429e-94	0.279262	0.615	0.553	9.15542e-90	RPS23	Olig_PLXDC2_SFRP1
2.52909e-94	0.376603	0.53	0.465	1.01366e-89	PLA2G4C	Olig_PLXDC2_SFRP1
3.14159e-94	0.438567	0.678	0.638	1.25915e-89	RPS28	Olig_PLXDC2_SFRP1
3.64433e-94	0.274774	0.665	0.612	1.46065e-89	MAPK10	Olig_PLXDC2_SFRP1
6.64326e-93	0.259677	0.678	0.619	2.66262e-88	TMEM161B-AS1	Olig_PLXDC2_SFRP1
6.88379e-92	0.344839	0.146	0.09	2.75902e-87	RP11-112H10.4	Olig_PLXDC2_SFRP1
1.41465e-91	0.320981	0.58	0.519	5.66992e-87	PDZD2	Olig_PLXDC2_SFRP1
4.96204e-89	0.280528	0.826	0.786	1.98879e-84	CA2	Olig_PLXDC2_SFRP1
3.20452e-88	-0.279048	0.128	0.195	1.28437e-83	CTA-392E5.1	Olig_PLXDC2_SFRP1
8.97315e-88	0.250144	0.386	0.31	3.59644e-83	DCAF5	Olig_PLXDC2_SFRP1
5.23645e-83	0.34951	0.71	0.666	2.09877e-78	RPS27	Olig_PLXDC2_SFRP1
2.88085e-82	0.261262	0.589	0.524	1.15464e-77	RPS16	Olig_PLXDC2_SFRP1
3.02996e-81	0.281344	0.799	0.761	1.21441e-76	GRIA4	Olig_PLXDC2_SFRP1
2.24621e-79	0.286007	0.34	0.272	9.00279e-75	MYH14	Olig_PLXDC2_SFRP1
8.98363e-76	0.271438	0.564	0.504	3.60064e-71	RPL36	Olig_PLXDC2_SFRP1
2.65133e-75	-0.257198	0.22	0.295	1.06265e-70	LHFPL3	Olig_PLXDC2_SFRP1
9.98218e-75	0.301207	0.545	0.481	4.00086e-70	ESRRG	Olig_PLXDC2_SFRP1
1.03735e-73	0.292903	0.534	0.474	4.15768e-69	RPL18A	Olig_PLXDC2_SFRP1
1.32629e-70	-0.261765	0.174	0.24	5.31579e-66	SGCZ	Olig_PLXDC2_SFRP1
2.17454e-70	0.26816	0.19	0.134	8.71554e-66	SH3BGR	Olig_PLXDC2_SFRP1
2.69209e-70	-0.268523	0.29	0.369	1.07899e-65	RBFOX1	Olig_PLXDC2_SFRP1
1.41567e-67	0.305562	0.229	0.173	5.67399e-63	PPM1E	Olig_PLXDC2_SFRP1
4.70403e-66	0.270847	0.644	0.6	1.88537e-61	LINC00632	Olig_PLXDC2_SFRP1
4.51952e-64	0.276158	0.609	0.559	1.81142e-59	ZNF365	Olig_PLXDC2_SFRP1
3.07014e-61	-0.287781	0.305	0.374	1.23051e-56	PTPRM	Olig_PLXDC2_SFRP1
5.60114e-61	0.278521	0.455	0.401	2.24494e-56	HCN2	Olig_PLXDC2_SFRP1
1.12884e-60	0.341519	0.478	0.426	4.52439e-56	STAT3	Olig_PLXDC2_SFRP1
1.2398e-56	0.278615	0.291	0.239	4.96911e-52	FRY	Olig_PLXDC2_SFRP1
3.71289e-53	0.262852	0.297	0.242	1.48813e-48	EDA	Olig_PLXDC2_SFRP1
3.51709e-49	0.278172	0.246	0.196	1.40965e-44	BAALC	Olig_PLXDC2_SFRP1
6.43547e-48	0.256507	0.468	0.425	2.57934e-43	SLC6A15	Olig_PLXDC2_SFRP1
1.19931e-44	0.292693	0.455	0.409	4.80682e-40	RPS29	Olig_PLXDC2_SFRP1
5.95903e-40	0.40638	0.743	0.736	2.38838e-35	UBB	Olig_PLXDC2_SFRP1
1.16978e-36	0.259432	0.357	0.315	4.68849e-32	WDR61	Olig_PLXDC2_SFRP1
1.62882e-32	0.254947	0.198	0.162	6.52831e-28	CACNA1D	Olig_PLXDC2_SFRP1
0	-0.411541	0.57	0.785	0	PADI2	Olig_ENPP6_LUCAT1
0	-0.430984	0.301	0.533	0	RHBDL2	Olig_ENPP6_LUCAT1
0	-0.451847	0.316	0.557	0	COL9A2	Olig_ENPP6_LUCAT1
0	-0.486608	0.991	1	0	RNF220	Olig_ENPP6_LUCAT1
0	-0.482741	0.143	0.345	0	LRRC7	Olig_ENPP6_LUCAT1
0	-0.40574	0.957	0.995	0	DPYD	Olig_ENPP6_LUCAT1
0	0.837329	0.885	0.732	0	NMNAT2	Olig_ENPP6_LUCAT1
0	-0.370018	0.928	0.98	0	CDK18	Olig_ENPP6_LUCAT1
0	-0.373837	0.235	0.45	0	RP11-285F7.2	Olig_ENPP6_LUCAT1
0	-0.619528	0.77	0.941	0	TMEM63A	Olig_ENPP6_LUCAT1
0	-0.565292	0.564	0.819	0	AC012593.1	Olig_ENPP6_LUCAT1
0	1.00353	0.785	0.633	0	AC073283.4	Olig_ENPP6_LUCAT1
0	0.825355	0.758	0.623	0	XPO1	Olig_ENPP6_LUCAT1
0	-0.850499	0.332	0.625	0	LRRTM4	Olig_ENPP6_LUCAT1
0	-0.475453	0.928	0.994	0	ZEB2	Olig_ENPP6_LUCAT1
0	-0.837746	0.69	0.823	0	PDE1A	Olig_ENPP6_LUCAT1
0	0.823937	0.871	0.797	0	HIBCH	Olig_ENPP6_LUCAT1
0	0.977932	0.536	0.369	0	HSPD1	Olig_ENPP6_LUCAT1
0	0.653804	0.161	0.025	0	HSPE1-MOB4	Olig_ENPP6_LUCAT1
0	-0.48372	0.282	0.532	0	AC093590.1	Olig_ENPP6_LUCAT1
0	-0.463211	0.378	0.635	0	FTCDNL1	Olig_ENPP6_LUCAT1
0	-0.477421	0.751	0.938	0	LANCL1	Olig_ENPP6_LUCAT1
0	-0.456799	0.514	0.736	0	SUMF1	Olig_ENPP6_LUCAT1
0	-0.466793	0.809	0.96	0	LMCD1-AS1	Olig_ENPP6_LUCAT1
0	-0.746916	0.77	0.988	0	MOBP	Olig_ENPP6_LUCAT1
0	-0.754954	0.413	0.693	0	RP4-613B23.1	Olig_ENPP6_LUCAT1
0	-0.463919	0.534	0.749	0	SEMA3B	Olig_ENPP6_LUCAT1
0	-0.413794	0.928	0.989	0	FRMD4B	Olig_ENPP6_LUCAT1
0	0.538137	0.998	0.996	0	CADM2	Olig_ENPP6_LUCAT1
0	-0.468457	0.951	0.989	0	TF	Olig_ENPP6_LUCAT1
0	0.652979	0.618	0.442	0	SRPRB	Olig_ENPP6_LUCAT1
0	-0.730499	0.572	0.87	0	NAALADL2	Olig_ENPP6_LUCAT1
0	0.60794	0.775	0.711	0	FXR1	Olig_ENPP6_LUCAT1
0	0.468634	0.872	0.861	0	RUFY3	Olig_ENPP6_LUCAT1
0	0.477288	0.235	0.072	0	RP11-10L7.1	Olig_ENPP6_LUCAT1
0	0.667188	0.706	0.584	0	GRID2	Olig_ENPP6_LUCAT1
0	-0.422698	0.941	0.992	0	UNC5C	Olig_ENPP6_LUCAT1
0	1.30016	0.377	0.156	0	HSPA4L	Olig_ENPP6_LUCAT1
0	-0.433444	0.951	0.995	0	TMEM144	Olig_ENPP6_LUCAT1
0	-0.445299	0.165	0.428	0	GALNTL6	Olig_ENPP6_LUCAT1
0	0.467473	0.902	0.887	0	MAP1B	Olig_ENPP6_LUCAT1
0	-0.533064	0.736	0.92	0	ZFYVE16	Olig_ENPP6_LUCAT1
0	1.24257	0.448	0.153	0	LUCAT1	Olig_ENPP6_LUCAT1
0	-0.967514	0.975	0.998	0	PPP2R2B	Olig_ENPP6_LUCAT1
0	0.727204	0.661	0.545	0	SQSTM1	Olig_ENPP6_LUCAT1
0	-0.481936	0.749	0.936	0	MOG	Olig_ENPP6_LUCAT1
0	1.42223	0.704	0.397	0	HSPA1A	Olig_ENPP6_LUCAT1
0	0.855877	0.435	0.173	0	HSPA1B	Olig_ENPP6_LUCAT1
0	0.944406	0.8	0.667	0	HSP90AB1	Olig_ENPP6_LUCAT1
0	0.511558	0.915	0.9	0	PAQR8	Olig_ENPP6_LUCAT1
0	0.537208	0.988	0.996	0	DST	Olig_ENPP6_LUCAT1
0	-0.354774	0.229	0.44	0	RP3-525N10.2	Olig_ENPP6_LUCAT1
0	-0.53701	0.373	0.627	0	RP11-436D23.1	Olig_ENPP6_LUCAT1
0	0.641378	0.793	0.739	0	PNISR	Olig_ENPP6_LUCAT1
0	-0.31948	0.974	0.999	0	NKAIN2	Olig_ENPP6_LUCAT1
0	-0.427443	0.173	0.367	0	RP11-557H15.4	Olig_ENPP6_LUCAT1
0	-0.39621	0.919	0.981	0	SYNJ2	Olig_ENPP6_LUCAT1
0	-0.605035	0.787	0.947	0	AGPAT4	Olig_ENPP6_LUCAT1
0	-0.625797	0.877	0.978	0	PDE1C	Olig_ENPP6_LUCAT1
0	-0.438355	0.142	0.368	0	AC018647.3	Olig_ENPP6_LUCAT1
0	-0.557697	0.889	0.975	0	SEPT7	Olig_ENPP6_LUCAT1
0	1.53587	0.42	0.111	0	HSPB1	Olig_ENPP6_LUCAT1
0	-0.384226	0.529	0.734	0	GATAD1	Olig_ENPP6_LUCAT1
0	-0.649163	0.629	0.896	0	ZKSCAN1	Olig_ENPP6_LUCAT1
0	0.987181	0.617	0.419	0	PLOD3	Olig_ENPP6_LUCAT1
0	-0.389974	0.993	1	0	IL1RAPL1	Olig_ENPP6_LUCAT1
0	-0.621816	0.683	0.9	0	DMD	Olig_ENPP6_LUCAT1
0	-0.342101	0.036	0.215	0	TSIX	Olig_ENPP6_LUCAT1
0	-0.44744	0.46	0.792	0	XIST	Olig_ENPP6_LUCAT1
0	-0.537282	0.792	0.949	0	COL4A5	Olig_ENPP6_LUCAT1
0	-0.294952	0.987	0.999	0	PTPRD	Olig_ENPP6_LUCAT1
0	0.819088	0.575	0.412	0	DNAJA1	Olig_ENPP6_LUCAT1
0	0.564251	0.993	0.989	0	PRUNE2	Olig_ENPP6_LUCAT1
0	0.726522	0.911	0.874	0	TLE4	Olig_ENPP6_LUCAT1
0	-0.588052	0.827	0.958	0	GSN	Olig_ENPP6_LUCAT1
0	-0.58563	0.715	0.906	0	CERCAM	Olig_ENPP6_LUCAT1
0	-0.458717	0.608	0.804	0	LRRC4C	Olig_ENPP6_LUCAT1
0	1.06108	0.516	0.287	0	STIP1	Olig_ENPP6_LUCAT1
0	-0.679148	0.479	0.86	0	CARNS1	Olig_ENPP6_LUCAT1
0	-0.351454	0.994	1	0	DLG2	Olig_ENPP6_LUCAT1
0	-0.629482	0.312	0.544	0	RP11-160H12.2	Olig_ENPP6_LUCAT1
0	1.18673	0.648	0.406	0	CHORDC1	Olig_ENPP6_LUCAT1
0	0.326932	0.991	0.992	0	NCAM1	Olig_ENPP6_LUCAT1
0	-0.388361	0.958	0.992	0	SIK3	Olig_ENPP6_LUCAT1
0	-0.464902	0.612	0.848	0	PHLDB1	Olig_ENPP6_LUCAT1
0	-0.77844	0.678	0.867	0	ADARB2	Olig_ENPP6_LUCAT1
0	-0.344835	0.389	0.646	0	FRMD4A	Olig_ENPP6_LUCAT1
0	-0.442977	0.751	0.921	0	FAM13C	Olig_ENPP6_LUCAT1
0	-0.499974	0.986	1	0	CTNNA3	Olig_ENPP6_LUCAT1
0	-0.588787	0.669	0.904	0	LDB3	Olig_ENPP6_LUCAT1
0	1.05235	0.249	0.055	0	BAG3	Olig_ENPP6_LUCAT1
0	0.729706	0.681	0.559	0	INPP5F	Olig_ENPP6_LUCAT1
0	0.738826	0.773	0.678	0	JAKMIP3	Olig_ENPP6_LUCAT1
0	-0.627345	0.505	0.774	0	SLC4A8	Olig_ENPP6_LUCAT1
0	1.77929	0.816	0.623	0	PTGES3	Olig_ENPP6_LUCAT1
0	-0.5917	0.495	0.734	0	RP11-81H3.2	Olig_ENPP6_LUCAT1
0	-0.649004	0.355	0.687	0	CRYL1	Olig_ENPP6_LUCAT1
0	1.20916	0.889	0.784	0	HMGB1	Olig_ENPP6_LUCAT1
0	1.73966	0.624	0.328	0	HSPH1	Olig_ENPP6_LUCAT1
0	0.62617	0.648	0.536	0	SUGT1	Olig_ENPP6_LUCAT1
0	0.748616	0.569	0.383	0	IRS2	Olig_ENPP6_LUCAT1
0	-0.518234	0.353	0.57	0	CTD-2058B24.2	Olig_ENPP6_LUCAT1
0	-0.615109	0.862	0.983	0	PLEKHH1	Olig_ENPP6_LUCAT1
0	0.696481	0.435	0.261	0	AHSA1	Olig_ENPP6_LUCAT1
0	0.696111	0.726	0.591	0	PAPOLA	Olig_ENPP6_LUCAT1
0	1.18019	0.981	0.946	0	HSP90AA1	Olig_ENPP6_LUCAT1
0	-0.382389	0.632	0.824	0	TECPR2	Olig_ENPP6_LUCAT1
0	-0.865129	0.146	0.433	0	CHRM5	Olig_ENPP6_LUCAT1
0	-0.415666	0.203	0.414	0	RP11-323I15.5	Olig_ENPP6_LUCAT1
0	-0.607028	0.355	0.627	0	DPH6	Olig_ENPP6_LUCAT1
0	-0.489221	0.758	0.932	0	GLDN	Olig_ENPP6_LUCAT1
0	0.666257	0.836	0.748	0	IGF1R	Olig_ENPP6_LUCAT1
0	-0.348155	0.945	0.993	0	SLC5A11	Olig_ENPP6_LUCAT1
0	0.799256	0.335	0.135	0	NUPR1	Olig_ENPP6_LUCAT1
0	0.662829	0.818	0.716	0	MT3	Olig_ENPP6_LUCAT1
0	-0.445891	0.465	0.681	0	PLLP	Olig_ENPP6_LUCAT1
0	-0.483102	0.821	0.951	0	MYO1D	Olig_ENPP6_LUCAT1
0	-0.495418	0.473	0.71	0	TMEM98	Olig_ENPP6_LUCAT1
0	-0.411952	0.754	0.915	0	SRCIN1	Olig_ENPP6_LUCAT1
0	-0.477819	0.575	0.795	0	CUEDC1	Olig_ENPP6_LUCAT1
0	-0.368638	0.243	0.469	0	MYO15B	Olig_ENPP6_LUCAT1
0	-0.455127	0.277	0.542	0	TMEM235	Olig_ENPP6_LUCAT1
0	-0.5253	0.32	0.573	0	DNAH17	Olig_ENPP6_LUCAT1
0	-0.617257	0.493	0.772	0	ENOSF1	Olig_ENPP6_LUCAT1
0	-0.512548	0.54	0.774	0	LDLRAD4	Olig_ENPP6_LUCAT1
0	1.37909	0.379	0.183	0	ABHD3	Olig_ENPP6_LUCAT1
0	0.793023	0.696	0.567	0	MIB1	Olig_ENPP6_LUCAT1
0	-0.790963	0.981	0.999	0	MBP	Olig_ENPP6_LUCAT1
0	-0.507701	0.361	0.645	0	TP53TG5	Olig_ENPP6_LUCAT1
0	-0.556072	0.528	0.797	0	SLC13A3	Olig_ENPP6_LUCAT1
0	-0.663633	0.385	0.704	0	CIRBP	Olig_ENPP6_LUCAT1
0	1.0679	0.441	0.214	0	DNAJB1	Olig_ENPP6_LUCAT1
0	-0.399216	0.221	0.432	0	SPINT2	Olig_ENPP6_LUCAT1
0	-0.440745	0.515	0.746	0	PPP1R14A	Olig_ENPP6_LUCAT1
0	0.4471	0.211	0.033	0	DDX3Y	Olig_ENPP6_LUCAT1
0	0.766496	0.435	0.174	0	UTY	Olig_ENPP6_LUCAT1
0	0.555105	0.344	0.149	0	NLGN4Y	Olig_ENPP6_LUCAT1
0	0.877163	0.279	0.093	0	TTTY14	Olig_ENPP6_LUCAT1
0	-1.15048	0.673	0.944	0	POLR2F	Olig_ENPP6_LUCAT1
0	-0.456924	0.317	0.552	0	AF131217.1	Olig_ENPP6_LUCAT1
0	0.689491	0.897	0.851	0	MT-ND2	Olig_ENPP6_LUCAT1
0	0.588514	0.958	0.963	0	MT-ATP6	Olig_ENPP6_LUCAT1
0	0.841727	0.963	0.958	0	MT-ND3	Olig_ENPP6_LUCAT1
0	0.814172	0.95	0.95	0	MT-CYB	Olig_ENPP6_LUCAT1
0	-0.410489	0.123	0.32	0	AC004158.2	Olig_ENPP6_LUCAT1
0	0.573545	0.237	0.085	0	AC139100.2	Olig_ENPP6_LUCAT1
0	0.90466	0.354	0.12	0	C15orf26	Olig_ENPP6_LUCAT1
0	-0.485531	0.592	0.78	0	C1orf63	Olig_ENPP6_LUCAT1
0	-0.886992	0.383	0.752	0	MIR219-2	Olig_ENPP6_LUCAT1
0	0.68027	0.954	0.937	0	MKLN1-AS1	Olig_ENPP6_LUCAT1
0	0.839441	0.879	0.844	0	MT-RNR1	Olig_ENPP6_LUCAT1
0	0.629504	0.983	0.991	0	MT-RNR2	Olig_ENPP6_LUCAT1
0	0.998232	0.579	0.396	0	RN7SK	Olig_ENPP6_LUCAT1
0	0.833212	0.848	0.755	0	RNA28S5	Olig_ENPP6_LUCAT1
0	-0.52485	0.115	0.355	0	RP11-3L8.3	Olig_ENPP6_LUCAT1
0	-0.512101	0.286	0.561	0	RP11-509J21.1	Olig_ENPP6_LUCAT1
0	-0.540054	0.274	0.523	0	RP11-93O7.5	Olig_ENPP6_LUCAT1
0	-0.345025	0.166	0.361	0	SNX29P2	Olig_ENPP6_LUCAT1
1.05042e-306	-0.428569	0.238	0.453	4.21007e-302	OR2L13	Olig_ENPP6_LUCAT1
4.03692e-306	-0.324146	0.914	0.992	1.618e-301	LINC00609	Olig_ENPP6_LUCAT1
9.6103e-305	-0.386293	0.668	0.854	3.85181e-300	PPP1R16B	Olig_ENPP6_LUCAT1
1.39731e-302	0.458927	0.803	0.768	5.60043e-298	MATR3	Olig_ENPP6_LUCAT1
8.41986e-298	-0.340645	0.21	0.413	3.37468e-293	PIGL	Olig_ENPP6_LUCAT1
1.04614e-293	-0.32993	0.327	0.542	4.19294e-289	NHLRC3	Olig_ENPP6_LUCAT1
1.67126e-293	-0.422028	0.504	0.716	6.6984e-289	C5orf64	Olig_ENPP6_LUCAT1
4.34076e-291	-0.63549	0.291	0.496	1.73978e-286	RP11-946L20.2	Olig_ENPP6_LUCAT1
6.13152e-291	0.435441	0.936	0.906	2.45751e-286	QDPR	Olig_ENPP6_LUCAT1
5.85282e-290	0.649728	0.599	0.445	2.34581e-285	SLC35F3	Olig_ENPP6_LUCAT1
6.19946e-290	0.56972	0.912	0.9	2.48474e-285	MAPT	Olig_ENPP6_LUCAT1
2.2907e-289	0.659314	0.484	0.33	9.18115e-285	ITGB3BP	Olig_ENPP6_LUCAT1
5.05383e-289	0.447049	0.844	0.818	2.02558e-284	MPDZ	Olig_ENPP6_LUCAT1
1.90113e-288	0.628934	0.745	0.668	7.61974e-284	KANSL1L	Olig_ENPP6_LUCAT1
1.14141e-287	-0.375269	0.942	0.987	4.57477e-283	LSAMP	Olig_ENPP6_LUCAT1
3.95766e-286	0.538889	0.664	0.557	1.58623e-281	SLC38A2	Olig_ENPP6_LUCAT1
5.11386e-286	-0.375395	0.65	0.836	2.04963e-281	ZNF609	Olig_ENPP6_LUCAT1
1.1578e-284	-0.417179	0.419	0.64	4.64046e-280	GMDS-AS1	Olig_ENPP6_LUCAT1
4.00166e-283	-0.390417	0.684	0.853	1.60387e-278	UVRAG	Olig_ENPP6_LUCAT1
1.54433e-281	-0.334745	0.379	0.593	6.18968e-277	NEK3	Olig_ENPP6_LUCAT1
2.17775e-281	0.530465	0.617	0.494	8.72844e-277	PPM1K	Olig_ENPP6_LUCAT1
7.35229e-281	0.336071	0.933	0.948	2.9468e-276	CDC42BPA	Olig_ENPP6_LUCAT1
4.27812e-280	-0.43126	0.174	0.364	1.71467e-275	AGMO	Olig_ENPP6_LUCAT1
5.16733e-280	-0.339508	0.288	0.513	2.07107e-275	DAB1	Olig_ENPP6_LUCAT1
4.16062e-279	-0.618128	0.252	0.439	1.66758e-274	RP11-420N3.2	Olig_ENPP6_LUCAT1
4.69769e-279	0.693029	0.626	0.519	1.88284e-274	MIR29B1	Olig_ENPP6_LUCAT1
6.37903e-278	-0.339258	0.313	0.51	2.55672e-273	NDUFV1	Olig_ENPP6_LUCAT1
5.02332e-277	0.715801	0.293	0.138	2.01335e-272	DISC1FP1	Olig_ENPP6_LUCAT1
1.78468e-276	-0.314789	0.988	0.999	7.15298e-272	SLC24A2	Olig_ENPP6_LUCAT1
1.92687e-276	-0.321958	0.872	0.954	7.72291e-272	MTUS1	Olig_ENPP6_LUCAT1
2.90632e-275	-0.320748	0.394	0.597	1.16485e-270	RP11-161M6.2	Olig_ENPP6_LUCAT1
4.02109e-274	-0.513669	0.451	0.633	1.61165e-269	PCDH9-AS2	Olig_ENPP6_LUCAT1
3.2902e-273	-0.34657	0.193	0.381	1.31871e-268	AVEN	Olig_ENPP6_LUCAT1
7.3926e-273	0.505184	0.751	0.686	2.96295e-268	ARHGAP5	Olig_ENPP6_LUCAT1
1.33722e-272	0.518464	0.804	0.767	5.35957e-268	LINC00883	Olig_ENPP6_LUCAT1
1.01354e-271	-0.394094	0.282	0.468	4.06226e-267	ELMO1-AS1	Olig_ENPP6_LUCAT1
2.99332e-269	-0.354844	0.336	0.537	1.19972e-264	RP11-1055B8.3	Olig_ENPP6_LUCAT1
1.89328e-268	-0.416466	0.633	0.823	7.58828e-264	RAD51B	Olig_ENPP6_LUCAT1
6.33305e-268	-0.395631	0.749	0.891	2.53829e-263	DTNB	Olig_ENPP6_LUCAT1
2.85806e-267	-0.316999	0.843	0.945	1.14551e-262	PSEN1	Olig_ENPP6_LUCAT1
5.19788e-267	-0.366964	0.708	0.857	2.08331e-262	TTLL11	Olig_ENPP6_LUCAT1
5.5332e-267	0.546743	0.697	0.62	2.21771e-262	NUFIP2	Olig_ENPP6_LUCAT1
9.58117e-267	-0.647761	0.095	0.245	3.84013e-262	CPS1	Olig_ENPP6_LUCAT1
2.0433e-264	-0.319292	0.903	0.972	8.18953e-260	MVB12B	Olig_ENPP6_LUCAT1
1.78065e-263	-0.396353	0.386	0.597	7.13685e-259	RYR2	Olig_ENPP6_LUCAT1
3.63255e-263	-0.328286	0.838	0.942	1.45593e-258	FGFR2	Olig_ENPP6_LUCAT1
3.74332e-263	-0.361967	0.058	0.191	1.50032e-258	OPALIN	Olig_ENPP6_LUCAT1
4.06015e-263	-0.253436	0.089	0.242	1.62731e-258	CD74	Olig_ENPP6_LUCAT1
9.06528e-262	-0.361151	0.782	0.927	3.63336e-257	PARK2	Olig_ENPP6_LUCAT1
4.13645e-260	-0.343921	0.776	0.917	1.65789e-255	LPGAT1	Olig_ENPP6_LUCAT1
5.53225e-257	-0.31794	0.507	0.715	2.21733e-252	SLC6A1	Olig_ENPP6_LUCAT1
7.37259e-256	-0.37309	0.506	0.718	2.95494e-251	PPFIA2	Olig_ENPP6_LUCAT1
8.14698e-256	-0.320681	0.827	0.931	3.26531e-251	FA2H	Olig_ENPP6_LUCAT1
1.2148e-255	-0.290633	0.244	0.442	4.86893e-251	SREBF1	Olig_ENPP6_LUCAT1
1.26634e-255	-0.448789	0.303	0.499	5.0755e-251	PWRN1	Olig_ENPP6_LUCAT1
3.36267e-255	-0.342364	0.512	0.706	1.34776e-250	IBTK	Olig_ENPP6_LUCAT1
1.07025e-254	0.546457	0.803	0.766	4.28957e-250	CLU	Olig_ENPP6_LUCAT1
1.15443e-254	-0.281989	0.94	0.989	4.62695e-250	TTLL7	Olig_ENPP6_LUCAT1
1.25408e-254	-0.33101	0.589	0.787	5.02637e-250	ACTN2	Olig_ENPP6_LUCAT1
4.55072e-254	0.395343	0.225	0.085	1.82393e-249	USP9Y	Olig_ENPP6_LUCAT1
1.03182e-252	0.577467	0.359	0.211	4.13555e-248	RP11-10L12.4	Olig_ENPP6_LUCAT1
1.23139e-252	-0.351783	0.53	0.73	4.9354e-248	SIPA1L1	Olig_ENPP6_LUCAT1
2.60965e-250	0.257749	0.996	0.998	1.04595e-245	PEX5L	Olig_ENPP6_LUCAT1
6.37423e-249	-0.269614	0.15	0.315	2.55479e-244	COL9A3	Olig_ENPP6_LUCAT1
8.85681e-247	-0.509031	0.374	0.557	3.54981e-242	RNASE1	Olig_ENPP6_LUCAT1
1.86024e-246	-0.289213	0.124	0.282	7.45586e-242	CLTCL1	Olig_ENPP6_LUCAT1
3.50077e-246	0.482035	0.957	0.959	1.40311e-241	MT-ND4	Olig_ENPP6_LUCAT1
4.85861e-246	0.489336	0.76	0.708	1.94733e-241	PRRC2C	Olig_ENPP6_LUCAT1
6.93362e-246	-0.366762	0.212	0.384	2.77899e-241	DPYD-AS1	Olig_ENPP6_LUCAT1
5.49853e-245	-0.394762	0.456	0.649	2.20381e-240	MTERF	Olig_ENPP6_LUCAT1
9.95084e-245	-0.42665	0.148	0.313	3.9883e-240	AC026188.1	Olig_ENPP6_LUCAT1
1.2389e-244	0.547286	0.47	0.327	4.9655e-240	UTP23	Olig_ENPP6_LUCAT1
1.24132e-244	-0.372219	0.271	0.457	4.97522e-240	CMTM5	Olig_ENPP6_LUCAT1
4.98086e-242	-0.33002	0.532	0.73	1.99633e-237	MTMR7	Olig_ENPP6_LUCAT1
1.09796e-241	0.59768	0.405	0.26	4.40064e-237	CACYBP	Olig_ENPP6_LUCAT1
3.14038e-240	-0.431161	0.547	0.726	1.25866e-235	ENTPD1-AS1	Olig_ENPP6_LUCAT1
9.20384e-240	-0.33543	0.803	0.91	3.6889e-235	SEMA4D	Olig_ENPP6_LUCAT1
8.21788e-239	0.536028	0.356	0.209	3.29373e-234	MFGE8	Olig_ENPP6_LUCAT1
4.93575e-238	-0.298482	0.259	0.447	1.97825e-233	ROGDI	Olig_ENPP6_LUCAT1
7.31435e-238	-0.404313	0.241	0.412	2.93159e-233	RP5-1044H5.1	Olig_ENPP6_LUCAT1
1.13863e-237	-0.329924	0.474	0.667	4.56362e-233	PIK3C2B	Olig_ENPP6_LUCAT1
2.09276e-237	-0.350739	0.595	0.794	8.38778e-233	LINC00882	Olig_ENPP6_LUCAT1
9.62256e-236	-0.343106	0.22	0.406	3.85672e-231	INPP4B	Olig_ENPP6_LUCAT1
1.25657e-235	-0.357542	0.307	0.49	5.03632e-231	RP11-611E13.2	Olig_ENPP6_LUCAT1
1.55148e-235	-0.344016	0.683	0.839	6.21832e-231	ARHGAP22	Olig_ENPP6_LUCAT1
1.74964e-233	-0.327196	0.559	0.742	7.01256e-229	TTC7A	Olig_ENPP6_LUCAT1
4.55972e-233	-0.287544	0.86	0.948	1.82754e-228	FNBP1	Olig_ENPP6_LUCAT1
6.81071e-232	0.82074	0.38	0.231	2.72973e-227	ZSCAN31	Olig_ENPP6_LUCAT1
2.74943e-230	-0.256499	0.154	0.315	1.10197e-225	CNPY2	Olig_ENPP6_LUCAT1
1.03721e-229	-0.301972	0.463	0.659	4.15712e-225	GABPB1-AS1	Olig_ENPP6_LUCAT1
4.67296e-229	-0.355148	0.509	0.713	1.87292e-224	PARD3B	Olig_ENPP6_LUCAT1
9.2645e-228	-0.312833	0.453	0.641	3.71321e-223	CHADL	Olig_ENPP6_LUCAT1
2.97452e-227	-0.29948	0.4	0.596	1.19219e-222	AFMID	Olig_ENPP6_LUCAT1
7.27099e-227	-0.26179	0.204	0.376	2.91421e-222	SGK2	Olig_ENPP6_LUCAT1
3.53819e-226	-0.275629	0.229	0.405	1.41811e-221	HID1	Olig_ENPP6_LUCAT1
6.22879e-226	-0.470364	0.311	0.496	2.4965e-221	GPR158	Olig_ENPP6_LUCAT1
1.16643e-225	0.561647	0.22	0.096	4.67505e-221	JDP2	Olig_ENPP6_LUCAT1
6.72677e-225	-0.271688	0.132	0.285	2.69609e-220	GNPTAB	Olig_ENPP6_LUCAT1
1.40736e-224	0.356826	0.123	0.029	5.6407e-220	P4HA2	Olig_ENPP6_LUCAT1
2.09695e-224	-0.306945	0.794	0.912	8.40459e-220	ACYP2	Olig_ENPP6_LUCAT1
2.84051e-224	-0.404012	0.324	0.495	1.13848e-219	RP11-452H21.1	Olig_ENPP6_LUCAT1
1.83987e-223	-0.295634	0.358	0.547	7.37419e-219	PTPDC1	Olig_ENPP6_LUCAT1
8.51563e-223	-0.275739	0.352	0.575	3.41306e-218	ROBO2	Olig_ENPP6_LUCAT1
1.07424e-222	0.536994	0.823	0.801	4.30554e-218	ASAP1	Olig_ENPP6_LUCAT1
1.77013e-221	-0.341191	0.279	0.462	7.09467e-217	ATG10	Olig_ENPP6_LUCAT1
2.62841e-221	-0.369139	0.365	0.553	1.05347e-216	CTC-529P8.1	Olig_ENPP6_LUCAT1
3.58072e-221	0.734253	0.332	0.196	1.43515e-216	DNAJA4	Olig_ENPP6_LUCAT1
4.09056e-221	-0.311553	0.835	0.943	1.6395e-216	MAGI1	Olig_ENPP6_LUCAT1
1.39325e-220	0.432822	0.879	0.859	5.58415e-216	TANC1	Olig_ENPP6_LUCAT1
1.65511e-220	0.527761	0.307	0.17	6.63369e-216	FKBP4	Olig_ENPP6_LUCAT1
3.36589e-220	0.565881	0.737	0.696	1.34905e-215	ANAPC16	Olig_ENPP6_LUCAT1
1.65113e-219	-0.376184	0.097	0.235	6.61771e-215	KCNAB1	Olig_ENPP6_LUCAT1
4.10532e-219	-0.302736	0.663	0.828	1.64541e-214	DENND5A	Olig_ENPP6_LUCAT1
5.71819e-219	-0.256374	0.915	0.985	2.29185e-214	RAPGEF5	Olig_ENPP6_LUCAT1
5.84117e-219	0.46963	0.586	0.475	2.34114e-214	BOK	Olig_ENPP6_LUCAT1
2.10544e-218	-0.329182	0.4	0.589	8.43862e-214	DAPK2	Olig_ENPP6_LUCAT1
5.45847e-218	-0.298857	0.131	0.281	2.18775e-213	MAGEC3	Olig_ENPP6_LUCAT1
6.2915e-218	-0.296289	0.313	0.492	2.52163e-213	TMEM206	Olig_ENPP6_LUCAT1
9.25282e-218	-0.279527	0.221	0.394	3.70853e-213	LIMA1	Olig_ENPP6_LUCAT1
1.5489e-216	0.499284	0.509	0.383	6.20799e-212	PRKX	Olig_ENPP6_LUCAT1
7.52027e-216	0.38065	0.874	0.873	3.01412e-211	ADAM10	Olig_ENPP6_LUCAT1
3.58463e-215	-0.350433	0.737	0.881	1.43672e-210	VRK2	Olig_ENPP6_LUCAT1
1.26899e-214	-0.268995	0.272	0.451	5.08612e-210	SH3GLB2	Olig_ENPP6_LUCAT1
4.15107e-214	-0.284012	0.245	0.412	1.66375e-209	PSRC1	Olig_ENPP6_LUCAT1
4.33432e-213	-0.332819	0.288	0.46	1.7372e-208	CFTR	Olig_ENPP6_LUCAT1
8.11006e-213	0.572779	0.133	0.036	3.25051e-208	C5orf17	Olig_ENPP6_LUCAT1
3.22857e-212	-0.333968	0.641	0.819	1.29401e-207	RP11-116N8.1	Olig_ENPP6_LUCAT1
2.06774e-211	-0.283531	0.356	0.542	8.2875e-207	GIPC1	Olig_ENPP6_LUCAT1
2.66629e-211	-0.286947	0.228	0.403	1.06865e-206	PCBP3	Olig_ENPP6_LUCAT1
7.87451e-211	-0.303303	0.636	0.809	3.1561e-206	ERBB3	Olig_ENPP6_LUCAT1
2.98102e-210	0.483455	0.719	0.656	1.19479e-205	PDS5B	Olig_ENPP6_LUCAT1
1.30012e-209	-0.356543	0.85	0.943	5.21087e-205	AUTS2	Olig_ENPP6_LUCAT1
3.67644e-209	0.392308	0.306	0.171	1.47352e-204	DNAJB4	Olig_ENPP6_LUCAT1
4.02504e-209	0.48477	0.819	0.792	1.61324e-204	ZHX2	Olig_ENPP6_LUCAT1
4.63512e-209	-0.271321	0.245	0.412	1.85775e-204	IDH2	Olig_ENPP6_LUCAT1
5.85547e-209	-0.419965	0.109	0.246	2.34687e-204	RP11-138I17.1	Olig_ENPP6_LUCAT1
1.05582e-207	0.505866	0.721	0.667	4.23175e-203	RP5-864K19.4	Olig_ENPP6_LUCAT1
1.37e-207	-0.323869	0.541	0.719	5.49097e-203	TESK2	Olig_ENPP6_LUCAT1
1.49385e-207	0.577889	0.612	0.519	5.98736e-203	ST13	Olig_ENPP6_LUCAT1
1.81688e-207	0.344013	0.96	0.976	7.28205e-203	CCDC88A	Olig_ENPP6_LUCAT1
9.80992e-207	0.568167	0.528	0.419	3.93182e-202	SNAP23	Olig_ENPP6_LUCAT1
1.04589e-206	-0.303823	0.386	0.567	4.19192e-202	LOH12CR1	Olig_ENPP6_LUCAT1
3.55186e-206	-0.286639	0.782	0.904	1.42359e-201	LIPA	Olig_ENPP6_LUCAT1
4.01946e-206	-0.319178	0.515	0.693	1.611e-201	RHOU	Olig_ENPP6_LUCAT1
7.68524e-205	-0.307532	0.679	0.836	3.08025e-200	TRAPPC9	Olig_ENPP6_LUCAT1
2.17814e-204	0.357186	0.896	0.904	8.72997e-200	MBNL1	Olig_ENPP6_LUCAT1
5.47011e-204	0.519065	0.827	0.814	2.19242e-199	HERC4	Olig_ENPP6_LUCAT1
7.51719e-203	-0.280003	0.852	0.954	3.01289e-198	SLC25A13	Olig_ENPP6_LUCAT1
1.86237e-202	-0.256391	0.94	0.984	7.46439e-198	ZNF536	Olig_ENPP6_LUCAT1
1.92699e-202	-0.300734	0.411	0.606	7.72338e-198	NAV3	Olig_ENPP6_LUCAT1
4.96592e-202	0.354862	0.838	0.832	1.99034e-197	GPRC5B	Olig_ENPP6_LUCAT1
8.52138e-201	-0.295375	0.248	0.42	3.41537e-196	AC013402.2	Olig_ENPP6_LUCAT1
9.87514e-201	-0.331733	0.626	0.788	3.95796e-196	CPB2-AS1	Olig_ENPP6_LUCAT1
1.21992e-199	-0.416979	0.343	0.501	4.88942e-195	ANKUB1	Olig_ENPP6_LUCAT1
1.35678e-199	-0.289095	0.566	0.758	5.43799e-195	ASPA	Olig_ENPP6_LUCAT1
3.17879e-199	-0.299234	0.503	0.693	1.27406e-194	CTC-228N24.3	Olig_ENPP6_LUCAT1
4.83239e-199	-0.334646	0.481	0.664	1.93682e-194	RP11-284M14.1	Olig_ENPP6_LUCAT1
1.53628e-198	0.657205	0.794	0.765	6.15742e-194	MAP2K4	Olig_ENPP6_LUCAT1
2.69369e-198	-0.354301	0.752	0.881	1.07963e-193	ITGA2	Olig_ENPP6_LUCAT1
4.89367e-198	0.345869	0.93	0.931	1.96138e-193	SASH1	Olig_ENPP6_LUCAT1
5.86459e-198	-0.320778	0.44	0.628	2.35053e-193	UNC79	Olig_ENPP6_LUCAT1
6.87549e-198	-0.396979	0.452	0.634	2.7557e-193	GREB1L	Olig_ENPP6_LUCAT1
1.61327e-196	0.51027	0.689	0.619	6.46601e-192	SOS1	Olig_ENPP6_LUCAT1
4.80218e-196	-0.268695	0.887	0.968	1.92471e-191	GRID1	Olig_ENPP6_LUCAT1
5.15185e-196	-0.298609	0.198	0.356	2.06486e-191	USH1C	Olig_ENPP6_LUCAT1
2.04604e-195	0.320634	0.916	0.925	8.20053e-191	LRP2	Olig_ENPP6_LUCAT1
4.24778e-195	0.465113	0.682	0.618	1.70251e-190	MFAP3L	Olig_ENPP6_LUCAT1
5.90337e-195	-0.286188	0.51	0.698	2.36607e-190	CPM	Olig_ENPP6_LUCAT1
1.09944e-194	0.54799	0.498	0.379	4.40654e-190	ZCCHC2	Olig_ENPP6_LUCAT1
3.43539e-194	-0.318641	0.508	0.68	1.3769e-189	TERF2IP	Olig_ENPP6_LUCAT1
7.5784e-194	0.418069	0.216	0.1	3.03742e-189	MKNK2	Olig_ENPP6_LUCAT1
9.75393e-194	0.293559	0.973	0.987	3.90937e-189	ERBB2IP	Olig_ENPP6_LUCAT1
2.5707e-193	0.427471	0.762	0.756	1.03034e-188	TARSL2	Olig_ENPP6_LUCAT1
4.69321e-193	-0.262326	0.214	0.375	1.88104e-188	FAM227B	Olig_ENPP6_LUCAT1
7.96581e-193	-0.337418	0.201	0.348	3.1927e-188	AC007970.1	Olig_ENPP6_LUCAT1
1.96969e-192	-0.309853	0.283	0.443	7.89453e-188	PDE5A	Olig_ENPP6_LUCAT1
2.94068e-192	-0.315951	0.646	0.817	1.17862e-187	NECAB1	Olig_ENPP6_LUCAT1
7.3123e-192	-0.292996	0.469	0.654	2.93077e-187	RP11-761E20.1	Olig_ENPP6_LUCAT1
2.50126e-191	-0.297793	0.348	0.526	1.00251e-186	STX18-AS1	Olig_ENPP6_LUCAT1
2.7579e-191	0.975367	0.495	0.403	1.10537e-186	SORBS1	Olig_ENPP6_LUCAT1
4.80109e-191	-0.276351	0.571	0.745	1.92428e-186	SREBF2	Olig_ENPP6_LUCAT1
2.71796e-190	0.725945	0.498	0.381	1.08936e-185	BACE2	Olig_ENPP6_LUCAT1
8.72398e-190	0.510769	0.757	0.695	3.49657e-185	BCL2	Olig_ENPP6_LUCAT1
1.98924e-189	0.476086	0.154	0.056	7.97286e-185	SLC7A5	Olig_ENPP6_LUCAT1
4.58264e-189	-0.270115	0.908	0.971	1.83672e-184	FUT8	Olig_ENPP6_LUCAT1
4.83519e-189	-0.287248	0.357	0.54	1.93794e-184	PRKCB	Olig_ENPP6_LUCAT1
7.9839e-189	0.735554	0.566	0.479	3.19995e-184	DNAJB6	Olig_ENPP6_LUCAT1
9.7088e-188	-0.43788	0.647	0.802	3.89129e-183	TUBA1A	Olig_ENPP6_LUCAT1
1.11071e-186	0.374667	0.77	0.761	4.45171e-182	HP1BP3	Olig_ENPP6_LUCAT1
1.9637e-186	-0.29275	0.688	0.856	7.87053e-182	ITFG1	Olig_ENPP6_LUCAT1
1.3231e-184	0.530598	0.484	0.37	5.30299e-180	HSPA4	Olig_ENPP6_LUCAT1
1.7033e-184	0.284067	0.929	0.939	6.82682e-180	N4BP2L2	Olig_ENPP6_LUCAT1
3.07123e-184	-0.297405	0.32	0.49	1.23095e-179	PTN	Olig_ENPP6_LUCAT1
4.0449e-184	-0.390045	0.31	0.468	1.62119e-179	LINC00844	Olig_ENPP6_LUCAT1
6.67138e-184	-0.337663	0.571	0.737	2.67389e-179	PLEKHG1	Olig_ENPP6_LUCAT1
3.00598e-182	-0.303013	0.613	0.789	1.2048e-177	RP11-820L6.1	Olig_ENPP6_LUCAT1
1.08104e-180	-0.273757	0.366	0.537	4.33281e-176	LRRC4B	Olig_ENPP6_LUCAT1
1.58531e-180	-0.260345	0.416	0.599	6.35391e-176	ZC3H6	Olig_ENPP6_LUCAT1
1.28535e-179	-0.343878	0.337	0.503	5.15168e-175	OXR1	Olig_ENPP6_LUCAT1
1.92317e-179	0.331461	0.862	0.862	7.70805e-175	NDRG1	Olig_ENPP6_LUCAT1
2.66079e-179	0.465682	0.742	0.689	1.06644e-174	FGF1	Olig_ENPP6_LUCAT1
7.85218e-179	-0.279986	0.143	0.279	3.14716e-174	AOAH	Olig_ENPP6_LUCAT1
2.23376e-178	-0.283354	0.098	0.219	8.9529e-174	AC007163.3	Olig_ENPP6_LUCAT1
1.16453e-177	-0.264405	0.317	0.487	4.66742e-173	ATP6AP1L	Olig_ENPP6_LUCAT1
1.38747e-177	-0.250573	0.46	0.635	5.56096e-173	CD46	Olig_ENPP6_LUCAT1
3.08733e-177	-0.259087	0.286	0.449	1.2374e-172	GRAMD3	Olig_ENPP6_LUCAT1
9.48563e-177	0.345888	0.999	0.998	3.80184e-172	NEAT1	Olig_ENPP6_LUCAT1
1.6117e-176	0.391955	0.796	0.772	6.4597e-172	PLK1S1	Olig_ENPP6_LUCAT1
2.28113e-175	-0.285146	0.305	0.473	9.14277e-171	NME9	Olig_ENPP6_LUCAT1
1.06408e-174	-0.332203	0.243	0.387	4.26482e-170	AC023590.1	Olig_ENPP6_LUCAT1
1.33114e-174	-0.253343	0.253	0.411	5.33519e-170	CTC-490E21.12	Olig_ENPP6_LUCAT1
2.45362e-174	0.418145	0.853	0.843	9.8341e-170	MT-ND1	Olig_ENPP6_LUCAT1
2.87302e-174	-0.250236	0.266	0.424	1.15151e-169	CCM2	Olig_ENPP6_LUCAT1
3.23968e-173	0.547306	0.579	0.503	1.29846e-168	SETD5-AS1	Olig_ENPP6_LUCAT1
4.75748e-173	0.408163	0.775	0.748	1.9068e-168	SVIP	Olig_ENPP6_LUCAT1
6.99573e-173	-0.294318	0.226	0.372	2.80389e-168	SQLE	Olig_ENPP6_LUCAT1
2.92616e-172	-0.283778	0.635	0.791	1.17281e-167	EVA1C	Olig_ENPP6_LUCAT1
2.55637e-171	-0.250241	0.685	0.836	1.02459e-166	ZNF708	Olig_ENPP6_LUCAT1
1.08634e-170	-0.303611	0.381	0.553	4.35405e-166	RP11-267C16.1	Olig_ENPP6_LUCAT1
1.41442e-170	0.441756	0.357	0.232	5.66901e-166	OR7A5	Olig_ENPP6_LUCAT1
2.88806e-170	-0.26867	0.254	0.408	1.15753e-165	RP11-71N10.1	Olig_ENPP6_LUCAT1
9.72184e-169	0.481891	0.723	0.665	3.89651e-164	SNCA	Olig_ENPP6_LUCAT1
1.97771e-168	-0.282594	0.342	0.517	7.92665e-164	RGS7	Olig_ENPP6_LUCAT1
3.54315e-168	0.416597	0.219	0.11	1.42009e-163	PLOD1	Olig_ENPP6_LUCAT1
1.09436e-167	-0.268549	0.802	0.916	4.38618e-163	HECW2	Olig_ENPP6_LUCAT1
2.60175e-167	-0.267516	0.422	0.588	1.04278e-162	RECK	Olig_ENPP6_LUCAT1
9.46353e-167	0.431212	0.81	0.753	3.79298e-162	FBXO32	Olig_ENPP6_LUCAT1
1.43515e-166	0.354089	0.947	0.964	5.75207e-162	MACF1	Olig_ENPP6_LUCAT1
1.87462e-166	-0.311969	0.496	0.664	7.51348e-162	SEPT4	Olig_ENPP6_LUCAT1
1.99896e-165	-0.252042	0.343	0.505	8.01185e-161	RP11-119F19.2	Olig_ENPP6_LUCAT1
2.82254e-165	0.36108	0.845	0.788	1.13127e-160	RP11-298D21.1	Olig_ENPP6_LUCAT1
4.51681e-164	-0.250429	0.908	0.967	1.81034e-159	SH3GL3	Olig_ENPP6_LUCAT1
9.42079e-164	-0.276451	0.646	0.806	3.77585e-159	JAZF1	Olig_ENPP6_LUCAT1
1.01314e-163	-0.256995	0.963	0.991	4.06068e-159	DLG1	Olig_ENPP6_LUCAT1
1.3669e-163	0.457415	0.761	0.737	5.47854e-159	ANKRD11	Olig_ENPP6_LUCAT1
4.10573e-162	0.436452	0.565	0.471	1.64558e-157	TKT	Olig_ENPP6_LUCAT1
5.77876e-162	0.457064	0.509	0.415	2.31613e-157	EIF5	Olig_ENPP6_LUCAT1
8.26883e-162	0.306222	0.903	0.893	3.31415e-157	FAM171A1	Olig_ENPP6_LUCAT1
4.50995e-161	-0.328999	0.259	0.399	1.80759e-156	HEPN1	Olig_ENPP6_LUCAT1
7.09802e-161	-0.340862	0.421	0.566	2.84489e-156	B2M	Olig_ENPP6_LUCAT1
7.64371e-160	0.419565	0.896	0.816	3.0636e-155	CRYAB	Olig_ENPP6_LUCAT1
3.82306e-159	-0.267713	0.834	0.933	1.53228e-154	RASGRF2	Olig_ENPP6_LUCAT1
3.57454e-156	-0.348207	0.75	0.858	1.43268e-151	HAPLN2	Olig_ENPP6_LUCAT1
6.32318e-156	0.419968	0.777	0.759	2.53433e-151	FKBP5	Olig_ENPP6_LUCAT1
2.55818e-155	0.470322	0.771	0.749	1.02532e-150	RP4-630C24.3	Olig_ENPP6_LUCAT1
8.69136e-155	0.621442	0.421	0.32	3.4835e-150	HSPE1	Olig_ENPP6_LUCAT1
2.53221e-154	0.399438	0.185	0.087	1.01491e-149	MT-TV	Olig_ENPP6_LUCAT1
5.1356e-154	0.274501	0.926	0.945	2.05835e-149	BAZ2B	Olig_ENPP6_LUCAT1
6.69754e-154	-0.251422	0.867	0.95	2.68437e-149	SSH2	Olig_ENPP6_LUCAT1
1.28627e-153	0.608662	0.489	0.395	5.15538e-149	CCT4	Olig_ENPP6_LUCAT1
2.92364e-153	-0.29567	0.687	0.83	1.17179e-148	MAG	Olig_ENPP6_LUCAT1
3.42033e-152	0.438715	0.606	0.537	1.37087e-147	CLK1	Olig_ENPP6_LUCAT1
2.65339e-151	0.34059	0.29	0.174	1.06348e-146	NPTX2	Olig_ENPP6_LUCAT1
4.496e-151	-0.263483	0.318	0.461	1.802e-146	IFIT3	Olig_ENPP6_LUCAT1
1.38652e-150	-0.283149	0.705	0.841	5.55719e-146	KIF6	Olig_ENPP6_LUCAT1
3.81703e-150	-0.260333	0.75	0.883	1.52987e-145	RABGAP1L	Olig_ENPP6_LUCAT1
6.37716e-150	0.275138	0.216	0.112	2.55597e-145	LTV1	Olig_ENPP6_LUCAT1
9.11549e-150	0.286566	0.908	0.916	3.65349e-145	SGIP1	Olig_ENPP6_LUCAT1
4.55237e-149	0.410025	0.292	0.182	1.82459e-144	GARS	Olig_ENPP6_LUCAT1
2.76963e-148	-0.257273	0.343	0.496	1.11007e-143	PLIN3	Olig_ENPP6_LUCAT1
4.40897e-147	0.968889	0.242	0.144	1.76712e-142	CERS6	Olig_ENPP6_LUCAT1
1.17082e-146	-0.295134	0.594	0.748	4.69263e-142	ASTN2	Olig_ENPP6_LUCAT1
2.08899e-145	0.459657	0.41	0.307	8.37269e-141	HTATIP2	Olig_ENPP6_LUCAT1
6.58677e-144	-0.254011	0.903	0.967	2.63998e-139	PKP4	Olig_ENPP6_LUCAT1
1.98501e-143	0.366991	0.214	0.113	7.9559e-139	RP11-1129I3.1	Olig_ENPP6_LUCAT1
1.79443e-142	0.358642	0.2	0.103	7.19206e-138	ATAD3C	Olig_ENPP6_LUCAT1
1.96669e-141	0.4131	0.598	0.526	7.88251e-137	FAIM2	Olig_ENPP6_LUCAT1
4.11589e-141	0.424387	0.705	0.66	1.64965e-136	DNAJB2	Olig_ENPP6_LUCAT1
4.82509e-141	-0.31409	0.202	0.335	1.9339e-136	RP11-371F15.3	Olig_ENPP6_LUCAT1
6.48521e-141	0.484176	0.546	0.471	2.59927e-136	C1orf132	Olig_ENPP6_LUCAT1
6.80093e-141	0.498872	0.38	0.278	2.72581e-136	YARS	Olig_ENPP6_LUCAT1
8.20076e-141	0.64808	0.382	0.281	3.28686e-136	PRKD1	Olig_ENPP6_LUCAT1
2.27874e-140	0.540021	0.491	0.402	9.13319e-136	RANGAP1	Olig_ENPP6_LUCAT1
6.09445e-140	-0.255408	0.633	0.78	2.44266e-135	TTLL5	Olig_ENPP6_LUCAT1
5.35876e-138	0.319812	0.393	0.258	2.14779e-133	ADAMTS18	Olig_ENPP6_LUCAT1
2.84242e-137	-0.419269	0.512	0.648	1.13924e-132	MARCKSL1	Olig_ENPP6_LUCAT1
2.84782e-137	0.521061	0.551	0.481	1.14141e-132	SOX2	Olig_ENPP6_LUCAT1
3.32827e-137	0.371956	0.839	0.848	1.33397e-132	BBS9	Olig_ENPP6_LUCAT1
8.96237e-137	-0.635916	0.2	0.331	3.59212e-132	SGCZ	Olig_ENPP6_LUCAT1
4.37537e-136	0.411044	0.592	0.521	1.75365e-131	SPEN	Olig_ENPP6_LUCAT1
1.07519e-135	-0.289123	0.31	0.443	4.30935e-131	RPL10	Olig_ENPP6_LUCAT1
1.09532e-134	0.437161	0.731	0.709	4.39006e-130	GPBP1	Olig_ENPP6_LUCAT1
1.40804e-134	-0.290157	0.804	0.913	5.64344e-130	KCNH8	Olig_ENPP6_LUCAT1
2.38617e-134	-0.253935	0.312	0.468	9.56377e-130	CENPP	Olig_ENPP6_LUCAT1
1.03464e-133	-0.254035	0.362	0.508	4.14684e-129	AC091969.1	Olig_ENPP6_LUCAT1
5.16327e-133	-0.256321	0.442	0.598	2.06944e-128	LINC00320	Olig_ENPP6_LUCAT1
5.32458e-133	0.457101	0.492	0.404	2.13409e-128	CCT3	Olig_ENPP6_LUCAT1
1.49906e-131	0.499582	0.398	0.302	6.00824e-127	CARS	Olig_ENPP6_LUCAT1
6.21749e-131	0.398838	0.636	0.586	2.49197e-126	ZNF483	Olig_ENPP6_LUCAT1
8.3156e-131	0.583244	0.337	0.237	3.33289e-126	SLC7A11	Olig_ENPP6_LUCAT1
1.03179e-130	-0.255516	0.252	0.39	4.1354e-126	TMEM232	Olig_ENPP6_LUCAT1
1.17682e-130	0.371645	0.164	0.079	4.71671e-126	TPD52L1	Olig_ENPP6_LUCAT1
1.68766e-130	0.487764	0.266	0.168	6.76414e-126	FGFR1	Olig_ENPP6_LUCAT1
1.72522e-130	-0.258065	0.452	0.589	6.9147e-126	NBPF1	Olig_ENPP6_LUCAT1
1.21868e-129	0.260252	0.125	0.049	4.88447e-125	AC006994.2	Olig_ENPP6_LUCAT1
1.26337e-129	-0.272983	0.152	0.271	5.06358e-125	AC007092.1	Olig_ENPP6_LUCAT1
1.60066e-129	-0.253383	0.115	0.222	6.41543e-125	LAMA2	Olig_ENPP6_LUCAT1
4.7833e-129	0.458705	0.477	0.396	1.91715e-124	COX19	Olig_ENPP6_LUCAT1
1.4011e-128	0.353624	0.824	0.825	5.61559e-124	ATP11A	Olig_ENPP6_LUCAT1
1.28758e-127	0.395644	0.309	0.207	5.16064e-123	LINC00862	Olig_ENPP6_LUCAT1
3.3725e-127	0.537456	0.594	0.539	1.3517e-122	UBE2B	Olig_ENPP6_LUCAT1
1.38447e-126	0.274613	0.902	0.91	5.54894e-122	KIAA1244	Olig_ENPP6_LUCAT1
4.62119e-126	0.447104	0.649	0.603	1.85217e-121	DFNB31	Olig_ENPP6_LUCAT1
2.49285e-125	0.285021	0.833	0.852	9.99133e-121	CEP170	Olig_ENPP6_LUCAT1
5.02177e-124	-0.252899	0.705	0.836	2.01273e-119	UPK3B	Olig_ENPP6_LUCAT1
4.32338e-123	0.260271	0.836	0.865	1.73281e-118	VPS13C	Olig_ENPP6_LUCAT1
1.39672e-120	-0.567141	0.694	0.764	5.59804e-116	RBFOX1	Olig_ENPP6_LUCAT1
5.00716e-120	-0.280946	0.342	0.471	2.00687e-115	OLIG1	Olig_ENPP6_LUCAT1
1.57087e-119	0.417674	0.238	0.144	6.29606e-115	ETV5	Olig_ENPP6_LUCAT1
3.58535e-119	0.345405	0.343	0.245	1.43701e-114	KLHL21	Olig_ENPP6_LUCAT1
6.44149e-119	0.608706	0.483	0.419	2.58175e-114	CTD-3131K8.2	Olig_ENPP6_LUCAT1
3.28712e-118	0.328521	0.811	0.809	1.31748e-113	CPEB4	Olig_ENPP6_LUCAT1
7.68879e-118	0.367379	0.286	0.188	3.08167e-113	GIPC2	Olig_ENPP6_LUCAT1
1.01707e-117	0.409654	0.37	0.276	4.07643e-113	RP4-769N13.6	Olig_ENPP6_LUCAT1
2.54109e-117	0.252528	0.867	0.893	1.01847e-112	TNKS	Olig_ENPP6_LUCAT1
4.97445e-117	-0.387053	0.693	0.82	1.99376e-112	S100B	Olig_ENPP6_LUCAT1
1.40413e-116	0.420377	0.492	0.414	5.62776e-112	PMP2	Olig_ENPP6_LUCAT1
2.62353e-116	0.26566	0.889	0.865	1.05151e-111	PRKCA	Olig_ENPP6_LUCAT1
4.24045e-116	0.330691	0.71	0.697	1.69957e-111	PTP4A2	Olig_ENPP6_LUCAT1
8.52588e-116	-0.266038	0.15	0.259	3.41717e-111	SVEP1	Olig_ENPP6_LUCAT1
2.00787e-115	0.579582	0.629	0.589	8.04753e-111	SPATS2L	Olig_ENPP6_LUCAT1
1.32059e-114	0.380912	0.821	0.823	5.29294e-110	ZMYND8	Olig_ENPP6_LUCAT1
2.1579e-113	0.48013	0.406	0.321	8.64887e-109	TXNRD1	Olig_ENPP6_LUCAT1
4.2238e-112	0.370291	0.565	0.503	1.6929e-107	ZBTB1	Olig_ENPP6_LUCAT1
5.87852e-111	0.444877	0.595	0.547	2.35611e-106	TBCD	Olig_ENPP6_LUCAT1
1.06154e-110	0.354797	0.229	0.138	4.25464e-106	RP11-318M2.2	Olig_ENPP6_LUCAT1
1.19224e-110	0.369447	0.386	0.296	4.77851e-106	ALDH3A2	Olig_ENPP6_LUCAT1
5.52404e-110	0.406943	0.471	0.391	2.21403e-105	PTOV1	Olig_ENPP6_LUCAT1
4.79199e-109	0.321371	0.742	0.719	1.92063e-104	PRMT2	Olig_ENPP6_LUCAT1
3.98638e-108	0.399918	0.451	0.37	1.59774e-103	AHCTF1	Olig_ENPP6_LUCAT1
5.31762e-108	0.318773	0.777	0.774	2.1313e-103	UBE2D3	Olig_ENPP6_LUCAT1
6.11433e-108	0.417288	0.673	0.621	2.45062e-103	MEIS2	Olig_ENPP6_LUCAT1
9.4753e-108	0.307139	0.149	0.073	3.7977e-103	CDH6	Olig_ENPP6_LUCAT1
2.08149e-107	0.254481	0.809	0.818	8.34262e-103	HNRNPA2B1	Olig_ENPP6_LUCAT1
4.95177e-107	0.31178	0.788	0.782	1.98467e-102	PDE4DIP	Olig_ENPP6_LUCAT1
7.02803e-106	0.316922	0.805	0.806	2.81683e-101	ELAVL3	Olig_ENPP6_LUCAT1
2.46295e-105	0.490719	0.362	0.275	9.87151e-101	PAPD5	Olig_ENPP6_LUCAT1
4.59745e-105	0.410745	0.406	0.327	1.84266e-100	FLCN	Olig_ENPP6_LUCAT1
1.9785e-104	0.377382	0.258	0.171	7.92982e-100	RP11-518L10.5	Olig_ENPP6_LUCAT1
2.27109e-104	0.415728	0.618	0.563	9.10254e-100	UBC	Olig_ENPP6_LUCAT1
2.62496e-104	-0.341207	0.391	0.521	1.05209e-99	RP11-308N19.1	Olig_ENPP6_LUCAT1
5.67513e-104	0.306352	0.712	0.701	2.27459e-99	ITGB8	Olig_ENPP6_LUCAT1
1.79998e-103	0.309096	0.86	0.861	7.21432e-99	MAPK10	Olig_ENPP6_LUCAT1
1.97956e-103	-0.260991	0.861	0.94	7.93407e-99	TMEFF2	Olig_ENPP6_LUCAT1
7.56234e-103	0.360443	0.522	0.452	3.03099e-98	CREBRF	Olig_ENPP6_LUCAT1
2.7886e-102	-0.268754	0.278	0.404	1.11767e-97	FSTL5	Olig_ENPP6_LUCAT1
1.20117e-101	0.420431	0.631	0.585	4.81429e-97	CDKL1	Olig_ENPP6_LUCAT1
1.52932e-101	0.275462	0.847	0.79	6.12953e-97	FTL	Olig_ENPP6_LUCAT1
4.80463e-101	-0.29023	0.246	0.372	1.9257e-96	CCSER1	Olig_ENPP6_LUCAT1
5.127e-101	0.38434	0.307	0.221	2.0549e-96	MARS	Olig_ENPP6_LUCAT1
9.41355e-101	-0.770104	0.772	0.815	3.77295e-96	FTH1	Olig_ENPP6_LUCAT1
9.714e-101	0.281231	0.19	0.11	3.89337e-96	TSPYL4	Olig_ENPP6_LUCAT1
2.11766e-100	0.484659	0.479	0.411	8.48758e-96	HNRNPU-AS1	Olig_ENPP6_LUCAT1
2.24281e-100	-0.290975	0.551	0.684	8.98918e-96	ANO4	Olig_ENPP6_LUCAT1
4.31746e-99	0.344169	0.228	0.144	1.73044e-94	SLC7A1	Olig_ENPP6_LUCAT1
4.39503e-99	0.356305	0.62	0.582	1.76153e-94	HNRNPU	Olig_ENPP6_LUCAT1
1.04058e-98	0.344653	0.492	0.422	4.17063e-94	OGT	Olig_ENPP6_LUCAT1
3.05126e-98	0.408105	0.125	0.06	1.22294e-93	TTR	Olig_ENPP6_LUCAT1
4.05622e-98	0.332652	0.392	0.308	1.62573e-93	LARP7	Olig_ENPP6_LUCAT1
5.01367e-98	0.424102	0.47	0.403	2.00948e-93	NAA16	Olig_ENPP6_LUCAT1
5.17618e-98	0.357528	0.36	0.276	2.07461e-93	DEAF1	Olig_ENPP6_LUCAT1
8.35515e-98	0.347757	0.722	0.716	3.34874e-93	ARGLU1	Olig_ENPP6_LUCAT1
4.88773e-97	0.32965	0.519	0.451	1.959e-92	UBE4A	Olig_ENPP6_LUCAT1
6.87133e-97	0.289114	0.824	0.825	2.75403e-92	EFHD1	Olig_ENPP6_LUCAT1
9.10639e-96	0.257535	0.819	0.825	3.64984e-91	LRRC1	Olig_ENPP6_LUCAT1
1.00763e-95	0.376449	0.752	0.739	4.03857e-91	NFAT5	Olig_ENPP6_LUCAT1
5.61136e-95	0.33159	0.618	0.575	2.24903e-90	ANKRD12	Olig_ENPP6_LUCAT1
1.03065e-94	0.30898	0.732	0.711	4.13085e-90	PDS5A	Olig_ENPP6_LUCAT1
1.83714e-94	0.396631	0.63	0.596	7.36326e-90	ATP2C1	Olig_ENPP6_LUCAT1
2.57298e-94	0.379082	0.183	0.107	1.03125e-89	IL17RB	Olig_ENPP6_LUCAT1
3.07283e-94	0.419831	0.434	0.359	1.23159e-89	MARK1	Olig_ENPP6_LUCAT1
2.05714e-93	0.545076	0.425	0.358	8.24503e-89	PPM1E	Olig_ENPP6_LUCAT1
2.69341e-93	0.36782	0.513	0.447	1.07952e-88	RALY	Olig_ENPP6_LUCAT1
9.31939e-93	0.349098	0.219	0.14	3.73521e-88	CHDH	Olig_ENPP6_LUCAT1
1.14533e-92	0.42114	0.439	0.366	4.59049e-88	SNX3	Olig_ENPP6_LUCAT1
1.51581e-92	0.352208	0.264	0.18	6.07536e-88	C9orf153	Olig_ENPP6_LUCAT1
3.01014e-92	0.375129	0.446	0.375	1.20646e-87	PGAP1	Olig_ENPP6_LUCAT1
7.23846e-92	0.361203	0.59	0.547	2.90118e-87	SHFM1	Olig_ENPP6_LUCAT1
4.73677e-91	0.390821	0.549	0.486	1.8985e-86	KNOP1	Olig_ENPP6_LUCAT1
1.15827e-90	0.346898	0.396	0.31	4.64236e-86	AZGP1	Olig_ENPP6_LUCAT1
1.99857e-90	0.318394	0.846	0.859	8.01029e-86	CTTNBP2	Olig_ENPP6_LUCAT1
9.0467e-90	0.408682	0.554	0.5	3.62592e-85	SOD1	Olig_ENPP6_LUCAT1
3.85065e-89	0.285632	0.771	0.773	1.54334e-84	CNOT2	Olig_ENPP6_LUCAT1
1.70881e-88	0.314134	0.744	0.747	6.84892e-84	KIAA0232	Olig_ENPP6_LUCAT1
5.51128e-88	0.313578	0.397	0.318	2.20892e-83	ZNF160	Olig_ENPP6_LUCAT1
1.27781e-87	0.417867	0.555	0.508	5.12148e-83	KDM5A	Olig_ENPP6_LUCAT1
1.12916e-86	0.329279	0.306	0.227	4.52569e-82	KLF15	Olig_ENPP6_LUCAT1
2.42622e-86	0.288306	0.96	0.984	9.7243e-82	MT-CO2	Olig_ENPP6_LUCAT1
2.92228e-86	-0.331875	0.261	0.369	1.17125e-81	ACSBG1	Olig_ENPP6_LUCAT1
9.6543e-86	0.295217	0.365	0.286	3.86944e-81	ZNF281	Olig_ENPP6_LUCAT1
1.15997e-85	0.411777	0.501	0.445	4.64916e-81	HSPA9	Olig_ENPP6_LUCAT1
1.8467e-85	0.307208	0.563	0.519	7.40158e-81	SF3B1	Olig_ENPP6_LUCAT1
1.88328e-85	0.32131	0.219	0.144	7.54817e-81	ASNS	Olig_ENPP6_LUCAT1
1.90557e-85	0.29769	0.837	0.842	7.63752e-81	MSI2	Olig_ENPP6_LUCAT1
7.4111e-85	0.312392	0.196	0.122	2.97037e-80	CTD-2033A16.3	Olig_ENPP6_LUCAT1
7.96437e-85	0.279445	0.437	0.36	3.19212e-80	ZFAND5	Olig_ENPP6_LUCAT1
2.26262e-84	0.320038	0.498	0.435	9.06858e-80	MORF4L2	Olig_ENPP6_LUCAT1
2.90971e-84	-0.331757	0.915	0.967	1.16621e-79	PTGDS	Olig_ENPP6_LUCAT1
3.37211e-84	0.33792	0.297	0.217	1.35154e-79	SKI	Olig_ENPP6_LUCAT1
8.68542e-84	0.422896	0.602	0.584	3.48112e-79	TNPO1	Olig_ENPP6_LUCAT1
2.51304e-83	0.415435	0.659	0.631	1.00722e-78	ZNF365	Olig_ENPP6_LUCAT1
3.29797e-83	0.385779	0.172	0.103	1.32183e-78	CYP39A1	Olig_ENPP6_LUCAT1
5.18236e-83	0.376603	0.318	0.242	2.07709e-78	XXYLT1	Olig_ENPP6_LUCAT1
6.75666e-83	-0.274536	0.162	0.255	2.70807e-78	RP11-16D22.2	Olig_ENPP6_LUCAT1
8.85539e-83	-0.262468	0.485	0.597	3.54924e-78	CKB	Olig_ENPP6_LUCAT1
6.80633e-82	0.434701	0.371	0.3	2.72798e-77	NOP58	Olig_ENPP6_LUCAT1
1.08033e-81	0.264441	0.722	0.714	4.32997e-77	KTN1	Olig_ENPP6_LUCAT1
4.01232e-81	0.285918	0.86	0.885	1.60814e-76	NFASC	Olig_ENPP6_LUCAT1
1.31035e-80	0.262016	0.866	0.895	5.25186e-76	ABCA8	Olig_ENPP6_LUCAT1
7.08899e-79	0.2943	0.787	0.782	2.84127e-74	STARD13	Olig_ENPP6_LUCAT1
2.93005e-78	-0.276947	0.515	0.605	1.17437e-73	RP11-392E22.11	Olig_ENPP6_LUCAT1
3.79442e-77	0.299501	0.549	0.507	1.5208e-72	AK3	Olig_ENPP6_LUCAT1
5.12658e-77	0.302155	0.359	0.282	2.05473e-72	SYNM	Olig_ENPP6_LUCAT1
5.52656e-77	-0.253788	1	1	2.21505e-72	MALAT1	Olig_ENPP6_LUCAT1
7.69112e-77	-0.276885	0.595	0.69	3.0826e-72	ITM2B	Olig_ENPP6_LUCAT1
7.85394e-77	0.382585	0.263	0.191	3.14786e-72	METTL21A	Olig_ENPP6_LUCAT1
2.87694e-76	0.276954	0.837	0.849	1.15308e-71	ANKH	Olig_ENPP6_LUCAT1
8.63166e-76	0.268806	0.239	0.165	3.45957e-71	EFCAB7	Olig_ENPP6_LUCAT1
1.69965e-75	0.359122	0.431	0.368	6.81222e-71	PHF15	Olig_ENPP6_LUCAT1
2.67382e-75	0.34419	0.45	0.387	1.07167e-70	SEMA4B	Olig_ENPP6_LUCAT1
4.47156e-75	0.26862	0.17	0.103	1.7922e-70	RELN	Olig_ENPP6_LUCAT1
5.30022e-75	0.254373	0.815	0.815	2.12433e-70	CHKA	Olig_ENPP6_LUCAT1
5.97818e-75	0.278604	0.21	0.138	2.39605e-70	WBP5	Olig_ENPP6_LUCAT1
1.69457e-74	0.263019	0.958	0.965	6.79184e-70	SLC39A11	Olig_ENPP6_LUCAT1
1.86038e-74	0.312829	0.26	0.186	7.45642e-70	CBS	Olig_ENPP6_LUCAT1
3.9013e-74	0.433787	0.457	0.393	1.56364e-69	PLEKHA7	Olig_ENPP6_LUCAT1
5.57726e-74	0.254294	0.852	0.855	2.23537e-69	KCNQ1OT1	Olig_ENPP6_LUCAT1
5.84161e-74	0.354429	0.591	0.554	2.34132e-69	MT-ND4L	Olig_ENPP6_LUCAT1
8.52856e-74	0.295924	0.131	0.072	3.41824e-69	DIAPH2-AS1	Olig_ENPP6_LUCAT1
1.32197e-73	0.27995	0.796	0.813	5.29844e-69	MBOAT2	Olig_ENPP6_LUCAT1
1.40947e-73	0.261396	0.222	0.15	5.64917e-69	LA16c-366D3.1	Olig_ENPP6_LUCAT1
6.83981e-73	0.387113	0.233	0.164	2.74139e-68	LHFPL2	Olig_ENPP6_LUCAT1
7.59325e-73	0.286335	0.274	0.2	3.04337e-68	TCP1	Olig_ENPP6_LUCAT1
8.13054e-73	0.256874	0.794	0.81	3.25872e-68	CDK13	Olig_ENPP6_LUCAT1
1.54882e-72	0.39043	0.43	0.361	6.20765e-68	APOLD1	Olig_ENPP6_LUCAT1
1.79947e-72	0.397772	0.444	0.39	7.21229e-68	IARS	Olig_ENPP6_LUCAT1
6.38133e-72	0.335017	0.493	0.434	2.55764e-67	YWHAG	Olig_ENPP6_LUCAT1
9.96505e-71	0.304641	0.677	0.63	3.99399e-66	RP5-921G16.1	Olig_ENPP6_LUCAT1
1.08688e-70	0.2533	0.258	0.187	4.35623e-66	RP11-138A9.1	Olig_ENPP6_LUCAT1
1.2731e-70	0.3474	0.575	0.538	5.10258e-66	TOB2	Olig_ENPP6_LUCAT1
1.33094e-70	0.40992	0.593	0.548	5.3344e-66	ESRRG	Olig_ENPP6_LUCAT1
1.62004e-70	0.322947	0.469	0.403	6.49311e-66	MT2A	Olig_ENPP6_LUCAT1
2.07273e-69	0.28002	0.101	0.05	8.3075e-65	ACER2	Olig_ENPP6_LUCAT1
2.29075e-69	0.287803	0.553	0.512	9.18134e-65	ZC3H11A	Olig_ENPP6_LUCAT1
1.88725e-68	0.279065	0.734	0.721	7.56409e-64	PTPRJ	Olig_ENPP6_LUCAT1
3.60107e-68	0.348541	0.136	0.08	1.44331e-63	HIF1A-AS2	Olig_ENPP6_LUCAT1
6.0226e-67	0.274957	0.273	0.202	2.41386e-62	C2orf47	Olig_ENPP6_LUCAT1
1.14324e-66	0.323471	0.282	0.214	4.58212e-62	USPL1	Olig_ENPP6_LUCAT1
3.32425e-66	0.280717	0.797	0.806	1.33236e-61	SH3KBP1	Olig_ENPP6_LUCAT1
1.14051e-65	0.290198	0.456	0.399	4.57115e-61	NACC2	Olig_ENPP6_LUCAT1
2.01905e-65	0.358228	0.507	0.463	8.09237e-61	CWF19L2	Olig_ENPP6_LUCAT1
3.15526e-65	0.364192	0.465	0.41	1.26463e-60	PPP2CB	Olig_ENPP6_LUCAT1
3.59881e-65	0.328608	0.483	0.431	1.4424e-60	ZBTB7A	Olig_ENPP6_LUCAT1
1.43049e-64	0.280857	0.396	0.332	5.73339e-60	METTL7A	Olig_ENPP6_LUCAT1
1.53439e-64	0.27489	0.709	0.708	6.14985e-60	PWWP2A	Olig_ENPP6_LUCAT1
2.31318e-64	0.261735	0.174	0.112	9.27123e-60	TRAF2	Olig_ENPP6_LUCAT1
2.78058e-64	0.274533	0.685	0.673	1.11445e-59	KIF1A	Olig_ENPP6_LUCAT1
1.03028e-63	0.375795	0.847	0.877	4.12936e-59	NAV2	Olig_ENPP6_LUCAT1
1.22611e-63	0.252658	0.785	0.798	4.91424e-59	PPP6R3	Olig_ENPP6_LUCAT1
1.8271e-63	0.30067	0.557	0.525	7.32303e-59	BOD1L1	Olig_ENPP6_LUCAT1
3.466e-63	0.321678	0.439	0.382	1.38917e-58	INPP5A	Olig_ENPP6_LUCAT1
8.038e-63	0.334761	0.466	0.414	3.22163e-58	PRMT3	Olig_ENPP6_LUCAT1
1.46877e-62	0.325149	0.681	0.66	5.88681e-58	CA2	Olig_ENPP6_LUCAT1
2.2865e-62	0.314882	0.207	0.144	9.16429e-58	SMAD1	Olig_ENPP6_LUCAT1
5.17448e-62	0.543041	0.3	0.243	2.07393e-57	SLC25A18	Olig_ENPP6_LUCAT1
8.29033e-62	0.341542	0.767	0.782	3.32276e-57	TAOK3	Olig_ENPP6_LUCAT1
2.89174e-61	0.385485	0.203	0.142	1.15901e-56	SLC38A1	Olig_ENPP6_LUCAT1
1.49411e-60	0.266856	0.639	0.626	5.98841e-56	PAK2	Olig_ENPP6_LUCAT1
5.18951e-60	0.360208	0.219	0.158	2.07996e-55	MRPL18	Olig_ENPP6_LUCAT1
5.78874e-60	0.273661	0.558	0.534	2.32013e-55	PRNP	Olig_ENPP6_LUCAT1
6.42764e-60	0.304837	0.743	0.747	2.5762e-55	HDAC4	Olig_ENPP6_LUCAT1
6.53095e-60	0.293692	0.602	0.583	2.61761e-55	ZNF706	Olig_ENPP6_LUCAT1
2.23465e-59	0.305862	0.635	0.626	8.95648e-55	SRRM2	Olig_ENPP6_LUCAT1
3.42073e-59	0.304888	0.509	0.472	1.37103e-54	PEA15	Olig_ENPP6_LUCAT1
5.01893e-59	0.264301	0.281	0.216	2.01159e-54	PPID	Olig_ENPP6_LUCAT1
1.55521e-58	0.280881	0.611	0.595	6.2333e-54	MGEA5	Olig_ENPP6_LUCAT1
1.56875e-58	0.31993	0.626	0.608	6.28756e-54	BNIP3L	Olig_ENPP6_LUCAT1
1.82461e-58	0.262474	0.258	0.191	7.31305e-54	LIMD1	Olig_ENPP6_LUCAT1
1.86452e-58	0.294186	0.555	0.53	7.47298e-54	MPHOSPH8	Olig_ENPP6_LUCAT1
2.4039e-58	0.303131	0.516	0.47	9.63484e-54	ARHGAP32	Olig_ENPP6_LUCAT1
7.578e-58	0.288339	0.345	0.287	3.03726e-53	GOLGA3	Olig_ENPP6_LUCAT1
1.06716e-57	0.323755	0.545	0.508	4.27717e-53	HSP90B1	Olig_ENPP6_LUCAT1
1.30025e-57	0.344508	0.543	0.51	5.21141e-53	TPT1	Olig_ENPP6_LUCAT1
2.36316e-57	0.300105	0.266	0.205	9.47156e-53	PDXK	Olig_ENPP6_LUCAT1
3.09986e-57	0.374374	0.466	0.426	1.24242e-52	ERGIC1	Olig_ENPP6_LUCAT1
4.2829e-57	0.311107	0.348	0.285	1.71659e-52	B4GALT5	Olig_ENPP6_LUCAT1
8.87565e-57	0.259285	0.267	0.201	3.55736e-52	BCL6	Olig_ENPP6_LUCAT1
1.38147e-56	0.310852	0.404	0.345	5.53694e-52	CCDC30	Olig_ENPP6_LUCAT1
1.38273e-56	0.430495	0.625	0.621	5.54199e-52	CAMK2D	Olig_ENPP6_LUCAT1
1.46403e-56	0.26754	0.448	0.4	5.86782e-52	ZNF24	Olig_ENPP6_LUCAT1
1.78042e-56	0.267468	0.633	0.621	7.13594e-52	ZC3H13	Olig_ENPP6_LUCAT1
2.4961e-56	0.284061	0.239	0.177	1.00044e-51	NOP56	Olig_ENPP6_LUCAT1
4.17926e-56	0.252513	0.273	0.211	1.67505e-51	TARS	Olig_ENPP6_LUCAT1
7.74471e-56	0.25379	0.695	0.696	3.10408e-51	ADSS	Olig_ENPP6_LUCAT1
1.07474e-55	0.26759	0.495	0.449	4.30754e-51	UBQLN1	Olig_ENPP6_LUCAT1
1.10756e-55	0.303194	0.314	0.255	4.4391e-51	CCT5	Olig_ENPP6_LUCAT1
3.65922e-55	0.304922	0.593	0.565	1.46662e-50	ARHGAP35	Olig_ENPP6_LUCAT1
3.97517e-55	0.328116	0.252	0.191	1.59325e-50	STK40	Olig_ENPP6_LUCAT1
6.86708e-55	0.253854	0.768	0.782	2.75232e-50	AC073479.1	Olig_ENPP6_LUCAT1
9.62103e-55	0.253283	0.297	0.233	3.85611e-50	SLC25A53	Olig_ENPP6_LUCAT1
1.65636e-54	0.299461	0.509	0.463	6.63868e-50	AC018730.1	Olig_ENPP6_LUCAT1
1.90057e-54	0.264073	0.545	0.507	7.6175e-50	ARHGAP12	Olig_ENPP6_LUCAT1
2.43805e-54	0.261968	0.702	0.71	9.77171e-50	RP11-166D19.1	Olig_ENPP6_LUCAT1
2.6861e-54	0.318543	0.852	0.86	1.07659e-49	CNDP1	Olig_ENPP6_LUCAT1
2.87667e-54	0.375701	0.383	0.332	1.15297e-49	NUDC	Olig_ENPP6_LUCAT1
1.22154e-53	0.277087	0.557	0.523	4.89593e-49	KIAA0586	Olig_ENPP6_LUCAT1
2.54226e-53	0.309893	0.175	0.12	1.01894e-48	RUVBL2	Olig_ENPP6_LUCAT1
6.87782e-53	0.260488	0.748	0.756	2.75663e-48	FBXO11	Olig_ENPP6_LUCAT1
8.39649e-53	0.296154	0.382	0.326	3.36531e-48	GPR135	Olig_ENPP6_LUCAT1
1.22913e-51	0.264445	0.706	0.705	4.92635e-47	CDK6	Olig_ENPP6_LUCAT1
1.59635e-51	0.252828	0.431	0.384	6.39815e-47	EIF4G2	Olig_ENPP6_LUCAT1
2.66359e-51	0.270898	0.766	0.769	1.06757e-46	GRB10	Olig_ENPP6_LUCAT1
3.81485e-51	0.306	0.579	0.56	1.52899e-46	AMPD3	Olig_ENPP6_LUCAT1
4.24295e-51	0.292201	0.146	0.096	1.70057e-46	ZFAND2A	Olig_ENPP6_LUCAT1
6.58999e-51	0.264032	0.479	0.441	2.64127e-46	SSFA2	Olig_ENPP6_LUCAT1
7.24723e-51	0.277023	0.696	0.699	2.90469e-46	CCP110	Olig_ENPP6_LUCAT1
1.08284e-50	0.27497	0.149	0.098	4.34002e-46	MIR137HG	Olig_ENPP6_LUCAT1
2.60579e-50	-0.284992	0.653	0.732	1.0444e-45	GAPDH	Olig_ENPP6_LUCAT1
2.77507e-50	0.317813	0.414	0.367	1.11225e-45	ZNF106	Olig_ENPP6_LUCAT1
4.21609e-50	0.26765	0.353	0.297	1.68981e-45	NFE2L1	Olig_ENPP6_LUCAT1
4.41466e-50	0.323554	0.406	0.36	1.7694e-45	BANP	Olig_ENPP6_LUCAT1
1.61324e-49	0.282771	0.551	0.528	6.46585e-45	CEP290	Olig_ENPP6_LUCAT1
1.66895e-49	0.315967	0.608	0.59	6.68917e-45	SMARCA2	Olig_ENPP6_LUCAT1
1.67417e-49	0.292978	0.422	0.371	6.71007e-45	ME1	Olig_ENPP6_LUCAT1
2.58451e-49	0.321689	0.511	0.474	1.03587e-44	FAM19A5	Olig_ENPP6_LUCAT1
1.24583e-48	0.27128	0.554	0.525	4.9933e-44	CSPP1	Olig_ENPP6_LUCAT1
1.29031e-48	0.292029	0.524	0.487	5.17157e-44	PIR	Olig_ENPP6_LUCAT1
1.30648e-48	0.305171	0.459	0.42	5.23639e-44	AGAP3	Olig_ENPP6_LUCAT1
4.04184e-48	0.272242	0.364	0.312	1.61997e-43	TMEM140	Olig_ENPP6_LUCAT1
1.59657e-47	0.314687	0.665	0.671	6.39904e-43	CAPZB	Olig_ENPP6_LUCAT1
2.32736e-47	0.342198	0.433	0.386	9.32807e-43	HPRT1	Olig_ENPP6_LUCAT1
9.60058e-47	0.29049	0.367	0.317	3.84791e-42	PHGDH	Olig_ENPP6_LUCAT1
1.25991e-46	0.265296	0.294	0.237	5.0497e-42	HPCAL1	Olig_ENPP6_LUCAT1
1.46809e-46	0.269889	0.369	0.321	5.88411e-42	SAFB2	Olig_ENPP6_LUCAT1
1.82769e-46	0.283964	0.474	0.431	7.3254e-42	RP11-418J17.1	Olig_ENPP6_LUCAT1
2.57434e-46	0.496855	0.544	0.531	1.0318e-41	ZNF83	Olig_ENPP6_LUCAT1
3.13679e-46	0.30849	0.574	0.562	1.25723e-41	ZER1	Olig_ENPP6_LUCAT1
7.00134e-46	0.272639	0.812	0.835	2.80614e-41	GRIA4	Olig_ENPP6_LUCAT1
1.77227e-45	0.380539	0.388	0.342	7.10327e-41	P4HA1	Olig_ENPP6_LUCAT1
4.67339e-45	0.308933	0.521	0.498	1.87309e-40	HIST1H2AC	Olig_ENPP6_LUCAT1
8.09099e-45	0.321907	0.52	0.493	3.24287e-40	RHOBTB3	Olig_ENPP6_LUCAT1
1.0046e-44	0.277104	0.461	0.425	4.02645e-40	IL6ST	Olig_ENPP6_LUCAT1
1.26224e-44	0.338853	0.556	0.54	5.05907e-40	C14orf37	Olig_ENPP6_LUCAT1
1.33801e-44	0.255964	0.234	0.179	5.36276e-40	SPRED2	Olig_ENPP6_LUCAT1
1.64895e-44	0.30203	0.529	0.502	6.60899e-40	RAB3IP	Olig_ENPP6_LUCAT1
1.37309e-43	0.261656	0.426	0.386	5.50336e-39	TRA2B	Olig_ENPP6_LUCAT1
1.09237e-42	0.295021	0.327	0.275	4.37821e-38	MIPOL1	Olig_ENPP6_LUCAT1
1.27496e-42	-0.491142	0.858	0.89	5.11005e-38	NRXN3	Olig_ENPP6_LUCAT1
1.34972e-42	0.316094	0.22	0.169	5.40967e-38	GYS1	Olig_ENPP6_LUCAT1
1.89607e-42	0.258703	0.651	0.651	7.59944e-38	ARHGAP17	Olig_ENPP6_LUCAT1
6.51441e-42	0.253912	0.403	0.358	2.61097e-37	WDSUB1	Olig_ENPP6_LUCAT1
1.69468e-41	0.287106	0.561	0.542	6.79228e-37	RP11-83A24.2	Olig_ENPP6_LUCAT1
6.85461e-41	0.402322	0.241	0.194	2.74733e-36	RUNX1	Olig_ENPP6_LUCAT1
1.35521e-40	0.26753	0.369	0.32	5.43166e-36	GKAP1	Olig_ENPP6_LUCAT1
2.2602e-40	0.283039	0.561	0.537	9.05888e-36	PI4K2B	Olig_ENPP6_LUCAT1
3.35292e-40	0.250138	0.604	0.572	1.34385e-35	LGR4	Olig_ENPP6_LUCAT1
1.20208e-39	0.252887	0.663	0.667	4.81792e-35	ITSN2	Olig_ENPP6_LUCAT1
1.56928e-39	0.256795	0.314	0.258	6.28969e-35	ABCA9	Olig_ENPP6_LUCAT1
2.01061e-39	0.269035	0.338	0.293	8.05853e-35	AARS	Olig_ENPP6_LUCAT1
8.48835e-39	0.311625	0.561	0.547	3.40213e-34	NDUFAF6	Olig_ENPP6_LUCAT1
1.11935e-38	0.273976	0.282	0.235	4.48636e-34	GGA2	Olig_ENPP6_LUCAT1
1.65858e-38	0.268787	0.18	0.134	6.6476e-34	LRP4	Olig_ENPP6_LUCAT1
3.49933e-38	0.263963	0.485	0.458	1.40253e-33	RNF169	Olig_ENPP6_LUCAT1
2.08958e-37	0.315809	0.81	0.835	8.37505e-33	CLIP2	Olig_ENPP6_LUCAT1
2.52122e-37	0.302391	0.671	0.686	1.01051e-32	SETD5	Olig_ENPP6_LUCAT1
4.3138e-37	0.265375	0.196	0.15	1.72897e-32	SLC3A2	Olig_ENPP6_LUCAT1
4.36718e-37	0.304209	0.654	0.668	1.75037e-32	ARHGEF10	Olig_ENPP6_LUCAT1
4.81681e-37	0.322947	0.408	0.371	1.93058e-32	THRB	Olig_ENPP6_LUCAT1
4.93733e-37	0.336575	0.493	0.478	1.97888e-32	AHSA2	Olig_ENPP6_LUCAT1
4.15661e-36	0.308315	0.48	0.455	1.66597e-31	ASAP2	Olig_ENPP6_LUCAT1
5.19462e-36	0.267826	0.276	0.228	2.08201e-31	MATN2	Olig_ENPP6_LUCAT1
7.79811e-35	0.265535	0.694	0.707	3.12548e-30	TFDP2	Olig_ENPP6_LUCAT1
3.20653e-34	0.410064	0.266	0.226	1.28518e-29	TRIM26	Olig_ENPP6_LUCAT1
1.5999e-33	0.463751	0.466	0.465	6.41239e-29	MAP2	Olig_ENPP6_LUCAT1
2.61176e-33	0.269307	0.667	0.684	1.04679e-28	EEPD1	Olig_ENPP6_LUCAT1
3.19467e-33	0.317519	0.75	0.777	1.28043e-28	PLA2G4C	Olig_ENPP6_LUCAT1
3.22685e-33	0.287589	0.238	0.194	1.29332e-28	NEFM	Olig_ENPP6_LUCAT1
3.71408e-33	0.259796	0.718	0.731	1.4886e-28	PCBP1-AS1	Olig_ENPP6_LUCAT1
1.20707e-32	0.251218	0.608	0.584	4.83795e-28	PLD5	Olig_ENPP6_LUCAT1
2.92432e-32	0.255428	0.634	0.644	1.17207e-27	CREBBP	Olig_ENPP6_LUCAT1
9.24437e-32	0.264578	0.29	0.249	3.70514e-27	MRAS	Olig_ENPP6_LUCAT1
1.65792e-30	0.261082	0.376	0.34	6.64493e-26	CTD-2555K7.2	Olig_ENPP6_LUCAT1
1.75115e-30	0.307098	0.346	0.315	7.01861e-26	FMO5	Olig_ENPP6_LUCAT1
3.28211e-30	0.298363	0.428	0.403	1.31547e-25	ITGB1BP1	Olig_ENPP6_LUCAT1
8.44233e-30	0.266064	0.225	0.184	3.38369e-25	PAQR3	Olig_ENPP6_LUCAT1
1.10706e-29	0.334773	0.422	0.403	4.43711e-25	GALNT2	Olig_ENPP6_LUCAT1
3.14553e-29	0.317921	0.45	0.43	1.26073e-24	PSAT1	Olig_ENPP6_LUCAT1
4.303e-28	0.27262	0.233	0.191	1.72464e-23	TSHZ1	Olig_ENPP6_LUCAT1
5.60292e-28	0.27679	0.335	0.297	2.24565e-23	SESN3	Olig_ENPP6_LUCAT1
9.60379e-28	0.255741	0.333	0.296	3.8492e-23	ECE1	Olig_ENPP6_LUCAT1
1.93171e-27	0.264141	0.508	0.491	7.7423e-23	NRIP1	Olig_ENPP6_LUCAT1
7.9553e-27	0.259735	0.427	0.398	3.18848e-22	RNF217	Olig_ENPP6_LUCAT1
1.72965e-26	0.274599	0.462	0.445	6.93244e-22	PKNOX1	Olig_ENPP6_LUCAT1
1.06038e-25	0.257572	0.35	0.316	4.24998e-21	CCDC59	Olig_ENPP6_LUCAT1
5.18213e-25	0.256802	0.682	0.704	2.077e-20	UBR2	Olig_ENPP6_LUCAT1
2.57658e-24	0.254837	0.438	0.416	1.03269e-19	IRAK2	Olig_ENPP6_LUCAT1
4.17876e-24	0.271709	0.564	0.556	1.67485e-19	KCNK1	Olig_ENPP6_LUCAT1
6.9966e-23	0.251017	0.545	0.549	2.80424e-18	OPA1	Olig_ENPP6_LUCAT1
1.59391e-22	0.266028	0.454	0.442	6.38838e-18	DCAF5	Olig_ENPP6_LUCAT1
8.80458e-22	0.277831	0.395	0.381	3.52888e-17	PFKFB3	Olig_ENPP6_LUCAT1
2.4944e-21	0.266852	0.49	0.481	9.99755e-17	EFCAB2	Olig_ENPP6_LUCAT1
2.55618e-21	0.342683	0.457	0.451	1.02452e-16	MYH14	Olig_ENPP6_LUCAT1
5.39935e-21	0.284014	0.395	0.379	2.16406e-16	ENSA	Olig_ENPP6_LUCAT1
2.26065e-20	0.250161	0.247	0.218	9.06068e-16	NUDT9	Olig_ENPP6_LUCAT1
6.21645e-20	0.27698	0.609	0.62	2.49155e-15	PTPN13	Olig_ENPP6_LUCAT1
7.33748e-20	0.2723	0.39	0.373	2.94086e-15	PACS1	Olig_ENPP6_LUCAT1
5.13258e-19	0.256029	0.376	0.357	2.05714e-14	RP11-622K12.1	Olig_ENPP6_LUCAT1
1.01184e-18	0.345852	0.282	0.259	4.05545e-14	MCU	Olig_ENPP6_LUCAT1
4.16947e-17	0.261687	0.544	0.559	1.67112e-12	TCF25	Olig_ENPP6_LUCAT1
2.07076e-15	0.30305	0.481	0.486	8.29959e-11	PDZD2	Olig_ENPP6_LUCAT1
6.47638e-12	0.274742	0.268	0.252	2.59573e-07	NKAIN1	Olig_ENPP6_LUCAT1
1.67133e-11	0.260239	0.162	0.144	6.69868e-07	SEZ6L	Olig_ENPP6_LUCAT1
2.93118e-11	0.295449	0.203	0.184	1.17482e-06	SH3BGR	Olig_ENPP6_LUCAT1
3.07985e-10	0.289574	0.338	0.335	1.2344e-05	FAM135B	Olig_ENPP6_LUCAT1
0	-0.674261	0.846	0.942	0	MARCKSL1	Olig_ENPP6_EMILIN2
0	-0.52376	0.903	0.974	0	TMEM63A	Olig_ENPP6_EMILIN2
0	0.735027	0.878	0.751	0	XPO1	Olig_ENPP6_EMILIN2
0	-0.773235	0.391	0.699	0	LRRTM4	Olig_ENPP6_EMILIN2
0	0.824062	0.937	0.867	0	HIBCH	Olig_ENPP6_EMILIN2
0	1.19188	0.79	0.643	0	HSPD1	Olig_ENPP6_EMILIN2
0	-0.462133	0.902	0.985	0	LANCL1	Olig_ENPP6_EMILIN2
0	-0.705445	0.587	0.828	0	RP4-613B23.1	Olig_ENPP6_EMILIN2
0	0.617471	0.997	0.997	0	CADM2	Olig_ENPP6_EMILIN2
0	-0.574774	0.998	0.999	0	TF	Olig_ENPP6_EMILIN2
0	-0.56895	0.209	0.539	0	GALNTL6	Olig_ENPP6_EMILIN2
0	1.14887	0.549	0.245	0	LUCAT1	Olig_ENPP6_EMILIN2
0	-0.713782	0.99	0.998	0	PPP2R2B	Olig_ENPP6_EMILIN2
0	2.14833	0.871	0.586	0	HSPA1A	Olig_ENPP6_EMILIN2
0	1.21003	0.664	0.241	0	HSPA1B	Olig_ENPP6_EMILIN2
0	0.464525	0.999	0.999	0	DST	Olig_ENPP6_EMILIN2
0	0.627242	0.887	0.813	0	PNISR	Olig_ENPP6_EMILIN2
0	-0.578077	0.217	0.509	0	AC018647.3	Olig_ENPP6_EMILIN2
0	-0.50756	0.979	0.992	0	SEPT7	Olig_ENPP6_EMILIN2
0	1.69392	0.571	0.169	0	HSPB1	Olig_ENPP6_EMILIN2
0	0.903792	0.789	0.606	0	PLOD3	Olig_ENPP6_EMILIN2
0	0.525958	0.932	0.865	0	MPDZ	Olig_ENPP6_EMILIN2
0	0.898891	0.846	0.748	0	DNAJA1	Olig_ENPP6_EMILIN2
0	0.582643	0.998	0.992	0	PRUNE2	Olig_ENPP6_EMILIN2
0	0.70063	0.98	0.963	0	TLE4	Olig_ENPP6_EMILIN2
0	-0.6186	0.952	0.992	0	GSN	Olig_ENPP6_EMILIN2
0	1.01348	0.713	0.491	0	STIP1	Olig_ENPP6_EMILIN2
0	-0.548076	0.649	0.942	0	CARNS1	Olig_ENPP6_EMILIN2
0	-0.627849	0.6	0.807	0	RP11-160H12.2	Olig_ENPP6_EMILIN2
0	1.33916	0.797	0.569	0	CHORDC1	Olig_ENPP6_EMILIN2
0	0.371956	0.999	0.998	0	NCAM1	Olig_ENPP6_EMILIN2
0	-0.724277	0.804	0.908	0	ADARB2	Olig_ENPP6_EMILIN2
0	0.95503	0.342	0.084	0	BAG3	Olig_ENPP6_EMILIN2
0	-0.847067	0.917	0.974	0	TUBA1A	Olig_ENPP6_EMILIN2
0	1.4115	0.949	0.881	0	PTGES3	Olig_ENPP6_EMILIN2
0	-0.644732	0.492	0.825	0	CRYL1	Olig_ENPP6_EMILIN2
0	0.788139	0.973	0.943	0	HMGB1	Olig_ENPP6_EMILIN2
0	2.01686	0.773	0.487	0	HSPH1	Olig_ENPP6_EMILIN2
0	0.663818	0.708	0.488	0	IRS2	Olig_ENPP6_EMILIN2
0	-0.593039	0.561	0.823	0	CMTM5	Olig_ENPP6_EMILIN2
0	-0.497154	0.944	0.993	0	PLEKHH1	Olig_ENPP6_EMILIN2
0	0.665112	0.851	0.705	0	PAPOLA	Olig_ENPP6_EMILIN2
0	1.3343	0.996	0.993	0	HSP90AA1	Olig_ENPP6_EMILIN2
0	-0.834473	0.218	0.536	0	CHRM5	Olig_ENPP6_EMILIN2
0	1.20877	0.577	0.33	0	NUPR1	Olig_ENPP6_EMILIN2
0	0.781902	0.966	0.925	0	MT3	Olig_ENPP6_EMILIN2
0	-0.626086	0.53	0.78	0	DNAH17	Olig_ENPP6_EMILIN2
0	-0.693838	0.999	1	0	MBP	Olig_ENPP6_EMILIN2
0	-0.733838	0.611	0.898	0	CIRBP	Olig_ENPP6_EMILIN2
0	1.10208	0.629	0.371	0	DNAJB1	Olig_ENPP6_EMILIN2
0	-0.625764	0.798	0.943	0	PPP1R14A	Olig_ENPP6_EMILIN2
0	0.536705	0.322	0.044	0	DDX3Y	Olig_ENPP6_EMILIN2
0	0.986621	0.506	0.132	0	UTY	Olig_ENPP6_EMILIN2
0	0.652437	0.414	0.119	0	NLGN4Y	Olig_ENPP6_EMILIN2
0	0.844423	0.373	0.104	0	TTTY14	Olig_ENPP6_EMILIN2
0	-0.884412	0.846	0.968	0	POLR2F	Olig_ENPP6_EMILIN2
0	0.757061	0.408	0.13	0	C15orf26	Olig_ENPP6_EMILIN2
0	-0.773509	0.779	0.939	0	C1orf63	Olig_ENPP6_EMILIN2
0	-0.885123	0.519	0.875	0	MIR219-2	Olig_ENPP6_EMILIN2
0	1.02315	0.699	0.521	0	RN7SK	Olig_ENPP6_EMILIN2
8.99279e-307	-0.391652	0.062	0.299	3.60431e-302	TSIX	Olig_ENPP6_EMILIN2
3.58981e-305	-0.457825	0.777	0.939	1.4388e-300	ZKSCAN1	Olig_ENPP6_EMILIN2
3.96185e-305	1.20688	0.458	0.217	1.58791e-300	HSPA4L	Olig_ENPP6_EMILIN2
9.09351e-299	0.570207	0.676	0.442	3.64468e-294	SRPRB	Olig_ENPP6_EMILIN2
4.96926e-295	0.447471	0.976	0.957	1.99168e-290	CDC42BPA	Olig_ENPP6_EMILIN2
9.1872e-295	0.974932	0.954	0.931	3.68223e-290	HSP90AB1	Olig_ENPP6_EMILIN2
9.36595e-295	-0.513137	0.872	0.993	3.75387e-290	MOBP	Olig_ENPP6_EMILIN2
2.03693e-294	0.662793	0.849	0.724	8.16402e-290	JAKMIP3	Olig_ENPP6_EMILIN2
3.37345e-293	0.669531	0.882	0.804	1.35208e-288	SQSTM1	Olig_ENPP6_EMILIN2
1.21298e-292	0.718717	0.691	0.499	4.86161e-288	AHSA1	Olig_ENPP6_EMILIN2
5.74755e-289	0.572287	0.571	0.334	2.30362e-284	DNAJB4	Olig_ENPP6_EMILIN2
1.86793e-285	0.537364	0.938	0.89	7.48666e-281	FXR1	Olig_ENPP6_EMILIN2
1.45592e-284	-0.522651	0.911	0.977	5.83534e-280	MAG	Olig_ENPP6_EMILIN2
8.06932e-281	-0.513212	0.412	0.673	3.23418e-276	TMEM235	Olig_ENPP6_EMILIN2
3.08082e-280	-0.490381	0.521	0.772	1.23479e-275	ROGDI	Olig_ENPP6_EMILIN2
3.2268e-275	0.730227	0.73	0.565	1.2933e-270	CACYBP	Olig_ENPP6_EMILIN2
7.88185e-275	0.716541	0.954	0.928	3.15904e-270	CLU	Olig_ENPP6_EMILIN2
1.23401e-272	-0.673096	0.668	0.85	4.94591e-268	RNASE1	Olig_ENPP6_EMILIN2
2.99004e-272	0.550999	0.8	0.646	1.19841e-267	PPM1K	Olig_ENPP6_EMILIN2
1.54923e-271	-0.495814	0.521	0.77	6.20931e-267	ENOSF1	Olig_ENPP6_EMILIN2
1.5103e-270	-0.486728	0.904	0.97	6.05327e-266	AGPAT4	Olig_ENPP6_EMILIN2
1.81202e-266	0.420685	0.294	0.077	7.26258e-262	USP9Y	Olig_ENPP6_EMILIN2
1.1188e-265	-0.444884	0.676	0.859	4.48416e-261	CUEDC1	Olig_ENPP6_EMILIN2
1.75818e-264	-0.511736	0.681	0.899	7.04681e-260	NAALADL2	Olig_ENPP6_EMILIN2
1.21629e-261	-0.439306	0.39	0.636	4.87488e-257	RP3-525N10.2	Olig_ENPP6_EMILIN2
4.37905e-261	0.93613	0.754	0.631	1.75512e-256	HSPE1	Olig_ENPP6_EMILIN2
5.55408e-261	-0.395062	0.998	1	2.22608e-256	RNF220	Olig_ENPP6_EMILIN2
3.18954e-260	-0.449486	0.68	0.865	1.27837e-255	CHADL	Olig_ENPP6_EMILIN2
1.34913e-258	0.779195	0.982	0.979	5.40733e-254	MT-ND3	Olig_ENPP6_EMILIN2
1.51712e-258	0.689671	0.821	0.693	6.08062e-254	AC073283.4	Olig_ENPP6_EMILIN2
2.40589e-250	0.584009	0.837	0.733	9.64282e-246	SLC38A2	Olig_ENPP6_EMILIN2
1.67242e-249	-0.35225	0.928	0.989	6.70304e-245	MOG	Olig_ENPP6_EMILIN2
2.87559e-248	0.455196	0.995	0.994	1.15253e-243	ERBB2IP	Olig_ENPP6_EMILIN2
1.55949e-244	-0.458082	0.368	0.613	6.25042e-240	SPINT2	Olig_ENPP6_EMILIN2
3.62604e-242	-0.402104	0.45	0.717	1.45332e-237	FRMD4A	Olig_ENPP6_EMILIN2
7.71238e-241	0.646353	0.584	0.382	3.09112e-236	FKBP4	Olig_ENPP6_EMILIN2
8.82854e-241	-0.391493	0.981	0.996	3.53848e-236	CDK18	Olig_ENPP6_EMILIN2
7.52579e-240	-0.461533	0.677	0.865	3.01634e-235	LDLRAD4	Olig_ENPP6_EMILIN2
7.4124e-239	0.621985	0.613	0.412	2.97089e-234	ITGB3BP	Olig_ENPP6_EMILIN2
3.07346e-238	-0.392035	0.976	0.994	1.23184e-233	SYNJ2	Olig_ENPP6_EMILIN2
1.45429e-235	-0.572889	0.481	0.685	5.82878e-231	SQLE	Olig_ENPP6_EMILIN2
2.85745e-235	0.543136	0.84	0.752	1.14526e-230	SUGT1	Olig_ENPP6_EMILIN2
1.12387e-232	0.455919	0.193	0.032	4.50449e-228	HSPE1-MOB4	Olig_ENPP6_EMILIN2
3.06318e-232	-0.424969	0.749	0.887	1.22772e-227	PADI2	Olig_ENPP6_EMILIN2
6.83592e-232	-0.379706	0.896	0.971	2.73984e-227	FAM13C	Olig_ENPP6_EMILIN2
1.02833e-231	0.619744	0.745	0.56	4.12153e-227	SLC35F3	Olig_ENPP6_EMILIN2
1.22202e-231	-0.436574	0.641	0.854	4.89784e-227	SLC13A3	Olig_ENPP6_EMILIN2
1.47821e-231	0.353957	0.999	0.999	5.92468e-227	DNM3	Olig_ENPP6_EMILIN2
6.43082e-230	-0.445401	0.325	0.599	2.57747e-225	MEG3	Olig_ENPP6_EMILIN2
1.72456e-228	0.741998	0.937	0.898	6.91203e-224	MT-ND2	Olig_ENPP6_EMILIN2
9.13679e-228	0.462562	0.876	0.786	3.66202e-223	ARHGAP5	Olig_ENPP6_EMILIN2
6.99166e-227	0.338729	1	0.999	2.80226e-222	DOCK10	Olig_ENPP6_EMILIN2
1.13806e-224	0.554683	0.976	0.96	4.56134e-220	MKLN1-AS1	Olig_ENPP6_EMILIN2
1.14926e-224	-0.431659	0.575	0.768	4.60625e-220	NDUFV1	Olig_ENPP6_EMILIN2
1.53731e-224	-0.404271	0.785	0.93	6.16154e-220	LDB3	Olig_ENPP6_EMILIN2
3.41204e-224	0.417051	0.928	0.803	1.36755e-219	NMNAT2	Olig_ENPP6_EMILIN2
7.2416e-223	0.331496	0.996	0.996	2.90243e-218	ATP8A1	Olig_ENPP6_EMILIN2
4.69383e-222	0.693457	0.746	0.616	1.88129e-217	GRID2	Olig_ENPP6_EMILIN2
4.76713e-222	0.457123	0.988	0.986	1.91067e-217	CCDC88A	Olig_ENPP6_EMILIN2
5.96358e-222	-0.482708	0.918	0.973	2.3902e-217	PDE1C	Olig_ENPP6_EMILIN2
2.38759e-221	-0.927411	0.195	0.423	9.56944e-217	CPS1	Olig_ENPP6_EMILIN2
3.86345e-221	-0.38549	0.286	0.533	1.54847e-216	COL9A3	Olig_ENPP6_EMILIN2
4.73075e-220	-0.448103	0.551	0.768	1.89609e-215	PAQR6	Olig_ENPP6_EMILIN2
6.90877e-220	-0.43081	0.45	0.842	2.76903e-215	XIST	Olig_ENPP6_EMILIN2
1.30464e-219	0.649866	0.779	0.646	5.229e-215	MIB1	Olig_ENPP6_EMILIN2
4.35815e-219	-0.414308	0.95	0.983	1.74675e-214	HAPLN2	Olig_ENPP6_EMILIN2
4.42871e-219	-0.524717	0.398	0.668	1.77503e-214	ROBO2	Olig_ENPP6_EMILIN2
5.43524e-218	-0.425741	0.84	0.944	2.17844e-213	CERCAM	Olig_ENPP6_EMILIN2
6.33627e-218	0.383596	0.204	0.042	2.53958e-213	P4HA2	Olig_ENPP6_EMILIN2
3.93125e-217	-0.46626	0.483	0.694	1.57564e-212	ELMO1-AS1	Olig_ENPP6_EMILIN2
1.08654e-216	-0.350202	0.972	0.989	4.35485e-212	MTUS1	Olig_ENPP6_EMILIN2
2.65328e-216	-0.410896	0.287	0.553	1.06344e-211	SYT1	Olig_ENPP6_EMILIN2
2.70382e-216	-0.451089	0.731	0.878	1.08369e-211	TTYH1	Olig_ENPP6_EMILIN2
4.81671e-216	0.669557	0.443	0.236	1.93054e-211	DNAJA4	Olig_ENPP6_EMILIN2
4.77472e-215	-0.463354	0.435	0.683	1.91371e-210	DPH6	Olig_ENPP6_EMILIN2
4.0202e-214	0.373752	0.954	0.936	1.61129e-209	RUFY3	Olig_ENPP6_EMILIN2
8.49648e-214	0.593368	0.833	0.735	3.40539e-209	KANSL1L	Olig_ENPP6_EMILIN2
1.13302e-211	0.461272	0.883	0.717	4.54114e-207	RP11-298D21.1	Olig_ENPP6_EMILIN2
1.55501e-211	-0.347514	0.98	0.996	6.2325e-207	ZEB2	Olig_ENPP6_EMILIN2
2.85386e-211	-0.395896	0.427	0.654	1.14383e-206	IDH2	Olig_ENPP6_EMILIN2
4.70639e-210	0.499771	0.874	0.787	1.88632e-205	LINC00883	Olig_ENPP6_EMILIN2
1.91328e-209	-0.436926	0.478	0.696	7.66843e-205	TMEM125	Olig_ENPP6_EMILIN2
7.70326e-206	-0.29768	0.138	0.358	3.08747e-201	SPDYE2	Olig_ENPP6_EMILIN2
9.17056e-206	0.37914	0.279	0.094	3.67556e-201	RP11-10L7.1	Olig_ENPP6_EMILIN2
1.67531e-203	-0.364723	0.488	0.747	6.71466e-199	TP53TG5	Olig_ENPP6_EMILIN2
2.05033e-203	0.416045	0.958	0.917	8.21771e-199	ADAM10	Olig_ENPP6_EMILIN2
2.44628e-202	0.456166	0.821	0.718	9.80471e-198	NUFIP2	Olig_ENPP6_EMILIN2
3.02955e-202	0.582567	0.877	0.795	1.21424e-197	RP4-630C24.3	Olig_ENPP6_EMILIN2
8.07452e-202	-0.35055	0.473	0.714	3.23627e-197	NHLRC3	Olig_ENPP6_EMILIN2
1.18779e-196	0.436696	0.29	0.109	4.76067e-192	AC139100.2	Olig_ENPP6_EMILIN2
1.62367e-195	-0.533791	0.552	0.747	6.50768e-191	PLLP	Olig_ENPP6_EMILIN2
3.57697e-194	-0.394919	0.882	0.962	1.43365e-189	ZFYVE16	Olig_ENPP6_EMILIN2
5.62337e-194	-0.3317	0.993	0.999	2.25385e-189	TMEM144	Olig_ENPP6_EMILIN2
8.48528e-194	-0.375895	0.913	0.971	3.4009e-189	SEMA4D	Olig_ENPP6_EMILIN2
2.23838e-193	0.386394	0.979	0.957	8.97143e-189	LRP2	Olig_ENPP6_EMILIN2
2.93784e-192	0.485064	0.511	0.305	1.17749e-187	NPTX2	Olig_ENPP6_EMILIN2
7.03075e-192	-0.322906	0.998	1	2.81792e-187	CTNNA3	Olig_ENPP6_EMILIN2
2.29717e-191	0.480568	0.586	0.388	9.20708e-187	MFGE8	Olig_ENPP6_EMILIN2
3.16059e-190	-0.476452	0.938	0.976	1.26677e-185	S100B	Olig_ENPP6_EMILIN2
1.02585e-189	-0.371903	0.859	0.96	4.11161e-185	GLDN	Olig_ENPP6_EMILIN2
1.3594e-189	-0.366597	0.903	0.973	5.44849e-185	COL4A5	Olig_ENPP6_EMILIN2
3.13715e-189	0.64088	0.84	0.733	1.25737e-184	RNA28S5	Olig_ENPP6_EMILIN2
1.46009e-188	0.306176	0.982	0.976	5.85206e-184	DDX17	Olig_ENPP6_EMILIN2
5.48221e-188	-0.704762	0.843	0.897	2.19727e-183	RBFOX1	Olig_ENPP6_EMILIN2
7.83609e-188	-0.45466	0.566	0.769	3.1407e-183	TMEM98	Olig_ENPP6_EMILIN2
6.57748e-186	-0.4107	0.576	0.779	2.63626e-181	SLC4A8	Olig_ENPP6_EMILIN2
1.18045e-184	-0.282156	0.091	0.28	4.73125e-180	KLHL1	Olig_ENPP6_EMILIN2
3.28425e-184	-0.326677	0.116	0.317	1.31633e-179	RP11-3L8.3	Olig_ENPP6_EMILIN2
4.02748e-183	-0.34047	0.957	0.987	1.61421e-178	MVB12B	Olig_ENPP6_EMILIN2
4.06429e-183	-0.398717	0.568	0.736	1.62897e-178	TMEM206	Olig_ENPP6_EMILIN2
1.08808e-182	-0.728152	0.781	0.85	4.36102e-178	PDE1A	Olig_ENPP6_EMILIN2
1.49443e-182	0.373573	0.976	0.961	5.98967e-178	BAZ2B	Olig_ENPP6_EMILIN2
6.40628e-182	1.01992	0.433	0.258	2.56764e-177	ABHD3	Olig_ENPP6_EMILIN2
1.48386e-181	0.499407	0.9	0.83	5.94731e-177	IGF1R	Olig_ENPP6_EMILIN2
2.51081e-181	0.555182	0.804	0.717	1.00633e-176	EIF5	Olig_ENPP6_EMILIN2
2.72243e-180	-0.368926	0.718	0.869	1.09115e-175	TECPR2	Olig_ENPP6_EMILIN2
5.59345e-178	-0.404422	0.652	0.805	2.24186e-173	METRN	Olig_ENPP6_EMILIN2
1.21064e-177	-0.349844	0.194	0.408	4.85225e-173	LRRC7	Olig_ENPP6_EMILIN2
1.95084e-177	0.507626	0.73	0.603	7.81896e-173	HSPA4	Olig_ENPP6_EMILIN2
3.59346e-177	0.394712	0.959	0.927	1.44026e-172	MBNL1	Olig_ENPP6_EMILIN2
3.94233e-176	-0.406026	0.31	0.523	1.58008e-171	AVEN	Olig_ENPP6_EMILIN2
8.24989e-176	0.447448	0.871	0.809	3.30656e-171	GPBP1	Olig_ENPP6_EMILIN2
3.83344e-175	0.296076	0.195	0.049	1.53644e-170	AC006994.2	Olig_ENPP6_EMILIN2
5.71656e-175	-0.378776	0.222	0.433	2.2912e-170	AC004158.2	Olig_ENPP6_EMILIN2
4.84256e-174	-0.340893	0.724	0.866	1.9409e-169	GATAD1	Olig_ENPP6_EMILIN2
7.13825e-174	-0.443211	0.849	0.921	2.86101e-169	NKX6-2	Olig_ENPP6_EMILIN2
1.7476e-173	-0.44619	0.256	0.458	7.00437e-169	MSMO1	Olig_ENPP6_EMILIN2
5.21412e-173	-0.435716	0.986	0.994	2.08982e-168	PTGDS	Olig_ENPP6_EMILIN2
8.1269e-173	0.364583	0.336	0.156	3.25726e-168	MKNK2	Olig_ENPP6_EMILIN2
8.31507e-173	0.384137	0.885	0.807	3.33268e-168	PRRC2C	Olig_ENPP6_EMILIN2
1.95507e-172	-0.41981	0.428	0.626	7.83592e-168	DPYD-AS1	Olig_ENPP6_EMILIN2
4.57234e-170	0.532248	0.923	0.872	1.8326e-165	HERC4	Olig_ENPP6_EMILIN2
9.56333e-170	-0.388936	0.36	0.587	3.83298e-165	AC093590.1	Olig_ENPP6_EMILIN2
2.96551e-169	-0.314696	0.315	0.53	1.18858e-164	CNPY2	Olig_ENPP6_EMILIN2
9.32693e-169	-0.467443	0.63	0.78	3.73823e-164	OLIG1	Olig_ENPP6_EMILIN2
3.27633e-168	-0.447951	0.59	0.749	1.31315e-163	RP11-452H21.1	Olig_ENPP6_EMILIN2
2.54721e-166	-0.359889	0.475	0.692	1.02092e-161	FTCDNL1	Olig_ENPP6_EMILIN2
3.84046e-166	0.423705	0.825	0.716	1.53926e-161	PDS5B	Olig_ENPP6_EMILIN2
6.98388e-166	-0.335011	0.488	0.703	2.79914e-161	MAP6D1	Olig_ENPP6_EMILIN2
1.69391e-165	-0.342409	0.905	0.957	6.78919e-161	MYO1D	Olig_ENPP6_EMILIN2
2.0823e-165	-0.326067	0.187	0.391	8.34586e-161	KCNQ3	Olig_ENPP6_EMILIN2
9.95698e-165	-0.330226	0.38	0.621	3.99076e-160	FAM155A	Olig_ENPP6_EMILIN2
1.19327e-164	-0.322896	0.514	0.751	4.78264e-160	KCNIP4	Olig_ENPP6_EMILIN2
8.85634e-164	0.556016	0.685	0.55	3.54962e-159	MIR29B1	Olig_ENPP6_EMILIN2
2.22777e-163	0.478606	0.803	0.708	8.92892e-159	SOS1	Olig_ENPP6_EMILIN2
3.18799e-163	0.516357	0.775	0.67	1.27775e-158	PMP2	Olig_ENPP6_EMILIN2
7.1844e-163	-0.412942	0.764	0.893	2.87951e-158	SEPT4	Olig_ENPP6_EMILIN2
9.41377e-163	0.270169	1	1	3.77304e-158	PEX5L	Olig_ENPP6_EMILIN2
1.18739e-162	-0.360436	0.457	0.655	4.75908e-158	SPCS1	Olig_ENPP6_EMILIN2
3.08656e-162	-0.363712	0.944	0.98	1.23709e-157	FEZ1	Olig_ENPP6_EMILIN2
5.47917e-162	-0.365394	0.612	0.764	2.19605e-157	RP11-161M6.2	Olig_ENPP6_EMILIN2
1.66877e-161	-0.31263	0.259	0.464	6.68844e-157	GLIPR2	Olig_ENPP6_EMILIN2
2.52174e-161	-0.369778	0.678	0.825	1.01071e-156	TTC7A	Olig_ENPP6_EMILIN2
1.7213e-160	-0.425415	0.381	0.571	6.89898e-156	AC007970.1	Olig_ENPP6_EMILIN2
1.74051e-160	0.264862	0.243	0.086	6.97596e-156	OSGIN1	Olig_ENPP6_EMILIN2
1.93286e-160	-0.372121	0.205	0.401	7.74689e-156	GPD1	Olig_ENPP6_EMILIN2
5.22885e-160	0.535186	0.858	0.786	2.09572e-155	INPP5F	Olig_ENPP6_EMILIN2
7.72189e-160	0.679669	0.715	0.589	3.09493e-155	BACE2	Olig_ENPP6_EMILIN2
9.31925e-160	0.293275	0.985	0.977	3.73516e-155	N4BP2L2	Olig_ENPP6_EMILIN2
9.63226e-160	-0.250178	0.086	0.257	3.86061e-155	KCNJ6	Olig_ENPP6_EMILIN2
1.1496e-159	-0.367321	0.667	0.811	4.60758e-155	NENF	Olig_ENPP6_EMILIN2
1.93542e-158	-0.3978	0.897	0.942	7.75717e-154	ITM2B	Olig_ENPP6_EMILIN2
3.07893e-158	0.439991	0.751	0.635	1.23404e-153	DFNB31	Olig_ENPP6_EMILIN2
2.41758e-155	-0.300455	0.247	0.469	9.68964e-151	FGF12	Olig_ENPP6_EMILIN2
9.4116e-155	0.348621	0.91	0.89	3.77217e-150	HP1BP3	Olig_ENPP6_EMILIN2
1.221e-154	0.496635	0.854	0.8	4.89377e-150	ANAPC16	Olig_ENPP6_EMILIN2
2.12771e-154	-0.251875	0.238	0.449	8.52785e-150	PTPRZ1	Olig_ENPP6_EMILIN2
2.89246e-154	-0.351498	0.794	0.899	1.1593e-149	ARHGAP22	Olig_ENPP6_EMILIN2
6.26216e-154	-0.379775	0.311	0.507	2.50987e-149	GRM7	Olig_ENPP6_EMILIN2
1.06935e-153	0.342229	0.973	0.958	4.28596e-149	PAQR8	Olig_ENPP6_EMILIN2
7.28712e-153	-0.351107	0.523	0.709	2.92068e-148	COL9A2	Olig_ENPP6_EMILIN2
8.52206e-153	-0.317417	0.224	0.418	3.41564e-148	CST3	Olig_ENPP6_EMILIN2
9.64351e-153	0.276636	0.986	0.98	3.86512e-148	PICALM	Olig_ENPP6_EMILIN2
1.07592e-152	-0.384979	0.738	0.895	4.31228e-148	DMD	Olig_ENPP6_EMILIN2
1.44278e-152	0.372757	0.616	0.457	5.78265e-148	OGT	Olig_ENPP6_EMILIN2
1.57268e-152	-0.591284	0.466	0.644	6.30329e-148	RP11-420N3.2	Olig_ENPP6_EMILIN2
7.67989e-152	0.392004	0.768	0.648	3.0781e-147	MFAP3L	Olig_ENPP6_EMILIN2
1.8253e-150	0.489687	0.741	0.639	7.31581e-146	CLK1	Olig_ENPP6_EMILIN2
5.39365e-150	0.413723	0.836	0.739	2.16178e-145	FGF1	Olig_ENPP6_EMILIN2
7.10027e-150	-0.294557	0.926	0.967	2.84579e-145	FA2H	Olig_ENPP6_EMILIN2
1.28221e-149	-0.32587	0.337	0.555	5.13911e-145	DAB1	Olig_ENPP6_EMILIN2
1.35939e-149	-0.323406	0.355	0.574	5.44843e-145	RP11-509J21.1	Olig_ENPP6_EMILIN2
7.07159e-148	0.51677	0.104	0.009	2.83429e-143	HSPA6	Olig_ENPP6_EMILIN2
9.09688e-148	0.519244	0.64	0.505	3.64603e-143	SOX2	Olig_ENPP6_EMILIN2
5.30882e-147	-0.284627	0.314	0.51	2.12778e-142	SGK2	Olig_ENPP6_EMILIN2
6.91488e-146	0.32076	0.922	0.881	2.77148e-141	MATR3	Olig_ENPP6_EMILIN2
2.0492e-145	-0.314665	0.377	0.566	8.21318e-141	ATP6V0E2	Olig_ENPP6_EMILIN2
2.76523e-145	-0.40538	0.534	0.694	1.10831e-140	RP5-1044H5.1	Olig_ENPP6_EMILIN2
3.60235e-145	-0.303834	0.962	0.983	1.44382e-140	FGFR2	Olig_ENPP6_EMILIN2
4.55529e-145	0.400383	0.459	0.292	1.82576e-140	RP4-769N13.6	Olig_ENPP6_EMILIN2
5.61424e-145	-0.381653	0.919	0.973	2.25019e-140	CNP	Olig_ENPP6_EMILIN2
6.25026e-145	-0.355058	0.581	0.748	2.5051e-140	RPS4X	Olig_ENPP6_EMILIN2
8.85334e-145	0.306641	0.975	0.959	3.54842e-140	NDRG1	Olig_ENPP6_EMILIN2
1.52012e-144	0.435451	0.683	0.557	6.09263e-140	SNAP23	Olig_ENPP6_EMILIN2
1.68481e-144	0.386001	0.547	0.379	6.75274e-140	PRKX	Olig_ENPP6_EMILIN2
4.54879e-144	0.303035	0.961	0.931	1.82315e-139	TNKS	Olig_ENPP6_EMILIN2
6.07129e-144	-0.311626	0.25	0.449	2.43337e-139	RP11-323I15.5	Olig_ENPP6_EMILIN2
2.12305e-143	-0.314525	0.716	0.872	8.50918e-139	PHLDB1	Olig_ENPP6_EMILIN2
2.35575e-143	-0.309484	0.847	0.927	9.44185e-139	SRCIN1	Olig_ENPP6_EMILIN2
1.35666e-142	0.370699	0.209	0.073	5.43748e-138	SLC7A5	Olig_ENPP6_EMILIN2
1.48968e-142	0.361941	0.841	0.749	5.97064e-138	BOK	Olig_ENPP6_EMILIN2
1.64652e-142	0.598695	0.974	0.977	6.59925e-138	MT-CYB	Olig_ENPP6_EMILIN2
2.17181e-142	-0.334205	0.469	0.654	8.70463e-138	PSRC1	Olig_ENPP6_EMILIN2
3.47318e-142	-0.320327	0.224	0.412	1.39205e-137	CLTCL1	Olig_ENPP6_EMILIN2
1.17676e-141	0.304508	0.961	0.94	4.71645e-137	CEP170	Olig_ENPP6_EMILIN2
2.36562e-141	0.456207	0.606	0.457	9.48141e-137	NAA16	Olig_ENPP6_EMILIN2
5.07968e-140	0.343177	0.126	0.022	2.03593e-135	CHRNA5	Olig_ENPP6_EMILIN2
6.98069e-140	0.490002	0.335	0.178	2.79786e-135	JDP2	Olig_ENPP6_EMILIN2
7.98082e-140	0.434916	0.841	0.779	3.19871e-135	ZHX2	Olig_ENPP6_EMILIN2
5.01402e-139	-0.347024	0.806	0.887	2.00962e-134	LRRTM3	Olig_ENPP6_EMILIN2
1.71267e-138	-0.400928	0.918	0.951	6.8644e-134	GAPDH	Olig_ENPP6_EMILIN2
2.05086e-138	0.366036	0.947	0.913	8.21985e-134	TANC1	Olig_ENPP6_EMILIN2
3.04435e-138	0.834608	0.475	0.311	1.22018e-133	ZSCAN31	Olig_ENPP6_EMILIN2
6.30476e-138	0.559558	0.91	0.888	2.52695e-133	MT-RNR1	Olig_ENPP6_EMILIN2
1.43492e-137	0.42026	0.529	0.378	5.75115e-133	PPID	Olig_ENPP6_EMILIN2
1.45003e-137	-0.292452	0.384	0.572	5.81173e-133	PGP	Olig_ENPP6_EMILIN2
1.45431e-137	0.39995	0.444	0.283	5.82887e-133	RP11-10L12.4	Olig_ENPP6_EMILIN2
1.45983e-137	-0.319652	0.375	0.559	5.85102e-133	MYH11	Olig_ENPP6_EMILIN2
1.73884e-137	0.334924	0.504	0.337	6.96926e-133	KLHL21	Olig_ENPP6_EMILIN2
6.53418e-137	-0.340062	0.583	0.752	2.6189e-132	SCRG1	Olig_ENPP6_EMILIN2
8.76368e-137	-0.328756	0.348	0.528	3.51248e-132	IDI1	Olig_ENPP6_EMILIN2
1.33479e-136	-0.31258	0.362	0.546	5.34985e-132	SLC25A3	Olig_ENPP6_EMILIN2
1.8449e-136	-0.266345	0.228	0.421	7.39436e-132	INSIG1	Olig_ENPP6_EMILIN2
5.42018e-136	-0.355375	0.719	0.864	2.17241e-131	SEMA3B	Olig_ENPP6_EMILIN2
8.6859e-136	0.472305	0.777	0.694	3.48131e-131	TNPO1	Olig_ENPP6_EMILIN2
2.06745e-135	-0.333169	0.345	0.558	8.28632e-131	RP11-93O7.5	Olig_ENPP6_EMILIN2
2.63781e-135	-0.263953	0.368	0.573	1.05723e-130	TRPM3	Olig_ENPP6_EMILIN2
3.18959e-135	-0.353656	0.396	0.6	1.27839e-130	PWRN1	Olig_ENPP6_EMILIN2
3.47783e-135	-0.272547	0.933	0.969	1.39391e-130	LIPA	Olig_ENPP6_EMILIN2
1.17536e-134	0.256296	0.994	0.99	4.71085e-130	DIP2B	Olig_ENPP6_EMILIN2
4.78527e-134	-0.417387	0.658	0.774	1.91794e-129	ANKUB1	Olig_ENPP6_EMILIN2
5.92199e-134	-0.287593	0.219	0.399	2.37353e-129	GNPTAB	Olig_ENPP6_EMILIN2
7.65892e-134	-0.328643	0.345	0.534	3.06969e-129	APOE	Olig_ENPP6_EMILIN2
7.7885e-134	-0.305933	0.58	0.746	3.12163e-129	TSPAN15	Olig_ENPP6_EMILIN2
3.2044e-133	0.357939	0.788	0.695	1.28432e-128	ZNF483	Olig_ENPP6_EMILIN2
3.96819e-133	0.345481	0.891	0.841	1.59045e-128	PLK1S1	Olig_ENPP6_EMILIN2
5.48403e-133	0.383841	0.586	0.445	2.198e-128	HTATIP2	Olig_ENPP6_EMILIN2
9.46088e-132	-0.325396	0.717	0.853	3.79192e-127	RHOU	Olig_ENPP6_EMILIN2
2.58845e-131	-0.323074	0.562	0.725	1.03745e-126	GIPC1	Olig_ENPP6_EMILIN2
3.30002e-131	0.391863	0.593	0.45	1.32265e-126	AHCTF1	Olig_ENPP6_EMILIN2
4.65038e-131	0.318845	0.948	0.934	1.86387e-126	GPRC5B	Olig_ENPP6_EMILIN2
5.51292e-131	0.473518	0.879	0.836	2.20958e-126	ST13	Olig_ENPP6_EMILIN2
7.59349e-131	-0.305597	0.514	0.692	3.04347e-126	PTPDC1	Olig_ENPP6_EMILIN2
9.612e-131	-0.368265	0.663	0.795	3.85249e-126	PGRMC1	Olig_ENPP6_EMILIN2
1.17431e-130	-0.315174	0.317	0.518	4.70662e-126	CADPS	Olig_ENPP6_EMILIN2
1.10079e-129	0.404782	0.808	0.726	4.41195e-125	ATP2C1	Olig_ENPP6_EMILIN2
1.51121e-129	-0.2878	0.594	0.768	6.05693e-125	SLC6A1	Olig_ENPP6_EMILIN2
2.2324e-129	0.369382	0.579	0.433	8.94746e-125	UTP23	Olig_ENPP6_EMILIN2
3.59674e-129	-0.408023	0.787	0.885	1.44157e-124	CKB	Olig_ENPP6_EMILIN2
4.39702e-129	-0.274559	0.298	0.485	1.76233e-124	MYO15B	Olig_ENPP6_EMILIN2
5.88348e-129	-0.318439	0.394	0.571	2.3581e-124	FDPS	Olig_ENPP6_EMILIN2
1.52588e-128	0.455226	0.731	0.604	6.11575e-124	MEIS2	Olig_ENPP6_EMILIN2
1.40479e-127	0.350857	0.518	0.372	5.63041e-123	FLCN	Olig_ENPP6_EMILIN2
1.90106e-127	-0.286102	0.754	0.886	7.61943e-123	ACTN2	Olig_ENPP6_EMILIN2
2.01037e-127	0.559613	0.776	0.705	8.05757e-123	DNAJB6	Olig_ENPP6_EMILIN2
3.20555e-127	0.524317	0.33	0.174	1.28478e-122	DISC1FP1	Olig_ENPP6_EMILIN2
9.86175e-127	0.422288	0.648	0.521	3.95259e-122	RANGAP1	Olig_ENPP6_EMILIN2
2.38249e-126	-0.296131	0.483	0.664	9.54903e-122	DTD1	Olig_ENPP6_EMILIN2
2.5796e-126	0.279164	0.969	0.957	1.0339e-121	MKLN1	Olig_ENPP6_EMILIN2
7.53114e-126	0.692232	0.448	0.298	3.01848e-121	SLC7A11	Olig_ENPP6_EMILIN2
2.58093e-125	-0.325255	0.884	0.944	1.03444e-120	DYNC1I2	Olig_ENPP6_EMILIN2
3.75258e-125	-0.277874	0.354	0.54	1.50403e-120	MMAB	Olig_ENPP6_EMILIN2
5.14992e-125	0.34035	0.826	0.765	2.06409e-120	ITGB8	Olig_ENPP6_EMILIN2
6.91289e-125	-0.339707	0.788	0.881	2.77068e-120	FIS1	Olig_ENPP6_EMILIN2
9.06546e-125	-0.492676	0.953	0.964	3.63344e-120	FTH1	Olig_ENPP6_EMILIN2
2.05132e-124	-0.28796	0.336	0.517	8.2217e-120	LIMA1	Olig_ENPP6_EMILIN2
2.0894e-124	-0.348773	0.501	0.713	8.37432e-120	RP11-436D23.1	Olig_ENPP6_EMILIN2
3.11183e-124	-0.337506	0.717	0.85	1.24722e-119	LRRC4C	Olig_ENPP6_EMILIN2
2.87995e-123	-0.37518	0.352	0.544	1.15428e-118	USH1C	Olig_ENPP6_EMILIN2
3.77236e-123	-0.260216	0.935	0.969	1.51196e-118	PSEN1	Olig_ENPP6_EMILIN2
3.86105e-123	0.330148	0.681	0.554	1.54751e-118	ZFAND5	Olig_ENPP6_EMILIN2
9.49122e-123	0.397245	0.579	0.434	3.80408e-118	ZCCHC2	Olig_ENPP6_EMILIN2
1.33484e-122	0.348564	0.258	0.119	5.35004e-118	CDH6	Olig_ENPP6_EMILIN2
2.17574e-122	-0.316	0.907	0.973	8.72035e-118	LMCD1-AS1	Olig_ENPP6_EMILIN2
2.74101e-122	0.376779	0.896	0.875	1.0986e-117	TARSL2	Olig_ENPP6_EMILIN2
3.45593e-122	-0.290334	0.965	0.989	1.38514e-117	LSAMP	Olig_ENPP6_EMILIN2
2.16889e-120	-0.41005	0.857	0.914	8.69291e-116	ACTG1	Olig_ENPP6_EMILIN2
1.95792e-119	0.324625	0.888	0.842	7.84733e-115	PTP4A2	Olig_ENPP6_EMILIN2
2.39401e-119	0.317722	0.364	0.208	9.59518e-115	GIPC2	Olig_ENPP6_EMILIN2
[truncated: 3,492 more rows]

## Sheet: Kamath_OPC_subtypes_DEGs
p_val	avg_log2FC	pct.1	pct.2	p_val_adj	gene	name
0	1.64186	0.639	0.301	0	HSPA1A	OPC_CACNG4
0	1.48785	0.611	0.285	0	HSPB1	OPC_CACNG4
0	1.31308	0.798	0.495	0	CRYAB	OPC_CACNG4
9.38547e-308	1.27144	0.884	0.834	3.76169e-303	HSP90AA1	OPC_CACNG4
3.46287e-289	0.673944	0.966	0.959	1.38792e-284	PARD3	OPC_CACNG4
3.10886e-274	-0.719616	0.913	0.955	1.24603e-269	EPN2	OPC_CACNG4
1.61209e-259	1.15745	0.834	0.797	6.46125e-255	HIBCH	OPC_CACNG4
3.28978e-252	0.890111	0.763	0.658	1.31854e-247	PAPOLA	OPC_CACNG4
2.0424e-250	1.64943	0.611	0.412	8.18593e-246	CHORDC1	OPC_CACNG4
6.17747e-248	1.38281	0.823	0.792	2.47593e-243	HMGB1	OPC_CACNG4
1.28169e-233	-0.751206	0.194	0.503	5.13702e-229	NKAIN4	OPC_CACNG4
2.4874e-229	-0.550569	0.949	0.985	9.96951e-225	ANKS1B	OPC_CACNG4
9.55088e-227	0.729013	0.416	0.136	3.82799e-222	HSPA1B	OPC_CACNG4
3.0754e-218	2.27143	0.571	0.353	1.23262e-213	HSPH1	OPC_CACNG4
2.27075e-214	0.734813	0.953	0.861	9.10116e-210	ZFPM2	OPC_CACNG4
1.55588e-209	-0.791136	0.35	0.652	6.23595e-205	HLA-A	OPC_CACNG4
2.2391e-208	-2.30439	0.191	0.484	8.97432e-204	GALNTL6	OPC_CACNG4
1.80146e-207	0.793564	0.974	0.97	7.22025e-203	MAP2	OPC_CACNG4
4.48144e-201	0.402518	1	1	1.79616e-196	PCDH9	OPC_CACNG4
1.66202e-198	-0.920921	0.766	0.947	6.66138e-194	MT-CO3	OPC_CACNG4
1.32236e-193	-0.75512	0.45	0.706	5.3e-189	ACTG1	OPC_CACNG4
6.12627e-192	-0.734397	0.244	0.54	2.45541e-187	HLA-C	OPC_CACNG4
3.24534e-191	-0.500077	0.136	0.419	1.30073e-186	RP11-473C19.1	OPC_CACNG4
3.18314e-187	0.495432	0.962	0.965	1.2758e-182	MKLN1	OPC_CACNG4
6.44442e-186	-0.45825	0.973	0.995	2.58292e-181	AGAP1	OPC_CACNG4
2.72146e-183	0.919378	0.76	0.7	1.09076e-178	FXR1	OPC_CACNG4
5.31206e-181	0.693095	0.201	0.023	2.12907e-176	HSPE1-MOB4	OPC_CACNG4
7.47727e-180	-0.688331	0.609	0.797	2.99689e-175	C1orf61	OPC_CACNG4
8.00161e-180	-0.496014	0.399	0.697	3.20704e-175	CIRBP	OPC_CACNG4
3.19109e-171	-0.653819	0.923	0.964	1.27899e-166	XYLT1	OPC_CACNG4
1.37359e-168	1.12589	0.788	0.75	5.50533e-164	SORBS1	OPC_CACNG4
3.07131e-168	0.496902	0.978	0.985	1.23098e-163	ATRNL1	OPC_CACNG4
3.89196e-168	-0.549614	0.362	0.651	1.5599e-163	CSPG5	OPC_CACNG4
2.24e-167	0.457123	0.157	0.007	8.9779e-163	CTD-2231H16.1	OPC_CACNG4
3.94018e-167	-0.628261	0.177	0.443	1.57922e-162	CUX2	OPC_CACNG4
7.04018e-166	-0.360909	0.983	0.995	2.82171e-161	NTM	OPC_CACNG4
2.27769e-165	-0.452638	0.263	0.555	9.12899e-161	ENOSF1	OPC_CACNG4
9.36309e-164	0.719864	0.374	0.155	3.75273e-159	AC139100.2	OPC_CACNG4
1.28215e-162	-0.300673	0.025	0.218	5.13885e-158	TSIX	OPC_CACNG4
5.26313e-162	-0.574847	0.586	0.846	2.10946e-157	NKAIN3	OPC_CACNG4
1.59267e-161	0.357706	0.998	0.998	6.38343e-157	CADM2	OPC_CACNG4
8.57139e-161	-0.529867	0.735	0.936	3.43541e-156	XKR4	OPC_CACNG4
7.30371e-159	-0.680677	0.512	0.762	2.92733e-154	GPC6	OPC_CACNG4
3.06879e-157	1.29979	0.446	0.245	1.22997e-152	DNAJB1	OPC_CACNG4
5.05878e-157	1.27608	0.582	0.431	2.02756e-152	RN7SK	OPC_CACNG4
1.43981e-156	-0.336432	0.09	0.327	5.77076e-152	SPDYE2	OPC_CACNG4
5.5787e-155	-0.410831	0.918	0.981	2.23594e-150	ASTN2	OPC_CACNG4
2.78508e-154	0.768757	0.723	0.64	1.11626e-149	XPO1	OPC_CACNG4
8.5453e-154	0.718364	0.148	0.008	3.42496e-149	HSPA6	OPC_CACNG4
2.36834e-153	-0.424424	0.295	0.58	9.4923e-149	RP3-525N10.2	OPC_CACNG4
1.2181e-152	1.59768	0.677	0.592	4.88215e-148	PTGES3	OPC_CACNG4
5.2994e-152	-0.410267	0.129	0.375	2.124e-147	LY6H	OPC_CACNG4
4.14011e-150	0.770808	0.899	0.862	1.65936e-145	MT3	OPC_CACNG4
1.56556e-148	0.351355	0.993	0.994	6.27477e-144	LPHN3	OPC_CACNG4
8.02796e-146	0.630467	0.855	0.839	3.21761e-141	KANSL1L	OPC_CACNG4
1.60061e-144	1.01024	0.528	0.37	6.41524e-140	STIP1	OPC_CACNG4
2.04456e-141	0.358632	0.989	0.991	8.19458e-137	CSMD3	OPC_CACNG4
2.07662e-141	0.786641	0.436	0.222	8.32311e-137	MAPT-AS1	OPC_CACNG4
2.22839e-141	-0.384444	0.187	0.445	8.93137e-137	HIST1H4C	OPC_CACNG4
3.58691e-140	0.503581	0.892	0.895	1.43763e-135	ARHGAP21	OPC_CACNG4
2.9808e-139	0.440017	0.991	0.983	1.19471e-134	VCAN	OPC_CACNG4
1.60563e-138	-0.452395	0.214	0.464	6.43538e-134	NEU4	OPC_CACNG4
8.65958e-137	-0.505844	0.339	0.585	3.47076e-132	THY1	OPC_CACNG4
1.11709e-135	0.515757	0.815	0.829	4.47729e-131	PNISR	OPC_CACNG4
4.82425e-134	-0.449729	0.164	0.393	1.93356e-129	EPN2-AS1	OPC_CACNG4
7.34922e-134	-0.403417	0.206	0.461	2.94557e-129	ICA1	OPC_CACNG4
8.18689e-134	0.746422	0.617	0.498	3.2813e-129	SUGT1	OPC_CACNG4
2.57229e-133	0.792197	0.754	0.695	1.03097e-128	MIB1	OPC_CACNG4
7.6644e-133	-0.378757	0.109	0.324	3.07189e-128	SPCS1	OPC_CACNG4
1.26485e-132	-0.658091	0.527	0.738	5.0695e-128	B2M	OPC_CACNG4
1.4365e-132	0.597071	0.891	0.841	5.75748e-128	PRKD1	OPC_CACNG4
6.37955e-132	-0.454991	0.287	0.546	2.55692e-127	METRN	OPC_CACNG4
1.37762e-131	-0.692285	0.476	0.7	5.52149e-127	AFF3	OPC_CACNG4
4.1735e-131	0.544413	0.846	0.847	1.67274e-126	HNRNPA2B1	OPC_CACNG4
4.7928e-131	0.876181	0.263	0.086	1.92095e-126	DISC1FP1	OPC_CACNG4
1.03866e-130	-0.756852	0.755	0.911	4.16293e-126	MT-CO1	OPC_CACNG4
9.14172e-130	-0.415314	0.662	0.86	3.664e-125	WSB1	OPC_CACNG4
3.37918e-129	-0.608943	0.073	0.261	1.35438e-124	SLC4A4	OPC_CACNG4
3.66087e-129	0.889285	0.283	0.106	1.46728e-124	BAG3	OPC_CACNG4
1.64662e-128	-0.401145	0.205	0.449	6.59967e-124	NRSN1	OPC_CACNG4
6.8298e-128	-0.477106	0.347	0.593	2.73738e-123	PGRMC1	OPC_CACNG4
9.31164e-128	0.40561	0.913	0.922	3.7321e-123	DDX17	OPC_CACNG4
2.82793e-127	-0.361808	0.994	0.999	1.13344e-122	KCNIP4	OPC_CACNG4
1.22017e-126	-0.426068	0.204	0.441	4.89045e-122	SHANK2	OPC_CACNG4
1.83503e-126	-0.406201	0.221	0.455	7.35478e-122	ATP6V0E2	OPC_CACNG4
2.54012e-126	-0.624607	0.52	0.738	1.01808e-121	IPO9-AS1	OPC_CACNG4
7.46381e-126	-0.356673	0.087	0.283	2.9915e-121	CHGB	OPC_CACNG4
1.10416e-125	-0.810655	0.907	0.982	4.42547e-121	MT-CO2	OPC_CACNG4
1.40734e-125	-0.617097	0.365	0.602	5.64061e-121	AGBL4	OPC_CACNG4
2.46975e-125	0.69579	0.438	0.254	9.89874e-121	PLOD3	OPC_CACNG4
1.58554e-124	0.717908	0.76	0.64	6.35484e-120	FKBP5	OPC_CACNG4
2.38921e-123	0.40615	0.908	0.925	9.57595e-119	ZNF638	OPC_CACNG4
5.40879e-123	0.524308	0.321	0.134	2.16784e-118	OXTR	OPC_CACNG4
3.19129e-122	0.526012	0.151	0.021	1.27907e-117	SERPINH1	OPC_CACNG4
9.48523e-122	-0.398397	0.644	0.831	3.80168e-117	SYT11	OPC_CACNG4
1.27025e-121	-0.455187	0.638	0.825	5.09117e-117	PTPRN2	OPC_CACNG4
1.02349e-119	-0.543665	0.242	0.468	4.10213e-115	HLA-B	OPC_CACNG4
1.33624e-119	-0.884457	0.047	0.211	5.35565e-115	UNC13C	OPC_CACNG4
2.53577e-119	0.893895	0.694	0.632	1.01634e-114	ATP2C1	OPC_CACNG4
1.05608e-118	-0.444182	0.518	0.751	4.23276e-114	TMEM132B	OPC_CACNG4
1.08976e-118	0.693673	0.741	0.69	4.36776e-114	GPBP1	OPC_CACNG4
4.36164e-118	0.578392	0.795	0.752	1.74815e-113	MPDZ	OPC_CACNG4
7.4424e-118	0.498611	0.851	0.764	2.98291e-113	RFTN2	OPC_CACNG4
1.4252e-117	0.671078	0.429	0.241	5.71222e-113	AC006994.2	OPC_CACNG4
3.09484e-117	0.442523	0.271	0.099	1.24041e-112	PLOD1	OPC_CACNG4
6.27543e-117	-0.290468	0.092	0.29	2.51519e-112	IFI6	OPC_CACNG4
7.33093e-117	0.578301	0.833	0.747	2.93824e-112	CNTN3	OPC_CACNG4
2.66011e-116	-1.68246	0.222	0.433	1.06617e-111	SYT1	OPC_CACNG4
4.24815e-116	-1.05473	0.295	0.516	1.70266e-111	ROBO2	OPC_CACNG4
1.84921e-114	-0.393525	0.444	0.701	7.41165e-110	PARD3B	OPC_CACNG4
4.39034e-114	-0.39028	0.336	0.605	1.75965e-109	DPH6	OPC_CACNG4
6.7869e-114	-0.472412	0.209	0.431	2.72019e-109	AC004158.2	OPC_CACNG4
8.00342e-114	-0.378651	0.158	0.368	3.20777e-109	SLC4A8	OPC_CACNG4
4.85507e-113	0.754294	0.616	0.503	1.94591e-108	P4HA1	OPC_CACNG4
7.22491e-113	0.52318	0.867	0.78	2.89574e-108	PPAPDC1A	OPC_CACNG4
1.17488e-112	0.651985	0.741	0.674	4.70891e-108	GOLIM4	OPC_CACNG4
1.63079e-111	0.475582	0.872	0.822	6.5362e-107	GAB1	OPC_CACNG4
8.1345e-110	0.399142	0.991	0.987	3.26031e-105	KCND2	OPC_CACNG4
3.06161e-109	-0.311	0.113	0.306	1.22709e-104	TMEM130	OPC_CACNG4
3.39321e-109	-0.430645	0.878	0.979	1.36e-104	PPP2R2B	OPC_CACNG4
1.09267e-108	0.744119	0.691	0.646	4.37941e-104	ANKRD10	OPC_CACNG4
1.63199e-108	-0.397543	0.688	0.879	6.54102e-104	SULF2	OPC_CACNG4
5.39084e-108	-0.514244	0.491	0.673	2.16065e-103	PLLP	OPC_CACNG4
3.47437e-107	-0.518778	0.5	0.721	1.39253e-102	ATP8A2	OPC_CACNG4
1.38402e-106	-0.560293	0.298	0.51	5.54714e-102	DNM1	OPC_CACNG4
1.59545e-106	0.387132	0.991	0.993	6.39458e-102	NCAM2	OPC_CACNG4
5.78098e-106	-0.459828	0.387	0.591	2.31702e-101	COL9A2	OPC_CACNG4
1.30912e-105	0.681973	0.602	0.431	5.24695e-101	ADAMTS9-AS2	OPC_CACNG4
1.50095e-105	-0.347529	0.306	0.554	6.01582e-101	PRKCB	OPC_CACNG4
1.60356e-105	-0.376612	0.197	0.409	6.42708e-101	KIAA1456	OPC_CACNG4
1.93871e-105	-0.412663	0.244	0.465	7.77036e-101	RP11-452H21.1	OPC_CACNG4
2.63639e-105	-0.332655	0.201	0.425	1.05667e-100	AC037445.1	OPC_CACNG4
5.03133e-105	-0.334659	0.074	0.242	2.01656e-100	AC114730.3	OPC_CACNG4
7.51318e-105	-0.344464	0.148	0.353	3.01128e-100	FILIP1L	OPC_CACNG4
2.32744e-104	0.444939	0.902	0.841	9.32837e-100	ZHX2	OPC_CACNG4
4.59321e-104	-0.292507	0.066	0.236	1.84096e-99	OR2L13	OPC_CACNG4
4.69504e-104	-0.315982	0.23	0.454	1.88177e-99	LRPAP1	OPC_CACNG4
4.72424e-104	0.487136	0.21	0.065	1.89348e-99	LINC00877	OPC_CACNG4
6.48505e-104	0.357102	0.959	0.964	2.59921e-99	DST	OPC_CACNG4
9.53797e-104	-0.482918	0.923	0.978	3.82282e-99	CHST11	OPC_CACNG4
1.80617e-103	-0.406527	0.295	0.522	7.23913e-99	PRICKLE1	OPC_CACNG4
3.18153e-103	-0.470602	0.574	0.762	1.27516e-98	CACNG4	OPC_CACNG4
5.63176e-103	-0.265889	0.095	0.279	2.25721e-98	SPDYE3	OPC_CACNG4
7.21492e-103	-0.315232	0.252	0.486	2.89174e-98	MRPS25	OPC_CACNG4
1.25071e-102	0.96989	0.439	0.287	5.01286e-98	ABHD3	OPC_CACNG4
1.88203e-102	-0.475856	0.666	0.828	7.54319e-98	CADPS	OPC_CACNG4
5.35902e-102	-0.282392	0.208	0.438	2.1479e-97	CRYL1	OPC_CACNG4
7.46185e-102	-0.393253	0.355	0.569	2.99071e-97	SNX22	OPC_CACNG4
8.13743e-102	-0.424814	0.616	0.808	3.26148e-97	CACNA1C	OPC_CACNG4
8.84544e-102	0.344749	0.973	0.978	3.54525e-97	LINC00478	OPC_CACNG4
1.31349e-101	-0.293554	0.993	0.997	5.26447e-97	OPCML	OPC_CACNG4
2.70485e-101	0.826455	0.458	0.308	1.0841e-96	CACYBP	OPC_CACNG4
3.64059e-101	0.403471	0.885	0.888	1.45915e-96	N4BP2L2	OPC_CACNG4
1.88265e-100	-0.386342	0.722	0.878	7.54567e-96	TMEM178B	OPC_CACNG4
2.24311e-100	-0.26975	0.158	0.363	8.9904e-96	C2orf72	OPC_CACNG4
3.33943e-100	-0.395136	0.547	0.76	1.33844e-95	RP11-761E20.1	OPC_CACNG4
3.74265e-100	1.64915	0.522	0.385	1.50005e-95	HSPA4L	OPC_CACNG4
5.95159e-100	-0.331795	0.205	0.42	2.3854e-95	SLC8A1-AS1	OPC_CACNG4
7.26021e-100	-0.353435	0.266	0.489	2.90989e-95	PDE5A	OPC_CACNG4
1.04909e-99	0.471597	0.854	0.851	4.20475e-95	PLK1S1	OPC_CACNG4
1.38383e-99	0.493903	0.809	0.791	5.54639e-95	MXI1	OPC_CACNG4
3.08696e-99	-0.403037	0.712	0.883	1.23725e-94	KIF26B	OPC_CACNG4
7.27029e-99	-0.857461	0.073	0.229	2.91393e-94	GABRB2	OPC_CACNG4
9.85747e-99	-0.264007	0.99	0.912	3.95087e-94	PTPRZ1	OPC_CACNG4
1.05707e-98	-0.313908	0.478	0.735	4.23674e-94	OXR1	OPC_CACNG4
3.22088e-98	-0.472739	0.474	0.659	1.29093e-93	AC010127.3	OPC_CACNG4
6.52295e-98	-0.456499	0.098	0.264	2.6144e-93	CELF4	OPC_CACNG4
6.84055e-98	-0.425617	0.306	0.519	2.74169e-93	PAK3	OPC_CACNG4
7.393e-98	-0.343981	0.189	0.389	2.96311e-93	SLC25A3	OPC_CACNG4
1.06593e-97	0.41801	0.27	0.114	4.27225e-93	MKNK2	OPC_CACNG4
1.31172e-97	-0.414359	0.513	0.732	5.25738e-93	CACNB2	OPC_CACNG4
1.43769e-97	0.711982	0.713	0.665	5.76227e-93	ZNF365	OPC_CACNG4
1.49394e-97	0.598649	0.736	0.653	5.98772e-93	MIR181A1HG	OPC_CACNG4
1.78773e-97	-0.396415	0.331	0.557	7.16524e-93	RP11-39M21.1	OPC_CACNG4
1.85841e-97	-0.273049	0.206	0.434	7.44849e-93	SNX29P2	OPC_CACNG4
1.98164e-97	-0.524185	0.098	0.265	7.9424e-93	DCLK1	OPC_CACNG4
2.15259e-97	-0.826572	0.653	0.756	8.62759e-93	CST3	OPC_CACNG4
2.26976e-97	0.394386	0.976	0.982	9.09719e-93	CNTN1	OPC_CACNG4
2.58324e-97	-0.419331	0.643	0.831	1.03536e-92	ERC2	OPC_CACNG4
7.30019e-97	-0.301239	0.028	0.159	2.92592e-92	CAMK2A	OPC_CACNG4
8.55954e-97	-0.342672	0.065	0.22	3.43066e-92	CAMK2N2	OPC_CACNG4
3.40441e-96	-0.319288	0.041	0.182	1.36449e-91	GABRG2	OPC_CACNG4
3.64998e-96	-0.360807	0.214	0.415	1.46291e-91	RP11-1055B8.3	OPC_CACNG4
4.4244e-96	-0.272599	0.101	0.278	1.7733e-91	P2RY14	OPC_CACNG4
5.33923e-96	-0.307732	0.162	0.356	2.13996e-91	CDC37	OPC_CACNG4
1.04817e-95	-0.43223	0.281	0.482	4.20107e-91	BEX2	OPC_CACNG4
1.71708e-95	-0.492503	0.045	0.184	6.88205e-91	ELAVL2	OPC_CACNG4
1.8364e-94	-0.324545	0.741	0.895	7.36029e-90	RABGAP1L	OPC_CACNG4
2.41713e-94	-0.685845	0.899	0.967	9.68787e-90	MT-ATP6	OPC_CACNG4
4.34451e-94	-0.361573	0.475	0.701	1.74128e-89	PDXDC1	OPC_CACNG4
5.75689e-94	0.43579	0.964	0.976	2.30736e-89	MARCH1	OPC_CACNG4
6.14899e-94	0.371189	0.19	0.058	2.46452e-89	MYO7A	OPC_CACNG4
8.12857e-94	-0.257593	0.058	0.209	3.25793e-89	RIMBP2	OPC_CACNG4
1.62758e-93	1.30719	0.332	0.181	6.52334e-89	HUNK	OPC_CACNG4
4.84499e-93	-0.426954	0.277	0.473	1.94187e-88	NCL	OPC_CACNG4
5.71629e-93	0.633749	0.639	0.512	2.29109e-88	DPH6-AS1	OPC_CACNG4
6.78728e-93	-0.479393	0.626	0.768	2.72034e-88	ACTB	OPC_CACNG4
7.17925e-93	-0.403088	0.661	0.836	2.87744e-88	MYT1	OPC_CACNG4
2.05557e-92	-0.413589	0.613	0.817	8.23873e-88	ASIC2	OPC_CACNG4
2.16179e-92	-0.403394	0.183	0.367	8.66447e-88	ATPIF1	OPC_CACNG4
2.96561e-92	-0.28195	0.125	0.311	1.18862e-87	RP11-160H12.2	OPC_CACNG4
3.12673e-92	-0.33186	0.287	0.497	1.25319e-87	NDUFB9	OPC_CACNG4
4.64617e-92	-0.290975	0.159	0.35	1.86219e-87	SELM	OPC_CACNG4
6.2895e-92	-0.303593	0.108	0.277	2.52083e-87	SLC25A5	OPC_CACNG4
6.39908e-92	-0.603171	0.115	0.279	2.56475e-87	TUBB2A	OPC_CACNG4
7.19402e-92	-0.299344	0.005	0.106	2.88336e-87	HTR2A	OPC_CACNG4
8.15951e-92	-0.466932	0.357	0.587	3.27033e-87	EBF1	OPC_CACNG4
1.17008e-91	-0.347142	0.63	0.837	4.68969e-87	UPF3A	OPC_CACNG4
6.64539e-91	-0.406533	0.433	0.656	2.66347e-86	TMEM163	OPC_CACNG4
1.20502e-90	-0.32047	0.012	0.121	4.8297e-86	PTCHD4	OPC_CACNG4
1.86472e-90	-0.540547	0.167	0.344	7.47381e-86	RGS6	OPC_CACNG4
1.99253e-90	-0.381814	0.826	0.94	7.98607e-86	SLC8A1	OPC_CACNG4
5.16849e-90	0.314565	0.208	0.072	2.07153e-85	CRYZ	OPC_CACNG4
7.6853e-90	0.621769	0.633	0.516	3.08027e-85	PTPN13	OPC_CACNG4
1.08318e-89	-0.376473	0.737	0.896	4.34139e-85	SLC24A3	OPC_CACNG4
1.15062e-89	0.712922	0.764	0.764	4.61167e-85	HERC4	OPC_CACNG4
1.17668e-89	-0.290859	0.007	0.109	4.71614e-85	STAC	OPC_CACNG4
3.08226e-89	0.642176	0.562	0.46	1.23537e-84	NAA16	OPC_CACNG4
4.17191e-89	-0.353383	0.311	0.514	1.6721e-84	SCG5	OPC_CACNG4
4.51231e-89	-0.29675	0.004	0.103	1.80853e-84	MAL2	OPC_CACNG4
4.80206e-89	0.513142	0.66	0.553	1.92467e-84	BCL6	OPC_CACNG4
4.86421e-89	-0.338596	0.683	0.858	1.94958e-84	GRIK4	OPC_CACNG4
5.56275e-89	-0.309826	0.222	0.419	2.22955e-84	RTF1	OPC_CACNG4
5.70493e-89	0.371574	0.968	0.904	2.28654e-84	TCF4	OPC_CACNG4
1.4915e-88	-0.560868	0.485	0.66	5.97794e-84	CKB	OPC_CACNG4
1.53167e-88	-0.473646	0.504	0.693	6.13895e-84	H3F3B	OPC_CACNG4
2.94193e-88	-0.30445	0.38	0.611	1.17913e-83	GBAS	OPC_CACNG4
2.98083e-88	-0.385389	0.036	0.163	1.19472e-83	OLFM3	OPC_CACNG4
3.31038e-88	-0.431187	0.818	0.928	1.3268e-83	HS6ST3	OPC_CACNG4
3.34373e-88	-0.454042	0.312	0.504	1.34017e-83	BEX4	OPC_CACNG4
4.20786e-88	-0.257576	0.194	0.395	1.68651e-83	CABP1	OPC_CACNG4
9.17026e-88	-0.394577	0.809	0.94	3.67544e-83	RBFOX1	OPC_CACNG4
9.36824e-88	0.36533	0.967	0.973	3.75479e-83	BRINP3	OPC_CACNG4
1.76845e-87	-0.423832	0.082	0.233	7.08794e-83	KLHL29	OPC_CACNG4
2.02305e-87	-0.286287	0.197	0.394	8.1084e-83	TMX4	OPC_CACNG4
5.28472e-87	-0.331729	0.293	0.52	2.11812e-82	EML6	OPC_CACNG4
8.957e-87	-0.469328	0.578	0.767	3.58997e-82	PTPRT	OPC_CACNG4
1.08422e-86	-0.335274	0.17	0.354	4.34554e-82	CD9	OPC_CACNG4
1.13778e-86	0.362993	0.127	0.024	4.56023e-82	FCGR2B	OPC_CACNG4
3.15052e-86	-0.300308	0.269	0.482	1.26273e-81	STMN4	OPC_CACNG4
4.39304e-86	-0.823678	0.399	0.589	1.76073e-81	DGKB	OPC_CACNG4
4.60954e-86	-0.267868	0.007	0.106	1.8475e-81	HTR7	OPC_CACNG4
6.7405e-86	-0.540416	0.27	0.45	2.70159e-81	MROH9	OPC_CACNG4
7.14647e-86	-0.27784	0.309	0.537	2.8643e-81	HGSNAT	OPC_CACNG4
1.06619e-85	-0.296925	0.391	0.617	4.2733e-81	SPG7	OPC_CACNG4
1.97625e-85	-0.322764	0.024	0.14	7.9208e-81	EPHA7	OPC_CACNG4
2.3309e-85	-0.366302	0.188	0.365	9.34225e-81	SLC25A4	OPC_CACNG4
4.99558e-85	-0.663218	0.022	0.134	2.00223e-80	GABRA1	OPC_CACNG4
5.83302e-85	-0.346583	0.772	0.929	2.33788e-80	PARK2	OPC_CACNG4
1.04106e-84	-0.278706	0.014	0.119	4.17257e-80	MARCH11	OPC_CACNG4
1.35748e-84	-0.372305	0.407	0.637	5.44077e-80	MMD2	OPC_CACNG4
1.71129e-84	0.464405	0.862	0.871	6.85885e-80	PDE8B	OPC_CACNG4
3.64262e-84	-0.334594	0.416	0.637	1.45996e-79	FHOD3	OPC_CACNG4
3.73076e-84	0.654267	0.408	0.272	1.49529e-79	AHSA1	OPC_CACNG4
6.4627e-84	-0.298461	0.141	0.313	2.59025e-79	ATP5G1	OPC_CACNG4
1.12162e-83	-0.6125	0.296	0.476	4.49546e-79	BEX1	OPC_CACNG4
1.19667e-83	0.321716	0.123	0.023	4.79626e-79	CYP39A1	OPC_CACNG4
2.03067e-83	-0.317973	0.953	0.983	8.13891e-79	ADARB2	OPC_CACNG4
3.71041e-83	0.480387	0.839	0.785	1.48713e-78	LRRN1	OPC_CACNG4
5.06199e-83	0.482985	0.752	0.693	2.02885e-78	SAMHD1	OPC_CACNG4
5.9361e-83	-0.263243	0.224	0.429	2.37919e-78	C4orf29	OPC_CACNG4
1.05176e-82	-0.371165	0.289	0.478	4.21547e-78	ATP5D	OPC_CACNG4
1.39172e-82	-0.258726	0.208	0.409	5.57801e-78	GDPD1	OPC_CACNG4
1.47699e-82	-0.623974	0.426	0.596	5.9198e-78	PCSK1N	OPC_CACNG4
1.56437e-82	0.534124	0.445	0.293	6.27001e-78	CEBPD	OPC_CACNG4
1.81218e-82	0.499587	0.908	0.842	7.26324e-78	BCAS1	OPC_CACNG4
2.08157e-82	-0.299817	0.475	0.692	8.34294e-78	C1orf63	OPC_CACNG4
2.34791e-82	-0.337069	0.332	0.555	9.41042e-78	LIMA1	OPC_CACNG4
2.60261e-82	-0.270454	0.226	0.425	1.04312e-77	VDAC3	OPC_CACNG4
5.65469e-82	-0.445533	0.201	0.374	2.2664e-77	CHCHD10	OPC_CACNG4
8.52981e-82	-0.798259	0.106	0.255	3.41875e-77	VSNL1	OPC_CACNG4
1.49429e-81	-0.35609	0.401	0.616	5.98913e-77	EXT1	OPC_CACNG4
3.02789e-81	-0.324179	0.566	0.772	1.21358e-76	NSG2	OPC_CACNG4
3.50187e-81	0.594339	0.624	0.545	1.40355e-76	IL6ST	OPC_CACNG4
3.77836e-81	-0.958599	0.372	0.557	1.51437e-76	NKAIN2	OPC_CACNG4
5.22276e-81	-0.586098	0.659	0.814	2.09328e-76	CNTNAP2	OPC_CACNG4
1.50339e-80	-0.254554	0.04	0.164	6.02558e-76	GABRA2	OPC_CACNG4
1.50711e-80	0.263906	0.974	0.984	6.04049e-76	DNM3	OPC_CACNG4
1.55681e-80	0.711555	0.494	0.383	6.23968e-76	ITGB3BP	OPC_CACNG4
1.57549e-80	-0.367103	0.042	0.165	6.31456e-76	NDST3	OPC_CACNG4
1.65034e-80	0.263032	0.149	0.038	6.61456e-76	NUPR1	OPC_CACNG4
1.65114e-80	-0.539583	0.313	0.504	6.61779e-76	KIRREL3	OPC_CACNG4
2.0879e-80	-0.273681	0.014	0.115	8.36829e-76	CHGA	OPC_CACNG4
2.12592e-80	-0.336041	0.682	0.851	8.52068e-76	TNK2	OPC_CACNG4
2.94741e-80	-0.390332	0.56	0.753	1.18132e-75	SUMF1	OPC_CACNG4
4.73934e-80	-0.380615	0.122	0.278	1.89953e-75	TCEAL7	OPC_CACNG4
6.34869e-80	-0.373112	0.022	0.129	2.54456e-75	PTPRR	OPC_CACNG4
8.27395e-80	-0.677475	0.304	0.484	3.3162e-75	FAT3	OPC_CACNG4
8.65782e-80	-0.368717	0.699	0.847	3.47005e-75	CTNNA3	OPC_CACNG4
9.71134e-80	-0.514688	0.411	0.605	3.89231e-75	SGCZ	OPC_CACNG4
1.02589e-79	-0.690501	0.722	0.798	4.11178e-75	RP11-385J1.2	OPC_CACNG4
1.04422e-79	-0.368213	0.487	0.691	4.18521e-75	DOK6	OPC_CACNG4
1.24869e-79	-0.316922	0.329	0.542	5.00474e-75	BRINP2	OPC_CACNG4
1.53943e-79	-0.307337	0.125	0.289	6.17002e-75	SYBU	OPC_CACNG4
1.74767e-79	0.495146	0.834	0.826	7.00467e-75	CDH10	OPC_CACNG4
1.8437e-79	-0.294134	0.085	0.229	7.38956e-75	TCEAL6	OPC_CACNG4
6.42593e-79	-0.315576	0.876	0.959	2.57551e-74	PDE4D	OPC_CACNG4
7.13514e-79	-0.502688	0.103	0.249	2.85976e-74	CACNA1B	OPC_CACNG4
1.6361e-78	-0.303719	0.136	0.31	6.55748e-74	CHSY3	OPC_CACNG4
1.82685e-78	-0.467656	0.317	0.493	7.322e-74	PRDX2	OPC_CACNG4
4.70913e-78	-0.449077	0.586	0.763	1.88742e-73	SCG3	OPC_CACNG4
4.9086e-78	-0.369088	0.704	0.87	1.96737e-73	NCOR2	OPC_CACNG4
5.42914e-78	0.525043	0.849	0.845	2.176e-73	SAMD4A	OPC_CACNG4
6.3634e-78	-0.526486	0.17	0.338	2.55045e-73	EPHA6	OPC_CACNG4
6.65212e-78	-0.473157	0.391	0.57	2.66617e-73	NGFRAP1	OPC_CACNG4
9.88842e-78	-0.324876	0.152	0.324	3.96328e-73	GINS3	OPC_CACNG4
1.1064e-77	-0.496063	0.068	0.201	4.43445e-73	COL25A1	OPC_CACNG4
1.93359e-77	-0.282188	0.186	0.373	7.74982e-73	PTPRO	OPC_CACNG4
2.70156e-77	-0.292431	0.395	0.623	1.08278e-72	BRINP1	OPC_CACNG4
3.06786e-77	-0.283127	0.947	0.984	1.2296e-72	KCNMA1	OPC_CACNG4
3.99003e-77	-0.392528	0.368	0.552	1.5992e-72	MGST3	OPC_CACNG4
4.0849e-77	-0.322082	0.202	0.388	1.63723e-72	CTC-525D6.1	OPC_CACNG4
4.69341e-77	-0.281772	0.185	0.367	1.88112e-72	BCL2L14	OPC_CACNG4
6.40873e-77	-0.387549	0.04	0.157	2.56862e-72	SYT4	OPC_CACNG4
1.56288e-76	-0.315992	0.266	0.452	6.26404e-72	ATP5A1	OPC_CACNG4
2.16305e-76	-0.295953	0.206	0.383	8.66952e-72	SV2A	OPC_CACNG4
2.88032e-76	-0.292094	0.326	0.542	1.15443e-71	CCDC146	OPC_CACNG4
3.23076e-76	-0.30712	0.409	0.607	1.29489e-71	GPR37L1	OPC_CACNG4
3.89612e-76	-0.301977	0.338	0.53	1.56156e-71	CLTA	OPC_CACNG4
6.07253e-76	0.984725	0.476	0.367	2.43387e-71	HSPE1	OPC_CACNG4
6.35468e-76	-0.541797	0.589	0.757	2.54696e-71	AUTS2	OPC_CACNG4
7.05269e-76	-0.262836	0.189	0.381	2.82672e-71	RP11-323I15.5	OPC_CACNG4
8.53816e-76	0.252212	0.143	0.038	3.42209e-71	SNX31	OPC_CACNG4
1.54536e-75	-0.317354	0.554	0.769	6.19382e-71	FRMD4B	OPC_CACNG4
3.27055e-75	-0.346903	0.208	0.391	1.31084e-70	PDE10A	OPC_CACNG4
3.31667e-75	-0.268653	0.476	0.691	1.32932e-70	STOX2	OPC_CACNG4
4.00743e-75	0.567141	0.578	0.51	1.60618e-70	SLC38A2	OPC_CACNG4
5.11214e-75	-0.460058	0.025	0.128	2.04895e-70	NSG1	OPC_CACNG4
5.40249e-75	-0.308834	0.197	0.385	2.16532e-70	ZBTB7C	OPC_CACNG4
7.57854e-75	0.370396	0.19	0.069	3.03748e-70	MYRFL	OPC_CACNG4
1.99553e-74	1.34564	0.54	0.446	7.9981e-70	HSPD1	OPC_CACNG4
2.04474e-74	0.401432	0.285	0.143	8.19532e-70	TNFSF13B	OPC_CACNG4
2.13622e-74	-0.254392	0.107	0.257	8.56195e-70	TUBB4B	OPC_CACNG4
3.28388e-74	-0.333789	0.261	0.449	1.31618e-69	PLXNA4	OPC_CACNG4
3.57574e-74	0.496919	0.756	0.732	1.43316e-69	RHOBTB3	OPC_CACNG4
4.21955e-74	-0.294976	0.127	0.28	1.6912e-69	DEPTOR	OPC_CACNG4
4.69006e-74	-0.258403	0.132	0.293	1.87978e-69	DLL3	OPC_CACNG4
5.27587e-74	-0.303612	0.823	0.932	2.11457e-69	GRID1	OPC_CACNG4
7.37094e-74	-0.255592	0.077	0.211	2.95427e-69	FBXO2	OPC_CACNG4
1.22335e-73	-0.273839	0.285	0.487	4.90318e-69	BDH1	OPC_CACNG4
1.5887e-73	-0.271989	0.337	0.538	6.3675e-69	NDUFV1	OPC_CACNG4
2.22312e-73	0.508415	0.454	0.279	8.91025e-69	UTY	OPC_CACNG4
3.74714e-73	-0.389724	0.204	0.372	1.50185e-68	CCND1	OPC_CACNG4
5.2303e-73	-0.283356	0.486	0.708	2.0963e-68	ADCY1	OPC_CACNG4
5.38354e-73	-0.342252	0.766	0.894	2.15772e-68	UNC5C	OPC_CACNG4
5.70043e-73	-0.313674	0.072	0.201	2.28473e-68	PNMAL2	OPC_CACNG4
6.14321e-73	-0.279096	0.021	0.12	2.4622e-68	EPHA4	OPC_CACNG4
6.64148e-73	-0.31874	0.811	0.936	2.6619e-68	LDLRAD4	OPC_CACNG4
1.04645e-72	-0.298063	0.518	0.722	4.19416e-68	COL19A1	OPC_CACNG4
1.29262e-72	-0.317858	0.094	0.235	5.18084e-68	DNAH14	OPC_CACNG4
1.37997e-72	-0.327413	0.783	0.901	5.53094e-68	LRP1	OPC_CACNG4
1.48314e-72	-0.268859	0.159	0.32	5.94444e-68	TUBB	OPC_CACNG4
1.67515e-72	-0.542297	0.221	0.385	6.714e-68	SLIT2	OPC_CACNG4
2.03919e-72	-0.303031	0.542	0.743	8.17305e-68	KSR2	OPC_CACNG4
2.43173e-72	0.501057	0.692	0.649	9.74639e-68	PGAP1	OPC_CACNG4
2.52071e-72	-0.350863	0.688	0.825	1.0103e-67	IGSF21	OPC_CACNG4
2.53712e-72	-0.683105	0.727	0.815	1.01688e-67	GAPDH	OPC_CACNG4
6.15833e-72	-0.261114	0.227	0.419	2.46826e-67	LNX1	OPC_CACNG4
6.55415e-72	0.428737	0.775	0.777	2.6269e-67	HP1BP3	OPC_CACNG4
8.93893e-72	-0.457381	0.208	0.37	3.58272e-67	EPB41L3	OPC_CACNG4
1.07511e-71	-0.278657	0.501	0.719	4.30903e-67	TRAPPC9	OPC_CACNG4
1.33832e-71	0.361049	0.236	0.105	5.36397e-67	ACAN	OPC_CACNG4
1.74648e-71	0.415063	0.84	0.804	6.99991e-67	LRRK2	OPC_CACNG4
1.75217e-71	-0.445007	0.73	0.798	7.0227e-67	PTN	OPC_CACNG4
2.49797e-71	0.646496	0.683	0.609	1.00119e-66	KCNT2	OPC_CACNG4
3.89704e-71	-0.294577	0.017	0.112	1.56193e-66	RP11-886D15.1	OPC_CACNG4
3.95638e-71	-0.274765	0.243	0.435	1.58572e-66	ANKUB1	OPC_CACNG4
4.74172e-71	0.605192	0.423	0.281	1.90048e-66	CDH19	OPC_CACNG4
9.9068e-71	-0.349748	0.455	0.634	3.97064e-66	SAMD12	OPC_CACNG4
1.02508e-70	-0.270861	0.044	0.156	4.10853e-66	RAB3A	OPC_CACNG4
2.25089e-70	0.348451	0.195	0.077	9.02156e-66	SLC7A11	OPC_CACNG4
2.89859e-70	-0.412622	0.186	0.34	1.16176e-65	TCEAL2	OPC_CACNG4
3.35303e-70	0.329615	0.897	0.798	1.3439e-65	HIF3A	OPC_CACNG4
3.74687e-70	-0.302761	0.133	0.284	1.50175e-65	RAP1GAP2	OPC_CACNG4
3.86278e-70	0.26464	0.997	0.999	1.5482e-65	NLGN1	OPC_CACNG4
3.9972e-70	-0.254695	0.136	0.297	1.60208e-65	MIR219-2	OPC_CACNG4
4.45477e-70	0.456822	0.723	0.672	1.78547e-65	KIAA1958	OPC_CACNG4
6.38795e-70	-0.262309	0.178	0.354	2.56029e-65	FSTL4	OPC_CACNG4
8.26866e-70	-0.277621	0.453	0.674	3.31408e-65	RALGPS1	OPC_CACNG4
8.4471e-70	-0.279367	0.18	0.357	3.3856e-65	CLSTN2	OPC_CACNG4
1.00101e-69	-0.334133	0.476	0.665	4.01204e-65	KALRN	OPC_CACNG4
1.03431e-69	-0.744758	0.073	0.195	4.14552e-65	SNCG	OPC_CACNG4
1.32887e-69	0.488387	0.466	0.344	5.3261e-65	MFAP3L	OPC_CACNG4
1.37381e-69	-0.279129	0.598	0.79	5.50621e-65	ATCAY	OPC_CACNG4
1.75567e-69	-0.424649	0.091	0.228	7.03671e-65	AC012593.1	OPC_CACNG4
1.87785e-69	-0.302111	0.392	0.599	7.52644e-65	HIVEP3	OPC_CACNG4
2.14827e-69	0.375666	0.349	0.202	8.61027e-65	SYTL4	OPC_CACNG4
2.52759e-69	-0.502147	0.043	0.152	1.01306e-64	FRAS1	OPC_CACNG4
3.01863e-69	-0.259355	0.377	0.584	1.20987e-64	GGT7	OPC_CACNG4
3.22398e-69	-0.312571	0.339	0.541	1.29217e-64	CDH4	OPC_CACNG4
4.90723e-69	-0.275089	0.435	0.635	1.96682e-64	GPR155	OPC_CACNG4
1.18286e-68	0.447796	0.186	0.076	4.74091e-64	P4HA2	OPC_CACNG4
1.64964e-68	-0.284678	0.161	0.316	6.61177e-64	COX5A	OPC_CACNG4
3.44401e-68	0.702172	0.545	0.462	1.38036e-63	DNAJA1	OPC_CACNG4
3.70508e-68	-0.507185	0.113	0.251	1.485e-63	WBSCR17	OPC_CACNG4
4.44925e-68	0.308836	0.893	0.908	1.78326e-63	PDE4DIP	OPC_CACNG4
6.09854e-68	0.437979	0.777	0.77	2.44429e-63	SOS1	OPC_CACNG4
1.1307e-67	-0.476853	0.131	0.271	4.53186e-63	GABBR2	OPC_CACNG4
1.38076e-67	-0.290654	0.516	0.719	5.53408e-63	ZKSCAN1	OPC_CACNG4
1.47039e-67	0.265412	0.172	0.061	5.89331e-63	DDX3Y	OPC_CACNG4
1.81891e-67	-0.294241	0.209	0.374	7.29017e-63	LUZP1	OPC_CACNG4
1.90698e-67	0.406246	0.278	0.148	7.64319e-63	C17orf67	OPC_CACNG4
2.09427e-67	0.482655	0.775	0.741	8.39382e-63	LIFR	OPC_CACNG4
2.87885e-67	0.375162	0.241	0.113	1.15384e-62	AZGP1	OPC_CACNG4
3.38686e-67	-0.284594	0.87	0.955	1.35745e-62	RGS7	OPC_CACNG4
3.59064e-67	-0.279177	0.144	0.299	1.43913e-62	SPON1	OPC_CACNG4
3.81779e-67	-0.280647	0.149	0.298	1.53017e-62	STMN3	OPC_CACNG4
3.8586e-67	-0.485222	0.17	0.318	1.54653e-62	UTRN	OPC_CACNG4
5.07694e-67	0.420628	0.84	0.86	2.03484e-62	TMEM161B-AS1	OPC_CACNG4
5.94364e-67	-0.253365	0.355	0.568	2.38221e-62	CUEDC1	OPC_CACNG4
6.41389e-67	-0.268775	0.251	0.431	2.57069e-62	MOG	OPC_CACNG4
7.57464e-67	0.32579	0.972	0.977	3.03591e-62	GALNT13	OPC_CACNG4
7.74212e-67	-0.453001	0.57	0.735	3.10304e-62	ENOX1	OPC_CACNG4
8.82693e-67	-0.283749	0.673	0.838	3.53784e-62	UNC79	OPC_CACNG4
1.07621e-66	0.454472	0.816	0.791	4.31346e-62	RP11-85M11.2	OPC_CACNG4
1.59613e-66	0.458296	0.725	0.696	6.39729e-62	UBE2D3	OPC_CACNG4
1.6342e-66	0.427963	0.83	0.763	6.54989e-62	FIGN	OPC_CACNG4
2.26589e-66	-0.273835	0.393	0.591	9.08169e-62	PDIA3	OPC_CACNG4
2.66178e-66	0.629364	0.439	0.275	1.06684e-61	TTTY14	OPC_CACNG4
2.97251e-66	-0.273976	0.233	0.404	1.19138e-61	REEP1	OPC_CACNG4
3.32962e-66	-0.314671	0.169	0.32	1.33451e-61	ATP5G3	OPC_CACNG4
3.56931e-66	-0.316893	0.963	0.992	1.43058e-61	KAZN	OPC_CACNG4
4.14026e-66	-0.259785	0.431	0.64	1.65941e-61	SNX29	OPC_CACNG4
4.38208e-66	-0.274039	0.426	0.637	1.75634e-61	GABPB1-AS1	OPC_CACNG4
4.52259e-66	0.522955	0.107	0.023	1.81265e-61	C5orf17	OPC_CACNG4
5.31152e-66	0.265929	0.991	0.991	2.12886e-61	ZBTB20	OPC_CACNG4
8.39079e-66	0.315388	0.931	0.95	3.36303e-61	PHACTR3	OPC_CACNG4
1.49809e-65	-0.251459	0.377	0.565	6.00433e-61	FEZ1	OPC_CACNG4
1.76217e-65	-0.254183	0.125	0.281	7.0628e-61	PCED1B	OPC_CACNG4
1.76931e-65	-0.342194	0.678	0.831	7.0914e-61	FAM19A2	OPC_CACNG4
1.83388e-65	0.385369	0.901	0.91	7.35019e-61	MKLN1-AS1	OPC_CACNG4
2.33144e-65	0.628337	0.509	0.42	9.34439e-61	HNRNPU-AS1	OPC_CACNG4
3.24217e-65	-0.285089	0.354	0.541	1.29946e-60	RAB3C	OPC_CACNG4
5.34867e-65	-0.54958	0.194	0.338	2.14375e-60	SEZ6L2	OPC_CACNG4
5.7922e-65	-0.32799	0.034	0.134	2.32151e-60	SNCB	OPC_CACNG4
7.91707e-65	-0.283052	0.547	0.728	3.17316e-60	OTUD7A	OPC_CACNG4
8.22767e-65	-0.310418	0.682	0.859	3.29765e-60	MPPED2	OPC_CACNG4
1.65878e-64	-0.309776	0.273	0.452	6.64839e-60	RP11-192P3.5	OPC_CACNG4
2.10847e-64	0.437514	0.16	0.056	8.45075e-60	CD96	OPC_CACNG4
4.94776e-64	-0.278159	0.083	0.207	1.98306e-59	NAP1L5	OPC_CACNG4
5.90747e-64	-0.590636	0.145	0.284	2.36772e-59	YWHAH	OPC_CACNG4
6.35789e-64	-0.26196	0.33	0.538	2.54824e-59	NR6A1	OPC_CACNG4
7.78196e-64	-0.310032	0.722	0.86	3.11901e-59	SGCD	OPC_CACNG4
8.84452e-64	-0.351406	0.278	0.442	3.54488e-59	RP3-518E13.2	OPC_CACNG4
1.21718e-63	-0.280564	0.248	0.435	4.87847e-59	RP11-123O10.4	OPC_CACNG4
1.38334e-63	0.70749	0.212	0.099	5.54442e-59	SH3BGR	OPC_CACNG4
3.11139e-63	-0.280957	0.136	0.28	1.24705e-58	FMO6P	OPC_CACNG4
3.13257e-63	0.547447	0.786	0.795	1.25553e-58	NFAT5	OPC_CACNG4
3.25496e-63	0.52162	0.6	0.54	1.30459e-58	SHFM1	OPC_CACNG4
6.9839e-63	-0.327486	0.266	0.428	2.79915e-58	SNAP25-AS1	OPC_CACNG4
8.38934e-63	-0.254041	0.422	0.64	3.36245e-58	GMDS-AS1	OPC_CACNG4
8.67014e-63	0.426451	0.792	0.796	3.47499e-58	CHD2	OPC_CACNG4
8.78015e-63	-0.525605	0.405	0.564	3.51908e-58	DDX24	OPC_CACNG4
1.42706e-62	-0.451005	0.547	0.717	5.71965e-58	KHDRBS2	OPC_CACNG4
1.44995e-62	-0.317646	0.041	0.143	5.81138e-58	SRRM4	OPC_CACNG4
2.6145e-62	-0.295858	0.486	0.659	1.04789e-57	TERF2IP	OPC_CACNG4
2.61943e-62	-0.271805	0.135	0.274	1.04987e-57	GOT1	OPC_CACNG4
4.31093e-62	-0.286191	0.026	0.118	1.72782e-57	MYO5B	OPC_CACNG4
7.29559e-62	-0.786308	0.173	0.317	2.92407e-57	NRG1	OPC_CACNG4
1.01766e-61	-0.339717	0.185	0.334	4.07877e-57	CEND1	OPC_CACNG4
1.3078e-61	-0.308155	0.133	0.269	5.24166e-57	PPP2R2C	OPC_CACNG4
1.32355e-61	-0.29528	0.286	0.448	5.30481e-57	ASAH1	OPC_CACNG4
1.32491e-61	-0.25202	0.244	0.408	5.31024e-57	CHCHD2	OPC_CACNG4
1.61374e-61	-0.259804	0.127	0.264	6.46787e-57	CLTB	OPC_CACNG4
2.29989e-61	-0.264449	0.578	0.773	9.21796e-57	DTNB	OPC_CACNG4
2.31608e-61	-0.368828	0.523	0.69	9.28285e-57	ADCY2	OPC_CACNG4
2.34077e-61	0.307709	0.133	0.041	9.38182e-57	SRPX	OPC_CACNG4
3.28597e-61	-0.256616	0.472	0.672	1.31702e-56	GALNT10	OPC_CACNG4
3.81529e-61	0.327908	0.948	0.971	1.52917e-56	ASAP1	OPC_CACNG4
4.80727e-61	-0.25442	0.474	0.67	1.92675e-56	TTC7B	OPC_CACNG4
5.81243e-61	-0.260259	0.276	0.453	2.32962e-56	CERCAM	OPC_CACNG4
8.64239e-61	0.367145	0.885	0.915	3.46387e-56	DIP2C	OPC_CACNG4
9.82291e-61	-0.291308	0.394	0.581	3.93702e-56	GSN	OPC_CACNG4
1.11354e-60	0.418513	0.737	0.665	4.46308e-56	ARAP2	OPC_CACNG4
1.14186e-60	-0.309042	0.409	0.574	4.57658e-56	JUND	OPC_CACNG4
2.02677e-60	-0.325293	0.707	0.826	8.12331e-56	HIP1R	OPC_CACNG4
2.0324e-60	-0.411781	0.054	0.157	8.14584e-56	NRP2	OPC_CACNG4
2.44161e-60	-0.269664	0.419	0.614	9.78596e-56	HMGN1	OPC_CACNG4
2.51129e-60	-0.284265	0.127	0.267	1.00653e-55	RP11-420N3.2	OPC_CACNG4
2.62928e-60	0.355561	0.875	0.896	1.05382e-55	CLASP1	OPC_CACNG4
2.94233e-60	0.53066	0.624	0.576	1.17929e-55	ARHGAP5	OPC_CACNG4
5.77897e-60	0.452195	0.506	0.381	2.31621e-55	PMP2	OPC_CACNG4
6.80226e-60	-0.252994	0.438	0.642	2.72634e-55	TIMP3	OPC_CACNG4
6.91332e-60	-0.294712	0.607	0.766	2.77086e-55	MGAT5	OPC_CACNG4
7.82385e-60	0.393429	0.334	0.203	3.1358e-55	HIST1H2AC	OPC_CACNG4
1.04118e-59	-0.289504	0.318	0.504	4.17306e-55	TMEM241	OPC_CACNG4
1.05668e-59	-0.263182	0.62	0.788	4.23518e-55	BICD1	OPC_CACNG4
1.11319e-59	0.648237	0.467	0.37	4.46166e-55	HSPA4	OPC_CACNG4
1.27126e-59	-0.348828	0.055	0.159	5.0952e-55	RBFOX3	OPC_CACNG4
1.36799e-59	-0.444963	0.494	0.642	5.48292e-55	CRISPLD2	OPC_CACNG4
1.42316e-59	0.343824	0.861	0.85	5.70402e-55	CCDC50	OPC_CACNG4
1.93685e-59	-0.333037	0.632	0.787	7.76291e-55	AMZ1	OPC_CACNG4
2.54363e-59	-0.345733	0.229	0.382	1.01949e-54	GPX4	OPC_CACNG4
3.15204e-59	0.526178	0.738	0.749	1.26334e-54	UBR2	OPC_CACNG4
3.56283e-59	0.691519	0.603	0.557	1.42798e-54	ST13	OPC_CACNG4
8.83199e-59	-0.492398	0.846	0.946	3.53986e-54	MT-CYB	OPC_CACNG4
9.16646e-59	-0.263738	0.037	0.132	3.67392e-54	PLCXD3	OPC_CACNG4
1.00537e-58	0.36576	0.89	0.903	4.02952e-54	CCDC88A	OPC_CACNG4
1.704e-58	-0.312633	0.91	0.97	6.82964e-54	CACNA1A	OPC_CACNG4
1.82914e-58	-0.412227	0.365	0.521	7.33119e-54	ALDOA	OPC_CACNG4
2.32075e-58	-0.463308	0.054	0.155	9.30157e-54	INA	OPC_CACNG4
2.5365e-58	-0.262202	0.611	0.77	1.01663e-53	SLC25A12	OPC_CACNG4
3.55708e-58	0.40118	0.76	0.722	1.42568e-53	RAB3IP	OPC_CACNG4
3.83389e-58	0.487617	0.52	0.433	1.53662e-53	LRP2BP	OPC_CACNG4
4.04036e-58	-0.41656	0.286	0.436	1.61937e-53	ZFHX3	OPC_CACNG4
4.29476e-58	0.500088	0.513	0.43	1.72134e-53	GKAP1	OPC_CACNG4
4.5847e-58	0.305524	0.877	0.893	1.83755e-53	KMT2C	OPC_CACNG4
6.81133e-58	-0.762339	0.09	0.204	2.72998e-53	CALY	OPC_CACNG4
7.25818e-58	-0.264595	0.365	0.554	2.90908e-53	PPIB	OPC_CACNG4
9.51666e-58	-0.275051	0.211	0.366	3.81428e-53	ANKRD30BL	OPC_CACNG4
1.03474e-57	-0.752071	0.255	0.397	4.14724e-53	SCG2	OPC_CACNG4
1.56761e-57	-0.318622	0.343	0.513	6.28298e-53	EPHB1	OPC_CACNG4
3.52902e-57	-0.265131	0.498	0.673	1.41443e-52	GRIN2B	OPC_CACNG4
3.56716e-57	-0.475551	0.389	0.538	1.42972e-52	YWHAB	OPC_CACNG4
3.62313e-57	0.49505	0.513	0.409	1.45215e-52	SPP1	OPC_CACNG4
4.40323e-57	-0.262539	0.837	0.933	1.76482e-52	MTSS1	OPC_CACNG4
5.72187e-57	-0.609133	0.118	0.24	2.29333e-52	FSTL5	OPC_CACNG4
6.40094e-57	-0.484816	0.053	0.154	2.5655e-52	HCN1	OPC_CACNG4
7.29002e-57	-0.497893	0.267	0.412	2.92184e-52	MDH1	OPC_CACNG4
1.24983e-56	0.390584	0.813	0.815	5.00932e-52	RFX3	OPC_CACNG4
1.35007e-56	0.406823	0.796	0.721	5.41108e-52	PRRX1	OPC_CACNG4
1.861e-56	0.719224	0.69	0.671	7.45887e-52	CERS6	OPC_CACNG4
2.44379e-56	-0.267043	0.21	0.359	9.79473e-52	ATP6V1D	OPC_CACNG4
3.93063e-56	0.425012	0.584	0.521	1.5754e-51	OGT	OPC_CACNG4
4.84163e-56	-0.276773	0.316	0.481	1.94053e-51	CNIH3	OPC_CACNG4
5.24448e-56	0.345802	0.846	0.861	2.10199e-51	BAZ2B	OPC_CACNG4
5.63438e-56	-0.31588	0.605	0.764	2.25826e-51	AHI1	OPC_CACNG4
9.88866e-56	-0.312115	0.31	0.466	3.96337e-51	REEP5	OPC_CACNG4
1.21002e-55	0.675484	0.207	0.101	4.84975e-51	OSBPL3	OPC_CACNG4
1.51365e-55	0.381463	0.389	0.26	6.06673e-51	RP11-553L6.5	OPC_CACNG4
1.80006e-55	-0.306908	0.067	0.173	7.21463e-51	EFNA5	OPC_CACNG4
2.15982e-55	-0.271216	0.273	0.446	8.65655e-51	ADAMTS6	OPC_CACNG4
3.18053e-55	0.460655	0.325	0.202	1.27475e-50	APOLD1	OPC_CACNG4
6.90032e-55	-0.426873	0.022	0.103	2.76565e-50	PVALB	OPC_CACNG4
9.82842e-55	-0.366848	0.608	0.714	3.93923e-50	CD82	OPC_CACNG4
1.07999e-54	-0.347587	0.415	0.574	4.3286e-50	DSTN	OPC_CACNG4
1.10054e-54	0.472704	0.535	0.468	4.41097e-50	CLK1	OPC_CACNG4
1.13782e-54	-0.281879	0.241	0.388	4.5604e-50	SYP	OPC_CACNG4
1.65792e-54	-0.511762	0.126	0.246	6.64494e-50	TSHZ2	OPC_CACNG4
2.1608e-54	-0.373889	0.045	0.138	8.66048e-50	SLC35F4	OPC_CACNG4
3.28531e-54	-0.283912	0.503	0.667	1.31675e-49	DYNC1I1	OPC_CACNG4
7.74935e-54	-0.447405	0.064	0.164	3.10594e-49	MTUS2	OPC_CACNG4
9.18339e-54	-0.935665	0.048	0.141	3.6807e-49	CALB2	OPC_CACNG4
1.2747e-53	0.484502	0.839	0.867	5.10898e-49	TANC1	OPC_CACNG4
1.70397e-53	-0.306698	0.355	0.514	6.82951e-49	TSPAN5	OPC_CACNG4
1.85147e-53	-0.305929	0.549	0.718	7.42068e-49	MT-ND5	OPC_CACNG4
1.98767e-53	0.372375	0.309	0.178	7.96659e-49	USP9Y	OPC_CACNG4
2.05019e-53	0.446983	0.452	0.365	8.21715e-49	AHSA2	OPC_CACNG4
2.2988e-53	-0.289797	0.457	0.627	9.2136e-49	RASAL2	OPC_CACNG4
2.45592e-53	-0.283724	0.378	0.56	9.84334e-49	ITM2C	OPC_CACNG4
2.99067e-53	-0.253038	0.232	0.386	1.19866e-48	SYN3	OPC_CACNG4
5.76872e-53	-0.273249	0.958	0.981	2.3121e-48	PTPRD	OPC_CACNG4
6.19776e-53	0.323706	0.242	0.131	2.48406e-48	ACRC	OPC_CACNG4
6.77606e-53	-0.253323	0.636	0.79	2.71584e-48	CUX1	OPC_CACNG4
8.45223e-53	-0.25793	0.346	0.511	3.38765e-48	KIF9-AS1	OPC_CACNG4
1.50883e-52	-0.263404	0.195	0.333	6.04739e-48	GABARAPL1	OPC_CACNG4
1.92686e-52	0.473922	0.695	0.676	7.72285e-48	PDS5B	OPC_CACNG4
2.19871e-52	-0.304233	0.422	0.582	8.81243e-48	LIMD1	OPC_CACNG4
2.21876e-52	0.314598	0.907	0.937	8.89278e-48	CSMD2	OPC_CACNG4
2.37764e-52	-0.376567	0.41	0.557	9.52959e-48	PKM	OPC_CACNG4
3.73019e-52	-0.300955	0.287	0.435	1.49506e-47	PPA1	OPC_CACNG4
4.6718e-52	0.538175	0.189	0.091	1.87246e-47	ST3GAL6-AS1	OPC_CACNG4
5.96735e-52	0.421699	0.675	0.64	2.39172e-47	CNOT2	OPC_CACNG4
6.14161e-52	-0.255264	0.284	0.456	2.46156e-47	MYO16	OPC_CACNG4
9.17309e-52	0.309258	0.183	0.084	3.67658e-47	RP11-10L7.1	OPC_CACNG4
9.9025e-52	-0.353683	0.442	0.598	3.96892e-47	MCTP1	OPC_CACNG4
1.08388e-51	-0.259618	0.076	0.182	4.34418e-47	AP1S2	OPC_CACNG4
1.11865e-51	0.275032	0.18	0.079	4.48354e-47	MT-TV	OPC_CACNG4
1.41324e-51	0.295	0.212	0.105	5.66426e-47	C9orf153	OPC_CACNG4
1.43683e-51	-0.253303	0.252	0.404	5.75883e-47	PAK1	OPC_CACNG4
1.71001e-51	-0.334747	0.601	0.754	6.8537e-47	RNF220	OPC_CACNG4
2.2271e-51	-0.254164	0.283	0.449	8.92623e-47	LRFN2	OPC_CACNG4
2.47868e-51	0.825609	0.544	0.504	9.93456e-47	DNAJB6	OPC_CACNG4
3.96631e-51	0.742009	0.741	0.743	1.5897e-46	MAP2K4	OPC_CACNG4
8.56728e-51	-0.316104	0.694	0.799	3.43377e-46	ITM2B	OPC_CACNG4
8.67734e-51	0.275052	0.993	0.956	3.47788e-46	ERBB4	OPC_CACNG4
8.89161e-51	-0.404228	0.205	0.339	3.56376e-46	MAP9	OPC_CACNG4
1.19296e-50	-0.285989	0.379	0.536	4.78137e-46	PPM1L	OPC_CACNG4
1.45334e-50	-0.252633	0.192	0.325	5.825e-46	PCDHGC3	OPC_CACNG4
1.486e-50	0.508258	0.47	0.358	5.95589e-46	AC079610.1	OPC_CACNG4
1.53318e-50	0.272721	0.916	0.937	6.145e-46	CDC42BPA	OPC_CACNG4
1.80953e-50	-0.27707	0.776	0.888	7.25259e-46	SPATA6	OPC_CACNG4
1.83886e-50	-0.309199	0.066	0.168	7.37013e-46	RMST	OPC_CACNG4
4.42589e-50	-0.385174	0.414	0.564	1.7739e-45	AQP4-AS1	OPC_CACNG4
1.08388e-49	-0.384261	0.209	0.345	4.34417e-45	RAPGEF5	OPC_CACNG4
2.05919e-49	-0.292073	0.108	0.22	8.25323e-45	NECAB1	OPC_CACNG4
3.5934e-49	0.408008	0.454	0.341	1.44023e-44	GFAP	OPC_CACNG4
3.88053e-49	0.374543	0.894	0.914	1.55532e-44	PHYHIPL	OPC_CACNG4
5.32492e-49	-0.294084	0.208	0.341	2.13423e-44	ATP6V1E1	OPC_CACNG4
5.37159e-49	-0.279132	0.208	0.341	2.15293e-44	TPI1	OPC_CACNG4
5.42563e-49	-0.396453	0.371	0.515	2.17459e-44	RP11-257I14.1	OPC_CACNG4
5.85519e-49	-0.379441	0.083	0.188	2.34676e-44	LINGO2	OPC_CACNG4
6.27961e-49	-0.282436	0.307	0.45	2.51687e-44	GABARAPL2	OPC_CACNG4
7.31304e-49	0.464082	0.324	0.216	2.93107e-44	SLC7A5	OPC_CACNG4
8.08429e-49	-0.251969	0.183	0.313	3.24018e-44	ADARB1	OPC_CACNG4
1.56684e-48	0.312657	0.162	0.071	6.27988e-44	RP11-1129I3.1	OPC_CACNG4
2.1397e-48	0.403843	0.238	0.138	8.57591e-44	RPGR	OPC_CACNG4
2.47109e-48	-0.357644	0.172	0.294	9.90413e-44	NDRG4	OPC_CACNG4
2.51423e-48	-0.357941	0.135	0.249	1.0077e-43	ATP1A3	OPC_CACNG4
2.84816e-48	0.594466	0.479	0.414	1.14154e-43	CCT4	OPC_CACNG4
4.22367e-48	0.312978	0.825	0.842	1.69285e-43	VPS13C	OPC_CACNG4
4.49003e-48	-0.338035	0.471	0.617	1.7996e-43	LIMCH1	OPC_CACNG4
5.02228e-48	-0.261034	0.74	0.876	2.01293e-43	LRRC7	OPC_CACNG4
7.5179e-48	-0.831266	0.079	0.176	3.01317e-43	LPHN2	OPC_CACNG4
1.95568e-47	-0.254879	0.459	0.608	7.83838e-43	PLD3	OPC_CACNG4
2.64871e-47	0.445372	0.584	0.524	1.0616e-42	RXRA	OPC_CACNG4
3.17931e-47	0.513165	0.396	0.306	1.27427e-42	PAPD5	OPC_CACNG4
6.53614e-47	-0.290812	0.385	0.529	2.61969e-42	EID1	OPC_CACNG4
8.21644e-47	0.5467	0.512	0.461	3.29315e-42	SNAP23	OPC_CACNG4
9.35088e-47	-0.27642	0.203	0.33	3.74783e-42	TCEAL3	OPC_CACNG4
1.18664e-46	0.349362	0.465	0.355	4.75606e-42	NDRG1	OPC_CACNG4
1.21739e-46	-0.368273	0.864	0.957	4.8793e-42	MT-ND3	OPC_CACNG4
1.21919e-46	-0.401381	0.511	0.648	4.88649e-42	CABLES1	OPC_CACNG4
1.38894e-46	0.366055	0.87	0.925	5.56688e-42	MAPT	OPC_CACNG4
2.04371e-46	-0.304983	0.323	0.466	8.1912e-42	CTC-458I2.2	OPC_CACNG4
2.1059e-46	0.481276	0.535	0.47	8.44044e-42	HS3ST1	OPC_CACNG4
4.05743e-46	0.267489	0.935	0.943	1.62622e-41	DOCK10	OPC_CACNG4
4.61727e-46	0.409292	0.74	0.713	1.8506e-41	PLD5	OPC_CACNG4
5.56986e-46	-0.262194	0.417	0.565	2.2324e-41	JAK1	OPC_CACNG4
9.14615e-46	-0.251009	0.75	0.865	3.66578e-41	SMYD3	OPC_CACNG4
9.14635e-46	-0.260236	0.303	0.449	3.66586e-41	GAP43	OPC_CACNG4
1.60646e-45	0.449756	0.436	0.358	6.4387e-41	UTP23	OPC_CACNG4
2.70873e-45	0.462918	0.556	0.499	1.08566e-40	KCTD3	OPC_CACNG4
3.36534e-45	0.355372	0.771	0.777	1.34883e-40	SCN9A	OPC_CACNG4
3.39575e-45	0.356005	0.758	0.754	1.36102e-40	PPM1B	OPC_CACNG4
3.54181e-45	0.315914	0.839	0.819	1.41956e-40	SLC9A9	OPC_CACNG4
3.64093e-45	-0.290239	0.521	0.658	1.45929e-40	MORF4L1	OPC_CACNG4
3.80104e-45	-0.304035	0.142	0.257	1.52346e-40	ENO2	OPC_CACNG4
4.14229e-45	0.480461	0.616	0.603	1.66023e-40	ANAPC16	OPC_CACNG4
5.76105e-45	0.378873	0.276	0.172	2.30903e-40	AP000320.7	OPC_CACNG4
6.24737e-45	0.372051	0.813	0.83	2.50394e-40	MBNL1	OPC_CACNG4
7.69761e-45	-0.282127	0.307	0.467	3.0852e-40	DCAKD	OPC_CACNG4
9.73467e-45	-0.334878	0.338	0.477	3.90166e-40	COX4I1	OPC_CACNG4
1.31428e-44	-0.357713	0.074	0.167	5.26762e-40	CPLX1	OPC_CACNG4
1.3996e-44	-0.262483	0.245	0.38	5.6096e-40	HINT1	OPC_CACNG4
1.81309e-44	-0.327897	0.367	0.5	7.26686e-40	NDUFA4	OPC_CACNG4
2.65276e-44	-1.43646	0.216	0.336	1.06323e-39	TENM2	OPC_CACNG4
3.40165e-44	-1.05047	0.148	0.256	1.36338e-39	RYR2	OPC_CACNG4
3.63656e-44	-0.339285	0.776	0.843	1.45753e-39	BCAN	OPC_CACNG4
3.6656e-44	0.550508	0.472	0.373	1.46917e-39	ITGA8	OPC_CACNG4
7.6203e-44	0.272057	0.878	0.903	3.05422e-39	MAP4K5	OPC_CACNG4
8.88264e-44	-1.05919	0.104	0.203	3.56016e-39	STMN2	OPC_CACNG4
1.47495e-43	0.404388	0.362	0.27	5.91161e-39	DNAJB2	OPC_CACNG4
1.99747e-43	0.427961	0.629	0.566	8.00586e-39	IKZF2	OPC_CACNG4
2.41427e-43	-0.276584	0.136	0.247	9.67641e-39	ISCU	OPC_CACNG4
3.98744e-43	-0.302993	0.141	0.26	1.59817e-38	CNTN5	OPC_CACNG4
4.59758e-43	0.551494	0.515	0.466	1.84271e-38	C7orf60	OPC_CACNG4
8.12507e-43	-0.331459	0.422	0.559	3.25653e-38	C1QL1	OPC_CACNG4
8.28363e-43	0.339039	0.366	0.255	3.32008e-38	PDK4	OPC_CACNG4
1.15998e-42	0.323972	0.199	0.107	4.64921e-38	KLRD1	OPC_CACNG4
1.63534e-42	-0.267747	0.642	0.759	6.55443e-38	BASP1	OPC_CACNG4
1.83864e-42	0.349228	0.824	0.879	7.36929e-38	NEAT1	OPC_CACNG4
2.23823e-42	-0.258949	0.224	0.352	8.97081e-38	SH3GL2	OPC_CACNG4
3.4004e-42	0.36333	0.342	0.236	1.36288e-37	PROX1	OPC_CACNG4
3.99293e-42	0.418911	0.64	0.608	1.60037e-37	PRKG2	OPC_CACNG4
4.59182e-42	0.345937	0.92	0.938	1.8404e-37	NCOA1	OPC_CACNG4
6.15459e-42	0.279751	0.903	0.93	2.46676e-37	SGIP1	OPC_CACNG4
8.40543e-42	0.36424	0.662	0.581	3.3689e-37	GRAMD1C	OPC_CACNG4
1.15348e-41	0.46254	0.335	0.245	4.62314e-37	FKBP4	OPC_CACNG4
1.3734e-41	-0.349666	0.198	0.314	5.5046e-37	RYR3	OPC_CACNG4
2.12088e-41	0.384526	0.568	0.534	8.50049e-37	NUFIP2	OPC_CACNG4
2.46802e-41	-0.262581	0.636	0.762	9.89181e-37	NDFIP1	OPC_CACNG4
3.14081e-41	0.354093	0.438	0.339	1.25884e-36	DFNB31	OPC_CACNG4
3.52472e-41	0.382219	0.61	0.566	1.41271e-36	ARHGEF10	OPC_CACNG4
3.70337e-41	-0.322882	0.461	0.595	1.48431e-36	SRP14	OPC_CACNG4
4.8703e-41	0.368301	0.663	0.601	1.95201e-36	LMO3	OPC_CACNG4
4.95849e-41	0.483967	0.601	0.588	1.98736e-36	OMG	OPC_CACNG4
5.35164e-41	0.326358	0.817	0.789	2.14494e-36	STK32A	OPC_CACNG4
6.7683e-41	-0.256547	0.487	0.627	2.71274e-36	DYNC1H1	OPC_CACNG4
6.79735e-41	-0.274327	0.092	0.188	2.72438e-36	FMN1	OPC_CACNG4
1.44576e-40	0.321984	0.316	0.214	5.79461e-36	SP110	OPC_CACNG4
1.62794e-40	-0.312652	0.549	0.686	6.52479e-36	VAMP2	OPC_CACNG4
1.64377e-40	-0.405562	0.757	0.769	6.58823e-36	OLIG1	OPC_CACNG4
2.61742e-40	0.268153	0.818	0.841	1.04906e-35	TRA2A	OPC_CACNG4
6.46256e-40	0.424039	0.514	0.437	2.59019e-35	PYGL	OPC_CACNG4
6.60824e-40	0.38452	0.243	0.154	2.64858e-35	RAB39A	OPC_CACNG4
7.54559e-40	0.551987	0.507	0.456	3.02427e-35	CWF19L2	OPC_CACNG4
8.42362e-40	0.430607	0.705	0.705	3.37619e-35	SMARCA2	OPC_CACNG4
1.1515e-39	0.261839	0.15	0.071	4.6152e-35	CCDC81	OPC_CACNG4
1.31397e-39	0.456413	0.571	0.544	5.2664e-35	STAT3	OPC_CACNG4
1.41274e-39	0.330418	0.806	0.745	5.66228e-35	LDLRAD3	OPC_CACNG4
1.6176e-39	0.274785	0.209	0.121	6.48335e-35	ANKRD37	OPC_CACNG4
1.83134e-39	-0.269426	0.401	0.551	7.34e-35	DBI	OPC_CACNG4
2.31414e-39	-0.254909	0.64	0.799	9.27507e-35	GPR158	OPC_CACNG4
3.6016e-39	0.356065	0.858	0.902	1.44352e-34	PITPNC1	OPC_CACNG4
5.34345e-39	0.437509	0.852	0.869	2.14166e-34	KIAA1217	OPC_CACNG4
6.80561e-39	-0.257627	0.348	0.485	2.72769e-34	WFDC1	OPC_CACNG4
1.26373e-38	0.293681	0.818	0.841	5.06503e-34	ZDHHC21	OPC_CACNG4
3.12157e-38	-0.406687	0.716	0.822	1.25112e-33	SNRPN	OPC_CACNG4
3.16605e-38	0.284364	0.77	0.776	1.26895e-33	PCM1	OPC_CACNG4
4.85474e-38	-0.538844	0.588	0.687	1.94578e-33	PEBP1	OPC_CACNG4
5.95012e-38	0.51747	0.799	0.836	2.38481e-33	SLC24A2	OPC_CACNG4
8.88257e-38	-0.258525	0.244	0.384	3.56013e-33	JUN	OPC_CACNG4
1.48635e-37	0.383945	0.425	0.331	5.95728e-33	CLIC4	OPC_CACNG4
1.87583e-37	0.439721	0.588	0.563	7.51832e-33	JAM3	OPC_CACNG4
7.37692e-37	0.414765	0.204	0.122	2.95667e-32	GPR89B	OPC_CACNG4
8.70349e-37	-0.292198	0.517	0.639	3.48836e-32	SEC62	OPC_CACNG4
9.49186e-37	0.453718	0.344	0.267	3.80434e-32	TCP1	OPC_CACNG4
1.04453e-36	0.323316	0.869	0.898	4.18649e-32	SETD5	OPC_CACNG4
1.44852e-36	0.30872	0.315	0.219	5.80565e-32	DNAJB4	OPC_CACNG4
3.78778e-36	-0.271164	0.274	0.399	1.51814e-31	LHFPL3-AS1	OPC_CACNG4
4.25494e-36	0.287892	0.778	0.8	1.70538e-31	PPP6R3	OPC_CACNG4
5.15427e-36	0.484778	0.513	0.465	2.06583e-31	ZNF516	OPC_CACNG4
5.72267e-36	-0.272674	0.266	0.383	2.29364e-31	SRRM3	OPC_CACNG4
6.14366e-36	0.287937	0.272	0.181	2.46238e-31	NUP210L	OPC_CACNG4
7.18327e-36	0.393791	0.548	0.512	2.87906e-31	CXXC4	OPC_CACNG4
1.00189e-35	-0.271368	0.785	0.821	4.01556e-31	ZCCHC24	OPC_CACNG4
1.21782e-35	-0.288207	0.103	0.192	4.88104e-31	DYNLT3	OPC_CACNG4
2.84177e-35	0.332342	0.791	0.809	1.13898e-30	PHF14	OPC_CACNG4
3.40093e-35	0.427761	0.29	0.193	1.36309e-30	FAM46A	OPC_CACNG4
3.42051e-35	-0.979787	0.409	0.522	1.37094e-30	ATP1B1	OPC_CACNG4
4.94077e-35	0.281925	0.866	0.849	1.98026e-30	PIP4K2A	OPC_CACNG4
5.17529e-35	0.463635	0.728	0.673	2.07426e-30	PLP1	OPC_CACNG4
6.61545e-35	-0.299912	0.249	0.359	2.65147e-30	SCOC	OPC_CACNG4
7.83581e-35	0.296589	0.802	0.836	3.14059e-30	RNF144A	OPC_CACNG4
8.61449e-35	0.277772	0.281	0.186	3.45269e-30	MERTK	OPC_CACNG4
1.12454e-34	0.306709	0.479	0.398	4.50715e-30	NDRG2	OPC_CACNG4
1.94397e-34	-0.320059	0.473	0.599	7.79144e-30	PJA2	OPC_CACNG4
2.32032e-34	0.365765	0.542	0.498	9.29985e-30	KCNQ2	OPC_CACNG4
2.33006e-34	-0.265924	0.353	0.478	9.33889e-30	TUBB2B	OPC_CACNG4
2.41865e-34	0.363563	0.304	0.227	9.69395e-30	MRPS6	OPC_CACNG4
2.45674e-34	0.294417	0.366	0.269	9.84661e-30	MAF	OPC_CACNG4
4.1141e-34	0.442437	0.541	0.487	1.64893e-29	ARID5B	OPC_CACNG4
4.63613e-34	0.611594	0.61	0.609	1.85816e-29	ST3GAL6	OPC_CACNG4
5.6962e-34	0.259442	0.977	0.973	2.28304e-29	MMP16	OPC_CACNG4
6.24758e-33	0.433914	0.488	0.443	2.50403e-28	SNX3	OPC_CACNG4
9.80896e-33	0.390162	0.442	0.373	3.93143e-28	RAD18	OPC_CACNG4
1.30709e-32	0.400536	0.439	0.382	5.23881e-28	APTX	OPC_CACNG4
1.57201e-32	0.444033	0.512	0.461	6.30062e-28	HSPA9	OPC_CACNG4
2.17063e-32	0.255424	0.779	0.802	8.6999e-28	ZCCHC11	OPC_CACNG4
2.2636e-32	0.286181	0.947	0.895	9.07252e-28	CDH20	OPC_CACNG4
3.22494e-32	0.310495	0.766	0.797	1.29256e-27	HDAC4	OPC_CACNG4
4.75514e-32	0.314288	0.719	0.729	1.90586e-27	DENND4A	OPC_CACNG4
2.29917e-31	0.377651	0.667	0.628	9.21508e-27	MT2A	OPC_CACNG4
2.50893e-31	0.354399	0.526	0.478	1.00558e-26	LEMD3	OPC_CACNG4
3.07778e-31	0.380546	0.563	0.484	1.23357e-26	MEIS2	OPC_CACNG4
3.14186e-31	0.27351	0.813	0.846	1.25926e-26	ZNF280D	OPC_CACNG4
4.50762e-31	-0.411003	0.279	0.381	1.80666e-26	CALM3	OPC_CACNG4
4.76177e-31	0.382498	0.523	0.48	1.90852e-26	PI4K2B	OPC_CACNG4
5.47499e-31	0.436797	0.334	0.263	2.19437e-26	CCDC59	OPC_CACNG4
6.22893e-31	0.383222	0.452	0.401	2.49656e-26	AHCTF1	OPC_CACNG4
9.51778e-31	-0.664359	0.726	0.806	3.81473e-26	CALM1	OPC_CACNG4
1.02924e-30	0.44202	0.62	0.627	4.12518e-26	RPL37A	OPC_CACNG4
1.5471e-30	-0.311725	0.636	0.735	6.20077e-26	FAM19A1	OPC_CACNG4
1.77027e-30	0.342016	0.589	0.521	7.09523e-26	PVRL3	OPC_CACNG4
3.15758e-30	0.277079	0.242	0.163	1.26556e-25	RP11-10L12.4	OPC_CACNG4
7.21415e-30	0.319025	0.767	0.8	2.89143e-25	RP11-166D19.1	OPC_CACNG4
8.13025e-30	0.335631	0.556	0.527	3.2586e-25	TAB2	OPC_CACNG4
8.28097e-30	0.378095	0.622	0.61	3.31901e-25	BCKDHB	OPC_CACNG4
9.69354e-30	0.340825	0.454	0.371	3.88517e-25	SEPP1	OPC_CACNG4
1.03828e-29	0.350587	0.577	0.557	4.16144e-25	SLC35F5	OPC_CACNG4
1.12687e-29	0.346016	0.498	0.462	4.51651e-25	AMER2	OPC_CACNG4
1.217e-29	-0.267423	0.802	0.83	4.87775e-25	ADAMTS17	OPC_CACNG4
1.24622e-29	0.354601	0.717	0.703	4.99485e-25	AFAP1L2	OPC_CACNG4
1.51131e-29	0.357593	0.501	0.463	6.05733e-25	PTOV1	OPC_CACNG4
1.59369e-29	-0.286882	0.472	0.581	6.38751e-25	RCAN2	OPC_CACNG4
1.63423e-29	0.313982	0.633	0.587	6.55001e-25	MATN2	OPC_CACNG4
1.83679e-29	-0.280435	0.76	0.804	7.36185e-25	FTH1	OPC_CACNG4
1.88233e-29	0.380517	0.426	0.375	7.54438e-25	EFCAB7	OPC_CACNG4
2.42746e-29	0.364524	0.335	0.266	9.72926e-25	PPID	OPC_CACNG4
2.61908e-29	0.352514	0.784	0.8	1.04973e-24	TIAM1	OPC_CACNG4
2.63957e-29	0.301305	0.755	0.754	1.05794e-24	MATR3	OPC_CACNG4
4.74989e-29	0.459554	0.622	0.599	1.90376e-24	ST6GAL1	OPC_CACNG4
5.31537e-29	0.354042	0.511	0.481	2.1304e-24	HNRNPH1	OPC_CACNG4
1.26589e-28	0.374973	0.392	0.334	5.07368e-24	CCT5	OPC_CACNG4
1.29143e-28	0.39085	0.528	0.509	5.17606e-24	CCT3	OPC_CACNG4
1.48091e-28	0.300705	0.855	0.871	5.93548e-24	UBE2E2	OPC_CACNG4
1.76899e-28	0.276043	0.244	0.169	7.09013e-24	C2orf47	OPC_CACNG4
1.77865e-28	0.35519	0.573	0.507	7.12882e-24	SEMA3D	OPC_CACNG4
2.81445e-28	0.269684	0.738	0.753	1.12803e-23	USP47	OPC_CACNG4
5.73799e-28	0.286896	0.377	0.303	2.29979e-23	PRKX	OPC_CACNG4
9.78504e-28	0.315554	0.279	0.208	3.92184e-23	BAG2	OPC_CACNG4
1.51322e-27	0.295242	0.754	0.77	6.06497e-23	FAM13A	OPC_CACNG4
2.34005e-27	-0.250664	0.357	0.465	9.3789e-23	CAMK2N1	OPC_CACNG4
2.55221e-27	0.56168	0.588	0.576	1.02293e-22	TPT1	OPC_CACNG4
2.99512e-27	0.31381	0.177	0.112	1.20044e-22	ZFAND2A	OPC_CACNG4
4.13968e-27	0.296437	0.664	0.646	1.65918e-22	PPM1K	OPC_CACNG4
4.41179e-27	0.314665	0.547	0.529	1.76825e-22	YTHDC1	OPC_CACNG4
7.27592e-27	0.416275	0.406	0.35	2.91619e-22	NUDC	OPC_CACNG4
8.45026e-27	0.305016	0.679	0.631	3.38686e-22	SLC1A3	OPC_CACNG4
1.50357e-26	0.297338	0.715	0.732	6.02633e-22	ERBB2IP	OPC_CACNG4
2.42956e-26	0.588914	0.812	0.835	9.73768e-22	SORCS1	OPC_CACNG4
2.87314e-26	0.297017	0.615	0.607	1.15156e-21	ETNK1	OPC_CACNG4
6.01785e-26	0.323289	0.299	0.225	2.41195e-21	TLE1	OPC_CACNG4
1.56693e-25	-0.283411	0.67	0.715	6.28024e-21	S100B	OPC_CACNG4
2.42499e-25	0.264664	0.259	0.18	9.71937e-21	CTD-2127H9.1	OPC_CACNG4
5.2263e-25	0.363264	0.313	0.251	2.0947e-20	RANGAP1	OPC_CACNG4
9.27008e-25	0.306715	0.641	0.644	3.71545e-20	PDS5A	OPC_CACNG4
1.03034e-24	0.393654	0.559	0.543	4.12961e-20	ANKAR	OPC_CACNG4
1.04838e-24	0.297089	0.581	0.571	4.20193e-20	MPHOSPH8	OPC_CACNG4
1.15626e-24	0.300109	0.812	0.843	4.63428e-20	FRY	OPC_CACNG4
1.36422e-24	0.304461	0.609	0.567	5.46779e-20	CBFB	OPC_CACNG4
1.38892e-24	0.316171	0.427	0.358	5.5668e-20	IL17RB	OPC_CACNG4
1.62171e-24	0.283991	0.755	0.73	6.49982e-20	EGFR	OPC_CACNG4
1.88737e-24	-0.349888	0.584	0.676	7.56456e-20	CALM2	OPC_CACNG4
1.95797e-24	0.306957	0.362	0.297	7.84754e-20	SALL3	OPC_CACNG4
1.99334e-24	0.259252	0.207	0.138	7.9893e-20	RP11-143J12.2	OPC_CACNG4
2.29427e-24	0.925168	0.715	0.748	9.19543e-20	OSBPL1A	OPC_CACNG4
2.89548e-24	0.262188	0.81	0.803	1.16051e-19	MAP3K5	OPC_CACNG4
2.98411e-24	0.416214	0.164	0.104	1.19603e-19	DCDC1	OPC_CACNG4
5.05761e-24	0.339028	0.609	0.617	2.02709e-19	BNIP3L	OPC_CACNG4
5.72157e-24	0.254116	0.798	0.825	2.2932e-19	PHF21A	OPC_CACNG4
7.51667e-24	0.36585	0.436	0.357	3.01268e-19	RP11-384J4.2	OPC_CACNG4
9.02895e-24	0.260479	0.72	0.726	3.6188e-19	MBOAT2	OPC_CACNG4
9.98245e-24	-0.343909	0.711	0.813	4.00097e-19	MT-ND1	OPC_CACNG4
1.04523e-23	0.486143	0.152	0.091	4.18929e-19	OTX2-AS1	OPC_CACNG4
1.44215e-23	0.374765	0.59	0.584	5.78014e-19	UBE2B	OPC_CACNG4
2.11477e-23	0.312022	0.4	0.346	8.476e-19	BANP	OPC_CACNG4
3.73999e-23	-0.523017	0.414	0.509	1.49899e-18	UCHL1	OPC_CACNG4
4.30784e-23	0.324562	0.237	0.172	1.72658e-18	ACTR3C	OPC_CACNG4
5.47781e-23	0.262151	0.333	0.27	2.19551e-18	KAT2A	OPC_CACNG4
5.94298e-23	0.306072	0.839	0.863	2.38194e-18	CLU	OPC_CACNG4
7.08371e-23	0.310644	0.72	0.669	2.83915e-18	CALCRL	OPC_CACNG4
7.76841e-23	0.315642	0.787	0.804	3.11358e-18	SEMA3E	OPC_CACNG4
8.28779e-23	0.383128	0.506	0.487	3.32174e-18	KDM5A	OPC_CACNG4
8.34986e-23	0.372526	0.441	0.403	3.34662e-18	PRMT3	OPC_CACNG4
1.23625e-22	0.278226	0.115	0.061	4.9549e-18	NPNT	OPC_CACNG4
1.28765e-22	0.526527	0.349	0.279	5.16088e-18	CAP2	OPC_CACNG4
1.31857e-22	0.343695	0.441	0.402	5.28482e-18	ZCCHC2	OPC_CACNG4
1.73939e-22	0.322874	0.564	0.541	6.97147e-18	CDKL1	OPC_CACNG4
3.60655e-22	0.265796	0.38	0.315	1.44551e-17	GLUL	OPC_CACNG4
4.32836e-22	0.253669	0.687	0.688	1.73481e-17	GPRC5B	OPC_CACNG4
4.67944e-22	0.260613	0.38	0.309	1.87552e-17	TMEM123	OPC_CACNG4
5.6408e-22	-0.328411	0.252	0.334	2.26083e-17	TUBA1B	OPC_CACNG4
6.99121e-22	0.281373	0.236	0.173	2.80208e-17	ADAM32	OPC_CACNG4
7.92148e-22	0.272194	0.533	0.513	3.17493e-17	FUBP1	OPC_CACNG4
8.00006e-22	0.311458	0.661	0.671	3.20642e-17	KTN1	OPC_CACNG4
9.10693e-22	0.254178	0.246	0.176	3.65006e-17	SLC2A9	OPC_CACNG4
1.4567e-21	0.425715	0.234	0.178	5.83847e-17	DNAJA4	OPC_CACNG4
1.5086e-21	0.262827	0.364	0.293	6.04647e-17	IFI16	OPC_CACNG4
1.61402e-21	-0.262128	0.186	0.26	6.469e-17	KIF5A	OPC_CACNG4
3.68405e-21	0.302042	0.633	0.657	1.47657e-16	CHPT1	OPC_CACNG4
4.67489e-21	0.259174	0.164	0.108	1.87369e-16	ST6GALNAC6	OPC_CACNG4
4.9863e-21	0.252926	0.471	0.409	1.99851e-16	BLM	OPC_CACNG4
5.40013e-21	0.358911	0.394	0.352	2.16437e-16	NOP58	OPC_CACNG4
1.28326e-20	0.39696	0.562	0.545	5.14329e-16	OPA1	OPC_CACNG4
1.69468e-20	0.282168	0.526	0.516	6.79228e-16	PAXBP1	OPC_CACNG4
1.90946e-20	0.28734	0.669	0.694	7.65313e-16	ELF2	OPC_CACNG4
2.28817e-20	-0.363513	0.914	0.956	9.17098e-16	MT-ND4	OPC_CACNG4
4.14487e-20	0.276011	0.652	0.66	1.66126e-15	MGEA5	OPC_CACNG4
8.24402e-20	0.30259	0.564	0.561	3.3042e-15	NFE2L2	OPC_CACNG4
1.87195e-19	-0.269217	0.313	0.401	7.50278e-15	VCAN-AS1	OPC_CACNG4
2.3427e-19	0.282177	0.28	0.216	9.38955e-15	LEPR	OPC_CACNG4
5.19869e-19	0.296045	0.366	0.322	2.08364e-14	ZNF24	OPC_CACNG4
7.05203e-19	0.295641	0.525	0.507	2.82645e-14	QDPR	OPC_CACNG4
1.01917e-18	0.280547	0.409	0.37	4.08483e-14	ZBTB1	OPC_CACNG4
1.32987e-18	0.275919	0.656	0.675	5.33013e-14	SPG20	OPC_CACNG4
1.77099e-18	0.299937	0.379	0.342	7.09813e-14	MLH1	OPC_CACNG4
1.93124e-18	0.275211	0.51	0.497	7.74042e-14	EWSR1	OPC_CACNG4
3.24179e-18	-0.324158	0.513	0.596	1.29931e-13	PREPL	OPC_CACNG4
4.41434e-18	0.295874	0.555	0.499	1.76927e-13	MEF2C-AS1	OPC_CACNG4
4.53948e-18	0.276758	0.437	0.406	1.81942e-13	SUPT20H	OPC_CACNG4
6.13135e-18	0.432547	0.554	0.566	2.45744e-13	CIT	OPC_CACNG4
6.48487e-18	0.266717	0.418	0.355	2.59913e-13	EYA2	OPC_CACNG4
6.69604e-18	0.278846	0.611	0.621	2.68377e-13	SMC5	OPC_CACNG4
8.23118e-18	0.265021	0.734	0.703	3.29906e-13	STK32B	OPC_CACNG4
9.17156e-18	0.278471	0.384	0.341	3.67596e-13	FAM102A	OPC_CACNG4
1.60722e-17	0.296324	0.399	0.361	6.44173e-13	NFATC3	OPC_CACNG4
1.80647e-17	0.288979	0.311	0.267	7.24032e-13	GTF3C3	OPC_CACNG4
2.13091e-17	0.275234	0.653	0.678	8.54069e-13	NT5C2	OPC_CACNG4
2.76477e-17	0.349524	0.518	0.507	1.10812e-12	B3GAT2	OPC_CACNG4
2.95055e-17	0.313124	0.226	0.179	1.18258e-12	MOB4	OPC_CACNG4
5.76903e-17	0.284544	0.596	0.604	2.31223e-12	ABI1	OPC_CACNG4
7.31758e-17	0.298376	0.494	0.485	2.93288e-12	RALGDS	OPC_CACNG4
9.15083e-17	0.484259	0.553	0.549	3.66765e-12	TPST1	OPC_CACNG4
1.0852e-16	0.266359	0.29	0.235	4.34949e-12	RP11-318M2.2	OPC_CACNG4
1.30525e-16	0.292871	0.364	0.32	5.23143e-12	MPP6	OPC_CACNG4
1.72425e-16	0.255921	0.221	0.167	6.91078e-12	WWTR1	OPC_CACNG4
2.01081e-16	0.269337	0.468	0.423	8.05931e-12	EIF5	OPC_CACNG4
2.58784e-16	0.28811	0.571	0.56	1.0372e-11	TSHZ1	OPC_CACNG4
3.70271e-16	0.290752	0.422	0.393	1.48405e-11	PNPLA8	OPC_CACNG4
3.70411e-16	0.31377	0.309	0.264	1.48461e-11	USPL1	OPC_CACNG4
4.585e-16	0.301844	0.404	0.376	1.83767e-11	RYBP	OPC_CACNG4
6.48009e-16	0.270827	0.522	0.517	2.59722e-11	DPY19L2	OPC_CACNG4
9.78421e-16	-0.367808	0.313	0.383	3.92151e-11	PEG3	OPC_CACNG4
1.88023e-15	0.295038	0.59	0.599	7.53594e-11	HNRNPU	OPC_CACNG4
2.32416e-15	0.278746	0.487	0.461	9.31522e-11	SQSTM1	OPC_CACNG4
2.44115e-15	0.306045	0.656	0.701	9.78414e-11	UBR1	OPC_CACNG4
2.6124e-15	0.341857	0.49	0.462	1.04705e-10	NOS1	OPC_CACNG4
3.28525e-15	0.259843	0.298	0.259	1.31673e-10	CLDN12	OPC_CACNG4
5.71188e-15	0.269452	0.453	0.435	2.28932e-10	IWS1	OPC_CACNG4
6.34471e-15	0.260766	0.575	0.574	2.54296e-10	ABCC5	OPC_CACNG4
7.17629e-15	0.322793	0.541	0.551	2.87626e-10	FAM214A	OPC_CACNG4
7.81507e-15	0.30439	0.278	0.238	3.13228e-10	MARS	OPC_CACNG4
1.35399e-14	0.362026	0.714	0.753	5.42677e-10	CAMK2D	OPC_CACNG4
2.08997e-14	0.28648	0.301	0.261	8.37658e-10	CTD-3131K8.2	OPC_CACNG4
2.40359e-14	0.269457	0.192	0.147	9.63358e-10	GIPC2	OPC_CACNG4
2.71934e-14	0.252276	0.175	0.129	1.08991e-09	KLHL25	OPC_CACNG4
2.80138e-14	0.260103	0.559	0.539	1.12279e-09	AL132709.5	OPC_CACNG4
3.15431e-14	0.413373	0.196	0.151	1.26425e-09	BACE2	OPC_CACNG4
4.46361e-14	0.30733	0.233	0.178	1.78901e-09	EYA1	OPC_CACNG4
6.06366e-14	0.260332	0.652	0.68	2.43031e-09	WDR11	OPC_CACNG4
6.14479e-14	0.391468	0.562	0.584	2.46283e-09	LPPR5	OPC_CACNG4
6.67595e-14	0.32215	0.402	0.379	2.67572e-09	SMAD1	OPC_CACNG4
8.79828e-14	0.330048	0.228	0.189	3.52635e-09	GPR89A	OPC_CACNG4
1.70659e-13	0.256671	0.491	0.482	6.84001e-09	FAM208A	OPC_CACNG4
2.28583e-13	0.257624	0.73	0.778	9.1616e-09	BBX	OPC_CACNG4
4.71456e-13	0.301924	0.51	0.522	1.8896e-08	NDUFAF6	OPC_CACNG4
4.73587e-13	0.263572	0.559	0.542	1.89814e-08	EPS8	OPC_CACNG4
1.45395e-12	0.285351	0.459	0.452	5.82742e-08	ADIPOR2	OPC_CACNG4
1.73718e-12	0.371895	0.347	0.328	6.9626e-08	CARS	OPC_CACNG4
1.94637e-12	0.28337	0.505	0.499	7.80105e-08	ELOVL5	OPC_CACNG4
2.26738e-12	0.26823	0.389	0.371	9.08766e-08	FAM173B	OPC_CACNG4
3.13872e-12	-0.274281	0.85	0.846	1.258e-07	GNAS	OPC_CACNG4
4.10636e-12	0.257043	0.201	0.152	1.64583e-07	RP11-434H14.1	OPC_CACNG4
4.90228e-12	0.306627	0.54	0.543	1.96483e-07	MIPOL1	OPC_CACNG4
5.06725e-12	0.281129	0.348	0.315	2.03095e-07	KATNAL2	OPC_CACNG4
5.90772e-12	0.271374	0.532	0.53	2.36781e-07	MIR29B1	OPC_CACNG4
6.65713e-12	-0.792186	0.147	0.191	2.66818e-07	NEFL	OPC_CACNG4
8.45315e-12	0.280176	0.581	0.614	3.38802e-07	YTHDC2	OPC_CACNG4
8.63262e-12	0.353605	0.323	0.3	3.45995e-07	JDP2	OPC_CACNG4
1.00929e-11	0.27397	0.455	0.448	4.04525e-07	RP11-622K12.1	OPC_CACNG4
1.10127e-11	-0.46768	0.542	0.613	4.4139e-07	PLXDC2	OPC_CACNG4
1.1758e-11	0.276663	0.244	0.209	4.7126e-07	TRIM69	OPC_CACNG4
1.3069e-11	0.374387	0.267	0.24	5.23807e-07	TRIM26	OPC_CACNG4
1.06532e-10	0.278902	0.308	0.28	4.26982e-06	METTL21A	OPC_CACNG4
1.21746e-10	0.256224	0.606	0.635	4.87957e-06	PIK3CA	OPC_CACNG4
1.23274e-10	0.387771	0.527	0.559	4.94083e-06	ZNF83	OPC_CACNG4
1.35539e-10	0.250347	0.636	0.667	5.4324e-06	C14orf37	OPC_CACNG4
1.35568e-10	-0.506382	0.633	0.691	5.43356e-06	SNAP25	OPC_CACNG4
4.6229e-10	0.333286	0.435	0.435	1.85286e-05	IARS	OPC_CACNG4
5.40591e-10	0.315774	0.306	0.282	2.16669e-05	YARS	OPC_CACNG4
7.00576e-10	0.342002	0.346	0.334	2.80791e-05	RPS21	OPC_CACNG4
1.39418e-09	0.25211	0.391	0.375	5.58789e-05	RP4-769N13.6	OPC_CACNG4
1.52575e-09	0.259063	0.487	0.476	6.11519e-05	RP11-373N22.3	OPC_CACNG4
2.53864e-09	0.332707	0.619	0.663	0.000101749	BAALC	OPC_CACNG4
4.3796e-09	0.250838	0.528	0.552	0.000175534	ME2	OPC_CACNG4
6.56313e-09	-0.522474	0.155	0.192	0.00026305	NEFM	OPC_CACNG4
1.10435e-08	0.281174	0.541	0.572	0.000442623	SETD5-AS1	OPC_CACNG4
4.21001e-08	0.328051	0.568	0.564	0.00168737	UBB	OPC_CACNG4
4.25977e-08	0.264204	0.421	0.405	0.00170732	BCL2	OPC_CACNG4
4.80048e-08	0.284771	0.288	0.272	0.00192403	NUDT9	OPC_CACNG4
5.54533e-08	0.25921	0.393	0.388	0.00222257	MTHFD2L	OPC_CACNG4
1.26768e-07	0.275942	0.326	0.319	0.00508086	RPS25	OPC_CACNG4
6.15603e-07	0.258124	0.235	0.215	0.0246734	MRPL18	OPC_CACNG4
7.85725e-07	0.258088	0.273	0.257	0.0314918	TCTN1	OPC_CACNG4
1.20323e-06	0.273855	0.343	0.342	0.0482255	RPS29	OPC_CACNG4
2.42502e-19	-0.753103	0.933	0.989	9.71948e-15	EPN2	OPC_HOXD3
8.44628e-19	-0.564719	0.986	1	3.38527e-14	AGAP1	OPC_HOXD3
4.55648e-16	-0.672154	0.967	1	1.82624e-11	XYLT1	OPC_HOXD3
1.29349e-15	-0.711602	0.421	0.783	5.1843e-11	COL9A2	OPC_HOXD3
8.21301e-15	-0.858421	0.311	0.667	3.29178e-10	MROH9	OPC_HOXD3
1.50488e-14	-0.879777	0.88	0.952	6.03156e-10	RP11-385J1.2	OPC_HOXD3
2.15385e-14	-0.42962	1	0.989	8.63263e-10	PTPRZ1	OPC_HOXD3
2.72926e-14	0.370283	1	1	1.09389e-09	PCDH9	OPC_HOXD3
8.34048e-14	0.538466	1	1	3.34286e-09	VCAN	OPC_HOXD3
9.71121e-14	0.582548	0.99	0.984	3.89225e-09	PARD3	OPC_HOXD3
1.60843e-13	-0.769533	0.703	0.884	6.44661e-09	IPO9-AS1	OPC_HOXD3
3.71491e-13	-0.659209	0.636	0.894	1.48893e-08	CD82	OPC_HOXD3
5.35446e-13	-0.743698	0.856	0.974	2.14607e-08	OLIG1	OPC_HOXD3
2.0814e-12	-0.733932	0.258	0.603	8.34226e-08	CCND1	OPC_HOXD3
2.11961e-12	-0.599141	0.799	0.963	8.49541e-08	HIP1R	OPC_HOXD3
2.67565e-12	-0.54331	0.761	0.937	1.0724e-07	C1orf61	OPC_HOXD3
7.42453e-12	0.367521	1	1	2.97575e-07	LPHN3	OPC_HOXD3
8.40987e-12	-0.419529	0.067	0.339	3.37067e-07	SPDYE2	OPC_HOXD3
1.14909e-11	-0.548676	0.12	0.418	4.60557e-07	EPN2-AS1	OPC_HOXD3
1.15078e-11	0.735476	0.813	0.751	4.61231e-07	PAPOLA	OPC_HOXD3
1.47183e-11	-0.596235	0.292	0.619	5.89908e-07	RP11-1055B8.3	OPC_HOXD3
1.59609e-11	-0.539343	0.962	1	6.39713e-07	CHST11	OPC_HOXD3
1.6886e-11	-0.794091	0.469	0.725	6.76792e-07	HLA-A	OPC_HOXD3
1.85753e-11	-0.468742	0.067	0.339	7.44497e-07	AC114730.3	OPC_HOXD3
5.39456e-11	-0.599886	0.565	0.804	2.16214e-06	PDXDC1	OPC_HOXD3
5.67548e-11	-0.620781	0.191	0.492	2.27473e-06	NKAIN4	OPC_HOXD3
6.25476e-11	-0.490776	0.842	0.974	2.50691e-06	LRP1	OPC_HOXD3
6.47049e-11	0.913613	0.9	0.942	2.59337e-06	HSP90AA1	OPC_HOXD3
6.69842e-11	-0.481015	0.99	1	2.68473e-06	KAZN	OPC_HOXD3
8.36463e-11	-0.523105	0.507	0.815	3.35254e-06	CIRBP	OPC_HOXD3
8.71969e-11	-0.592839	0.598	0.878	3.49485e-06	CACNG4	OPC_HOXD3
3.20495e-10	0.544577	0.833	0.714	1.28454e-05	GPBP1	OPC_HOXD3
3.31302e-10	-0.339442	1	1	1.32786e-05	NTM	OPC_HOXD3
3.71855e-10	-0.507794	0.713	0.942	1.4904e-05	IGSF21	OPC_HOXD3
3.87133e-10	-0.583946	0.866	0.926	1.55163e-05	PTN	OPC_HOXD3
4.01595e-10	0.667163	0.971	0.958	1.60959e-05	MT3	OPC_HOXD3
4.30621e-10	-0.485261	0.742	0.921	1.72593e-05	SYT11	OPC_HOXD3
4.45674e-10	-0.589964	0.321	0.635	1.78626e-05	AC004158.2	OPC_HOXD3
4.93677e-10	0.634591	0.837	0.799	1.97866e-05	MPDZ	OPC_HOXD3
5.20175e-10	-0.46189	0.01	0.196	2.08486e-05	RP11-886D15.1	OPC_HOXD3
5.90587e-10	0.644502	0.943	0.857	2.36707e-05	RP11-85M11.2	OPC_HOXD3
7.19305e-10	-0.513078	0.268	0.566	2.88297e-05	CERCAM	OPC_HOXD3
9.4668e-10	-0.377648	0.177	0.481	3.79429e-05	RAP1GAP	OPC_HOXD3
9.84392e-10	-0.593582	0.77	0.937	3.94544e-05	XKR4	OPC_HOXD3
2.04965e-09	0.579922	0.895	0.841	8.21498e-05	MXI1	OPC_HOXD3
2.58167e-09	-0.547507	0.751	0.942	0.000103473	CTNNA3	OPC_HOXD3
2.62299e-09	0.530081	0.976	0.968	0.000105129	MKLN1-AS1	OPC_HOXD3
2.70209e-09	-0.563028	0.464	0.741	0.0001083	SNX22	OPC_HOXD3
2.94771e-09	-0.514698	0.794	0.958	0.000118144	MAGI1	OPC_HOXD3
2.96888e-09	-0.557811	0.866	0.963	0.000118993	BCAN	OPC_HOXD3
3.1135e-09	-0.960335	0.761	0.825	0.000124789	CST3	OPC_HOXD3
3.22895e-09	0.430639	0.995	0.995	0.000129417	MKLN1	OPC_HOXD3
3.24207e-09	0.753244	0.914	0.852	0.000129942	HIBCH	OPC_HOXD3
4.21187e-09	1.14092	0.603	0.423	0.000168812	CHORDC1	OPC_HOXD3
4.51068e-09	-0.483977	0.325	0.635	0.000180788	ADAMTS6	OPC_HOXD3
4.76467e-09	-0.450082	0.215	0.481	0.000190968	CFTR	OPC_HOXD3
4.86269e-09	-0.481703	0.833	0.974	0.000194897	LDLRAD4	OPC_HOXD3
4.93685e-09	-0.674089	0.325	0.614	0.000197869	EBF1	OPC_HOXD3
5.58693e-09	0.648976	0.78	0.598	0.000223924	CRYAB	OPC_HOXD3
6.86136e-09	-0.99518	0.206	0.455	0.000275003	JUN	OPC_HOXD3
8.27395e-09	-0.546807	0.287	0.545	0.00033162	NEU4	OPC_HOXD3
8.43577e-09	0.804165	0.498	0.249	0.000338106	MAPT-AS1	OPC_HOXD3
9.86783e-09	-0.39908	0.177	0.439	0.000395503	SLC25A4	OPC_HOXD3
1.1913e-08	0.54807	0.99	0.963	0.000477472	ZFPM2	OPC_HOXD3
1.54536e-08	-0.505084	0.34	0.619	0.000619379	ENOSF1	OPC_HOXD3
1.72775e-08	0.572572	0.89	0.862	0.000692482	SAMHD1	OPC_HOXD3
2.3327e-08	-0.440566	0.129	0.376	0.000934947	CUX2	OPC_HOXD3
2.4223e-08	-0.613545	0.541	0.794	0.000970857	ACTG1	OPC_HOXD3
2.65743e-08	-0.41215	0.388	0.677	0.0010651	LIMA1	OPC_HOXD3
2.66594e-08	-0.421383	0.426	0.72	0.00106851	TTYH1	OPC_HOXD3
3.30907e-08	0.461669	0.986	0.989	0.00132628	GALNT13	OPC_HOXD3
3.43748e-08	-0.621313	0.742	0.873	0.00137774	S100B	OPC_HOXD3
3.47416e-08	-0.711492	0.359	0.598	0.00139244	HLA-C	OPC_HOXD3
3.47764e-08	0.54231	1	0.995	0.00139384	MAP2	OPC_HOXD3
3.62967e-08	0.652008	0.761	0.587	0.00145477	HS3ST1	OPC_HOXD3
3.95798e-08	-0.476932	0.383	0.619	0.00158636	RP11-39M21.1	OPC_HOXD3
4.03937e-08	-0.688044	0.632	0.825	0.00161898	B2M	OPC_HOXD3
4.12472e-08	-0.47832	0.455	0.714	0.00165319	CSPG5	OPC_HOXD3
4.24004e-08	-0.704016	0.258	0.529	0.00169941	ROBO2	OPC_HOXD3
4.35226e-08	-0.452334	0.88	0.947	0.00174438	RP11-161M6.2	OPC_HOXD3
4.4932e-08	-0.324639	0.148	0.407	0.00180087	GBE1	OPC_HOXD3
4.54707e-08	-0.421111	0.77	0.937	0.00182247	WSB1	OPC_HOXD3
5.56599e-08	-0.350261	0.22	0.487	0.00223085	LRPAP1	OPC_HOXD3
5.66921e-08	-0.504874	0.311	0.54	0.00227222	STMN4	OPC_HOXD3
6.64548e-08	0.744702	0.196	0.026	0.00266351	C5orf17	OPC_HOXD3
6.91893e-08	-0.300821	0.1	0.328	0.00277311	SAPCD2	OPC_HOXD3
7.08021e-08	-0.414562	0.799	0.931	0.00283775	SULF2	OPC_HOXD3
7.50469e-08	-0.402359	0.435	0.704	0.00300788	ETV5	OPC_HOXD3
7.51275e-08	-0.406399	0.478	0.741	0.00301111	HMGN1	OPC_HOXD3
8.02893e-08	-0.394246	0.923	1	0.00321799	GRID1	OPC_HOXD3
8.76961e-08	-0.294233	0.105	0.328	0.00351486	RP11-556G22.2	OPC_HOXD3
9.15595e-08	-0.42658	0.282	0.55	0.00366971	PDE5A	OPC_HOXD3
9.39163e-08	-0.432994	0.923	1	0.00376416	PPP2R2B	OPC_HOXD3
9.40056e-08	0.422231	1	1	0.00376775	NCAM2	OPC_HOXD3
1.01627e-07	-0.35956	0.134	0.365	0.00407323	NLRP1	OPC_HOXD3
1.08306e-07	-0.40177	0.134	0.365	0.00434089	RP11-160H12.2	OPC_HOXD3
1.0838e-07	-0.607249	0.34	0.566	0.00434387	LHFPL3-AS1	OPC_HOXD3
1.12525e-07	-0.485319	0.617	0.841	0.00450999	DENND2A	OPC_HOXD3
1.16236e-07	-0.483359	0.445	0.677	0.00465875	ITM2C	OPC_HOXD3
1.17636e-07	-0.434957	0.191	0.45	0.00471485	FMO6P	OPC_HOXD3
1.19326e-07	-0.599698	0.316	0.556	0.0047826	HLA-B	OPC_HOXD3
1.21346e-07	-0.41304	0.421	0.683	0.00486355	AGPAT4	OPC_HOXD3
1.34737e-07	-0.360088	0.215	0.476	0.00540027	AKNA	OPC_HOXD3
1.38668e-07	-0.332211	0.225	0.497	0.0055578	HIST1H4C	OPC_HOXD3
1.46538e-07	-0.392567	0.158	0.392	0.00587324	FAM196A	OPC_HOXD3
1.77434e-07	1.24577	0.584	0.476	0.00711157	RN7SK	OPC_HOXD3
1.81953e-07	-0.407684	0.359	0.635	0.00729267	RP3-525N10.2	OPC_HOXD3
1.98811e-07	-0.352277	0.34	0.614	0.00796833	ASIC4	OPC_HOXD3
2.24024e-07	-0.275095	0.129	0.36	0.00897888	PMEPA1	OPC_HOXD3
2.38009e-07	-0.359499	0.301	0.571	0.0095394	NDUFV1	OPC_HOXD3
2.38371e-07	-0.459431	0.273	0.54	0.00955393	KCNJ6	OPC_HOXD3
2.54636e-07	-0.467386	0.187	0.429	0.0102058	SLC8A1-AS1	OPC_HOXD3
2.78123e-07	-0.356838	0.971	1	0.0111472	SLC35F1	OPC_HOXD3
2.88569e-07	-0.276596	0.024	0.175	0.0115658	TSIX	OPC_HOXD3
3.01526e-07	-0.268144	0.077	0.275	0.0120852	FBN3	OPC_HOXD3
3.21925e-07	-0.346124	0.23	0.487	0.0129027	VEGFB	OPC_HOXD3
3.21991e-07	-0.429711	0.301	0.582	0.0129054	FAT3	OPC_HOXD3
3.34362e-07	-0.470248	0.579	0.772	0.0134012	PLLP	OPC_HOXD3
3.35331e-07	0.477862	0.182	0.026	0.0134401	HSPE1-MOB4	OPC_HOXD3
3.59094e-07	-0.289131	0.139	0.376	0.0143925	GIPC1	OPC_HOXD3
3.87526e-07	0.470711	0.962	0.915	0.015532	PDE8B	OPC_HOXD3
3.89512e-07	-0.39813	0.981	0.979	0.0156116	KIF13A	OPC_HOXD3
4.00141e-07	0.582019	0.866	0.783	0.0160377	FXR1	OPC_HOXD3
4.07524e-07	-0.404694	0.794	0.937	0.0163336	GRIK4	OPC_HOXD3
4.10241e-07	-0.415686	0.297	0.54	0.0164424	RP11-192P3.5	OPC_HOXD3
4.35175e-07	-0.283204	0.048	0.217	0.0174418	RP11-264C15.2	OPC_HOXD3
4.50207e-07	0.638319	0.871	0.746	0.0180443	FKBP5	OPC_HOXD3
4.52563e-07	-0.33216	0.144	0.376	0.0181387	SPON1	OPC_HOXD3
4.88624e-07	-0.345783	0.139	0.36	0.0195841	CTB-118N6.3	OPC_HOXD3
5.40512e-07	-0.469215	0.325	0.577	0.0216637	PRICKLE1	OPC_HOXD3
5.41986e-07	-0.354626	0.048	0.217	0.0217228	VAV3	OPC_HOXD3
5.44175e-07	-0.342829	0.124	0.333	0.0218105	RGS6	OPC_HOXD3
5.64739e-07	-0.388824	0.612	0.841	0.0226347	FRMD4B	OPC_HOXD3
5.66108e-07	0.631373	0.665	0.519	0.0226896	PYGL	OPC_HOXD3
6.31751e-07	-0.325824	0.359	0.635	0.0253206	EXOC7	OPC_HOXD3
6.62992e-07	-0.276995	0.995	1	0.0265727	ASTN2	OPC_HOXD3
6.75608e-07	-0.414783	0.383	0.646	0.0270784	COL9A3	OPC_HOXD3
6.84205e-07	-0.264494	1	1	0.0274229	OPCML	OPC_HOXD3
6.93493e-07	0.273988	1	1	0.0277952	CADM2	OPC_HOXD3
7.89926e-07	-0.400444	0.809	0.958	0.0316602	ABHD2	OPC_HOXD3
9.03104e-07	0.484761	0.775	0.63	0.0361964	SEMA3D	OPC_HOXD3
9.08851e-07	0.532643	0.914	0.81	0.0364268	CNTN3	OPC_HOXD3
9.10444e-07	0.522587	0.88	0.81	0.0364906	HERC4	OPC_HOXD3
9.50998e-07	0.655417	0.775	0.698	0.038116	ANKRD10	OPC_HOXD3
1.04075e-06	0.296849	1	1	0.0417133	CSMD3	OPC_HOXD3
1.10434e-06	0.479637	0.923	0.91	0.0442619	GAB1	OPC_HOXD3
1.15719e-06	0.250681	0.995	1	0.04638	BAI3	OPC_HOXD3
1.16164e-06	-0.409044	0.632	0.825	0.0465585	NSG2	OPC_HOXD3
3.6964e-14	-1.05183	0.896	0.974	1.48152e-09	EPN2	OPC_ADM
9.35727e-12	-0.562594	1	0.983	3.75039e-07	PTPRZ1	OPC_ADM
1.30087e-11	-1.04165	0.322	0.724	5.2139e-07	MROH9	OPC_ADM
1.91548e-10	-1.30581	0.696	0.862	7.67725e-06	CST3	OPC_ADM
3.985e-10	-0.808364	0.209	0.595	1.59719e-05	NKAIN4	OPC_ADM
1.21328e-09	-0.91898	0.713	0.897	4.86281e-05	OLIG1	OPC_ADM
1.6966e-09	-0.468146	0.991	1	6.79997e-05	NTM	OPC_ADM
2.5353e-09	1.5768	0.626	0.379	0.000101615	CHORDC1	OPC_ADM
3.58579e-09	-0.776412	0.183	0.543	0.000143719	SNX22	OPC_ADM
9.22559e-09	1.19133	0.922	0.888	0.000369762	HSP90AA1	OPC_ADM
1.24258e-08	-0.917588	0.478	0.759	0.000498025	IPO9-AS1	OPC_ADM
1.53767e-08	1.27751	0.783	0.621	0.000616298	CRYAB	OPC_ADM
1.82931e-08	-0.623025	0.174	0.534	0.000733188	NEU4	OPC_ADM
1.87404e-08	-0.912935	0.27	0.621	0.000751115	HLA-C	OPC_ADM
2.13602e-08	1.3041	0.661	0.405	0.000856116	HSPB1	OPC_ADM
2.18516e-08	-0.66785	0.087	0.414	0.000875811	CUX2	OPC_ADM
2.41644e-08	-0.64285	0.765	0.922	0.000968511	LRP1	OPC_ADM
2.67106e-08	0.474013	1	1	0.00107056	PCDH9	OPC_ADM
3.1636e-08	-0.725967	0.417	0.707	0.00126797	PGRMC1	OPC_ADM
3.68904e-08	-0.732541	0.539	0.81	0.00147857	CD82	OPC_ADM
5.11782e-08	1.33878	0.826	0.724	0.00205122	SORBS1	OPC_ADM
5.81613e-08	-0.88635	0.235	0.569	0.00233111	CCND1	OPC_ADM
6.05302e-08	-0.633758	0.339	0.672	0.00242605	METRN	OPC_ADM
8.19211e-08	-0.780767	0.304	0.664	0.0032834	EBF1	OPC_ADM
1.02042e-07	-0.686344	0.513	0.759	0.00408983	PLLP	OPC_ADM
1.09593e-07	-0.746697	0.435	0.681	0.00439249	HLA-A	OPC_ADM
1.24356e-07	-0.710621	0.757	0.905	0.00498419	PTN	OPC_ADM
1.50131e-07	0.704641	0.4	0.112	0.00601725	OXTR	OPC_ADM
1.66984e-07	-0.8274	0.339	0.655	0.0066927	TMEM163	OPC_ADM
1.70404e-07	0.600474	0.983	0.957	0.00682979	PARD3	OPC_ADM
1.85455e-07	0.611489	0.974	0.948	0.00743302	DIP2C	OPC_ADM
2.24133e-07	0.81887	0.809	0.75	0.00898327	PAPOLA	OPC_ADM
2.68477e-07	0.506058	0.983	0.966	0.0107606	ZNF638	OPC_ADM
2.71809e-07	-1.72907	0.183	0.491	0.0108941	GALNTL6	OPC_ADM
3.80485e-07	0.626513	0.965	0.957	0.0152498	PDE8B	OPC_ADM
5.15262e-07	-0.665574	0.487	0.724	0.0206517	COL9A2	OPC_ADM
5.19099e-07	0.940245	0.878	0.819	0.0208055	HIBCH	OPC_ADM
5.2848e-07	0.679644	0.435	0.155	0.0211815	AC139100.2	OPC_ADM
6.10571e-07	0.628782	0.957	0.974	0.0244717	ARHGAP21	OPC_ADM
6.38138e-07	-0.496137	0.174	0.483	0.0255766	TGFA	OPC_ADM
8.45224e-07	-0.710193	0.53	0.828	0.0338766	MYT1	OPC_ADM
8.83896e-07	0.589313	0.991	1	0.0354265	PHACTR3	OPC_ADM
1.02758e-06	-0.75739	0.748	0.914	0.0411852	XKR4	OPC_ADM
3.05603e-35	1.74579	0.982	0.933	1.22486e-30	HSP90AA1	OPC_KIAA0040
2.35818e-28	1.72521	0.969	0.846	9.45157e-24	SORBS1	OPC_KIAA0040
2.66971e-28	1.76678	0.921	0.584	1.07002e-23	HSPB1	OPC_KIAA0040
3.84506e-27	2.20268	0.846	0.483	1.5411e-22	CHORDC1	OPC_KIAA0040
7.53926e-26	1.61456	0.943	0.779	3.02173e-21	HIBCH	OPC_KIAA0040
2.87443e-24	-1.2323	0.912	0.98	1.15207e-19	EPN2	OPC_KIAA0040
5.58943e-24	1.23802	0.894	0.577	2.24024e-19	CRYAB	OPC_KIAA0040
1.55561e-23	2.63741	0.828	0.45	6.23488e-19	HSPH1	OPC_KIAA0040
4.95799e-22	1.56758	0.868	0.436	1.98716e-17	HSPA1A	OPC_KIAA0040
8.03234e-22	1.85127	0.784	0.436	3.21936e-17	RN7SK	OPC_KIAA0040
1.6758e-21	-0.707607	1	1	6.7166e-17	AGAP1	OPC_KIAA0040
2.93778e-21	-1.11951	0.203	0.732	1.17746e-16	XIST	OPC_KIAA0040
7.56831e-21	0.987139	0.916	0.705	3.03338e-16	PAPOLA	OPC_KIAA0040
1.45165e-20	1.08852	0.837	0.477	5.81823e-16	SUGT1	OPC_KIAA0040
1.68619e-20	1.23484	0.881	0.584	6.75826e-16	ST13	OPC_KIAA0040
7.87544e-20	2.20337	0.859	0.718	3.15647e-15	PTGES3	OPC_KIAA0040
8.41229e-20	0.653531	0.996	1	3.37164e-15	PARD3	OPC_KIAA0040
1.85687e-19	-0.669095	0.978	0.993	7.44232e-15	NTM	OPC_KIAA0040
2.03769e-19	1.09884	0.934	0.826	8.16706e-15	FXR1	OPC_KIAA0040
2.54224e-19	-0.992898	0.22	0.644	1.01893e-14	NKAIN4	OPC_KIAA0040
4.66327e-19	2.35234	0.736	0.436	1.86904e-14	HSPA4L	OPC_KIAA0040
9.83627e-19	-1.12736	0.899	0.966	3.94238e-14	XYLT1	OPC_KIAA0040
1.28584e-18	-0.829958	0.357	0.772	5.15363e-14	CSPG5	OPC_KIAA0040
1.98653e-18	1.42516	0.718	0.342	7.962e-14	CACYBP	OPC_KIAA0040
2.8298e-18	1.29591	0.859	0.631	1.13418e-13	CERS6	OPC_KIAA0040
9.5867e-18	0.949232	0.89	0.671	3.84235e-13	GOLIM4	OPC_KIAA0040
9.94118e-18	1.44099	0.947	0.906	3.98442e-13	HMGB1	OPC_KIAA0040
1.71683e-17	-1.00152	0.52	0.846	6.88105e-13	HLA-A	OPC_KIAA0040
2.204e-17	-0.609472	1	1	8.83363e-13	TNR	OPC_KIAA0040
2.37293e-17	-0.81216	0.167	0.584	9.51069e-13	NEU4	OPC_KIAA0040
3.36829e-17	1.37541	1	0.987	1.35001e-12	MAP2	OPC_KIAA0040
7.29094e-17	1.03418	0.912	0.839	2.92221e-12	ANKRD10	OPC_KIAA0040
8.46727e-17	1.64085	0.656	0.242	3.39368e-12	TTTY14	OPC_KIAA0040
9.45988e-17	1.72391	0.683	0.315	3.79152e-12	DNAJB1	OPC_KIAA0040
1.04257e-16	-1.04522	0.441	0.772	4.17862e-12	HLA-C	OPC_KIAA0040
1.60933e-16	-0.833088	0.577	0.832	6.45018e-12	PLLP	OPC_KIAA0040
2.14873e-16	1.35604	0.758	0.483	8.6121e-12	STIP1	OPC_KIAA0040
5.17502e-16	-0.733706	0.308	0.725	2.07415e-11	METRN	OPC_KIAA0040
5.3684e-16	1.61476	0.555	0.181	2.15166e-11	BAG3	OPC_KIAA0040
5.40389e-16	1.03906	0.93	0.772	2.16588e-11	RHOBTB3	OPC_KIAA0040
5.53376e-16	1.38064	0.859	0.691	2.21793e-11	ATP2C1	OPC_KIAA0040
6.26701e-16	1.53192	0.758	0.436	2.51182e-11	HSPE1	OPC_KIAA0040
7.68576e-16	1.15416	0.396	0.034	3.08045e-11	HSPE1-MOB4	OPC_KIAA0040
9.73493e-16	0.87328	0.965	0.866	3.90176e-11	KANSL1L	OPC_KIAA0040
9.97731e-16	-0.696756	0.731	0.926	3.99891e-11	SYT11	OPC_KIAA0040
1.03716e-15	-1.03815	0.529	0.852	4.15692e-11	IPO9-AS1	OPC_KIAA0040
1.81868e-15	0.950502	0.912	0.711	7.28926e-11	GPBP1	OPC_KIAA0040
2.88192e-15	-0.844198	0.67	0.886	1.15507e-10	C1orf61	OPC_KIAA0040
2.91607e-15	-1.0943	0.903	1	1.16876e-10	CHST11	OPC_KIAA0040
3.22132e-15	-0.486622	1	0.973	1.2911e-10	PTPRZ1	OPC_KIAA0040
3.30478e-15	-0.644845	0.952	0.98	1.32456e-10	ASTN2	OPC_KIAA0040
4.54119e-15	0.90547	0.661	0.228	1.82011e-10	UTY	OPC_KIAA0040
5.76901e-15	1.14528	0.828	0.631	2.31222e-10	PTPN13	OPC_KIAA0040
6.44689e-15	-0.706081	0.722	0.926	2.58391e-10	WSB1	OPC_KIAA0040
6.64449e-15	0.473466	0.947	0.872	2.66311e-10	HSP90AB1	OPC_KIAA0040
7.21732e-15	-1.074	0.877	0.926	2.8927e-10	CST3	OPC_KIAA0040
8.72961e-15	-0.710609	0.947	1	3.49883e-10	ANKS1B	OPC_KIAA0040
9.6834e-15	-0.805793	0.762	0.953	3.88111e-10	B2M	OPC_KIAA0040
1.20418e-14	0.978514	0.969	0.832	4.82634e-10	PRKD1	OPC_KIAA0040
1.25766e-14	1.15015	0.678	0.362	5.04069e-10	HSPA4	OPC_KIAA0040
2.39831e-14	0.92759	0.661	0.329	9.61243e-10	AHSA1	OPC_KIAA0040
3.97273e-14	0.468915	1	1	1.59227e-09	CADM2	OPC_KIAA0040
4.14935e-14	1.26597	0.67	0.362	1.66306e-09	CDH19	OPC_KIAA0040
5.12303e-14	1.02091	0.639	0.309	2.05331e-09	PLOD3	OPC_KIAA0040
5.17373e-14	1.38999	0.529	0.181	2.07363e-09	CAP2	OPC_KIAA0040
6.9555e-14	1.06816	0.921	0.812	2.78777e-09	HERC4	OPC_KIAA0040
7.16455e-14	1.06444	0.665	0.356	2.87155e-09	ITGB3BP	OPC_KIAA0040
8.21727e-14	-0.644454	0.379	0.738	3.29348e-09	COL9A2	OPC_KIAA0040
8.70191e-14	0.632546	0.969	0.953	3.48773e-09	HNRNPA2B1	OPC_KIAA0040
9.80664e-14	1.05122	0.846	0.691	3.9305e-09	TPT1	OPC_KIAA0040
2.22159e-13	1.09351	0.687	0.396	8.90413e-09	HNRNPU-AS1	OPC_KIAA0040
2.47361e-13	-0.512072	0.996	1	9.91423e-09	DPP6	OPC_KIAA0040
2.67358e-13	0.942497	0.564	0.235	1.07157e-08	AC006994.2	OPC_KIAA0040
3.80433e-13	-0.902328	0.621	0.852	1.52477e-08	ACTG1	OPC_KIAA0040
3.87079e-13	0.788429	0.828	0.57	1.55141e-08	KCTD3	OPC_KIAA0040
3.89345e-13	-0.606427	0.996	1	1.56049e-08	KCNIP4	OPC_KIAA0040
3.91291e-13	-0.705592	0.872	0.98	1.56829e-08	PPP2R2B	OPC_KIAA0040
4.24228e-13	0.603051	0.93	0.886	1.70031e-08	PNISR	OPC_KIAA0040
4.30979e-13	-0.537508	0.123	0.456	1.72736e-08	RP11-473C19.1	OPC_KIAA0040
5.08394e-13	-0.919013	0.885	0.98	2.03764e-08	MT-ATP6	OPC_KIAA0040
5.14623e-13	0.490251	0.996	1	2.06261e-08	LPHN3	OPC_KIAA0040
5.27441e-13	0.542847	0.991	0.953	2.11398e-08	DDX17	OPC_KIAA0040
6.42152e-13	1.92163	0.784	0.611	2.57374e-08	HSPD1	OPC_KIAA0040
6.65049e-13	0.747101	0.881	0.705	2.66552e-08	IL6ST	OPC_KIAA0040
7.83197e-13	-0.659484	0.656	0.893	3.13905e-08	IGSF21	OPC_KIAA0040
8.16144e-13	0.847689	0.559	0.201	3.27111e-08	AC139100.2	OPC_KIAA0040
8.22487e-13	-0.492265	1	0.993	3.29653e-08	OPCML	OPC_KIAA0040
8.3426e-13	0.978721	0.793	0.631	3.34371e-08	DNAJA1	OPC_KIAA0040
9.04633e-13	0.620366	0.661	0.248	3.62577e-08	HSPA1B	OPC_KIAA0040
9.12956e-13	-0.860793	0.758	0.96	3.65913e-08	MT-CO3	OPC_KIAA0040
9.47309e-13	0.565987	1	0.993	3.79681e-08	CSMD3	OPC_KIAA0040
1.02163e-12	-0.595705	0.132	0.463	4.09471e-08	AC004158.2	OPC_KIAA0040
1.05025e-12	-0.589188	0.3	0.651	4.20942e-08	RP3-525N10.2	OPC_KIAA0040
1.16644e-12	0.859538	0.846	0.664	4.67511e-08	RPL37A	OPC_KIAA0040
1.211e-12	-0.740661	0.639	0.893	4.85371e-08	XKR4	OPC_KIAA0040
1.24884e-12	-0.827601	0.903	1	5.00536e-08	MT-CO2	OPC_KIAA0040
1.42978e-12	-0.666537	0.652	0.906	5.73057e-08	GRIK4	OPC_KIAA0040
2.06588e-12	-0.730899	0.718	0.899	8.28006e-08	HIP1R	OPC_KIAA0040
2.53955e-12	1.39894	0.308	0.013	1.01785e-07	HSPA6	OPC_KIAA0040
2.74909e-12	0.682503	0.916	0.792	1.10183e-07	SOS1	OPC_KIAA0040
3.08295e-12	0.802399	0.824	0.638	1.23565e-07	ANAPC16	OPC_KIAA0040
3.23336e-12	1.02828	0.903	0.826	1.29593e-07	CAMK2D	OPC_KIAA0040
3.31236e-12	1.032	0.89	0.846	1.32759e-07	MIB1	OPC_KIAA0040
3.41511e-12	0.600132	0.982	0.973	1.36877e-07	CLU	OPC_KIAA0040
4.06715e-12	1.71778	0.564	0.268	1.63011e-07	HUNK	OPC_KIAA0040
4.8472e-12	0.37815	1	1	1.94276e-07	MALAT1	OPC_KIAA0040
5.26212e-12	1.23878	0.648	0.362	2.10906e-07	ABHD3	OPC_KIAA0040
6.93185e-12	-0.693641	0.286	0.597	2.77829e-07	STMN4	OPC_KIAA0040
7.14388e-12	-0.764484	0.811	0.919	2.86327e-07	PTN	OPC_KIAA0040
7.44572e-12	-0.740938	0.37	0.698	2.98424e-07	DOK6	OPC_KIAA0040
7.53002e-12	-0.758548	0.811	0.906	3.01803e-07	OLIG1	OPC_KIAA0040
7.5933e-12	0.603839	0.978	0.966	3.0434e-07	ARHGAP21	OPC_KIAA0040
7.75278e-12	0.462041	1	1	3.10731e-07	PCDH9	OPC_KIAA0040
7.89552e-12	0.802027	0.846	0.651	3.16452e-07	PGAP1	OPC_KIAA0040
1.05936e-11	0.764703	0.903	0.799	4.24591e-07	MPDZ	OPC_KIAA0040
1.10382e-11	0.876926	0.841	0.752	4.42409e-07	XPO1	OPC_KIAA0040
1.16966e-11	0.832045	0.806	0.577	4.688e-07	P4HA1	OPC_KIAA0040
1.23003e-11	-0.709903	0.687	0.852	4.92995e-07	AMZ1	OPC_KIAA0040
1.24041e-11	-0.559476	0.471	0.805	4.97157e-07	FRMD4B	OPC_KIAA0040
1.27325e-11	-0.634975	0.405	0.738	5.10319e-07	CIRBP	OPC_KIAA0040
1.28749e-11	0.674256	0.352	0.054	5.16026e-07	APOL4	OPC_KIAA0040
1.68687e-11	-0.560283	0.308	0.651	6.76098e-07	ENDOD1	OPC_KIAA0040
1.76778e-11	-0.591525	0.366	0.711	7.08528e-07	RP3-518E13.2	OPC_KIAA0040
1.85591e-11	0.362968	1	1	7.43847e-07	LINC00486	OPC_KIAA0040
1.97693e-11	0.476323	0.996	0.993	7.92354e-07	DST	OPC_KIAA0040
2.44538e-11	-0.651896	0.278	0.584	9.80109e-07	SNX22	OPC_KIAA0040
2.7023e-11	0.683724	0.96	0.946	1.08308e-06	SLC24A2	OPC_KIAA0040
2.92494e-11	0.873453	0.714	0.47	1.17232e-06	CCT4	OPC_KIAA0040
3.45392e-11	0.776498	0.537	0.208	1.38433e-06	OXTR	OPC_KIAA0040
3.50757e-11	0.885056	0.718	0.497	1.40583e-06	NAA16	OPC_KIAA0040
4.30729e-11	0.668678	0.502	0.154	1.72636e-06	USP9Y	OPC_KIAA0040
4.33976e-11	-0.648733	0.692	0.872	1.73938e-06	CD82	OPC_KIAA0040
5.27211e-11	0.670141	0.687	0.403	2.11306e-06	AHSA2	OPC_KIAA0040
5.98843e-11	0.769841	0.907	0.698	2.40016e-06	FIGN	OPC_KIAA0040
6.83335e-11	0.808583	0.78	0.577	2.73881e-06	HSPA9	OPC_KIAA0040
7.32414e-11	-0.556604	0.344	0.664	2.93552e-06	GPR37L1	OPC_KIAA0040
7.61012e-11	0.713892	0.269	0.013	3.05014e-06	CTD-2231H16.1	OPC_KIAA0040
8.11027e-11	-0.601173	0.881	0.973	3.2506e-06	NAV1	OPC_KIAA0040
8.40967e-11	0.758427	0.573	0.295	3.37059e-06	TCP1	OPC_KIAA0040
1.08346e-10	-0.58831	0.59	0.826	4.3425e-06	PDXDC1	OPC_KIAA0040
1.09114e-10	-0.649417	0.577	0.779	4.37329e-06	MYT1	OPC_KIAA0040
1.24033e-10	-0.727212	0.718	0.906	4.97124e-06	ACTB	OPC_KIAA0040
1.38896e-10	-0.584543	0.251	0.577	5.56696e-06	CCDC146	OPC_KIAA0040
1.40329e-10	1.08899	0.749	0.604	5.62437e-06	DNAJB6	OPC_KIAA0040
1.45858e-10	-0.732181	0.819	0.926	5.84597e-06	RP11-385J1.2	OPC_KIAA0040
1.46379e-10	-0.353862	0.022	0.228	5.86688e-06	AC021860.1	OPC_KIAA0040
1.48749e-10	-0.409619	0.128	0.416	5.96186e-06	TM7SF2	OPC_KIAA0040
1.52005e-10	-0.589614	0.154	0.436	6.09235e-06	EPN2-AS1	OPC_KIAA0040
1.53831e-10	0.875914	0.771	0.617	6.16556e-06	ARID5B	OPC_KIAA0040
1.63448e-10	0.45054	0.335	0.054	6.55099e-06	DDX3Y	OPC_KIAA0040
1.67166e-10	-0.724174	0.749	0.913	6.70001e-06	TMEM178B	OPC_KIAA0040
1.74699e-10	0.842078	0.286	0.027	7.00195e-06	SERPINH1	OPC_KIAA0040
1.81327e-10	-0.542518	0.128	0.403	7.26757e-06	DLL3	OPC_KIAA0040
1.83512e-10	-0.572324	0.211	0.523	7.35514e-06	PPP1R16B	OPC_KIAA0040
1.97174e-10	-0.497283	0.388	0.705	7.90274e-06	OLIG2	OPC_KIAA0040
2.02796e-10	-0.640182	0.859	0.94	8.12808e-06	BCAN	OPC_KIAA0040
2.68124e-10	-0.687864	0.33	0.638	1.07464e-05	EXT1	OPC_KIAA0040
2.75365e-10	0.779549	0.52	0.242	1.10366e-05	RPGR	OPC_KIAA0040
2.75471e-10	0.591521	0.952	0.899	1.10409e-05	PPAPDC1A	OPC_KIAA0040
2.93394e-10	0.439339	0.996	0.966	1.17592e-05	ZNF638	OPC_KIAA0040
3.13895e-10	0.778977	0.511	0.235	1.25809e-05	PPID	OPC_KIAA0040
3.17803e-10	-0.389826	0.172	0.477	1.27376e-05	VPS28	OPC_KIAA0040
3.22931e-10	0.72314	0.731	0.57	1.29431e-05	CCT3	OPC_KIAA0040
3.35817e-10	-0.353228	0.04	0.255	1.34596e-05	TSIX	OPC_KIAA0040
3.6693e-10	0.600565	0.947	0.899	1.47066e-05	CLASP1	OPC_KIAA0040
4.76632e-10	0.569554	0.656	0.235	1.91034e-05	NLGN4Y	OPC_KIAA0040
4.98498e-10	0.619506	0.392	0.107	1.99798e-05	PLOD1	OPC_KIAA0040
5.11962e-10	-0.73426	0.396	0.664	2.05194e-05	RP11-192P3.5	OPC_KIAA0040
5.38778e-10	0.656627	0.965	0.899	2.15942e-05	TIAM1	OPC_KIAA0040
5.51324e-10	0.559728	1	0.993	2.20971e-05	ATRNL1	OPC_KIAA0040
5.57373e-10	0.486824	0.943	0.933	2.23395e-05	NEAT1	OPC_KIAA0040
5.94984e-10	-0.505209	0.956	0.98	2.3847e-05	SLC35F1	OPC_KIAA0040
6.15687e-10	-0.646909	0.264	0.564	2.46767e-05	ENOSF1	OPC_KIAA0040
6.22107e-10	-0.526382	0.238	0.544	2.4934e-05	AC037445.1	OPC_KIAA0040
6.34491e-10	0.78788	0.317	0.06	2.54304e-05	LINC00877	OPC_KIAA0040
7.30673e-10	0.764178	0.471	0.174	2.92854e-05	MAPT-AS1	OPC_KIAA0040
8.2761e-10	0.742201	0.573	0.295	3.31706e-05	FKBP4	OPC_KIAA0040
8.68e-10	-0.33735	1	1	3.47894e-05	LRRC4C	OPC_KIAA0040
8.78546e-10	0.576843	0.996	0.96	3.52121e-05	BRINP3	OPC_KIAA0040
9.66526e-10	-0.719406	0.617	0.832	3.87384e-05	MAGI1	OPC_KIAA0040
1.01069e-09	-0.531577	0.991	1	4.05084e-05	DLG2	OPC_KIAA0040
1.02098e-09	-0.763242	0.515	0.772	4.09211e-05	NKAIN3	OPC_KIAA0040
1.05687e-09	-0.468687	0.106	0.356	4.23595e-05	SPCS1	OPC_KIAA0040
1.11381e-09	0.499404	0.339	0.074	4.46414e-05	CRYZ	OPC_KIAA0040
1.15245e-09	-0.611097	0.445	0.718	4.61902e-05	HLA-B	OPC_KIAA0040
1.21024e-09	-0.601553	0.793	0.96	4.85066e-05	PARK2	OPC_KIAA0040
1.24764e-09	0.767762	0.943	0.846	5.00053e-05	BCAS1	OPC_KIAA0040
1.26849e-09	0.625828	0.991	0.987	5.08409e-05	MARCH1	OPC_KIAA0040
1.28325e-09	0.535746	0.938	0.893	5.14328e-05	USP34	OPC_KIAA0040
1.30328e-09	0.679068	0.828	0.685	5.22354e-05	ARHGAP5	OPC_KIAA0040
1.36294e-09	-0.610907	0.515	0.758	5.46267e-05	JUND	OPC_KIAA0040
1.45076e-09	-0.457626	0.176	0.477	5.81463e-05	CRYL1	OPC_KIAA0040
1.45859e-09	-0.661292	0.674	0.872	5.84601e-05	CREB5	OPC_KIAA0040
1.49816e-09	0.825571	0.811	0.631	6.00464e-05	MIR181A1HG	OPC_KIAA0040
1.60548e-09	-0.422234	0.159	0.43	6.43478e-05	KIFC3	OPC_KIAA0040
1.614e-09	-0.523597	0.974	1	6.4689e-05	KAZN	OPC_KIAA0040
1.77076e-09	0.598973	0.899	0.839	7.09719e-05	RFX3	OPC_KIAA0040
1.90415e-09	0.619763	0.542	0.268	7.63182e-05	DNAJB2	OPC_KIAA0040
1.959e-09	-0.534285	0.736	0.913	7.85166e-05	RABGAP1L	OPC_KIAA0040
1.96939e-09	0.71276	0.793	0.617	7.89333e-05	SLC38A2	OPC_KIAA0040
2.02623e-09	0.730124	0.348	0.094	8.12115e-05	P4HA2	OPC_KIAA0040
2.05008e-09	-0.616593	0.573	0.812	8.21674e-05	ATCAY	OPC_KIAA0040
2.23479e-09	0.620388	0.855	0.732	8.95706e-05	PPM1B	OPC_KIAA0040
2.23624e-09	-0.655863	0.595	0.819	8.96283e-05	SERINC5	OPC_KIAA0040
2.34308e-09	0.589264	0.295	0.054	9.39106e-05	MYO7A	OPC_KIAA0040
2.44418e-09	0.730845	0.401	0.128	9.79629e-05	MYRFL	OPC_KIAA0040
2.64425e-09	-0.657344	0.251	0.53	0.000105982	CCND1	OPC_KIAA0040
2.91345e-09	0.589929	0.383	0.114	0.000116771	ACRC	OPC_KIAA0040
2.93461e-09	0.767183	0.67	0.463	0.000117619	GKAP1	OPC_KIAA0040
3.07168e-09	0.554675	0.96	0.926	0.000123113	CCDC88A	OPC_KIAA0040
3.452e-09	-0.638041	0.278	0.55	0.000138356	PDE5A	OPC_KIAA0040
3.5054e-09	-0.410723	0.07	0.289	0.000140496	AC114730.3	OPC_KIAA0040
3.67183e-09	0.609917	0.797	0.611	0.000147167	SLC35F5	OPC_KIAA0040
3.73358e-09	0.604297	0.405	0.148	0.000149642	MKNK2	OPC_KIAA0040
3.84581e-09	-0.720868	0.053	0.262	0.00015414	EGR1	OPC_KIAA0040
3.85903e-09	0.659327	0.907	0.839	0.00015467	RP11-166D19.1	OPC_KIAA0040
3.87395e-09	-0.349104	0.093	0.329	0.000155268	TMEM121	OPC_KIAA0040
4.05763e-09	0.59254	0.445	0.154	0.00016263	SRPX	OPC_KIAA0040
4.2851e-09	-0.726291	0.326	0.597	0.000171747	MROH9	OPC_KIAA0040
4.72271e-09	-0.59169	0.233	0.503	0.000189286	CD9	OPC_KIAA0040
5.28816e-09	0.622528	0.753	0.53	0.000211949	OGT	OPC_KIAA0040
5.5016e-09	0.689964	0.978	1	0.000220504	TRIO	OPC_KIAA0040
5.69197e-09	1.05206	0.348	0.101	0.000228134	OSBPL3	OPC_KIAA0040
5.8853e-09	-0.394397	0.084	0.322	0.000235883	SAPCD2	OPC_KIAA0040
5.98915e-09	0.702635	0.678	0.436	0.000240045	MFAP3L	OPC_KIAA0040
6.13107e-09	-0.346772	0.066	0.282	0.000245733	ABHD14A	OPC_KIAA0040
6.15756e-09	0.734676	0.859	0.792	0.000246795	UBR2	OPC_KIAA0040
6.28652e-09	0.573949	0.987	0.966	0.000251964	TANC1	OPC_KIAA0040
6.36748e-09	-0.518939	0.665	0.913	0.000255209	TTC28	OPC_KIAA0040
7.03759e-09	0.476802	0.96	0.919	0.000282067	N4BP2L2	OPC_KIAA0040
7.09633e-09	0.539247	0.463	0.174	0.000284421	TNFSF13B	OPC_KIAA0040
8.7743e-09	-0.633466	0.718	0.886	0.000351674	KIF26B	OPC_KIAA0040
8.77892e-09	0.504026	0.974	0.953	0.000351859	PDE8B	OPC_KIAA0040
9.4728e-09	-0.856338	0.89	0.973	0.00037967	GAPDH	OPC_KIAA0040
9.6598e-09	-0.661346	0.507	0.752	0.000387165	PTPRT	OPC_KIAA0040
9.91232e-09	0.643259	0.828	0.644	0.000397286	CNTN3	OPC_KIAA0040
1.04704e-08	0.441669	0.264	0.034	0.000419654	FCGR2B	OPC_KIAA0040
1.09489e-08	0.786679	0.3	0.06	0.000438831	SH3BGR	OPC_KIAA0040
1.15138e-08	-0.363699	0.101	0.342	0.000461473	LETMD1	OPC_KIAA0040
1.16782e-08	-0.333127	0.137	0.423	0.000468063	CREB3L1	OPC_KIAA0040
1.20436e-08	-0.454341	0.317	0.644	0.000482706	LIMA1	OPC_KIAA0040
1.22281e-08	0.560562	0.357	0.107	0.000490102	SLC7A11	OPC_KIAA0040
1.23004e-08	-0.643546	0.555	0.765	0.000492998	CACNG4	OPC_KIAA0040
1.24416e-08	-0.388182	0.101	0.329	0.000498661	RGP1	OPC_KIAA0040
1.32959e-08	-0.599232	0.815	0.946	0.000532899	MT-ND3	OPC_KIAA0040
1.34645e-08	0.997056	0.881	0.812	0.000539656	KIAA1217	OPC_KIAA0040
1.38004e-08	0.504603	0.956	0.946	0.000553122	MAPT	OPC_KIAA0040
1.41753e-08	-0.599501	0.683	0.893	0.000568147	SULF2	OPC_KIAA0040
1.48313e-08	-0.764758	0.771	0.913	0.000594437	MT-CO1	OPC_KIAA0040
1.48842e-08	-1.00917	0.313	0.591	0.000596559	PLAT	OPC_KIAA0040
1.52217e-08	0.450949	0.996	0.987	0.000610085	MKLN1	OPC_KIAA0040
1.61248e-08	0.829262	0.731	0.557	0.000646284	CIT	OPC_KIAA0040
1.70037e-08	-1.17699	0.229	0.49	0.000681509	GALNTL6	OPC_KIAA0040
1.71441e-08	-0.511895	0.172	0.436	0.000687135	CTD-2537O9.1	OPC_KIAA0040
1.72817e-08	-0.38224	0.159	0.416	0.000692651	OSGEP	OPC_KIAA0040
1.79129e-08	-0.462467	0.573	0.812	0.000717948	ZKSCAN1	OPC_KIAA0040
1.83858e-08	-0.478392	0.709	0.906	0.000736903	UPF3A	OPC_KIAA0040
1.8758e-08	0.528918	0.189	0	0.00075182	LINC00324	OPC_KIAA0040
1.90772e-08	0.542955	0.797	0.604	0.000764616	NUFIP2	OPC_KIAA0040
1.9398e-08	-0.503431	0.432	0.685	0.000777471	PGRMC1	OPC_KIAA0040
2.19238e-08	-0.500122	0.256	0.53	0.000878708	RP11-1055B8.3	OPC_KIAA0040
2.31842e-08	0.774292	0.753	0.624	0.000929223	ZNF83	OPC_KIAA0040
2.35333e-08	-0.352307	0.15	0.403	0.000943214	GOLGA8B	OPC_KIAA0040
2.36152e-08	-0.513053	0.85	0.94	0.000946496	PDE4D	OPC_KIAA0040
2.38643e-08	0.572761	0.819	0.664	0.000956482	NFE2L2	OPC_KIAA0040
2.44456e-08	0.831517	0.753	0.564	0.000979781	ST3GAL6	OPC_KIAA0040
2.54499e-08	-0.359615	0.079	0.295	0.00102003	MIR219-2	OPC_KIAA0040
2.57179e-08	-0.363923	0.093	0.315	0.00103077	CTSO	OPC_KIAA0040
2.60636e-08	-0.461093	0.26	0.537	0.00104463	VEGFB	OPC_KIAA0040
2.62622e-08	-0.478908	0.181	0.436	0.00105259	BCL2L14	OPC_KIAA0040
2.70629e-08	-0.406474	0.172	0.423	0.00108468	RHOC	OPC_KIAA0040
2.719e-08	-0.56298	0.793	0.953	0.00108978	LDLRAD4	OPC_KIAA0040
2.72046e-08	-0.813475	0.48	0.725	0.00109036	GPC6	OPC_KIAA0040
2.86274e-08	0.367342	0.185	0	0.00114738	PLEKHG4B	OPC_KIAA0040
2.94365e-08	-0.509456	0.872	0.933	0.00117981	NTRK2	OPC_KIAA0040
3.05785e-08	0.708471	0.89	0.839	0.00122559	NFAT5	OPC_KIAA0040
3.29964e-08	-0.514143	0.736	0.893	0.0013225	SPATA6	OPC_KIAA0040
3.30589e-08	-0.419894	0.106	0.342	0.001325	IFI6	OPC_KIAA0040
3.34093e-08	-0.366638	0.128	0.376	0.00133905	RAB26	OPC_KIAA0040
3.39816e-08	-0.429165	0.141	0.389	0.00136198	LY6H	OPC_KIAA0040
3.44877e-08	-0.371465	0.185	0.45	0.00138227	STAT6	OPC_KIAA0040
3.9947e-08	-0.339966	0.198	0.477	0.00160108	IMMT	OPC_KIAA0040
4.08464e-08	0.846133	0.339	0.101	0.00163713	DISC1FP1	OPC_KIAA0040
4.26072e-08	0.770065	0.978	0.946	0.0017077	MT3	OPC_KIAA0040
4.27514e-08	0.488702	1	0.987	0.00171348	SNTG1	OPC_KIAA0040
4.49146e-08	-0.376719	0.119	0.342	0.00180018	DTWD2	OPC_KIAA0040
4.90828e-08	-0.601478	0.344	0.624	0.00196724	TMEM163	OPC_KIAA0040
4.92584e-08	0.7462	0.388	0.148	0.00197428	DNAJA4	OPC_KIAA0040
5.13135e-08	-0.801613	0.379	0.591	0.00205664	BEX1	OPC_KIAA0040
5.61411e-08	0.371204	0.978	0.953	0.00225014	DIP2C	OPC_KIAA0040
5.85302e-08	-0.423237	0.441	0.671	0.00234589	NPDC1	OPC_KIAA0040
6.8649e-08	0.647209	0.859	0.799	0.00275145	FRY	OPC_KIAA0040
6.98496e-08	0.419582	0.278	0.054	0.00279957	RPS4Y1	OPC_KIAA0040
7.2103e-08	0.651514	0.533	0.295	0.00288989	CCDC59	OPC_KIAA0040
7.28006e-08	0.512646	0.339	0.114	0.00291785	ZFAND2A	OPC_KIAA0040
7.56636e-08	-0.497563	0.837	0.953	0.0030326	LRP1	OPC_KIAA0040
7.95591e-08	-0.523425	0.617	0.826	0.00318873	AUTS2	OPC_KIAA0040
8.11626e-08	0.388119	0.925	0.799	0.003253	TPST1	OPC_KIAA0040
8.14835e-08	0.477281	0.388	0.141	0.00326586	RP11-143J12.2	OPC_KIAA0040
8.37389e-08	-0.465362	0.33	0.577	0.00335625	NLGN3	OPC_KIAA0040
8.8531e-08	-1.14773	0.101	0.309	0.00354832	ARC	OPC_KIAA0040
9.04985e-08	0.583251	0.837	0.705	0.00362718	MBNL2	OPC_KIAA0040
9.18554e-08	-0.309463	0.035	0.208	0.00368156	ISG15	OPC_KIAA0040
9.18872e-08	0.639099	0.943	0.893	0.00368284	ZFPM2	OPC_KIAA0040
1.00312e-07	-0.560127	0.63	0.852	0.00402052	TNK2	OPC_KIAA0040
1.00598e-07	0.415972	0.172	0	0.00403195	RMRP	OPC_KIAA0040
1.01289e-07	0.525878	0.242	0.04	0.00405964	CCDC81	OPC_KIAA0040
1.02172e-07	-0.511942	0.335	0.631	0.00409505	NR6A1	OPC_KIAA0040
1.04352e-07	0.424315	0.264	0.054	0.00418243	AF127936.7	OPC_KIAA0040
1.05672e-07	0.637988	0.643	0.423	0.00423535	LRP2BP	OPC_KIAA0040
1.11406e-07	-0.573808	0.379	0.624	0.00446516	PARD3B	OPC_KIAA0040
1.12055e-07	0.540587	0.313	0.094	0.00449118	GIPC2	OPC_KIAA0040
1.19937e-07	-1.0286	0.251	0.51	0.00480706	SYT1	OPC_KIAA0040
1.24587e-07	-0.449173	0.269	0.51	0.00499344	PPP1R13B	OPC_KIAA0040
1.31136e-07	0.6641	0.392	0.161	0.00525593	ACTR3C	OPC_KIAA0040
1.36188e-07	-0.497614	0.247	0.517	0.00545843	C11orf96	OPC_KIAA0040
1.3637e-07	-0.392762	0.322	0.604	0.00546572	DTD1	OPC_KIAA0040
1.47185e-07	1.07416	0.749	0.658	0.00589917	KCNT2	OPC_KIAA0040
1.48517e-07	-0.533532	0.348	0.584	0.00595255	MMD2	OPC_KIAA0040
1.50253e-07	0.583286	0.612	0.403	0.00602215	NAA50	OPC_KIAA0040
1.51628e-07	-0.429608	0.295	0.55	0.00607724	LRPAP1	OPC_KIAA0040
1.6047e-07	0.629348	0.952	0.859	0.00643164	SEMA3E	OPC_KIAA0040
1.78311e-07	-0.524346	0.784	0.913	0.00714671	PTMA	OPC_KIAA0040
1.80943e-07	0.552373	0.308	0.087	0.00725218	HELB	OPC_KIAA0040
1.85413e-07	-0.419886	0.278	0.55	0.00743134	EML4	OPC_KIAA0040
1.99765e-07	1.4932	0.828	0.779	0.00800657	OSBPL1A	OPC_KIAA0040
2.03358e-07	-0.525857	0.282	0.544	0.00815059	CDH4	OPC_KIAA0040
2.04673e-07	-0.468122	0.537	0.846	0.0082033	RIMS1	OPC_KIAA0040
2.10677e-07	-0.436834	0.344	0.624	0.00844394	CUEDC1	OPC_KIAA0040
2.23603e-07	-0.559374	0.542	0.779	0.008962	MPPED2	OPC_KIAA0040
2.29465e-07	0.630097	0.784	0.631	0.00919695	SAMHD1	OPC_KIAA0040
2.31327e-07	-0.320838	0.11	0.329	0.0092716	ABCC4	OPC_KIAA0040
2.31386e-07	0.654846	0.493	0.275	0.00927396	TRIM69	OPC_KIAA0040
2.32716e-07	-0.293845	0.004	0.128	0.00932725	GPR128	OPC_KIAA0040
2.34303e-07	0.471442	0.912	0.866	0.00939085	MATR3	OPC_KIAA0040
2.36356e-07	0.421372	0.978	0.98	0.00947317	CDC42BPA	OPC_KIAA0040
2.36582e-07	0.788597	0.969	0.919	0.0094822	SPOCK1	OPC_KIAA0040
2.39266e-07	0.585282	0.714	0.544	0.00958978	SNX3	OPC_KIAA0040
2.4064e-07	-0.269802	0.084	0.289	0.00964487	ANKRD29	OPC_KIAA0040
2.57998e-07	-0.375059	0.264	0.537	0.0103406	GPR137C	OPC_KIAA0040
2.64056e-07	-0.362812	0.159	0.389	0.0105834	SPDYE2	OPC_KIAA0040
2.65092e-07	-0.511317	0.52	0.758	0.0106249	NGFRAP1	OPC_KIAA0040
2.66999e-07	0.382912	0.405	0.154	0.0107013	ANKRD20A1	OPC_KIAA0040
2.85516e-07	-0.258025	0.044	0.215	0.0114435	SLC5A9	OPC_KIAA0040
2.86248e-07	0.557403	0.696	0.477	0.0114728	DPH6-AS1	OPC_KIAA0040
2.87702e-07	0.439168	0.987	0.973	0.0115311	LINC00478	OPC_KIAA0040
3.02605e-07	-0.308751	0.176	0.423	0.0121284	GIPC1	OPC_KIAA0040
3.04837e-07	-0.582765	0.89	0.946	0.0122179	ABHD2	OPC_KIAA0040
3.06858e-07	-0.449877	0.551	0.745	0.0122989	CSPG4	OPC_KIAA0040
3.19517e-07	-0.648037	0.379	0.597	0.0128062	DCAKD	OPC_KIAA0040
3.24041e-07	-0.423428	0.308	0.577	0.0129876	MOG	OPC_KIAA0040
3.28167e-07	0.466688	0.661	0.45	0.0131529	EWSR1	OPC_KIAA0040
3.30737e-07	-0.385971	0.097	0.309	0.0132559	HERC6	OPC_KIAA0040
3.32027e-07	0.500336	0.568	0.322	0.0133077	FAM173B	OPC_KIAA0040
3.35436e-07	-0.527558	0.815	0.893	0.0134443	KCNIP1	OPC_KIAA0040
3.60892e-07	-0.270021	0.053	0.228	0.0144645	RP11-678G14.2	OPC_KIAA0040
3.62506e-07	0.487978	0.652	0.477	0.0145292	HNRNPH1	OPC_KIAA0040
3.65965e-07	-0.371613	0.533	0.779	0.0146679	ZNF609	OPC_KIAA0040
3.69836e-07	0.472095	0.449	0.221	0.014823	BAG2	OPC_KIAA0040
3.72445e-07	-0.442196	0.758	0.906	0.0149276	SGCD	OPC_KIAA0040
3.81624e-07	0.556935	0.784	0.591	0.0152955	PCGF5	OPC_KIAA0040
3.82488e-07	0.404807	0.996	1	0.0153301	ASAP1	OPC_KIAA0040
3.85616e-07	-0.556096	0.405	0.658	0.0154555	NCALD	OPC_KIAA0040
3.86199e-07	-0.506094	0.564	0.745	0.0154789	TUBB2B	OPC_KIAA0040
4.06235e-07	-0.281223	0.035	0.195	0.0162819	KB-1507C5.4	OPC_KIAA0040
4.12845e-07	-0.340544	0.084	0.282	0.0165468	ANGPTL1	OPC_KIAA0040
4.15767e-07	0.686551	0.599	0.423	0.016664	NUDC	OPC_KIAA0040
4.23941e-07	-0.438136	0.797	0.953	0.0169916	RBFOX1	OPC_KIAA0040
4.30942e-07	-0.446045	0.317	0.55	0.0172722	ANKUB1	OPC_KIAA0040
4.46939e-07	0.680472	0.692	0.497	0.0179133	ANKAR	OPC_KIAA0040
4.57586e-07	-0.560749	0.7	0.852	0.01834	ASIC2	OPC_KIAA0040
4.72639e-07	-0.262933	0.079	0.275	0.0189434	RAB4B	OPC_KIAA0040
4.88478e-07	-0.575488	0.335	0.577	0.0195782	VWC2	OPC_KIAA0040
4.92428e-07	0.598313	0.436	0.221	0.0197365	MBOAT7	OPC_KIAA0040
4.94606e-07	0.281655	0.194	0.02	0.0198238	LINC00862	OPC_KIAA0040
4.98653e-07	0.533222	0.841	0.725	0.019986	RFTN2	OPC_KIAA0040
4.99131e-07	-0.385025	0.233	0.477	0.0200052	UGDH	OPC_KIAA0040
5.11631e-07	0.702844	0.286	0.081	0.0205062	ST3GAL6-AS1	OPC_KIAA0040
5.13445e-07	-0.381855	0.225	0.463	0.0205789	HIST1H4C	OPC_KIAA0040
5.25904e-07	-0.511558	0.78	0.906	0.0210782	CTNNA3	OPC_KIAA0040
5.26337e-07	0.569446	0.705	0.564	0.0210956	CLK1	OPC_KIAA0040
5.49749e-07	-0.436441	0.194	0.423	0.0220339	STX18-AS1	OPC_KIAA0040
5.72056e-07	-0.430038	0.313	0.57	0.022928	GPR17	OPC_KIAA0040
5.88147e-07	-0.41849	0.811	0.953	0.0235729	PPFIA2	OPC_KIAA0040
5.89266e-07	-0.485356	0.286	0.503	0.0236178	RHOB	OPC_KIAA0040
6.00112e-07	-0.457862	0.96	0.993	0.0240525	SCD5	OPC_KIAA0040
6.00194e-07	-0.295288	0.159	0.389	0.0240558	ILF2	OPC_KIAA0040
6.04705e-07	-0.401448	0.044	0.208	0.0242366	GABRB2	OPC_KIAA0040
6.43821e-07	0.527792	0.903	0.812	0.0258043	MBNL1	OPC_KIAA0040
6.87586e-07	-0.49604	0.709	0.919	0.0275585	MACROD2	OPC_KIAA0040
7.16469e-07	-0.397766	0.604	0.859	0.0287161	RAB6A	OPC_KIAA0040
7.23527e-07	-0.437784	0.22	0.463	0.028999	RP11-176N18.2	OPC_KIAA0040
7.43531e-07	-0.294661	0.101	0.302	0.0298007	HS3ST5	OPC_KIAA0040
7.47322e-07	0.50987	0.467	0.235	0.0299527	DNAJB4	OPC_KIAA0040
7.67539e-07	0.76438	0.458	0.228	0.030763	DPY19L1	OPC_KIAA0040
7.67573e-07	0.472003	0.414	0.181	0.0307643	SYTL4	OPC_KIAA0040
7.80889e-07	0.520741	0.885	0.792	0.031298	UBE2D3	OPC_KIAA0040
7.96266e-07	-0.427051	0.705	0.899	0.0319143	AHI1	OPC_KIAA0040
7.98992e-07	-0.293793	0.075	0.262	0.0320236	E2F3	OPC_KIAA0040
8.45132e-07	0.741701	0.643	0.483	0.0338729	CWF19L2	OPC_KIAA0040
8.54199e-07	-0.487269	0.048	0.208	0.0342363	UNC13C	OPC_KIAA0040
8.64502e-07	-0.395737	0.498	0.745	0.0346492	GATAD1	OPC_KIAA0040
8.77928e-07	-0.517265	0.225	0.436	0.0351874	FILIP1L	OPC_KIAA0040
8.78428e-07	-0.466603	0.48	0.732	0.0352074	OXR1	OPC_KIAA0040
8.95755e-07	0.431763	0.93	0.866	0.0359019	BAZ2B	OPC_KIAA0040
9.02062e-07	-0.495652	0.753	0.893	0.0361546	H3F3B	OPC_KIAA0040
9.05417e-07	-0.345084	0.172	0.403	0.0362891	ZNF821	OPC_KIAA0040
9.16906e-07	0.420547	0.282	0.081	0.0367496	KDM5D	OPC_KIAA0040
9.46229e-07	0.461391	0.877	0.725	0.0379249	PMP2	OPC_KIAA0040
9.47083e-07	-0.333792	0.119	0.322	0.0379591	COL20A1	OPC_KIAA0040
9.49125e-07	-0.44316	0.344	0.604	0.0380409	LANCL1	OPC_KIAA0040
9.71102e-07	-0.366054	0.079	0.262	0.0389218	AP000892.4	OPC_KIAA0040
9.82106e-07	-0.300291	0.304	0.564	0.0393628	GNAI2	OPC_KIAA0040
9.91641e-07	-0.389411	0.119	0.322	0.039745	RP11-217L21.1	OPC_KIAA0040
9.96462e-07	-0.471472	0.894	0.966	0.0399382	ZSWIM6	OPC_KIAA0040
1.01476e-06	0.483163	0.471	0.248	0.0406715	MRPS6	OPC_KIAA0040
1.06485e-06	-0.278921	0.084	0.268	0.0426792	GAS8	OPC_KIAA0040
1.07911e-06	0.674949	0.731	0.597	0.0432506	SNAP23	OPC_KIAA0040
1.09215e-06	-0.423996	0.454	0.678	0.0437735	ABHD12	OPC_KIAA0040
1.10362e-06	0.74946	0.581	0.423	0.0442331	ZNF516	OPC_KIAA0040
1.13878e-06	0.577501	0.793	0.711	0.0456424	PDS5B	OPC_KIAA0040
1.14666e-06	0.503196	0.555	0.342	0.0459582	AMER2	OPC_KIAA0040
1.18297e-06	-0.478565	0.828	0.973	0.0474133	GNG7	OPC_KIAA0040
1.18698e-06	0.685986	0.449	0.228	0.0475741	SESN3	OPC_KIAA0040
1.19338e-06	-0.880455	0.352	0.577	0.0478307	SGCZ	OPC_KIAA0040
1.20812e-06	0.577272	0.511	0.302	0.0484215	PDK4	OPC_KIAA0040
2.84959e-07	1.61778	0.947	0.911	0.0114212	HSP90AA1	OPC_MDFI
5.28581e-07	0.817249	1	0.978	0.0211855	MYO5A	OPC_MDFI
7.81545e-07	1.50355	0.816	0.533	0.0313243	CHORDC1	OPC_MDFI

## Sheet: Feleke_DEGs
comparison	cell_type	hgnc_symbol	Pr(>Chisq)	coef	ci_high	ci_low	fdr	name
Control_vs_PD	Oligodendrocyte	ABHD17A	0.00415519	-0.594462	1.17076	0.0181615	0.0436474	Feleke_ODC
Control_vs_PD	Oligodendrocyte	ABR	1.11755e-07	0.979692	0.0968029	-2.05619	4.25609e-06	Feleke_ODC
Control_vs_PD	Oligodendrocyte	ABTB2	2.02483e-05	-1.11345	2.14022	0.086684	0.000463263	Feleke_ODC
Control_vs_PD	Oligodendrocyte	AC004830.1	5.1255e-07	-2.92002	6.56457	-0.724529	1.6661e-05	Feleke_ODC
Control_vs_PD	Oligodendrocyte	AC012368.1	0.00119322	-0.772631	2.11581	-0.570544	0.0159051	Feleke_ODC
Control_vs_PD	Oligodendrocyte	AC012593.1	0.000744565	-0.646959	1.05524	0.238679	0.0106232	Feleke_ODC
Control_vs_PD	Oligodendrocyte	AC020909.2	2.95412e-07	-2.27241	3.90014	0.644669	1.02147e-05	Feleke_ODC
Control_vs_PD	Oligodendrocyte	AC026202.2	0.00386552	0.645803	0.268707	-1.56031	0.0412976	Feleke_ODC
Control_vs_PD	Oligodendrocyte	AC026746.1	0.000659685	1.70835	1.04894	-4.46564	0.00952921	Feleke_ODC
Control_vs_PD	Oligodendrocyte	AC027644.4	1.26691e-06	-0.818763	1.42435	0.213178	3.78237e-05	Feleke_ODC
Control_vs_PD	Oligodendrocyte	AC062017.1	0.000483555	-2.06426	4.2776	-0.149084	0.00730931	Feleke_ODC
Control_vs_PD	Oligodendrocyte	AC068025.1	0.00289088	-0.64527	2.41739	-1.12685	0.032993	Feleke_ODC
Control_vs_PD	Oligodendrocyte	AC092691.1	6.05741e-30	2.79774	-2.26069	-3.3348	4.22495e-27	Feleke_ODC
Control_vs_PD	Oligodendrocyte	AC110285.1	0.000217926	-1.01941	1.61143	0.427388	0.00369189	Feleke_ODC
Control_vs_PD	Oligodendrocyte	AC110285.2	3.94164e-08	-3.28908	4.82234	1.75582	1.65617e-06	Feleke_ODC
Control_vs_PD	Oligodendrocyte	AC124312.1	1.5262e-06	0.938022	-0.382588	-1.49346	4.48346e-05	Feleke_ODC
Control_vs_PD	Oligodendrocyte	AC233296.1	2.12238e-08	-0.868728	1.48618	0.25128	9.45466e-07	Feleke_ODC
Control_vs_PD	Oligodendrocyte	ADCYAP1R1	5.11078e-07	0.697432	1.28796	-2.68283	1.66353e-05	Feleke_ODC
Control_vs_PD	Oligodendrocyte	ADD1	1.99855e-05	-0.718856	1.18694	0.250775	0.000458108	Feleke_ODC
Control_vs_PD	Oligodendrocyte	ADD2	0.001806	0.627126	0.399442	-1.65369	0.0223344	Feleke_ODC
Control_vs_PD	Oligodendrocyte	ADIPOR2	0.000785271	-0.729569	1.18389	0.275246	0.0110983	Feleke_ODC
Control_vs_PD	Oligodendrocyte	ADORA1	0.000141822	-1.4044	2.29299	0.515809	0.00255509	Feleke_ODC
Control_vs_PD	Oligodendrocyte	AFMID	3.32302e-09	-0.755463	1.36971	0.141213	1.73337e-07	Feleke_ODC
Control_vs_PD	Oligodendrocyte	AGPAT4	1.44274e-17	-2.32663	2.87734	1.77592	2.49788e-15	Feleke_ODC
Control_vs_PD	Oligodendrocyte	AK5	2.72229e-10	-1.42128	1.87029	0.972269	1.69966e-08	Feleke_ODC
Control_vs_PD	Oligodendrocyte	AL356124.1	0.00442615	0.719575	4.29666	-5.73581	0.0456104	Feleke_ODC
Control_vs_PD	Oligodendrocyte	AL359091.1	5.13205e-60	-2.71489	3.36876	2.06102	1.56605e-56	Feleke_ODC
Control_vs_PD	Oligodendrocyte	AL451074.2	0.00420115	-1.26348	5.03851	-2.51155	0.0439788	Feleke_ODC
Control_vs_PD	Oligodendrocyte	AL512328.1	0.000722123	-1.15942	4.87481	-2.55597	0.0103211	Feleke_ODC
Control_vs_PD	Oligodendrocyte	AL512422.1	0.00024931	1.80533	0.490975	-4.10164	0.00415438	Feleke_ODC
Control_vs_PD	Oligodendrocyte	AMFR	0.00454267	-0.703669	1.37927	0.0280639	0.0464972	Feleke_ODC
Control_vs_PD	Oligodendrocyte	AMPD1	1.2879e-08	-0.718374	2.70754	-1.27079	6.06952e-07	Feleke_ODC
Control_vs_PD	Oligodendrocyte	AMPH	5.36256e-13	0.961231	0.557967	-2.48043	4.86658e-11	Feleke_ODC
Control_vs_PD	Oligodendrocyte	ANO5	6.73262e-08	2.61426	-1.28515	-3.94337	2.68557e-06	Feleke_ODC
Control_vs_PD	Oligodendrocyte	AP000282.1	0.00443081	-0.737698	1.56349	-0.0880952	0.0456198	Feleke_ODC
Control_vs_PD	Oligodendrocyte	AP001439.1	0.000551046	1.8235	-0.733106	-2.91388	0.00817263	Feleke_ODC
Control_vs_PD	Oligodendrocyte	AP2M1	1.93576e-08	0.672109	-0.243283	-1.10094	8.70271e-07	Feleke_ODC
Control_vs_PD	Oligodendrocyte	APLP1	1.26336e-06	-1.12489	1.60234	0.647436	3.77954e-05	Feleke_ODC
Control_vs_PD	Oligodendrocyte	APLP2	9.54736e-05	1.12788	-0.479899	-1.77587	0.00183231	Feleke_ODC
Control_vs_PD	Oligodendrocyte	ARHGAP1	7.35433e-07	-1.28876	1.93223	0.645296	2.31956e-05	Feleke_ODC
Control_vs_PD	Oligodendrocyte	ARHGAP29	0.000311849	1.22191	1.87561	-4.31942	0.00502167	Feleke_ODC
Control_vs_PD	Oligodendrocyte	ARHGEF9	0.000198126	0.739228	-0.00114279	-1.47731	0.0034037	Feleke_ODC
Control_vs_PD	Oligodendrocyte	ARMC9	9.01029e-10	1.73263	-1.13284	-2.33241	5.19998e-08	Feleke_ODC
Control_vs_PD	Oligodendrocyte	ARPP19	5.40953e-13	0.77886	-0.378341	-1.17938	4.87833e-11	Feleke_ODC
Control_vs_PD	Oligodendrocyte	ASTN1	2.82748e-08	1.11306	0.286683	-2.51281	1.22384e-06	Feleke_ODC
Control_vs_PD	Oligodendrocyte	ASTN2	0.000560963	-0.919388	1.40895	0.429823	0.00828948	Feleke_ODC
Control_vs_PD	Oligodendrocyte	ATCAY	0.000186545	1.72463	-0.424099	-3.02516	0.00322746	Feleke_ODC
Control_vs_PD	Oligodendrocyte	ATG4C	0.00494941	-0.710337	1.16291	0.257761	0.0496394	Feleke_ODC
Control_vs_PD	Oligodendrocyte	ATP10B	6.09505e-12	-1.40978	1.89051	0.929058	4.76899e-10	Feleke_ODC
Control_vs_PD	Oligodendrocyte	ATP2B1	1.90693e-15	1.0556	-0.566707	-1.5445	2.48941e-13	Feleke_ODC
Control_vs_PD	Oligodendrocyte	ATP5F1A	0.000221617	0.952579	-0.309599	-1.59556	0.00374921	Feleke_ODC
Control_vs_PD	Oligodendrocyte	ATP5F1B	6.31778e-08	0.781721	-0.17255	-1.39089	2.53667e-06	Feleke_ODC
Control_vs_PD	Oligodendrocyte	ATP5MC1	0.00186939	1.08094	-0.311689	-1.85019	0.0229902	Feleke_ODC
Control_vs_PD	Oligodendrocyte	ATP5MD	5.89416e-06	1.27605	-0.529286	-2.02282	0.000153891	Feleke_ODC
Control_vs_PD	Oligodendrocyte	ATP6V1H	3.23203e-05	0.656091	0.0223434	-1.33452	0.000702584	Feleke_ODC
Control_vs_PD	Oligodendrocyte	ATP8A1	2.88253e-08	-1.18016	1.63363	0.726701	1.24326e-06	Feleke_ODC
Control_vs_PD	Oligodendrocyte	AUTS2	0.000108474	-0.918646	1.37364	0.463654	0.00203698	Feleke_ODC
Control_vs_PD	Oligodendrocyte	AZIN2	0.00113535	-1.32067	2.11816	0.523179	0.0152203	Feleke_ODC
Control_vs_PD	Oligodendrocyte	B4GALT6	0.000403658	2.07577	-0.567299	-3.58423	0.00626453	Feleke_ODC
Control_vs_PD	Oligodendrocyte	B4GAT1	0.000238796	0.843779	-0.100558	-1.587	0.00400103	Feleke_ODC
Control_vs_PD	Oligodendrocyte	BAALC	0.00192723	0.659976	0.154337	-1.47429	0.0235827	Feleke_ODC
Control_vs_PD	Oligodendrocyte	BACE1	3.8353e-05	-1.3587	2.06426	0.653146	0.000816993	Feleke_ODC
Control_vs_PD	Oligodendrocyte	BAIAP2L1	1.96299e-08	1.22104	-0.476153	-1.96592	8.8089e-07	Feleke_ODC
Control_vs_PD	Oligodendrocyte	BCAP29	1.74439e-06	0.809909	-0.0283912	-1.59143	5.06952e-05	Feleke_ODC
Control_vs_PD	Oligodendrocyte	BCAS1	9.36567e-15	-1.46512	1.99667	0.933564	1.10988e-12	Feleke_ODC
Control_vs_PD	Oligodendrocyte	BCL11A	1.35889e-06	2.08505	-0.682289	-3.48781	4.02098e-05	Feleke_ODC
Control_vs_PD	Oligodendrocyte	BEX2	5.80841e-16	0.946877	-0.331818	-1.56194	8.2921e-14	Feleke_ODC
Control_vs_PD	Oligodendrocyte	BEX4	1.13819e-12	1.02418	-0.371116	-1.67724	9.88806e-11	Feleke_ODC
Control_vs_PD	Oligodendrocyte	BIN1	3.69077e-07	-1.15087	1.58382	0.717912	1.24103e-05	Feleke_ODC
Control_vs_PD	Oligodendrocyte	BOLA3	0.00305717	1.73492	-0.296018	-3.17382	0.0344241	Feleke_ODC
Control_vs_PD	Oligodendrocyte	BRINP1	0.00258611	1.68425	-0.51691	-2.85159	0.0301059	Feleke_ODC
Control_vs_PD	Oligodendrocyte	BRINP2	0.00344289	0.74601	0.508634	-2.00065	0.0376896	Feleke_ODC
Control_vs_PD	Oligodendrocyte	BSN	5.70044e-05	1.59089	-0.487959	-2.69383	0.00116451	Feleke_ODC
Control_vs_PD	Oligodendrocyte	BTBD3	2.21394e-11	-1.18818	1.72842	0.647934	1.5943e-09	Feleke_ODC
Control_vs_PD	Oligodendrocyte	C1QBP	0.000513649	1.11065	0.247441	-2.46874	0.00770924	Feleke_ODC
Control_vs_PD	Oligodendrocyte	C1orf216	4.54147e-05	0.906238	0.662098	-2.47458	0.000949199	Feleke_ODC
Control_vs_PD	Oligodendrocyte	C1orf61	3.76149e-07	1.05243	-0.421355	-1.68349	1.26307e-05	Feleke_ODC
Control_vs_PD	Oligodendrocyte	C21orf91	0.000257696	-1.39402	2.09934	0.688696	0.00427079	Feleke_ODC
Control_vs_PD	Oligodendrocyte	C4orf3	2.57587e-06	1.06645	-0.0240921	-2.10881	7.25687e-05	Feleke_ODC
Control_vs_PD	Oligodendrocyte	C4orf48	0.00155321	-0.99848	1.62027	0.376688	0.0197382	Feleke_ODC
Control_vs_PD	Oligodendrocyte	C5orf24	0.00151609	-0.645254	1.37202	-0.0815165	0.019347	Feleke_ODC
Control_vs_PD	Oligodendrocyte	C9orf129	0.000138981	2.75377	4.20937	-9.7169	0.00250948	Feleke_ODC
Control_vs_PD	Oligodendrocyte	CACNB2	4.71869e-13	1.09065	-0.085499	-2.09581	4.33055e-11	Feleke_ODC
Control_vs_PD	Oligodendrocyte	CACNG2	0.000548317	0.626738	0.890382	-2.14386	0.00814699	Feleke_ODC
Control_vs_PD	Oligodendrocyte	CACNG3	6.87015e-09	1.70384	0.675029	-4.0827	3.38816e-07	Feleke_ODC
Control_vs_PD	Oligodendrocyte	CADM2	4.75299e-06	-0.602985	1.23421	-0.028236	0.000126257	Feleke_ODC
Control_vs_PD	Oligodendrocyte	CADM3	8.21468e-07	1.70764	-0.596644	-2.81864	2.56441e-05	Feleke_ODC
Control_vs_PD	Oligodendrocyte	CADPS	1.80353e-19	1.34046	-0.245963	-2.43497	3.66899e-17	Feleke_ODC
Control_vs_PD	Oligodendrocyte	CALM2	4.9203e-05	1.38221	2.81564	-5.58006	0.00101878	Feleke_ODC
Control_vs_PD	Oligodendrocyte	CALY	1.61497e-10	2.05478	-0.573972	-3.53559	1.03477e-08	Feleke_ODC
Control_vs_PD	Oligodendrocyte	CAMK1	9.23538e-05	1.33057	1.3304	-3.99154	0.00177663	Feleke_ODC
Control_vs_PD	Oligodendrocyte	CAMK2B	5.41686e-09	1.04709	-0.160374	-1.93381	2.70976e-07	Feleke_ODC
Control_vs_PD	Oligodendrocyte	CAP2	4.57404e-07	1.1721	-0.422616	-1.92158	1.50083e-05	Feleke_ODC
Control_vs_PD	Oligodendrocyte	CAPNS1	0.000116768	-1.30563	2.38234	0.228929	0.00215624	Feleke_ODC
Control_vs_PD	Oligodendrocyte	CARNS1	7.62086e-34	-3.01386	3.57699	2.45073	6.20135e-31	Feleke_ODC
Control_vs_PD	Oligodendrocyte	CASTOR3	7.08615e-05	-1.09766	1.67882	0.516498	0.00140412	Feleke_ODC
Control_vs_PD	Oligodendrocyte	CBX1	1.26187e-05	1.68348	-0.653097	-2.71387	0.000303794	Feleke_ODC
Control_vs_PD	Oligodendrocyte	CCDC144NL	0.000102434	1.14757	3.16227	-5.4574	0.00194299	Feleke_ODC
Control_vs_PD	Oligodendrocyte	CCSER1	2.68864e-27	0.941617	-0.126926	-1.75631	1.33949e-24	Feleke_ODC
Control_vs_PD	Oligodendrocyte	CD55	0.00435814	-0.679678	1.21348	0.145872	0.0450245	Feleke_ODC
Control_vs_PD	Oligodendrocyte	CD63	0.000839908	0.713318	-0.0840816	-1.34255	0.0117703	Feleke_ODC
Control_vs_PD	Oligodendrocyte	CDC42BPA	0.00271596	-0.606521	0.990367	0.222675	0.0313485	Feleke_ODC
Control_vs_PD	Oligodendrocyte	CDC42EP1	3.32025e-11	-1.26527	2.26622	0.26431	2.34939e-09	Feleke_ODC
Control_vs_PD	Oligodendrocyte	CDH13	2.60827e-07	0.699184	-0.0879337	-1.31043	9.1222e-06	Feleke_ODC
Control_vs_PD	Oligodendrocyte	CDIP1	0.00265564	-0.665737	1.63705	-0.305581	0.0307394	Feleke_ODC
Control_vs_PD	Oligodendrocyte	CDK17	9.43992e-05	-0.852043	1.34393	0.360158	0.00181455	Feleke_ODC
Control_vs_PD	Oligodendrocyte	CDK5R2	0.00196252	1.95996	-0.278509	-3.64142	0.0239306	Feleke_ODC
Control_vs_PD	Oligodendrocyte	CDO1	0.00168596	1.88596	-0.210628	-3.5613	0.0211065	Feleke_ODC
Control_vs_PD	Oligodendrocyte	CDR2L	0.00424497	-0.654957	1.65885	-0.348935	0.0443167	Feleke_ODC
Control_vs_PD	Oligodendrocyte	CELF2	1.71776e-37	1.46967	-0.476615	-2.46273	1.74725e-34	Feleke_ODC
Control_vs_PD	Oligodendrocyte	CELF4	3.94713e-17	2.362	-1.62553	-3.09847	6.3393e-15	Feleke_ODC
Control_vs_PD	Oligodendrocyte	CEP192	8.29165e-05	-0.95469	1.62211	0.287274	0.00161598	Feleke_ODC
Control_vs_PD	Oligodendrocyte	CERCAM	2.06631e-39	-2.97866	3.45988	2.49745	2.30216e-36	Feleke_ODC
Control_vs_PD	Oligodendrocyte	CHD7	1.52215e-08	-1.24298	1.88632	0.599628	7.00389e-07	Feleke_ODC
Control_vs_PD	Oligodendrocyte	CHGB	5.88321e-08	2.62451	-0.641353	-4.60766	2.38177e-06	Feleke_ODC
Control_vs_PD	Oligodendrocyte	CHKA	0.000108643	-0.812814	1.29761	0.328015	0.00203857	Feleke_ODC
Control_vs_PD	Oligodendrocyte	CHL1	1.70922e-14	2.38987	-1.59715	-3.18258	1.93173e-12	Feleke_ODC
Control_vs_PD	Oligodendrocyte	CIRBP	6.52602e-10	-1.21748	1.78935	0.645608	3.82964e-08	Feleke_ODC
Control_vs_PD	Oligodendrocyte	CISD1	1.6904e-06	1.37525	-0.273388	-2.47712	4.93612e-05	Feleke_ODC
Control_vs_PD	Oligodendrocyte	CKMT2.AS1	1.83082e-06	-1.72153	2.85139	0.591658	5.29548e-05	Feleke_ODC
Control_vs_PD	Oligodendrocyte	CLASP2	2.61585e-17	-1.58365	2.07294	1.09436	4.31473e-15	Feleke_ODC
Control_vs_PD	Oligodendrocyte	CLSTN3	4.05282e-07	0.939787	0.123387	-2.00296	1.34243e-05	Feleke_ODC
Control_vs_PD	Oligodendrocyte	CLU	5.22362e-32	1.14989	-0.720102	-1.57967	3.86422e-29	Feleke_ODC
Control_vs_PD	Oligodendrocyte	CLVS2	4.50884e-10	0.677901	0.693521	-2.04932	2.71777e-08	Feleke_ODC
Control_vs_PD	Oligodendrocyte	CNDP1	1.25198e-07	-1.23312	1.68564	0.780591	4.69482e-06	Feleke_ODC
Control_vs_PD	Oligodendrocyte	CNKSR2	2.37373e-18	2.52601	-1.24023	-3.8118	4.42347e-16	Feleke_ODC
Control_vs_PD	Oligodendrocyte	CNTN1	2.12411e-25	1.92278	-1.15291	-2.69264	7.62556e-23	Feleke_ODC
Control_vs_PD	Oligodendrocyte	CNTN3	2.90983e-17	1.24621	-0.0751814	-2.41724	4.73564e-15	Feleke_ODC
Control_vs_PD	Oligodendrocyte	COL4A5	6.26627e-09	-1.00398	1.44013	0.567825	3.11552e-07	Feleke_ODC
Control_vs_PD	Oligodendrocyte	COLGALT2	6.68556e-07	-0.74095	1.15978	0.322121	2.11958e-05	Feleke_ODC
Control_vs_PD	Oligodendrocyte	COX7B	2.54486e-05	1.33426	-0.604379	-2.06414	0.000569955	Feleke_ODC
Control_vs_PD	Oligodendrocyte	COX7C	2.27669e-09	0.821997	-0.296463	-1.34753	1.22151e-07	Feleke_ODC
Control_vs_PD	Oligodendrocyte	CPE	1.10068e-40	2.95032	-2.1787	-3.72194	1.4142e-37	Feleke_ODC
Control_vs_PD	Oligodendrocyte	CPEB1	0.000170651	-0.621975	1.25073	-0.00678196	0.00299923	Feleke_ODC
Control_vs_PD	Oligodendrocyte	CPLX1	0.000542667	0.643971	-0.00427137	-1.28367	0.00808272	Feleke_ODC
Control_vs_PD	Oligodendrocyte	CREB5	8.19473e-16	-1.46236	1.93889	0.985835	1.14314e-13	Feleke_ODC
Control_vs_PD	Oligodendrocyte	CRELD2	0.000703954	-1.9486	3.76182	0.135386	0.0101147	Feleke_ODC
Control_vs_PD	Oligodendrocyte	CRH	3.00445e-05	1.13061	3.93606	-6.19728	0.000659574	Feleke_ODC
Control_vs_PD	Oligodendrocyte	CRYM	2.4492e-09	1.30913	-0.0177689	-2.60049	1.30831e-07	Feleke_ODC
Control_vs_PD	Oligodendrocyte	CSAD	8.39508e-05	-0.609876	1.26894	-0.0491925	0.0016343	Feleke_ODC
Control_vs_PD	Oligodendrocyte	CSRNP3	4.51723e-09	0.718149	-0.205934	-1.23036	2.29739e-07	Feleke_ODC
Control_vs_PD	Oligodendrocyte	CSRP1	8.94671e-16	-2.11795	2.64169	1.59421	1.24095e-13	Feleke_ODC
Control_vs_PD	Oligodendrocyte	CST3	2.12049e-32	2.0478	-1.03586	-3.05974	1.61767e-29	Feleke_ODC
Control_vs_PD	Oligodendrocyte	CTNNA3	5.30066e-40	-2.78186	4.157	1.40672	6.46998e-37	Feleke_ODC
Control_vs_PD	Oligodendrocyte	CTTNBP2	0.00484787	-0.661796	1.12426	0.199334	0.0488227	Feleke_ODC
Control_vs_PD	Oligodendrocyte	CUTA	8.67399e-05	0.814487	-0.163	-1.46597	0.00167922	Feleke_ODC
Control_vs_PD	Oligodendrocyte	CXCL14	6.20941e-05	0.90027	1.3579	-3.15844	0.00124966	Feleke_ODC
Control_vs_PD	Oligodendrocyte	CYCS	7.42047e-09	0.602291	-0.139914	-1.06467	3.63752e-07	Feleke_ODC
Control_vs_PD	Oligodendrocyte	CYSTM1	0.00100946	1.03093	-0.0901037	-1.97175	0.0137517	Feleke_ODC
Control_vs_PD	Oligodendrocyte	DAAM2	3.51548e-10	-1.37709	1.85119	0.902989	2.16171e-08	Feleke_ODC
Control_vs_PD	Oligodendrocyte	DBI	3.04218e-10	1.28014	-0.229492	-2.33078	1.8754e-08	Feleke_ODC
Control_vs_PD	Oligodendrocyte	DCLK1	1.4613e-13	1.64799	-1.07381	-2.22218	1.41001e-11	Feleke_ODC
Control_vs_PD	Oligodendrocyte	DDAH1	1.0254e-05	0.966281	0.287248	-2.21981	0.000251832	Feleke_ODC
Control_vs_PD	Oligodendrocyte	DDHD1	5.96888e-05	-0.94072	1.53925	0.342194	0.00120975	Feleke_ODC
Control_vs_PD	Oligodendrocyte	DDI2	0.001264	-1.244	2.26791	0.220091	0.0166075	Feleke_ODC
Control_vs_PD	Oligodendrocyte	DDX21	0.000227881	0.68597	0.489688	-1.86163	0.00384453	Feleke_ODC
Control_vs_PD	Oligodendrocyte	DDX24	4.09135e-05	0.673812	-0.19296	-1.15466	0.000866997	Feleke_ODC
Control_vs_PD	Oligodendrocyte	DKK3	5.77139e-07	0.857766	-0.07139	-1.64414	1.84896e-05	Feleke_ODC
Control_vs_PD	Oligodendrocyte	DLG2	1.25821e-05	-1.47096	2.12411	0.817806	0.000303213	Feleke_ODC
Control_vs_PD	Oligodendrocyte	DLGAP1	5.36975e-23	0.854109	-0.219472	-1.48875	1.56055e-20	Feleke_ODC
Control_vs_PD	Oligodendrocyte	DNAH17	1.42365e-10	-2.19151	3.61952	0.763503	9.16997e-09	Feleke_ODC
Control_vs_PD	Oligodendrocyte	DNAJC6	0.00016303	-0.820376	1.2473	0.393452	0.0028798	Feleke_ODC
Control_vs_PD	Oligodendrocyte	DNM1	4.48681e-08	0.652418	-0.16819	-1.13665	1.86915e-06	Feleke_ODC
Control_vs_PD	Oligodendrocyte	DNM3	1.73314e-07	-0.988247	1.46361	0.512882	6.28668e-06	Feleke_ODC
Control_vs_PD	Oligodendrocyte	DOCK10	2.91209e-12	-0.979309	1.45319	0.50543	2.37759e-10	Feleke_ODC
Control_vs_PD	Oligodendrocyte	DOCK5	6.29721e-15	-1.31625	1.86347	0.769035	7.61027e-13	Feleke_ODC
Control_vs_PD	Oligodendrocyte	DPP10	1.38201e-48	0.647684	-0.180533	-1.11483	2.59521e-45	Feleke_ODC
Control_vs_PD	Oligodendrocyte	DPP6	3.00953e-16	1.79402	-1.2878	-2.30025	4.37314e-14	Feleke_ODC
Control_vs_PD	Oligodendrocyte	DPP8	0.000715014	-0.691082	1.33388	0.0482825	0.0102315	Feleke_ODC
Control_vs_PD	Oligodendrocyte	DPY19L2	0.00332579	1.43082	-0.396474	-2.46517	0.0367206	Feleke_ODC
Control_vs_PD	Oligodendrocyte	DPYD	3.00953e-10	-0.694001	1.1035	0.284504	1.85997e-08	Feleke_ODC
Control_vs_PD	Oligodendrocyte	DSCAML1	3.50727e-06	-1.12841	1.61927	0.637559	9.67452e-05	Feleke_ODC
Control_vs_PD	Oligodendrocyte	DSE	0.00424496	0.59426	0.0127738	-1.20129	0.0443167	Feleke_ODC
Control_vs_PD	Oligodendrocyte	DSTN	2.01069e-13	1.1409	-0.490366	-1.79144	1.93179e-11	Feleke_ODC
Control_vs_PD	Oligodendrocyte	E2F3	5.99612e-12	1.01618	2.09052	-4.12288	4.70666e-10	Feleke_ODC
Control_vs_PD	Oligodendrocyte	EDIL3	0.000513802	-0.625739	1.08204	0.169435	0.00770924	Feleke_ODC
Control_vs_PD	Oligodendrocyte	EFHD2	1.37258e-05	0.920667	0.557943	-2.39928	0.000327291	Feleke_ODC
Control_vs_PD	Oligodendrocyte	EFNA5	4.86463e-17	2.95905	-2.1407	-3.7774	7.71139e-15	Feleke_ODC
Control_vs_PD	Oligodendrocyte	EFS	3.4086e-05	-1.43942	2.6686	0.210228	0.000735727	Feleke_ODC
Control_vs_PD	Oligodendrocyte	EFTUD2	0.00442299	-0.673851	1.39698	-0.0492773	0.0455972	Feleke_ODC
Control_vs_PD	Oligodendrocyte	EIF1	1.6246e-05	0.652241	-0.26064	-1.04384	0.000379882	Feleke_ODC
Control_vs_PD	Oligodendrocyte	EIF5A	0.000693175	-2.0444	3.18349	0.905307	0.00996572	Feleke_ODC
Control_vs_PD	Oligodendrocyte	ELAVL2	1.15274e-07	1.0098	-0.0586768	-1.96093	4.36969e-06	Feleke_ODC
Control_vs_PD	Oligodendrocyte	ELAVL4	0.000126715	1.25832	-0.198945	-2.31769	0.00231192	Feleke_ODC
Control_vs_PD	Oligodendrocyte	ELL2	0.000249306	-0.976743	1.46293	0.490552	0.00415438	Feleke_ODC
Control_vs_PD	Oligodendrocyte	ELOVL1	1.71248e-09	-1.76823	2.62727	0.909195	9.50117e-08	Feleke_ODC
Control_vs_PD	Oligodendrocyte	ELOVL4	0.000319792	1.64107	0.181858	-3.464	0.00512928	Feleke_ODC
Control_vs_PD	Oligodendrocyte	ENO4	7.971e-05	1.41118	-0.74373	-2.07863	0.00156421	Feleke_ODC
Control_vs_PD	Oligodendrocyte	ENPP4	0.000519642	-1.20487	1.94188	0.467855	0.0077873	Feleke_ODC
Control_vs_PD	Oligodendrocyte	EPDR1	0.00481599	0.750725	0.299583	-1.80103	0.048622	Feleke_ODC
Control_vs_PD	Oligodendrocyte	EPHA4	1.78737e-07	1.61517	-0.424403	-2.80594	6.47379e-06	Feleke_ODC
Control_vs_PD	Oligodendrocyte	ERGIC2	5.90434e-05	-0.590603	1.16786	0.0133435	0.00120314	Feleke_ODC
Control_vs_PD	Oligodendrocyte	ESD	0.00188683	1.10713	-0.353123	-1.86114	0.0231347	Feleke_ODC
Control_vs_PD	Oligodendrocyte	EVI5L	5.28043e-06	-0.587361	1.12414	0.0505863	0.000138907	Feleke_ODC
Control_vs_PD	Oligodendrocyte	FA2H	5.47441e-11	-0.965531	1.46264	0.46842	3.78587e-09	Feleke_ODC
Control_vs_PD	Oligodendrocyte	FABP7	0.00117415	2.80013	1.58731	-7.18756	0.0157146	Feleke_ODC
Control_vs_PD	Oligodendrocyte	FAM107B	2.54229e-11	-0.74511	1.14793	0.342293	1.82537e-09	Feleke_ODC
Control_vs_PD	Oligodendrocyte	FAM13C	1.67014e-07	-0.896905	1.35045	0.443363	6.07622e-06	Feleke_ODC
Control_vs_PD	Oligodendrocyte	FAM155A	4.46758e-46	1.60331	-0.674371	-2.53226	6.41544e-43	Feleke_ODC
Control_vs_PD	Oligodendrocyte	FAM196A	1.04016e-05	0.668619	0.366232	-1.70347	0.000254943	Feleke_ODC
Control_vs_PD	Oligodendrocyte	FAM19A1	7.69821e-20	0.79292	0.27534	-1.86118	1.63416e-17	Feleke_ODC
Control_vs_PD	Oligodendrocyte	FAM213A	1.8464e-09	1.21171	0.059398	-2.48282	1.01648e-07	Feleke_ODC
Control_vs_PD	Oligodendrocyte	FAM222A	2.14346e-11	-1.19463	2.32904	0.0602143	1.54811e-09	Feleke_ODC
Control_vs_PD	Oligodendrocyte	FAM3A	0.00378228	-0.742878	1.72075	-0.234991	0.0405681	Feleke_ODC
Control_vs_PD	Oligodendrocyte	FAM49A	4.12793e-06	1.78469	-1.07379	-2.49558	0.000112092	Feleke_ODC
Control_vs_PD	Oligodendrocyte	FAM49B	0.000233784	-0.794608	1.28965	0.299564	0.00392784	Feleke_ODC
Control_vs_PD	Oligodendrocyte	FAM92A	0.000503432	1.51474	2.07735	-5.10683	0.00759097	Feleke_ODC
Control_vs_PD	Oligodendrocyte	FANCL	0.000176968	-0.624555	1.09603	0.153083	0.00309244	Feleke_ODC
Control_vs_PD	Oligodendrocyte	FAR1	5.82375e-07	-1.12535	1.64832	0.602376	1.86329e-05	Feleke_ODC
Control_vs_PD	Oligodendrocyte	FAXDC2	1.5552e-07	-0.691115	1.18227	0.199959	5.70053e-06	Feleke_ODC
Control_vs_PD	Oligodendrocyte	FBXL16	0.00105283	1.13545	0.693251	-2.96415	0.0142629	Feleke_ODC
Control_vs_PD	Oligodendrocyte	FBXL7	6.60305e-09	-0.938231	1.38396	0.4925	3.27629e-07	Feleke_ODC
Control_vs_PD	Oligodendrocyte	FBXO2	0.00259232	0.794608	0.150035	-1.73925	0.0301495	Feleke_ODC
Control_vs_PD	Oligodendrocyte	FBXW7	1.18853e-12	1.12069	-0.621139	-1.62024	1.02888e-10	Feleke_ODC
Control_vs_PD	Oligodendrocyte	FGF12	1.26834e-28	1.585	-0.791798	-2.3782	7.55189e-26	Feleke_ODC
Control_vs_PD	Oligodendrocyte	FGF14	3.11982e-35	0.892431	-0.18833	-1.59653	2.82078e-32	Feleke_ODC
Control_vs_PD	Oligodendrocyte	FGFR1	0.000550915	0.649587	0.730272	-2.02945	0.00817263	Feleke_ODC
Control_vs_PD	Oligodendrocyte	FKBP4	0.00376478	-0.599813	1.39825	-0.198625	0.0404337	Feleke_ODC
Control_vs_PD	Oligodendrocyte	FLRT2	2.00671e-08	1.51559	-0.0443405	-2.98684	8.97212e-07	Feleke_ODC
Control_vs_PD	Oligodendrocyte	FN3K	4.70265e-06	-0.698404	1.66581	-0.269007	0.000125192	Feleke_ODC
Control_vs_PD	Oligodendrocyte	FNBP1	4.60462e-07	-0.637848	1.01304	0.262659	1.50883e-05	Feleke_ODC
Control_vs_PD	Oligodendrocyte	FNIP2	1.79553e-05	-1.01303	1.55108	0.474976	0.000415473	Feleke_ODC
Control_vs_PD	Oligodendrocyte	FOLH1	1.29791e-15	-0.741148	1.17756	0.304735	1.74091e-13	Feleke_ODC
Control_vs_PD	Oligodendrocyte	FOXG1	7.21681e-08	2.86586	-0.20787	-5.52386	2.86001e-06	Feleke_ODC
Control_vs_PD	Oligodendrocyte	FOXN2	4.49015e-05	-0.798186	1.24466	0.351713	0.000940888	Feleke_ODC
Control_vs_PD	Oligodendrocyte	FOXO3	0.000126404	-1.13863	1.68864	0.588623	0.00230799	Feleke_ODC
Control_vs_PD	Oligodendrocyte	FRMD4B	1.87169e-10	-1.09827	1.58324	0.613298	1.18988e-08	Feleke_ODC
Control_vs_PD	Oligodendrocyte	FRMD5	1.48296e-14	-1.77488	2.40795	1.14182	1.69962e-12	Feleke_ODC
Control_vs_PD	Oligodendrocyte	FRRS1L	4.03741e-06	1.41297	-0.103007	-2.72294	0.000110247	Feleke_ODC
Control_vs_PD	Oligodendrocyte	FUT8	2.43813e-14	-0.99578	1.46962	0.521941	2.64532e-12	Feleke_ODC
Control_vs_PD	Oligodendrocyte	FZD3	7.50027e-05	1.18167	-0.0889243	-2.27441	0.00148017	Feleke_ODC
Control_vs_PD	Oligodendrocyte	GAB1	2.12759e-07	-0.935866	1.37769	0.49404	7.57124e-06	Feleke_ODC
Control_vs_PD	Oligodendrocyte	GABBR1	0.00010685	0.807203	0.0235406	-1.63795	0.00201166	Feleke_ODC
Control_vs_PD	Oligodendrocyte	GABBR2	1.28552e-13	2.22992	-1.22911	-3.23073	1.25029e-11	Feleke_ODC
Control_vs_PD	Oligodendrocyte	GABRA5	1.09662e-05	0.770481	1.03054	-2.5715	0.000267421	Feleke_ODC
Control_vs_PD	Oligodendrocyte	GABRB1	3.86382e-27	0.596499	0.12461	-1.31761	1.82775e-24	Feleke_ODC
Control_vs_PD	Oligodendrocyte	GABRB2	3.05077e-14	0.91728	-0.330604	-1.50396	3.28085e-12	Feleke_ODC
Control_vs_PD	Oligodendrocyte	GABRB3	5.77313e-16	0.685723	0.184362	-1.55581	8.29022e-14	Feleke_ODC
Control_vs_PD	Oligodendrocyte	GABRG2	5.90133e-15	0.682251	-0.212581	-1.15192	7.20316e-13	Feleke_ODC
Control_vs_PD	Oligodendrocyte	GABRG3	1.84762e-11	0.848661	0.399052	-2.09637	1.34639e-09	Feleke_ODC
Control_vs_PD	Oligodendrocyte	GAD1	6.24994e-10	3.3633	-2.14104	-4.58557	3.67647e-08	Feleke_ODC
Control_vs_PD	Oligodendrocyte	GALNT13	0.000261486	-0.99025	1.48227	0.498233	0.00432772	Feleke_ODC
Control_vs_PD	Oligodendrocyte	GAREM1	1.80715e-06	-1.04142	1.56493	0.51791	5.23323e-05	Feleke_ODC
Control_vs_PD	Oligodendrocyte	GATM	0.000260921	-0.81444	1.36019	0.268692	0.00432131	Feleke_ODC
Control_vs_PD	Oligodendrocyte	GCLC	0.00176773	-1.14446	1.87904	0.40987	0.0219429	Feleke_ODC
Control_vs_PD	Oligodendrocyte	GDA	4.39738e-07	1.2798	0.390621	-2.95022	1.44675e-05	Feleke_ODC
Control_vs_PD	Oligodendrocyte	GFOD1	2.37902e-05	0.844037	-0.0304848	-1.65759	0.000537248	Feleke_ODC
Control_vs_PD	Oligodendrocyte	GHITM	0.00011519	0.600857	-0.126688	-1.07503	0.00213517	Feleke_ODC
Control_vs_PD	Oligodendrocyte	GJB1	0.000294666	-1.2238	2.0053	0.442305	0.00478602	Feleke_ODC
Control_vs_PD	Oligodendrocyte	GLRB	4.279e-06	1.85724	-0.767642	-2.94683	0.000115447	Feleke_ODC
Control_vs_PD	Oligodendrocyte	GLS	0.00138003	0.829243	-0.26165	-1.39684	0.0178345	Feleke_ODC
Control_vs_PD	Oligodendrocyte	GLTP	1.3342e-08	-1.6276	2.29381	0.961392	6.25155e-07	Feleke_ODC
Control_vs_PD	Oligodendrocyte	GNG2	7.60749e-09	2.36458	0.46398	-5.19315	3.72172e-07	Feleke_ODC
Control_vs_PD	Oligodendrocyte	GOLGA7	0.000104738	-0.940473	1.56994	0.311003	0.00198207	Feleke_ODC
Control_vs_PD	Oligodendrocyte	GPATCH2	0.00493186	0.713961	0.0624746	-1.4904	0.0495051	Feleke_ODC
Control_vs_PD	Oligodendrocyte	GPM6A	1.62745e-47	1.66579	-1.01943	-2.31216	2.64863e-44	Feleke_ODC
Control_vs_PD	Oligodendrocyte	GPR22	9.46902e-06	1.53864	0.864104	-3.94137	0.000235875	Feleke_ODC
Control_vs_PD	Oligodendrocyte	GPR37	0.00118933	-0.833797	1.30595	0.361642	0.0158655	Feleke_ODC
Control_vs_PD	Oligodendrocyte	GPRASP1	0.000836706	1.36273	-0.291377	-2.43408	0.0117321	Feleke_ODC
Control_vs_PD	Oligodendrocyte	GPRC5B	1.36706e-08	-1.00243	1.43834	0.566506	6.36882e-07	Feleke_ODC
Control_vs_PD	Oligodendrocyte	GREB1L	6.79504e-15	-2.36276	2.9726	1.75291	8.17145e-13	Feleke_ODC
Control_vs_PD	Oligodendrocyte	GRIA1	2.59154e-30	0.854218	0.287163	-1.9956	1.86073e-27	Feleke_ODC
Control_vs_PD	Oligodendrocyte	GRIA2	1.73159e-17	0.939491	-0.5433	-1.33568	2.93553e-15	Feleke_ODC
Control_vs_PD	Oligodendrocyte	GRID1	3.06594e-05	-0.744448	1.1524	0.336496	0.000671263	Feleke_ODC
Control_vs_PD	Oligodendrocyte	GRIK2	1.85258e-16	0.980115	-0.216881	-1.74335	2.72441e-14	Feleke_ODC
Control_vs_PD	Oligodendrocyte	GRIN2B	1.16489e-17	1.08808	0.116252	-2.29241	2.04586e-15	Feleke_ODC
Control_vs_PD	Oligodendrocyte	GRM3	0.00297806	-0.705902	1.1285	0.283301	0.0337985	Feleke_ODC
Control_vs_PD	Oligodendrocyte	GSTM3	0.000210876	1.61679	1.4966	-4.73017	0.00359939	Feleke_ODC
Control_vs_PD	Oligodendrocyte	GUCY1B1	3.42836e-06	1.9647	-0.836844	-3.09257	9.49979e-05	Feleke_ODC
Control_vs_PD	Oligodendrocyte	GUK1	0.000341813	0.784683	-0.258847	-1.31052	0.00540087	Feleke_ODC
Control_vs_PD	Oligodendrocyte	H2AFZ	1.11693e-05	1.5787	-0.79428	-2.36313	0.000271849	Feleke_ODC
Control_vs_PD	Oligodendrocyte	HAPLN2	2.92216e-06	-0.987473	1.5744	0.400547	8.16198e-05	Feleke_ODC
Control_vs_PD	Oligodendrocyte	HBS1L	0.00102846	-0.757098	1.23279	0.281406	0.0139723	Feleke_ODC
Control_vs_PD	Oligodendrocyte	HCN1	7.4149e-14	2.2809	-1.37974	-3.18206	7.57375e-12	Feleke_ODC
Control_vs_PD	Oligodendrocyte	HDAC11	5.24215e-06	-1.1301	1.97093	0.289265	0.000138049	Feleke_ODC
Control_vs_PD	Oligodendrocyte	HDDC2	0.00189602	1.26965	-0.326775	-2.21252	0.0232358	Feleke_ODC
Control_vs_PD	Oligodendrocyte	HDHD3	0.00123796	2.03758	0.623947	-4.6991	0.0163357	Feleke_ODC
Control_vs_PD	Oligodendrocyte	HEPACAM	7.91022e-07	-1.35178	1.87286	0.830709	2.47887e-05	Feleke_ODC
Control_vs_PD	Oligodendrocyte	HHIP	7.73266e-09	-0.602746	0.908329	0.297164	3.76786e-07	Feleke_ODC
Control_vs_PD	Oligodendrocyte	HIP1	2.6982e-08	-0.674466	1.05254	0.296395	1.17413e-06	Feleke_ODC
Control_vs_PD	Oligodendrocyte	HK1	2.8631e-06	1.17603	0.253102	-2.60516	8.02456e-05	Feleke_ODC
Control_vs_PD	Oligodendrocyte	HLF	0.00125474	1.24369	-0.0423013	-2.44508	0.0165303	Feleke_ODC
Control_vs_PD	Oligodendrocyte	HOOK1	2.32359e-06	1.15293	1.87367	-4.17954	6.62659e-05	Feleke_ODC
Control_vs_PD	Oligodendrocyte	HOPX	5.60882e-07	1.84644	0.333874	-4.02675	1.80636e-05	Feleke_ODC
Control_vs_PD	Oligodendrocyte	HPCAL4	0.000637574	1.72428	0.305567	-3.75413	0.00928668	Feleke_ODC
Control_vs_PD	Oligodendrocyte	HPRT1	6.36427e-05	0.618761	0.109094	-1.34662	0.00127767	Feleke_ODC
Control_vs_PD	Oligodendrocyte	HS6ST3	1.13726e-15	0.923259	0.0986847	-1.9452	1.53385e-13	Feleke_ODC
Control_vs_PD	Oligodendrocyte	HSP90AB1	5.34884e-27	0.621947	-0.404726	-0.839167	2.46369e-24	Feleke_ODC
Control_vs_PD	Oligodendrocyte	HSPA1A	1.51572e-21	1.17935	-0.148554	-2.21015	3.7757e-19	Feleke_ODC
Control_vs_PD	Oligodendrocyte	HSPA4L	4.12714e-06	1.91136	-0.356778	-3.46595	0.000112092	Feleke_ODC
Control_vs_PD	Oligodendrocyte	HSPH1	8.23114e-05	1.36652	-0.660149	-2.07288	0.00160751	Feleke_ODC
Control_vs_PD	Oligodendrocyte	IDS	6.08673e-09	0.595267	-0.127008	-1.06353	3.03244e-07	Feleke_ODC
Control_vs_PD	Oligodendrocyte	IGF1	0.00415701	1.12979	3.26617	-5.52575	0.0436477	Feleke_ODC
Control_vs_PD	Oligodendrocyte	IGSF10	0.00299345	1.50722	1.35142	-4.36586	0.03391	Feleke_ODC
Control_vs_PD	Oligodendrocyte	IL1RAPL1	1.91661e-27	-2.82877	5.43946	0.218075	9.95495e-25	Feleke_ODC
Control_vs_PD	Oligodendrocyte	IL3RA	0.00213909	-0.599602	1.31083	-0.111625	0.0257112	Feleke_ODC
Control_vs_PD	Oligodendrocyte	IPO13	7.20631e-07	-1.02068	1.74727	0.294082	2.27582e-05	Feleke_ODC
Control_vs_PD	Oligodendrocyte	IQSEC3	0.000195921	1.42227	1.60143	-4.44597	0.00337042	Feleke_ODC
Control_vs_PD	Oligodendrocyte	ITM2C	9.36149e-12	1.91292	-1.07977	-2.74607	7.18656e-10	Feleke_ODC
Control_vs_PD	Oligodendrocyte	JAKMIP1	0.00160941	1.05567	1.03185	-3.14318	0.0203254	Feleke_ODC
Control_vs_PD	Oligodendrocyte	KALRN	1.3301e-25	1.05017	-0.20894	-1.8914	4.99546e-23	Feleke_ODC
Control_vs_PD	Oligodendrocyte	KAT2B	0.000149259	-0.628361	1.05383	0.202887	0.00266354	Feleke_ODC
Control_vs_PD	Oligodendrocyte	KCNC2	9.92571e-17	2.78159	-2.03465	-3.52854	1.50501e-14	Feleke_ODC
Control_vs_PD	Oligodendrocyte	KCND2	1.16708e-18	0.613998	0.164665	-1.39266	2.22584e-16	Feleke_ODC
Control_vs_PD	Oligodendrocyte	KCNH8	1.50912e-12	-1.48525	1.92495	1.04555	1.28813e-10	Feleke_ODC
Control_vs_PD	Oligodendrocyte	KCNIP4	2.96975e-37	1.03455	-0.492959	-1.57614	2.78837e-34	Feleke_ODC
Control_vs_PD	Oligodendrocyte	KCNJ3	1.30165e-08	2.07348	-0.511102	-3.63586	6.12252e-07	Feleke_ODC
Control_vs_PD	Oligodendrocyte	KCNMB4	0.000273451	-0.654055	1.08215	0.225957	0.00449528	Feleke_ODC
Control_vs_PD	Oligodendrocyte	KCNQ3	5.90608e-10	0.666208	0.154535	-1.48695	3.49949e-08	Feleke_ODC
Control_vs_PD	Oligodendrocyte	KCTD1	0.00482763	0.768925	-0.0827736	-1.45508	0.0486869	Feleke_ODC
Control_vs_PD	Oligodendrocyte	KCTD16	1.16478e-14	1.84144	-1.09814	-2.58474	1.36705e-12	Feleke_ODC
Control_vs_PD	Oligodendrocyte	KHDRBS3	1.52553e-15	1.14502	-0.264299	-2.02575	2.02398e-13	Feleke_ODC
Control_vs_PD	Oligodendrocyte	KIAA0319	6.13201e-05	0.593146	0.606573	-1.79286	0.00123612	Feleke_ODC
Control_vs_PD	Oligodendrocyte	KIAA0513	8.00636e-05	1.56065	-0.167116	-2.95419	0.0015697	Feleke_ODC
Control_vs_PD	Oligodendrocyte	KIAA1549L	5.7468e-07	0.82524	0.258866	-1.90935	1.84351e-05	Feleke_ODC
Control_vs_PD	Oligodendrocyte	KIF13A	2.46139e-07	-0.800065	1.22942	0.370709	8.63325e-06	Feleke_ODC
Control_vs_PD	Oligodendrocyte	KIF5A	0.00019998	1.03396	-0.132255	-1.93566	0.00343072	Feleke_ODC
Control_vs_PD	Oligodendrocyte	KISS1R	2.52497e-06	5.93229	9.23032	-21.0949	7.12595e-05	Feleke_ODC
Control_vs_PD	Oligodendrocyte	KLF9	0.00010983	-1.72625	2.97222	0.48028	0.00205454	Feleke_ODC
Control_vs_PD	Oligodendrocyte	KLHL32	1.54675e-08	-1.06435	1.51429	0.614413	7.09761e-07	Feleke_ODC
Control_vs_PD	Oligodendrocyte	KLHL42	0.000299821	-1.24191	1.97776	0.506052	0.00486004	Feleke_ODC
Control_vs_PD	Oligodendrocyte	LDB2	8.58669e-19	0.589822	0.122368	-1.30201	1.66364e-16	Feleke_ODC
Control_vs_PD	Oligodendrocyte	LDB3	8.28515e-12	-1.12942	1.68994	0.568888	6.40054e-10	Feleke_ODC
Control_vs_PD	Oligodendrocyte	LDHA	2.32488e-10	1.33328	0.102781	-2.76934	1.46276e-08	Feleke_ODC
Control_vs_PD	Oligodendrocyte	LDOC1	9.89456e-06	-1.91032	3.56585	0.254781	0.000244233	Feleke_ODC
Control_vs_PD	Oligodendrocyte	LGALS3BP	6.11309e-05	-1.73817	2.76046	0.71588	0.00123333	Feleke_ODC
Control_vs_PD	Oligodendrocyte	LGI1	3.89826e-09	0.624058	0.64629	-1.89441	2.01638e-07	Feleke_ODC
Control_vs_PD	Oligodendrocyte	LGI3	1.05282e-07	-0.841018	1.4477	0.234331	4.05387e-06	Feleke_ODC
Control_vs_PD	Oligodendrocyte	LHPP	3.31719e-05	-1.17882	1.79089	0.566745	0.000717901	Feleke_ODC
Control_vs_PD	Oligodendrocyte	LIN7A	8.98959e-12	1.73786	1.20577	-4.68148	6.92284e-10	Feleke_ODC
Control_vs_PD	Oligodendrocyte	LINC00461	0.00350462	0.594676	-0.0550977	-1.13426	0.0382624	Feleke_ODC
Control_vs_PD	Oligodendrocyte	LINC00486	0.000477928	-0.927097	1.72211	0.132088	0.0072422	Feleke_ODC
Control_vs_PD	Oligodendrocyte	LINC00499	6.15615e-16	0.675504	0.692447	-2.04346	8.73744e-14	Feleke_ODC
Control_vs_PD	Oligodendrocyte	LINC00513	6.12334e-08	1.44942	-0.926479	-1.97236	2.47079e-06	Feleke_ODC
Control_vs_PD	Oligodendrocyte	LINC00623	0.00247589	0.809707	0.172432	-1.79185	0.0290816	Feleke_ODC
Control_vs_PD	Oligodendrocyte	LINC00632	4.42503e-06	0.662517	-0.197034	-1.128	0.000118708	Feleke_ODC
Control_vs_PD	Oligodendrocyte	LINC01170	9.78103e-06	-1.07632	1.55818	0.594454	0.000242411	Feleke_ODC
Control_vs_PD	Oligodendrocyte	LINC01608	2.99005e-15	-1.41494	1.81887	1.01102	3.76254e-13	Feleke_ODC
Control_vs_PD	Oligodendrocyte	LINC01630	1.11061e-09	-1.52647	2.08982	0.963108	6.30514e-08	Feleke_ODC
Control_vs_PD	Oligodendrocyte	LINC01877	1.13582e-11	-1.43842	2.91788	-0.0410445	8.58439e-10	Feleke_ODC
Control_vs_PD	Oligodendrocyte	LIPA	2.8955e-05	-0.7532	1.1827	0.323702	0.000637951	Feleke_ODC
Control_vs_PD	Oligodendrocyte	LIPE	0.00357073	-0.59735	1.17445	0.0202529	0.0388279	Feleke_ODC
Control_vs_PD	Oligodendrocyte	LMCD1.AS1	2.61594e-15	-0.697347	1.1185	0.276191	3.34348e-13	Feleke_ODC
Control_vs_PD	Oligodendrocyte	LMO3	1.07559e-09	1.0396	0.240267	-2.31947	6.12061e-08	Feleke_ODC
Control_vs_PD	Oligodendrocyte	LMO4	3.09193e-08	1.12232	-0.532636	-1.712	1.32569e-06	Feleke_ODC
Control_vs_PD	Oligodendrocyte	LONRF2	3.65605e-05	0.770254	0.103637	-1.64414	0.00078414	Feleke_ODC
Control_vs_PD	Oligodendrocyte	LPAR1	1.65434e-11	-1.17888	1.65611	0.701661	1.21278e-09	Feleke_ODC
Control_vs_PD	Oligodendrocyte	LPGAT1	1.46516e-05	-0.914023	1.35366	0.474385	0.000347306	Feleke_ODC
Control_vs_PD	Oligodendrocyte	LRFN5	2.02945e-20	0.992887	0.231821	-2.2176	4.58731e-18	Feleke_ODC
Control_vs_PD	Oligodendrocyte	LRP4.AS1	4.24505e-07	1.35231	0.0957399	-2.80037	1.40041e-05	Feleke_ODC
Control_vs_PD	Oligodendrocyte	LRPAP1	0.000303485	1.0986	-0.342234	-1.85497	0.00490641	Feleke_ODC
Control_vs_PD	Oligodendrocyte	LRRC3B	1.79354e-07	3.36712	-1.39922	-5.33502	6.48652e-06	Feleke_ODC
Control_vs_PD	Oligodendrocyte	LSM10	0.00107173	1.61476	-0.212569	-3.01695	0.0144867	Feleke_ODC
Control_vs_PD	Oligodendrocyte	LY6E	0.00274577	0.877228	0.0889101	-1.84337	0.0316327	Feleke_ODC
Control_vs_PD	Oligodendrocyte	LY6H	1.12585e-29	1.57623	-0.251702	-2.90077	7.23267e-27	Feleke_ODC
Control_vs_PD	Oligodendrocyte	MAG	1.01293e-06	-0.936138	1.45816	0.414117	3.1104e-05	Feleke_ODC
Control_vs_PD	Oligodendrocyte	MAGI2	4.65984e-09	-1.68973	2.45727	0.92219	2.36499e-07	Feleke_ODC
Control_vs_PD	Oligodendrocyte	MAMDC2	1.44123e-08	0.874152	-0.291057	-1.45725	6.67615e-07	Feleke_ODC
Control_vs_PD	Oligodendrocyte	MAP1A	3.87308e-05	-0.960709	1.59151	0.329913	0.000824321	Feleke_ODC
Control_vs_PD	Oligodendrocyte	MAP2	4.65847e-28	2.0663	-1.43584	-2.69676	2.64471e-25	Feleke_ODC
Control_vs_PD	Oligodendrocyte	MAP3K5	8.87577e-06	0.695653	0.486118	-1.87742	0.000222688	Feleke_ODC
Control_vs_PD	Oligodendrocyte	MAP4K4	2.03869e-06	-0.757172	1.1576	0.356745	5.85513e-05	Feleke_ODC
Control_vs_PD	Oligodendrocyte	MAP7	8.24727e-08	-1.10151	1.57449	0.628524	3.23059e-06	Feleke_ODC
Control_vs_PD	Oligodendrocyte	MAPK10	2.18566e-17	0.835316	-0.327496	-1.34314	3.67975e-15	Feleke_ODC
Control_vs_PD	Oligodendrocyte	MAPT	2.87085e-06	-1.14063	1.61763	0.663631	8.03706e-05	Feleke_ODC
Control_vs_PD	Oligodendrocyte	MARCKS	0.00136356	0.777016	0.225232	-1.77926	0.017659	Feleke_ODC
Control_vs_PD	Oligodendrocyte	MDH2	0.00395242	0.836624	0.138275	-1.81152	0.0420238	Feleke_ODC
Control_vs_PD	Oligodendrocyte	MECOM	3.95862e-06	0.800736	0.299078	-1.90055	0.000108217	Feleke_ODC
Control_vs_PD	Oligodendrocyte	MEG8	3.3953e-07	0.680065	0.564567	-1.9247	1.1496e-05	Feleke_ODC
Control_vs_PD	Oligodendrocyte	MFAP3L	2.38441e-05	-0.823487	1.48294	0.164036	0.000537969	Feleke_ODC
Control_vs_PD	Oligodendrocyte	MGST3	1.87768e-10	0.740034	-0.174029	-1.30604	1.1906e-08	Feleke_ODC
Control_vs_PD	Oligodendrocyte	MIR7.3HG	0.000175439	2.24416	2.60766	-7.09597	0.00307012	Feleke_ODC
Control_vs_PD	Oligodendrocyte	MKL2	9.24433e-10	1.08786	-0.197145	-1.97857	5.30995e-08	Feleke_ODC
Control_vs_PD	Oligodendrocyte	MLF2	0.000133077	0.666703	0.118772	-1.45218	0.00241717	Feleke_ODC
Control_vs_PD	Oligodendrocyte	MOB3B	1.0453e-10	-1.14481	1.66697	0.622652	6.89671e-09	Feleke_ODC
Control_vs_PD	Oligodendrocyte	MOG	1.72552e-12	-1.54099	2.05222	1.02977	1.45253e-10	Feleke_ODC
Control_vs_PD	Oligodendrocyte	MPPED1	0.00028285	0.692568	0.671013	-2.05615	0.00463107	Feleke_ODC
Control_vs_PD	Oligodendrocyte	MPPED2	5.96681e-06	0.779327	0.914245	-2.4729	0.000155455	Feleke_ODC
Control_vs_PD	Oligodendrocyte	MRPL57	0.00300681	0.766367	0.217536	-1.75027	0.0340109	Feleke_ODC
Control_vs_PD	Oligodendrocyte	MRPS34	0.000641607	-1.75278	2.9384	0.567167	0.00932872	Feleke_ODC
Control_vs_PD	Oligodendrocyte	MTCH2	0.00456095	-0.741968	1.50682	-0.0228805	0.0465816	Feleke_ODC
Control_vs_PD	Oligodendrocyte	MTMR7	1.69897e-08	-1.13006	1.88005	0.380069	7.70915e-07	Feleke_ODC
Control_vs_PD	Oligodendrocyte	MTPN	0.000819395	1.00085	0.001369	-2.00307	0.0115291	Feleke_ODC
Control_vs_PD	Oligodendrocyte	MTSS1	0.000411003	-0.622412	1.08472	0.1601	0.00636637	Feleke_ODC
Control_vs_PD	Oligodendrocyte	MTUS2	4.09346e-07	0.709248	0.283815	-1.70231	1.35223e-05	Feleke_ODC
Control_vs_PD	Oligodendrocyte	MYRF	3.89329e-27	-0.942914	1.45849	0.427339	1.82775e-24	Feleke_ODC
Control_vs_PD	Oligodendrocyte	MYT1L	2.01789e-13	0.929477	0.143802	-2.00276	1.93179e-11	Feleke_ODC
Control_vs_PD	Oligodendrocyte	NCALD	1.41327e-08	0.901285	-0.294309	-1.50826	6.55906e-07	Feleke_ODC
Control_vs_PD	Oligodendrocyte	NCAM1	0.000853617	-0.72382	1.14426	0.303382	0.0119213	Feleke_ODC
Control_vs_PD	Oligodendrocyte	NCAM2	4.51681e-06	-1.22243	1.87388	0.570973	0.000120904	Feleke_ODC
Control_vs_PD	Oligodendrocyte	NCBP3	0.000826443	-1.2061	1.93191	0.480299	0.0116149	Feleke_ODC
Control_vs_PD	Oligodendrocyte	NCEH1	0.000505211	0.837892	-0.0808855	-1.5949	0.0076037	Feleke_ODC
Control_vs_PD	Oligodendrocyte	NCOR2	0.000403945	-0.938391	1.66964	0.207144	0.00626499	Feleke_ODC
Control_vs_PD	Oligodendrocyte	NDRG1	1.28184e-12	-1.55954	2.05343	1.06565	1.10574e-10	Feleke_ODC
Control_vs_PD	Oligodendrocyte	NDRG4	5.3437e-06	0.992609	-0.368285	-1.61693	0.00014042	Feleke_ODC
Control_vs_PD	Oligodendrocyte	NDUFA12	2.03254e-05	1.17748	-0.136589	-2.21836	0.000464592	Feleke_ODC
Control_vs_PD	Oligodendrocyte	NDUFA3	0.00119596	-1.13785	2.03933	0.236377	0.0159278	Feleke_ODC
Control_vs_PD	Oligodendrocyte	NDUFA8	1.26895e-06	0.973208	0.148743	-2.09516	3.78237e-05	Feleke_ODC
Control_vs_PD	Oligodendrocyte	NDUFB1	0.00293001	0.880349	-0.1756	-1.5851	0.0333151	Feleke_ODC
Control_vs_PD	Oligodendrocyte	NECAP1	0.00148969	1.4935	-0.694633	-2.29236	0.0190699	Feleke_ODC
Control_vs_PD	Oligodendrocyte	NECTIN1	0.00302822	-0.854192	1.62361	0.0847695	0.0342057	Feleke_ODC
Control_vs_PD	Oligodendrocyte	NEK3	0.000242979	-0.859994	1.51823	0.201761	0.00406274	Feleke_ODC
Control_vs_PD	Oligodendrocyte	NELL2	4.48375e-22	0.78382	0.0778699	-1.64551	1.16444e-19	Feleke_ODC
Control_vs_PD	Oligodendrocyte	NETO1	4.57791e-08	1.05677	0.567822	-2.68137	1.89417e-06	Feleke_ODC
Control_vs_PD	Oligodendrocyte	NETO2	0.00237894	0.938019	0.768385	-2.64442	0.0282053	Feleke_ODC
Control_vs_PD	Oligodendrocyte	NEUROD6	3.20196e-07	1.38515	1.74577	-4.51607	1.09171e-05	Feleke_ODC
Control_vs_PD	Oligodendrocyte	NGEF	0.000234045	1.20184	-0.0711677	-2.3325	0.00392952	Feleke_ODC
Control_vs_PD	Oligodendrocyte	NINJ2	0.000688151	-0.588307	1.07188	0.104735	0.009911	Feleke_ODC
Control_vs_PD	Oligodendrocyte	NIPAL2	0.000160526	0.699185	0.94542	-2.34379	0.00284548	Feleke_ODC
Control_vs_PD	Oligodendrocyte	NIPAL3	1.31306e-05	-1.32527	2.06445	0.586084	0.000314877	Feleke_ODC
Control_vs_PD	Oligodendrocyte	NKAIN2	1.0975e-13	-0.868332	1.39319	0.343476	1.08911e-11	Feleke_ODC
Control_vs_PD	Oligodendrocyte	NLK	7.31024e-09	-1.19708	1.6861	0.708054	3.5907e-07	Feleke_ODC
Control_vs_PD	Oligodendrocyte	NMNAT2	2.52221e-08	1.37576	0.27627	-3.0278	1.10741e-06	Feleke_ODC
Control_vs_PD	Oligodendrocyte	NNAT	5.05126e-11	2.07284	1.54941	-5.69508	3.52318e-09	Feleke_ODC
Control_vs_PD	Oligodendrocyte	NOV	0.000145125	2.7204	5.1206	-10.5614	0.00260499	Feleke_ODC
Control_vs_PD	Oligodendrocyte	NPAS3	2.68624e-08	-0.999738	1.5037	0.495774	1.17101e-06	Feleke_ODC
Control_vs_PD	Oligodendrocyte	NR2F1.AS1	1.89857e-11	1.40087	0.390784	-3.19252	1.3794e-09	Feleke_ODC
Control_vs_PD	Oligodendrocyte	NRBP2	0.000110693	-1.36089	2.19044	0.531339	0.00206909	Feleke_ODC
Control_vs_PD	Oligodendrocyte	NRCAM	7.53835e-23	2.50291	-1.7935	-3.21232	2.13984e-20	Feleke_ODC
Control_vs_PD	Oligodendrocyte	NRG3	1.51624e-61	0.991902	-0.280512	-1.70329	5.28778e-58	Feleke_ODC
Control_vs_PD	Oligodendrocyte	NRSN1	8.10712e-11	1.29376	1.68732	-4.27483	5.4823e-09	Feleke_ODC
Control_vs_PD	Oligodendrocyte	NRXN1	3.6372e-57	3.04273	-2.35517	-3.73028	8.87913e-54	Feleke_ODC
Control_vs_PD	Oligodendrocyte	NSF	0.000482419	0.676081	-0.152624	-1.19954	0.00729666	Feleke_ODC
Control_vs_PD	Oligodendrocyte	NSG2	1.52346e-08	2.21139	-1.46902	-2.95376	7.00389e-07	Feleke_ODC
Control_vs_PD	Oligodendrocyte	NSUN2	8.43572e-13	-2.03242	4.18375	-0.11892	7.48847e-11	Feleke_ODC
Control_vs_PD	Oligodendrocyte	NTM	8.36154e-35	-1.62201	2.33203	0.911998	7.03868e-32	Feleke_ODC
Control_vs_PD	Oligodendrocyte	NTRK2	2.42249e-17	1.16906	-0.665832	-1.6723	4.02298e-15	Feleke_ODC
Control_vs_PD	Oligodendrocyte	NXPH4	0.000830026	4.60775	73.9798	-83.1953	0.0116452	Feleke_ODC
Control_vs_PD	Oligodendrocyte	OCIAD1	0.00381477	0.661408	-0.150084	-1.17273	0.0408491	Feleke_ODC
Control_vs_PD	Oligodendrocyte	OLFM3	1.94029e-09	1.7478	-0.5434	-2.95219	1.06441e-07	Feleke_ODC
Control_vs_PD	Oligodendrocyte	OLIG2	0.00140975	-1.18403	1.86512	0.50294	0.0181704	Feleke_ODC
Control_vs_PD	Oligodendrocyte	OOEP	5.29325e-18	1.44656	-0.0924415	-2.80069	9.50138e-16	Feleke_ODC
Control_vs_PD	Oligodendrocyte	OXR1	2.08975e-23	0.62071	-0.143786	-1.09763	6.29815e-21	Feleke_ODC
Control_vs_PD	Oligodendrocyte	PACSIN1	0.00113378	1.35969	-0.378092	-2.34129	0.0152076	Feleke_ODC
Control_vs_PD	Oligodendrocyte	PAFAH1B2	0.000183882	-0.619878	1.18721	0.0525496	0.00318589	Feleke_ODC
Control_vs_PD	Oligodendrocyte	PAK3	7.53451e-22	1.97886	-0.351025	-3.60669	1.93613e-19	Feleke_ODC
Control_vs_PD	Oligodendrocyte	PAK5	6.68046e-07	2.20281	-0.102614	-4.303	2.11958e-05	Feleke_ODC
Control_vs_PD	Oligodendrocyte	PALM2	2.83958e-07	-0.975518	1.39643	0.554601	9.86056e-06	Feleke_ODC
Control_vs_PD	Oligodendrocyte	PAN3	0.000146691	-0.758511	1.23515	0.281872	0.00262732	Feleke_ODC
Control_vs_PD	Oligodendrocyte	PARM1	5.46912e-05	2.33629	-0.926046	-3.74653	0.00112101	Feleke_ODC
Control_vs_PD	Oligodendrocyte	PART1	0.00419051	1.65478	0.442775	-3.75234	0.043923	Feleke_ODC
Control_vs_PD	Oligodendrocyte	PCBP4	1.01406e-11	-1.81249	2.68706	0.937912	7.73603e-10	Feleke_ODC
Control_vs_PD	Oligodendrocyte	PCDH9	2.05452e-26	-4.0629	8.26151	-0.13571	9.1191e-24	Feleke_ODC
Control_vs_PD	Oligodendrocyte	PCMT1	0.000235975	0.882194	-0.310257	-1.45413	0.00395919	Feleke_ODC
Control_vs_PD	Oligodendrocyte	PCNP	0.00193215	0.936838	-0.284295	-1.58938	0.0236074	Feleke_ODC
Control_vs_PD	Oligodendrocyte	PCP4	4.27984e-06	0.934304	0.120473	-1.98908	0.000115447	Feleke_ODC
Control_vs_PD	Oligodendrocyte	PDE2A	3.51111e-05	1.57842	-0.611759	-2.54508	0.000756516	Feleke_ODC
Control_vs_PD	Oligodendrocyte	PDE4DIP	2.65191e-15	0.875024	-0.304432	-1.44562	3.37179e-13	Feleke_ODC
Control_vs_PD	Oligodendrocyte	PDE5A	1.74893e-05	-1.20119	1.8337	0.568675	0.000405459	Feleke_ODC
Control_vs_PD	Oligodendrocyte	PDE8A	9.45584e-09	-0.593323	0.938336	0.248311	4.5262e-07	Feleke_ODC
Control_vs_PD	Oligodendrocyte	PEX5L	2.87622e-17	-0.592051	0.963902	0.220201	4.71236e-15	Feleke_ODC
Control_vs_PD	Oligodendrocyte	PFKM	0.00121838	1.17438	1.14315	-3.4919	0.0161471	Feleke_ODC
Control_vs_PD	Oligodendrocyte	PGM2L1	1.70505e-05	1.33886	-0.447112	-2.2306	0.000395663	Feleke_ODC
Control_vs_PD	Oligodendrocyte	PGRMC1	0.00200394	0.912345	-0.359308	-1.46538	0.0243262	Feleke_ODC
Control_vs_PD	Oligodendrocyte	PHACTR4	7.57491e-06	-0.970903	1.51089	0.430921	0.000193026	Feleke_ODC
Control_vs_PD	Oligodendrocyte	PHC2	7.20705e-06	-0.631213	1.17223	0.0901932	0.000184422	Feleke_ODC
Control_vs_PD	Oligodendrocyte	PHLDA3	0.00409558	-1.1401	1.8759	0.404297	0.0431698	Feleke_ODC
Control_vs_PD	Oligodendrocyte	PHLDB1	1.83641e-18	-1.88723	2.38039	1.39407	3.4485e-16	Feleke_ODC
Control_vs_PD	Oligodendrocyte	PHLPP1	1.52756e-05	-1.16176	1.64884	0.674689	0.000359256	Feleke_ODC
[truncated: 453 more rows]

## Sheet: Lee_DEGs
Cell	type	Gene	Log2FC	P	FDR	name
[truncated: 1,727 more rows]
