# Supplementary material for: Transcriptomic changes in oligodendrocytes and precursor cells associate with clinical outcomes of Parkinson’s disease
Source: Mol Brain. 2024 Aug 13;17:56. doi: 10.1186/s13041-024-01128-z (PMC11323592; doi:10.1186/s13041-024-01128-z)
Supplement: Supplementary file 11 — Supplementary Material 11: Table S11: Enriched gene ontology terms for DEGs in predictive subpopulation of cell-types in Kamath et al., 2022 from substantia nigra region. [file 13041_2024_1128_MOESM11_ESM.xlsx]

## Sheet: DA_SOX6_AGTR1
Term

## Sheet: OPC_ADM
Term

## Sheet: OPC_HOXD3
Term

## Sheet: ODC_ENPP6_EMILIN2
Term
