# Supplementary material for: Transcriptomic changes in oligodendrocytes and precursor cells associate with clinical outcomes of Parkinson’s disease
Source: Mol Brain. 2024 Aug 13;17:56. doi: 10.1186/s13041-024-01128-z (PMC11323592; doi:10.1186/s13041-024-01128-z)
Supplement: Supplementary file 12 — Supplementary Material 12: Table S12: Polygenic prediction of clinical measures in PD patient replicate samples. [file 13041_2024_1128_MOESM12_ESM.xlsx]

## Sheet: Sheet1
Table S12: Polygenic prediction of Parkinson’s measures in PD patient samples from replicate cohort.
		UPDRS-III	Montreal Cognitive Assessment	Beck Depression Inventory-II
N		324	296	263
GBA1 model
GBA1_ODC_DEG	standardized beta	0.033	0.076	0.051
	P value	0.547	0.168	0.430
GBA1_OPC_DEG	standardized beta	-0.039	0.014	-0.126
	P value	0.485	0.803	0.054*
	Adj. R²	0.073	0.162	-0.004
	Model P value	0.08989	5.77e-10	0.558
LRRK2 model
LRRK2_ODC_DEG	standardized beta	0.021	-0.004	0.028
	P value	0.689	0.927	0.650
LRRK2_OPC_DEG	standardized beta	0.060	-0.007	-0.075
	P Value	0.261	0.894	0.236
	Adj. R²	0.075	0.156	-0.013
	Model P value	0.06332	1.614e-06	0.810
Notes: Linear regression using the sex, age and genetic principal components as control variables. *denotes significance at P ≤ 0.1. bold P ≤ 0.2.
